# Supplementary material for: Genetic diversity in migratory bats: Results from RADseq data for three tree bat species at an Ohio windfarm
Source: PeerJ. 2016 Jan 26;4:e1647. doi: 10.7717/peerj.1647 (PMC4730867; doi:10.7717/peerj.1647)
Supplement: Supplemental Information 4 [file peerj-04-1647-s004.txt]

Data associated with manuscript Sovic et al 
"Genetic diversity in migratory bats: Results from RADseq data for three tree bat species at a wind farm in northwestern Ohio"

There are two compressed files for each of the three species (Eastern Red Bat - ER, Hoary Bat - HO, and Silver-haired Bat - SH):
1.) A "Loci" file that contains all polymorphic loci identified for the dataset (prior to filtering for paralogs).
2.) A "Data" file that contains three subfiles:
	1.) The SNP dataset (all genotyped SNPs in the dataset)
	2.) The Haplotypes file that combines linked SNPs into a haplotype
	3.) A file containing the monomorphic loci and the read counts for each of these loci in each sample in the dataset.

	Note that data in all three of these files include only loci that were scored in 100% of the samples in the dataset.

Fastq files containing the raw Illumina sequence reads will be uploaded to Dryad.
