# Supplementary material for: Genetic diversity in migratory bats: Results from RADseq data for three tree bat species at an Ohio windfarm
Source: PeerJ. 2016 Jan 26;4:e1647. doi: 10.7717/peerj.1647 (PMC4730867; doi:10.7717/peerj.1647)
Supplement: Supplemental Information 5 [file peerj-04-1647-s005.zip]

Archive with 3 entries (3 files):
- Haplotypes_100.55.txt
- Monomorphics_100.txt
- SNPMatrix_100.55.txt
