# Supplementary material for: Genetic diversity in migratory bats: Results from RADseq data for three tree bat species at an Ohio windfarm
Source: PeerJ. 2016 Jan 26;4:e1647. doi: 10.7717/peerj.1647 (PMC4730867; doi:10.7717/peerj.1647)
Supplement: Supplemental Information 5 [file peerj-04-1647-s005.zip › Haplotypes_100.55.txt]

	LocusNumber2	LocusNumber3	LocusNumber9	LocusNumber10	LocusNumber17	LocusNumber21	LocusNumber47	LocusNumber50	LocusNumber58	LocusNumber62	LocusNumber74	LocusNumber110	LocusNumber115	LocusNumber122	LocusNumber130	LocusNumber147	LocusNumber163	LocusNumber165	LocusNumber171	LocusNumber182	LocusNumber184	LocusNumber186	LocusNumber197	LocusNumber206	LocusNumber214	LocusNumber220	LocusNumber225	LocusNumber226	LocusNumber229	LocusNumber245	LocusNumber248	LocusNumber254	LocusNumber265	LocusNumber275	LocusNumber279	LocusNumber288	LocusNumber291	LocusNumber294	LocusNumber317	LocusNumber334	LocusNumber351	LocusNumber355	LocusNumber361	LocusNumber369	LocusNumber376	LocusNumber379	LocusNumber393	LocusNumber405	LocusNumber422
IndividualSH131	C	CT	G	TCG	G	G	G	G	CC	CG	GC-T	C	C	GT	G	GCT	A	C	CA	CT	C	G	TGC	G	A	G	TAC	TT	GTG	G	AT	GT	G	CC	CG	GTA	T	A	AG	T	GCG	G	G	C	CG	CC	C	GGTGT	G
IndividualSH131	C	CT	G	TTT	G	G	G	G	CC	CG	GCGT	C	C	GT	G	GCT	T	C	GT	CT	C	G	TGC	G	A	G	TAC	TA	GTG	G	AT	TT	G	CC	CG	GTA	T	A	AG	T	GCG	G	G	C	TG	CC	C	GGTGT	G
IndividualSH159	C	CT	A	TCT	G	G	G	G	CC	AC	GCGT	T	C	GT	G	GCT	T	C	TA	CC	C	G	TGC	G	A	G	TAC	TA	GTG	G	AT	GT	A	CC	CG	ATA	T	A	AG	T	GCG	G	A	C	CG	CC	C	GGTGT	G
IndividualSH159	C	CT	A	TCT	G	G	G	G	CC	CG	GCGT	C	C	GT	G	GCT	T	C	GT	CT	C	G	TGC	G	A	G	TGC	TA	GTG	G	CT	TT	G	CC	CG	ATA	T	A	AG	T	GCG	G	G	C	CG	CC	C	GGTGT	G
IndividualSH218	C	CT	A	TTT	G	G	G	G	CC	AC	GCGT	C	G	GT	G	GCT	A	C	GT	CT	C	G	TGT	G	A	G	TAA	AA	GTA	G	AT	GT	G	CC	CG	GTA	T	A	GG	G	GCG	G	G	C	CG	CC	C	GGTGT	A
IndividualSH218	C	CT	G	TCT	G	G	G	G	CC	CG	GCGT	T	C	GT	G	GCT	A	C	GT	CT	C	G	TTC	G	A	G	TAC	TA	GTA	G	AT	GT	G	CC	CG	GTA	T	A	AG	T	GCG	G	G	C	CG	CC	C	GGTGT	G
IndividualSH255	C	CT	A	TCT	G	G	G	G	AC	AC	GCGT	T	C	GA	G	GCT	T	C	GT	CC	C	G	TGC	G	A	G	TAC	TA	GTG	G	AT	GT	G	CC	CG	GTA	T	A	AG	T	GCG	G	A	C	CG	CC	C	GGTGT	G
IndividualSH255	C	CT	G	TCT	G	G	G	G	CC	AC	GTGT	T	C	GT	G	GCT	T	C	GT	CT	C	G	TGC	G	A	G	TAC	TA	GTG	G	AT	GT	G	CC	CG	ATG	T	G	AG	T	GCG	G	G	C	CG	CC	C	GGTGT	G
IndividualSH256	C	CT	G	TCT	G	G	G	G	CC	AC	ATGT	C	C	AT	G	GCT	T	C	GT	CC	C	G	TGC	G	A	G	TAC	TA	GTG	G	AT	GT	G	CC	CG	GTA	T	A	AG	T	GCG	G	A	C	CG	CC	C	AATGT	G
IndividualSH256	C	CT	G	TCT	G	G	G	G	AT	CG	GGAT	C	C	GT	G	GCT	T	C	CA	CT	C	G	TGT	G	A	G	TAC	TA	GTG	G	AT	GT	G	CC	CG	GTA	T	A	AG	T	GCG	G	G	C	CG	CC	C	GGTGT	G
IndividualSH257	C	CT	A	TCT	G	G	G	G	AT	CG	GTGT	C	C	GT	G	GCT	T	C	CA	CC	C	G	TGC	G	A	G	TAC	TT	GTG	G	AT	GT	G	CC	CG	ATA	T	A	AG	T	GCG	G	A	C	CG	CC	C	GGTGT	G
IndividualSH257	C	CT	G	TCT	G	G	G	G	CC	CG	GGAT	T	C	GT	G	GCT	T	C	GA	CC	C	G	TGC	G	A	G	TAC	TA	GTG	G	AT	GT	G	CC	CG	ATA	T	A	AG	T	GCG	G	G	C	CG	CC	T	GGTGT	G
IndividualSH259	C	CT	A	TCT	G	A	G	G	CC	AC	GCGT	T	C	GT	G	GCT	T	C	GT	CT	C	G	TGT	G	A	G	TAC	TT	GTG	G	AT	GT	A	CC	CG	ATA	T	A	AG	T	GCG	G	G	C	CG	CC	C	AATGT	G
IndividualSH259	C	AT	G	TCT	G	G	G	G	CC	CG	GCGT	C	C	GT	G	GCT	T	C	CA	CT	C	G	TGC	G	A	G	TAC	TA	GTG	G	AT	GT	G	CC	CG	GTA	T	A	AG	T	GCG	G	G	C	CG	CC	C	AATAT	A
IndividualSH260	C	CT	G	TCA	G	G	G	G	CC	AC	GCGT	C	C	GT	C	GCT	T	C	GT	CT	C	G	TGC	G	A	G	TAC	AA	GTA	G	AT	GT	G	CC	GG	ATA	T	A	AG	T	GCG	G	G	C	CG	CC	C	AATGT	G
IndividualSH260	C	CT	G	TCT	G	G	G	G	AC	CG	GCGT	C	G	GT	G	GCT	T	C	GT	CT	C	G	TGC	G	A	G	TAC	AA	GTG	G	AT	TT	G	CC	CG	ATA	T	A	AG	T	GCG	G	G	C	CG	CC	T	AATGT	G
IndividualSH269	C	CT	A	TCT	G	G	G	G	CC	AC	GCGT	C	C	AT	G	GCT	T	C	GT	CT	C	G	TGC	G	A	G	TAC	TT	GTG	G	CG	GT	G	CC	CG	ATA	T	A	AG	G	GCG	G	A	C	CG	CC	C	AATGT	G
IndividualSH269	C	CT	G	TCT	G	G	G	G	CC	CG	GCGT	C	C	GT	G	GCT	T	C	CA	CT	C	G	TGC	G	A	G	TAC	TA	GTG	G	CT	GT	G	CC	CG	GTA	T	A	AG	T	GCG	G	G	T	CG	CC	C	GGTGT	G
IndividualSH306	C	CT	G	TCT	G	G	G	G	CC	AC	GCGT	C	C	AT	G	GCT	A	C	GA	CT	A	G	TGC	G	A	G	TAC	TA	GTA	G	AT	GT	G	CC	CG	ATA	T	A	AG	G	GCG	G	A	C	CA	CC	C	GGTGT	G
IndividualSH306	C	CT	G	TCT	G	G	G	G	AC	AC	GGAT	T	C	GT	G	GCT	T	C	CA	CC	C	G	TGC	G	A	G	TAC	TA	GTG	G	CT	GT	G	CC	CG	GTA	T	A	AG	T	GCG	G	G	C	CG	CC	C	GGTGT	G
IndividualSH318	C	CT	G	TCT	G	G	G	G	CC	CG	GCGT	T	C	GT	G	GCT	T	C	CA	CT	C	G	TGC	G	A	G	TAC	TA	GTG	G	AT	GT	G	CC	CG	GTA	T	A	AG	T	GCG	G	G	C	CG	CC	C	AATGT	G
IndividualSH318	C	CT	G	TCT	G	G	G	G	CC	CG	GCGT	T	C	GT	G	GCT	T	C	GT	CC	C	G	TGC	G	A	G	TAC	TA	GTG	G	CT	GT	G	CC	CG	ATA	T	A	AG	T	GCG	G	G	C	CG	CC	T	GGTGT	G
IndividualSH321	C	CT	A	TTT	A	G	G	G	CC	AC	GCGT	T	C	AT	G	GCT	A	C	CA	CC	C	G	TGC	G	A	G	TAC	TA	ACA	G	AT	GC	G	CC	CG	GTA	T	A	AG	T	GCA	G	A	C	CG	TC	C	GGTGT	G
IndividualSH321	C	CT	G	TCT	G	G	G	G	AC	AC	GCGT	C	C	AT	G	GCT	T	C	GT	CC	C	G	TGC	G	A	G	TAC	TA	GTG	G	AT	GT	G	CC	CG	GTA	T	A	AG	T	GCG	G	G	C	CG	CC	C	GGTGT	G
IndividualSH325	C	CT	A	TCT	G	G	G	G	CC	AC	GCGT	T	C	GT	G	GCT	T	C	GT	CT	C	G	TGC	G	A	G	TAC	TA	GTG	G	AT	GT	G	CC	CG	GTA	T	A	AG	T	GCG	G	A	C	CG	CC	C	AATGT	G
IndividualSH325	C	CT	G	TCT	G	G	G	G	CC	AC	GGAT	T	C	GT	G	GCT	T	C	CA	CT	C	G	GGC	G	A	G	TAC	TA	GTG	G	AT	GT	G	CC	CG	ATA	T	A	AG	T	GTG	G	A	C	CG	CC	C	AATGT	G
IndividualSH332	C	CT	A	TCT	G	G	G	G	CC	CG	GGAT	C	C	AT	G	GCT	T	C	GT	CC	C	G	TGC	G	A	G	TAC	TA	GTG	G	AT	GT	G	CC	CG	GTA	A	A	AG	T	ACG	G	A	C	CG	CC	C	AATGT	G
IndividualSH332	C	CA	A	TCT	G	G	G	G	AC	CG	GCGT	T	C	GT	G	GCT	T	C	TA	CC	C	G	TGC	G	A	G	TAC	TA	GTG	T	AT	GT	G	CC	CG	GTA	T	A	GG	T	GCG	G	G	C	CG	CC	C	AATAT	G
IndividualSH339	C	CT	G	TCT	G	G	G	G	CC	AC	GCGT	T	C	AT	G	GCT	T	C	CA	CC	C	G	TGC	G	A	G	TAC	AA	GTG	G	AT	GT	G	CC	GG	GTA	T	A	AG	T	GCG	G	G	C	CG	CC	C	GGTGT	G
IndividualSH339	C	CT	G	CCT	G	G	G	G	CC	AC	GCGT	T	C	AT	G	GCT	T	C	TA	CT	C	G	TGC	G	A	G	TAC	TA	GTG	G	AT	GT	G	CC	CG	GAA	T	A	GG	T	GCG	G	G	C	CG	CT	C	GGTGT	G
IndividualSH341	C	CT	A	TCT	G	A	G	G	AT	CG	GCGT	T	C	AT	G	GCT	T	C	GT	CT	C	G	TGC	G	A	G	TAC	TA	GTG	G	CT	GT	G	CC	CG	ATA	T	A	AG	T	GCG	C	G	C	CG	CC	C	AATGT	G
IndividualSH341	C	CT	G	TCT	G	G	G	G	CC	CG	GCGT	T	C	GT	G	GCT	T	C	GT	CC	C	G	TGC	G	A	G	TAC	TA	GTG	G	AT	GT	G	CC	CG	GAA	T	A	AG	T	GCG	C	G	C	CG	CC	T	AATGT	G
IndividualSH346	C	CT	A	TCT	G	G	G	C	CC	CG	GCGT	C	C	AT	G	GCT	T	C	GT	CC	C	G	TGC	G	A	G	TAC	AA	GTG	G	AT	TT	G	CC	CG	GTA	T	A	AG	T	GCG	G	G	C	CG	CC	C	GGTGT	G
IndividualSH346	C	CT	G	TCT	G	G	G	G	CC	CG	GCGT	T	C	GT	G	GCT	T	C	CA	CC	C	G	TGC	T	A	T	TAC	TT	GTG	G	AT	GT	G	CC	CG	GTA	T	A	AG	T	GCG	G	G	C	CG	CC	C	GGTGT	G
IndividualSH348	C	CT	G	TCT	G	G	G	G	CC	AC	GCGT	T	C	AT	G	GCT	T	C	CA	CT	C	G	TGT	G	A	G	TAC	TA	ACG	G	AT	GT	A	AA	CG	GTA	T	A	GG	T	GCG	G	G	C	CG	CC	C	GGTGT	G
IndividualSH348	C	CT	G	TCT	G	G	G	G	CC	CG	GCGT	C	C	GA	G	GCT	T	C	CA	CC	C	G	TGC	G	A	G	TAC	TT	GTG	G	CG	GT	G	CC	CG	AAA	T	A	AG	T	GCG	G	G	C	CG	CC	C	AATGT	G
IndividualSH349	C	CT	G	TCT	G	G	G	G	CC	AC	GCGT	C	C	GT	G	GCT	T	C	GT	CC	A	G	TGC	G	A	G	TAC	AA	GTG	G	AT	GT	G	CC	GG	GTA	T	A	AG	T	GCG	G	A	C	CG	CC	C	GGTGT	G
IndividualSH349	C	CT	G	TCT	G	G	G	G	CC	CG	GCAT	C	C	GT	G	GCT	T	C	GT	CC	C	G	TGC	G	A	G	TAC	TA	GTG	G	AT	GT	G	CC	GG	ATA	T	A	AG	T	GCG	G	G	C	CG	CC	C	GGTGT	G
IndividualSH354	C	CT	A	TCT	G	G	G	G	CC	CG	GCGT	C	C	AT	G	GCT	A	C	CA	CT	C	G	TGC	G	A	G	TAC	TA	GTG	G	AT	GT	G	CC	CG	ATA	T	A	AG	T	GCG	G	G	C	CG	CC	C	GGTGT	A
IndividualSH354	C	CT	G	TCT	G	G	G	G	CC	CG	GCGT	T	G	AT	G	GCT	T	C	CA	CC	C	G	TGC	G	A	G	TAC	TA	GTG	G	CG	GT	G	CC	CG	GTA	T	A	AG	T	GCG	G	G	C	CG	CC	C	GGTGT	G
IndividualSH357	C	CT	G	TCT	G	G	G	G	AC	AC	GTGT	T	G	GT	G	GCT	T	C	GT	CC	C	G	TGC	G	A	G	TAC	TA	GTG	G	AT	GT	A	CC	CG	GTG	T	A	AG	T	GCG	G	A	C	CG	CC	C	AATGT	G
IndividualSH357	C	CT	G	TCT	G	G	G	G	CC	CG	GCGT	T	C	GT	G	GCT	T	C	CA	CC	C	G	TGC	G	A	G	GAC	TA	GTG	G	CT	GT	G	CC	CA	ATA	T	A	AG	T	GCG	G	G	C	CG	CC	C	GGTGT	G
IndividualSH359	C	CT	A	TCT	G	G	G	G	CC	CG	GCGT	T	C	GT	C	GCT	A	C	GT	CT	C	G	TGC	G	A	G	TAC	TT	GTG	G	AT	GT	G	CC	CG	ATA	T	A	AG	T	GCG	G	G	C	CG	CC	C	GGTGT	G
IndividualSH359	C	CT	G	TCA	G	G	G	G	CC	CG	GTGT	T	C	GT	G	GCT	T	C	CA	CC	A	G	TGC	G	A	G	TAC	TA	GTA	G	AT	GT	G	CC	CG	GTA	T	A	AG	T	GCG	G	G	C	CG	CC	C	AATGT	G
IndividualSH377	C	CT	A	TTT	G	G	A	G	CC	AC	GCGT	C	C	AT	G	AGA	T	C	GT	CC	C	G	TGC	G	A	G	TAC	TA	GTG	G	CT	GT	G	CC	CG	ATA	T	A	AG	G	GCG	G	A	C	CG	CC	C	AATGT	G
IndividualSH377	C	CT	G	TCT	G	G	G	G	CC	CG	GTGT	C	C	GA	G	GCT	T	C	GT	CC	C	G	TGC	G	A	G	TAC	AA	GTG	G	CG	GT	G	CC	CG	GTA	T	A	AG	T	GCG	G	G	C	CG	CC	C	GGTGT	G
IndividualSH378	A	CT	A	TCG	G	G	G	G	CC	AC	GTGT	T	C	GT	G	GCT	T	C	GT	CC	C	G	TGC	G	A	G	TAC	AA	ACG	G	CT	GT	G	CC	CG	GTA	T	A	GG	T	GCG	G	G	C	CG	CC	C	GGTGT	G
IndividualSH378	C	CT	A	TTT	G	G	G	G	CC	CG	GCGT	T	C	GT	G	GCT	T	C	GT	CT	C	G	TGC	G	A	G	TAC	TA	GTG	G	AT	GT	G	CC	CG	ATA	T	A	AG	T	GCG	G	G	C	CG	CC	C	GGTGT	G
IndividualSH389	C	CT	G	TCT	G	G	G	G	CC	AC	GCGT	C	C	AT	G	GCT	T	C	TA	CC	C	G	TGC	G	A	G	TAC	TA	GTG	G	AT	GT	G	CC	CG	GTA	T	A	AG	T	GCG	G	G	C	CG	CC	C	AATGT	G
IndividualSH389	C	CT	G	TCT	G	G	G	G	CC	CG	GCGT	T	C	GT	G	GCT	T	C	GT	CT	C	G	TGC	G	A	G	TAC	TA	GTG	G	AT	GT	G	CC	CG	GAA	T	A	AG	T	GCG	G	G	C	CG	CC	C	GGTGT	G
IndividualSH391	C	CT	A	TCT	G	G	G	G	AC	AC	GGAT	C	C	AT	G	GCT	T	C	CA	CT	C	G	TGC	G	A	G	TAC	TT	GTA	G	CG	GT	G	CC	CG	GTG	T	A	AG	G	GCG	G	G	C	CG	CC	C	GACGA	G
IndividualSH391	C	CT	A	TCT	G	G	G	G	CC	CG	GCGT	T	C	GT	G	GCT	T	C	GT	CC	C	G	TGC	G	A	G	TAA	TA	GTG	G	CT	GT	G	CC	CG	GTA	T	A	AG	T	GCG	G	G	C	CG	CC	T	AATGT	G
IndividualSH393	C	CT	A	TCT	G	G	G	G	CC	CG	GCGT	C	C	AT	G	GCT	T	C	TA	CC	C	G	TGC	G	A	G	TAC	TA	GTG	G	CT	GT	A	CC	CG	GTA	T	A	AG	T	GCG	G	G	C	CG	CC	C	GGTGT	G
IndividualSH393	C	CT	G	TCA	G	G	G	G	CC	CG	GCGT	C	C	GT	G	GCT	T	C	GT	CC	C	G	TGT	G	A	G	TAC	AA	GTG	G	AT	GT	G	CC	CG	GTA	T	A	AG	T	GCG	G	G	C	CG	CC	C	AATGT	G
IndividualSH420	C	CT	A	TCG	G	G	G	G	CC	AC	GCGT	C	C	GA	G	GCT	T	C	CA	CC	C	G	TGC	G	A	G	TAC	TA	GTG	G	CT	GT	G	CC	CG	GTA	T	A	AG	T	GCG	G	G	C	CG	CC	C	GGTGT	G
IndividualSH420	C	CT	G	TCA	G	G	G	G	CC	CG	GCGT	T	C	GT	G	GCT	T	C	CA	CC	A	G	TGC	G	A	G	TAC	AA	GTG	G	AT	GT	G	CC	CG	ATA	T	A	AG	T	GCG	G	G	C	CG	CC	C	AATGT	G
IndividualSH422	A	CT	A	TCT	G	G	G	G	AT	CG	GCGT	C	C	GA	G	GCT	T	C	TA	CC	C	G	TGC	G	A	G	TGC	TA	GTG	G	AT	GT	G	CC	CG	GTA	T	A	AG	T	GCG	G	A	C	CG	CC	C	GGTGT	G
IndividualSH422	C	CT	A	TCG	G	G	G	G	CC	CG	GTGT	C	C	GT	G	GCT	T	C	GT	CC	C	G	TGC	G	A	G	TAC	TA	GTG	G	CT	GT	G	CC	CG	ATA	T	A	AG	T	GCG	G	G	C	CG	CC	C	GACGA	G
IndividualSH425	C	CT	A	TCT	G	G	G	G	AT	AC	GCGT	C	C	GA	G	GCT	T	C	TA	CT	C	G	TGC	G	A	G	TAC	TA	GTA	G	CG	GT	G	CC	CG	ATG	T	A	GG	T	GCG	G	G	C	CG	CC	C	GGTGT	G
IndividualSH425	C	CT	A	TCT	G	G	G	G	CC	CG	ATGT	C	C	GT	G	GCT	T	C	GA	CC	C	G	TGC	G	A	G	TAC	TA	GTG	G	AT	GT	G	CC	CG	GTA	T	A	GA	T	GCG	G	G	C	CG	CC	C	AATGT	G
IndividualSH429	C	CT	G	TCT	G	G	G	G	CC	CG	GCGG	C	C	AT	G	GCT	T	C	GT	CC	C	A	TGC	G	A	G	TAC	TT	GTG	G	AT	GT	G	CC	CG	GAA	T	A	AG	T	GCG	G	A	C	CG	CC	C	AATGT	G
IndividualSH429	C	AT	G	TCT	G	G	G	G	CC	CG	GCGG	C	C	GA	G	GCT	T	C	GT	CC	C	G	TGC	G	A	G	TAC	TA	GTG	G	AT	GT	G	CC	CG	GTA	T	A	AG	T	GCG	G	A	C	CG	CC	C	AATGT	G
IndividualSH430	C	CT	A	TCT	G	G	G	G	AC	AC	GTGT	T	C	GT	G	GCT	T	C	GT	CC	C	G	TGC	G	A	G	TAC	TA	GTG	G	AT	GT	G	CC	CA	GTA	T	A	AG	T	GCG	G	A	C	CG	CT	C	GGTGT	G
IndividualSH430	C	CT	G	TCT	G	G	G	G	CC	CG	GCGT	C	C	GT	G	GCT	T	T	CA	CC	C	G	TGC	G	A	T	TAC	TA	ACG	G	AT	GT	G	CC	CG	ATA	T	A	AG	T	GCG	G	G	C	CG	CC	C	AATGT	G
IndividualSH432	C	CT	G	TCT	G	G	G	G	AT	AC	GC-T	C	C	GT	G	GCT	T	C	CA	CC	C	G	TGC	G	A	G	TAC	AA	ACA	G	AT	GT	G	CC	CG	ATA	T	A	AG	T	GCG	G	G	C	CG	CC	C	AATGT	G
IndividualSH432	C	AT	G	TCT	G	G	G	G	CC	CG	GCGT	C	C	GT	G	GCT	T	C	GA	CT	C	G	TGC	G	T	G	TAC	TA	GTG	G	AT	GT	G	CC	CG	GTG	T	A	AG	T	GCG	G	G	C	CG	CC	C	GGTGT	G
IndividualSH436	C	CT	G	TCT	G	A	G	G	CC	AC	GCGT	C	C	GT	G	GCT	T	C	TA	CC	C	G	TGC	G	A	G	TAC	TA	GTG	G	AT	GT	G	CC	CG	ATA	T	A	AG	T	GCG	G	G	C	CG	CC	C	GGTGT	G
IndividualSH436	C	CT	G	TCT	G	G	G	G	CC	CG	GCGT	C	C	GT	G	GCT	T	C	CA	CC	C	G	TGC	G	A	G	TAC	TA	GTG	G	AT	GT	G	CC	CG	ATA	T	A	AG	T	GCG	G	G	C	CG	CC	C	AATGT	G
IndividualSH523	C	CT	A	TCT	G	G	G	G	CC	AC	GCGT	T	C	GT	G	GCT	T	C	TA	CT	A	G	TGC	G	A	G	TAC	TT	GTA	G	AT	GT	A	CC	CG	GTA	T	A	AG	T	GCG	G	G	C	CG	CC	C	GGTGT	G
IndividualSH523	C	CT	G	TCA	G	G	G	G	CC	CG	GC-T	C	C	GT	G	GCT	T	C	GT	CC	C	G	TGC	G	A	G	TAC	TA	GTG	G	AT	GT	G	CC	CG	ATA	T	A	AG	T	GCG	G	G	C	CG	CC	C	AATGT	G
IndividualSH544	C	CT	G	TCT	G	G	G	G	AC	AC	GCGT	T	C	GT	G	GCT	T	C	GA	CT	C	G	TGC	G	A	G	TAC	TA	GTG	G	AT	GT	G	CC	CG	GTA	T	A	AG	T	GCG	G	A	C	CG	CC	C	AATGT	G
IndividualSH544	C	CT	G	TTT	G	G	G	G	CC	AC	GCGT	T	C	GA	G	GCT	T	C	GT	CT	C	G	TGC	G	A	G	TAC	TA	GTG	G	AT	GT	G	CC	CG	GTG	T	A	GG	T	GCG	G	G	C	CG	CC	T	AATGT	G
IndividualSH546	C	CT	A	TCT	G	G	G	G	AC	AC	GCGT	T	C	GT	G	GCT	A	C	CA	TC	C	G	TGT	T	A	G	TAC	TA	GTG	G	CT	GT	A	CC	CG	GTA	T	A	AG	T	GCG	G	A	C	CG	CC	T	GGTGT	G
IndividualSH546	C	AT	A	TCT	G	G	G	G	AC	AC	GCGT	C	C	GT	G	GCT	T	C	CA	CC	C	G	TGC	G	A	G	TAC	TA	GTG	G	AT	GT	G	CC	CG	GTA	T	A	AG	T	GCG	G	G	C	CG	CC	T	GGTGT	G
[truncated: 407 more columns]
