# Supplementary material for: Genetic diversity in migratory bats: Results from RADseq data for three tree bat species at an Ohio windfarm
Source: PeerJ. 2016 Jan 26;4:e1647. doi: 10.7717/peerj.1647 (PMC4730867; doi:10.7717/peerj.1647)
Supplement: Supplemental Information 5 [file peerj-04-1647-s005.zip › Monomorphics_100.txt]

AAAAGTCCCGTTCTGTCTCTCCCACCGGGGGAGTCCAAGTGGGCGGCGCGAGACTTTTTAGGC 27 19 21 13 25 12 30 22 5 21 27 14 18 31 13 6 10 8 10 16 18 7 50 14 9 14 14 9 23 12 16 15 13 15 20 10	19
AAAATTCTTTCTAGCCCATTGGTGACTTGTCCTCCAAAGTTCTGCAGAAAGGCCTAGTTTATT 23 10 25 19 20 26 22 20 11 26 49 19 22 16 12 10 12 8 10 15 21 17 63 23 11 11 14 12 10 9 16 16 14 25 11 23	15
AAACAGATTCTGAATAGCAACATCCTGTGGGATAGCTAAATTAATGACCAAGCCAGAATCTGA 26 17 24 24 19 25 31 16 8 21 43 16 18 20 14 13 6 10 8 15 26 7 35 30 13 16 12 8 17 7 10 17 8 10 10 21	26
AAACAGCTGAAGCCTGCCCTCTATAGGACTATTGCCTGCAATTACACTCTGGCTTGCTTCTTC 16 15 25 19 34 41 47 26 21 29 32 33 23 35 32 14 18 18 10 18 11 29 46 21 17 16 26 18 22 16 26 31 47 39 22 22	24
AAAGACTTGAGAAGGTATTTCTTTAACAACATGTACAGCACTTAGTATGTGCCAGCACTGTTC 8 11 17 8 22 19 18 22 9 12 71 9 20 28 15 9 8 9 9 8 9 18 56 10 14 10 12 12 10 19 39 18 25 18 19 19	10
AAAGATGCCCGATGCTGTGAACTTCTGGCTGGGGGAGGCGTCTGCGGTGACATCTTGTAGGTA 19 8 20 18 9 18 38 26 9 23 44 18 9 16 10 9 8 8 6 8 30 14 53 23 10 9 14 10 12 12 26 7 11 12 22 13	13
AAAGCAAGCACTAGCAACTTCACCTCCATGCTTGGGGCTGCCGCTGCTGCTGGGGCTTGAGGC 34 33 42 38 35 43 38 29 34 32 68 32 46 30 31 26 10 29 21 24 24 16 34 33 15 24 23 27 22 25 48 37 31 25 23 26	31
AAAGGAGACAGTTGAGGGCACCCACAGGAGAGGGAGGGGGTGAGCAGCAGAGACAGCAGGCAT 8 13 15 11 16 14 14 11 9 20 36 12 20 27 7 5 15 13 12 15 14 20 27 17 14 12 14 14 12 11 21 14 19 18 9 13	12
AAAGGGCAACCTTCAAATCATGCACAGAGAGTGGAATGGCATTATTAGGATGACTTAGATTAG 19 15 40 23 25 50 50 48 18 27 38 30 25 37 23 20 21 24 11 24 16 24 37 42 20 18 9 22 16 17 17 16 18 19 11 23	27
AAATTTATTCTTTGTTGTTACTTGGAACAAATCATTTACAAACTCCAAGTGTTTTCATAATAT 7 10 24 18 22 35 11 22 6 16 39 16 25 13 17 8 6 15 11 12 15 21 43 12 20 10 14 11 8 13 15 20 19 11 18 15	8
AACAGAATGGTGAAATAAACAAGAATGACTGTGCCCCAATGTATTTTTATTTACAAAAACAGG 23 22 37 26 35 46 41 30 24 42 73 31 23 38 16 15 15 19 10 24 19 16 56 30 11 13 16 19 20 9 18 16 18 29 21 25	27
AACAGTGGAGTACTGATAAGACACTTATTTCTGGGTCAGTAATGCAAACTCTGAATTTCCTTA 17 19 41 22 38 54 54 46 28 31 78 27 33 20 29 18 17 20 19 18 23 27 55 35 23 27 27 28 39 26 47 26 48 33 30 18	37
AACCCTGACCAGGGCTTGGGCCAGGTGGGGAGCAGCCTACAACCAAGGTACATGCCCTTTACC 7 9 16 14 22 17 11 32 11 9 39 15 19 6 11 7 12 12 6 15 7 13 42 13 12 14 9 12 18 13 12 18 10 18 9 11	15
AACCTCTATGGGGTCACCTAGATTCCATTTTAGGTGATGCAATACCATCAGCAGACTACACCT 32 22 32 36 30 29 51 30 21 43 55 17 21 37 20 16 15 18 12 16 44 8 48 40 6 15 23 12 17 16 16 12 17 12 23 17	31
AACGCAAGTTTGAGACAGATATGAGGAGCCTGGGAATTGCCTGCCCTGGAGAATAATGAATTA 9 13 22 17 24 18 13 16 16 10 18 11 10 13 11 10 6 12 5 8 9 9 28 12 11 5 11 10 12 14 11 17 20 21 18 11	8
AACTACTGTATGTATGTGTAGTGAGAGACCCACTCAAGAAGTTTCCAGCGGTGTTACTTGTAA 11 7 25 12 26 19 17 12 11 19 23 7 13 28 6 12 13 9 5 15 14 9 17 22 6 12 17 13 16 11 14 13 29 15 5 7	8
AAGAAGGTGAAGCTGCAGGGACAGTTCAAAGGCCTGGTGAAAGCTGCCCAGCGGGGATCCCAG 18 10 15 24 21 27 8 23 23 14 29 16 20 15 13 15 15 18 7 12 5 12 16 23 14 11 9 12 15 9 21 14 17 10 12 13	11
AAGATGAAGCCAGGGTTGGGGTCCACTTCCAGGATGCGCTGTCCTGAGGGAGGGAGCGACACC 35 23 25 44 29 29 23 40 24 42 38 23 21 37 19 19 13 23 13 14 30 22 54 27 21 19 5 20 20 19 33 38 28 24 24 14	21
AAGCAGGGGTATGGGCGGGCTGCTCCCCATGAGGAGGGTACACCTGGAGGGTGGAGCCAGCCC 24 19 20 34 25 41 24 18 11 24 55 25 26 26 20 20 14 21 16 16 12 19 42 25 12 19 30 24 13 29 38 29 24 19 22 17	23
AAGCCAAGGTGGAGGCTTCTAGAAGCCCCAACTCATCCTCAAATTGCTTTTCCTAAAGCTGCA 14 17 19 8 23 22 16 22 10 20 41 18 26 15 20 6 6 11 17 14 11 23 24 16 10 11 19 9 20 10 30 17 22 22 25 17	14
AAGCCTACTGAGCTTGTCAGGTGTTTCTCCTCTGTGCACCTGTAATGCTAATTGCCTGCTTGT 26 32 38 35 35 31 32 40 23 36 50 20 43 18 22 23 13 18 10 16 15 24 55 44 21 23 22 19 19 24 38 27 25 28 23 18	19
AAGCTACCACCTTGCATGGGCTACACCCCTCCTAACAGCCTGCCAAAATGAAAGCTGCCCAGA 16 16 31 21 28 27 26 34 13 31 93 11 29 29 19 15 13 17 16 14 10 17 71 24 15 16 28 15 21 21 57 39 31 21 25 22	19
AAGGAGCCTGTTTGATCAGCATTGCTCCCTGGGACCTGACCACTGTTCCATCATTTCTGTCTT 29 10 24 17 15 29 27 31 31 13 56 21 16 31 5 6 14 6 8 5 16 15 50 34 7 7 6 7 16 10 12 13 14 31 16 11	18
AAGGAGGGGGTGGAGTGAGATACTATGTCTGCAGGTCTCCACCTCCTACTCCTGCCGCCGCCT 18 27 23 20 22 32 27 18 12 18 37 17 27 22 12 11 9 12 15 11 11 21 33 24 12 17 13 13 31 13 18 18 21 14 6 16	20
AAGGGTGGGGGGCTGTCAGAGTGGGCAGGCCTCAGCAGTGACCTTCCTTCCCCCTTAGCTGGC 27 16 28 29 27 32 24 26 19 29 24 12 24 26 25 14 14 11 13 5 15 14 24 28 14 7 17 13 17 16 15 16 12 21 10 14	19
AAGTCACCAGACAGGTAGAAACAAAGACATATTTATTTGAGAACAATGTCTGTTCTGCTTCCT 29 21 41 21 30 47 33 35 15 27 93 19 25 25 13 6 13 6 11 29 20 25 61 30 23 20 28 28 10 25 34 22 13 37 30 17	16
AAGTGAGATCTACAGGCTGTAAAAACTAGTGCAGATTGAGGCTTAGTAATACAGAGGCTGCTA 13 18 25 11 21 25 16 13 6 23 28 19 24 18 18 7 10 12 6 14 25 21 28 14 14 17 10 21 14 12 17 9 14 15 20 8	9
AATACAGGGGTGGGCACTGTGCAAAGGGAAGCAGAGGCAGGCCTACCTGCCAGCCTGAGCCAG 27 11 30 22 38 34 23 40 14 23 39 22 29 26 38 15 9 21 24 24 28 25 59 20 17 11 18 15 28 20 52 41 29 24 18 22	26
AATACTTGTCATATTTCTACAGAATACCCTGGCTGGTGAGGCTCAGTTGGTTGGCACATCATC 16 26 22 15 22 39 12 24 11 18 50 21 27 11 10 10 10 12 12 7 19 19 52 19 10 19 17 9 12 16 27 34 14 25 22 16	8
AATCTGTTCTTCAATTTAGAAAGAAATTTACAGAATCAGCTTGTTTGTATGAGTTATAAGTAT 17 33 31 26 20 46 34 47 9 43 42 28 36 37 20 21 9 18 27 16 23 18 28 34 12 12 14 22 17 15 20 9 16 23 12 25	22
AATGAAAATGGAAAGCTTGTCAAATTTAAGGGGAATTAGAGCAATAATCTAAAGTAGTGAGAT 14 12 30 9 26 21 12 18 12 13 24 12 26 7 16 13 10 12 11 8 19 8 20 15 14 6 8 8 11 9 11 17 13 15 12 21	7
ACAAAGACCCCATTTACCCATTTTTGAATCCCTCTCACACTCCTCCCCAACCTCCTTTAAGTG 16 10 22 13 22 25 17 25 8 12 28 13 13 5 20 13 14 22 7 13 16 15 18 15 21 18 18 13 16 18 33 23 14 20 13 19	18
ACAAATGTAAAATAAACTGTCAGGAGCCTGTAATGGCACCAGGCTCTCCAACAACTGGAGTCC 6 6 21 8 26 22 11 21 8 25 35 18 14 13 27 10 9 20 11 14 5 21 19 16 14 14 11 11 19 17 19 14 8 15 10 5	12
ACAAGGATCAGCTCATCCCTGGAGCTGTCCAAATCTGGCAGAAGTATAGCCCTGGAGACTAAA 20 13 33 20 25 42 43 35 16 39 71 20 32 51 19 10 13 12 8 29 16 16 47 29 25 23 22 19 25 20 9 11 15 26 21 23	29
ACAAGTCTTAATACTCCTTCCATTGATCTAAATTTCCTACTACATTATTCTTTTCAGTTCTAC 7 13 23 12 19 33 13 26 10 17 30 17 26 18 28 5 8 17 15 12 16 14 26 16 17 14 5 17 12 9 17 31 23 13 23 23	9
ACACATTGCAGGAGGGGTGGGTGCCCCCCTGGGTGCTGCTCTGGAAATTCACGGCCACCTTCC 39 22 28 36 42 48 27 35 16 41 43 33 43 14 33 18 20 32 13 26 18 14 53 36 20 14 20 21 27 18 32 28 30 21 23 19	36
ACACCTACTACATAAGGATACCATACTCAAACTGGGAGACATAGCAGAACTACCTAATATGCA 15 18 19 13 28 32 23 31 13 18 48 24 23 37 15 20 14 11 11 24 20 20 58 35 8 15 13 6 23 26 24 17 17 8 18 16	21
ACACCTCCTCCTGCCACCCAAGGACCAGCGATGACTTCAGCAAGTATGACTTGCTGGTCTGAT 14 29 18 26 37 47 16 31 27 33 26 16 30 18 36 18 9 19 11 19 13 23 38 17 18 13 12 16 15 17 25 26 12 31 16 16	14
ACAGAGCCTTCCCACCTGAAGGATGCGAGCTGGATAGAGACGGGTTGCATGGGAGTGGGCTGA 25 21 37 22 15 32 33 32 17 21 58 19 30 17 21 11 10 19 17 29 30 11 71 8 14 14 24 15 20 8 37 33 32 17 26 17	22
ACAGCAGGAAGTGGCTGGAGGCATCTCCAAGTGTGCTGGCCTGAGTGTTTGCATGTGCTTGGG 11 6 17 19 24 18 9 24 16 19 14 11 32 17 10 7 7 13 6 9 7 20 15 16 7 13 10 10 19 22 23 14 9 14 14 8	14
ACAGCCCCTTTCCCTGGCATTCACGACCCTTGGCCACGTTGACTCTGCCCCCAGCTTCAACAC 17 15 27 19 19 28 21 27 12 28 53 21 33 42 23 6 13 15 13 23 35 21 49 17 22 21 16 18 16 20 25 13 36 17 18 16	34
ACAGGCAACAAATGGGCAGGTGCAGCCTGGGGCCCCTCTCTACCCACCTGCCCACAAACCCTC 26 27 33 44 32 37 35 35 30 33 49 18 30 33 14 11 15 20 19 23 20 23 42 30 16 15 16 15 30 13 27 26 34 28 19 13	23
ACAGTGGGTGGGGTGACTGCACTGGTTTGCTCCAGTAAGTGACCCTCAGGGAAGTGAGCTCCA 22 12 20 18 29 28 25 24 10 15 63 12 25 21 19 17 13 24 6 9 21 19 39 18 17 8 13 17 17 23 36 29 25 20 17 11	19
ACATTTCCTTGGTAGTGTGATTGTAAGATATAGGTTGCTCCTTTTATTATAGAATATCCCCAA 19 17 29 31 29 28 36 36 19 32 81 24 38 25 22 15 15 16 9 20 12 27 94 41 26 24 44 24 28 25 44 37 37 49 26 28	23
ACATTTTCCTGCCGAATGCCTATTTAATGCGGGCCTCCCAACACATCATGGATCACTGTGCTG 31 39 33 39 36 39 58 42 19 43 91 35 29 37 31 23 6 28 21 23 49 18 103 37 21 30 22 29 26 17 46 25 41 46 16 24	44
ACCAGCTGCAGAGTGCAAGCCCCGGCCCTGAGCTGGAGAGGACATTAGAGCTGAAGAGGGGGG 32 21 22 12 28 35 16 29 13 20 26 20 26 26 23 14 21 12 17 15 17 13 20 32 30 16 22 12 23 22 17 21 18 21 16 15	24
ACCCAGTAGCACAGTCTCTCTGATCACCAGACCTTGGTGCTCTAAAAATGTCCTTTATGCACA 25 28 53 41 44 55 25 41 33 31 38 24 32 20 38 31 9 36 21 20 27 21 48 29 22 29 18 28 37 27 30 32 23 18 15 26	32
ACCCCAGCTCACCAGAATGCATCCACATGTGGGGAGCAGGGCAGGCACGCTCAGTAGAGTGTG 13 5 14 10 18 14 15 17 12 9 32 7 13 15 10 7 6 9 17 11 6 20 31 8 8 12 8 9 8 18 26 10 23 13 13 5	8
ACCCGACCAGGGCGTGGAGGGGCCCGTGTGGGCACCAGAGGGCTAGAATGAGTTCCTCTCTCT 15 10 26 27 36 43 29 36 18 26 50 23 29 22 29 8 11 26 14 22 21 22 33 17 21 12 28 21 25 14 23 18 29 26 25 18	34
ACCTCTGAAATGCTGAACACAGACCTAAATGCACCTGTCACCAGGTGCCTAGGCCATGCAGGA 32 40 22 28 27 29 40 25 15 25 67 15 19 78 18 26 8 17 11 17 45 13 57 40 12 9 17 10 12 12 11 25 12 16 14 20	35
ACGCACCACGTCACGGACTTAGTCATGGACTTAGTTATGATGTAGTCACAGACTTGGTCACAG 35 34 58 30 47 54 39 50 32 25 59 26 56 47 37 28 19 28 17 31 25 30 57 31 15 16 17 19 34 18 43 48 50 39 34 32	35
ACGGCAAGGTGTCAGCAACTAGACCCACACACCAAGCAGAGCAGGGCGAGGCTATGTGTCACC 31 19 26 13 14 30 38 25 15 28 91 17 21 38 15 20 17 15 10 23 46 8 81 29 11 9 9 16 19 11 29 12 16 19 30 20	29
ACTACTGAGGGAGTTAGTGACTGCTGCCGGGCTGGTGGGCCACTGGGTCAGGTCTGTCAGTTG 24 36 35 42 26 38 29 37 29 24 30 18 34 29 30 20 12 38 20 23 28 27 32 23 11 20 16 20 22 14 39 41 30 31 24 20	18
ACTAGCTACCAACCAGCCACTGCCATCAGGATTCTGTCTTCCAGTGGTCTCAGCATGCTCCAA 40 62 48 55 40 71 103 65 34 54 129 38 36 64 46 28 25 41 33 32 42 35 80 46 17 29 37 26 49 31 51 34 30 39 36 18	37
ACTCTAACGCACCTGCATTCGCCCACAGCCATGTGGACCCCACATAATGGACTAAGGACTACA 41 29 27 36 23 37 44 45 14 40 46 23 25 59 18 17 18 26 21 18 45 17 44 48 13 16 13 19 16 17 42 19 25 36 37 25	49
ACTCTCACACTCCTGCATTAGCCCACATGGCTCACAGCTATGGAATCCCACACACTATGGACT 39 24 41 32 35 34 64 35 22 37 53 30 21 54 22 24 16 25 21 24 46 26 58 45 15 14 25 22 27 12 42 16 25 29 27 22	28
ACTCTCACTTCAGTTCTATCTTTACAAATATCCAAGACTGTAACTTTTTCTCAAAAATACCTC 13 8 15 17 15 23 11 18 6 10 38 8 12 12 18 6 8 16 10 6 14 17 29 6 13 10 15 13 14 14 23 11 13 12 15 9	9
ACTGGGCTGGTTTGGGGCTGAATAACTGGTGCTCGGCTCCCACCTGAATGCTGCTGGTGTGGG 5 11 20 14 12 17 9 23 20 19 27 11 12 20 13 9 7 9 10 8 6 11 19 9 11 9 16 21 15 16 6 9 7 9 8 14	13
ACTGTGCACTCCTTACCTGCACCACTGCCTCCTGCTCTAGCAAGACTAGATGAATAGAAACCA 21 23 35 22 24 41 31 44 22 34 50 27 31 19 19 18 18 14 5 21 27 24 30 46 20 23 17 11 15 17 21 18 18 35 20 22	21
ACTTAAATAGGTAGAACATCCCCTCTTTCTCGGATACTTTCCTATCTTGGCTGCCATGACTCC 28 26 23 27 22 17 65 21 12 40 30 24 21 54 9 9 11 12 12 11 37 5 46 31 12 17 22 11 12 14 22 8 23 21 17 20	45
ACTTAATACCACAACTGCTTACAACATGAACATTTGCTCCCAGATAACATCTGTATGACCTGA 7 15 41 23 36 53 30 23 6 32 36 43 26 24 21 15 15 21 14 14 12 25 42 28 25 33 28 14 31 17 39 26 42 31 17 22	19
ACTTGATTGCTCCATCTCGCCCAGTTCTCAATGGAGAAATCTTTGTTCTTGACCCTGTTCTTG 20 22 25 37 18 23 30 22 13 34 54 20 23 27 21 26 17 19 7 12 24 8 47 42 9 22 7 6 14 12 19 23 11 18 15 19	12
ACTTTGTGAAGTATGCATCATACTGCCTTTTTTTTTCTTTTCTTCTCGTTCTCATTTTTCCCC 14 15 33 14 18 30 24 30 13 23 57 18 27 13 18 11 9 8 13 21 20 15 33 16 12 9 19 8 21 9 36 21 30 22 27 19	11
AGAAAGAGTGTGTGCAAAGGCCCTGGGGTAGCTCAAAGTGTATTTGAAAGTGCAAGCAATTCC 19 13 25 18 16 31 28 25 11 25 45 23 22 19 19 25 10 16 5 14 23 9 32 26 13 7 8 16 17 15 6 10 8 17 13 14	16
AGAAGGCTGGAGCCATCCCAGCAGGAAGTACATTCCCAAGTTGGGTATTCTCCTGGGTAGTCT 35 39 18 30 30 29 44 38 21 20 50 18 25 37 12 11 22 15 9 11 23 9 55 42 9 24 13 17 14 13 25 28 25 17 17 28	33
AGAAGTATGAGTTCTGATGATTAATGCCCCTCAGCTCAACAGAATCTTCCCATCAGAAGATAT 13 7 16 10 15 12 21 11 10 15 19 6 12 23 9 9 5 6 15 10 25 5 19 18 5 8 7 14 7 10 10 5 8 9 10 12	20
AGAGAAGCAAGACTTGGGGTACTTCCAGCATAGCCTCTGCGACAACAGCCCAGATCCCCCCAG 20 12 27 22 26 35 29 39 24 37 42 21 22 36 22 6 22 17 16 14 21 13 21 35 14 21 7 23 19 20 7 21 16 22 10 13	42
AGAGAATGTTTTCAACATGGTCCATGTCATAGCTTGTCAGGATCTTTTTTGGATCATAATTCC 9 12 22 31 13 29 22 17 8 13 12 15 23 10 24 9 12 14 10 15 16 22 5 15 12 15 9 13 16 16 14 16 11 11 20 12	18
AGAGACAGTATGTTCCCAGCTAAGAGACGGCAGGTGCTAGGAGGAGAGCTGACTCTAGAAATA 16 19 31 18 25 29 12 28 23 15 19 14 30 15 20 14 7 12 16 11 10 15 23 17 15 13 8 13 18 13 14 11 15 8 5 15	19
AGAGACTCTCTATTCACTGCAAGAGTAGCAAGAGTGGCTTCCCAAACTCAACCGTGTGACTCT 16 22 17 28 19 26 22 26 11 24 42 27 14 20 23 10 13 11 7 11 23 8 44 29 10 9 9 17 18 8 13 12 12 11 21 15	29
AGAGCCGTCCTGTGAGGAGTGGAGGAGGCAGGCCGTGAGAGCGGAAACAGGGTGAGCAGCCCT 23 37 23 20 16 26 36 35 20 30 35 27 14 31 22 12 9 13 7 16 21 5 28 30 10 6 7 10 19 22 13 24 18 17 8 21	20
AGAGCCTGAATTAACCCTACTTGGGAAGATGCTCAGGTCCGGATCCCAGGGATGAATGTATGG 10 14 20 18 30 25 8 22 11 20 20 9 28 11 17 7 13 18 12 13 9 11 15 18 16 10 11 14 16 11 13 15 9 12 11 10	7
AGCAAGAAACTATAAGATCTGACCTAGGAAATAAAGAACCAAGTAGAAACTAAATGAAAACTG 22 11 33 18 30 34 20 15 13 22 65 19 19 23 27 17 12 17 20 43 22 27 48 20 21 10 20 23 24 18 36 26 23 24 27 16	16
AGCACTTCTCTGCAAGCTCTGTGAATTACAACTCTTTTAAAGGGTATGTTCCAGGCGATGAAC 30 14 27 20 26 36 36 17 18 20 74 16 18 34 25 14 11 17 14 10 27 10 71 37 15 16 19 10 14 18 47 27 26 25 23 14	14
AGCAGCCCAGTCCTGGAGACATCTGCTCTCACCCAGCTCTTCCAACCTGCCCCCTTCCCTCTC 18 32 48 41 39 39 38 40 17 34 55 21 18 35 21 15 9 16 20 15 23 19 69 27 21 18 32 16 24 18 39 31 40 32 35 19	33
AGCAGCCTCCAACCAGTGACTGGCAGAACTTGCAGTTCTAAAAACCCAGTATCTCTCACTCAG 8 16 19 23 15 26 9 18 21 18 31 12 16 17 12 6 12 8 10 5 13 20 27 12 18 11 10 8 7 13 5 17 19 22 17 13	17
AGCAGGACTTTACCCTTTGGACTGAGGCCAGGGAAGTGGGCAGGCGGGCCAGAGTGGGCGAAC 15 19 19 22 19 26 30 22 5 20 34 23 18 18 17 19 11 11 8 15 13 17 36 21 18 14 8 20 18 7 32 18 21 25 28 13	13
AGCCATGGACCCTGCTGACAGACATGTGCGCCTGCCTCTGCTCCCAGGGGAGCTCGGGAAGAG 22 23 37 43 28 45 37 37 12 37 33 22 34 49 24 15 17 11 17 10 34 19 25 38 11 14 16 16 22 18 16 22 23 27 30 28	34
AGCCCAGTCTAACATAAAATCTCCAAGACCAAATTCAAGTTGTTGTACACCTCAACATCAGTC 19 16 30 39 38 27 21 34 8 19 25 21 31 17 29 14 11 24 12 10 10 16 12 23 13 23 22 17 19 20 13 28 9 15 18 21	15
AGCCCCAGCAGGCCTCAGGGTCCACCAGGCATCCAAGGCCTCAGCGCCTCTAGTCCCGAGCCA 18 15 22 29 24 21 15 9 10 21 42 26 23 16 24 9 12 17 16 19 14 15 30 23 11 15 8 13 15 23 12 16 24 16 8 13	16
AGCCCCCACCAGGGCTCGGGCCAGGGAGGAGCCTGCAACCAAGGTAAATGCCCTTGACCAGAA 14 22 23 27 26 40 18 31 6 15 57 9 25 19 24 7 8 17 10 25 14 21 34 20 17 13 12 11 20 12 21 16 19 15 12 18	13
AGCCCTGACCAGGGCCTGGGCCAGGGAGGAGCCTGCAACTGAGGTCCTGCAACCAAGGTACAT 31 33 26 25 20 52 30 46 28 31 64 16 47 44 30 28 13 26 19 12 27 34 69 31 24 20 25 21 28 17 40 32 30 23 28 25	33
AGCCCTGACCAGGGCTTGGGCCCAGGAGGACCCTGCAACCAAGGTATCTGCCCTTGACCGAAA 20 26 39 39 38 51 18 38 18 28 36 21 31 18 21 16 16 33 15 18 16 14 28 23 35 15 13 13 20 31 10 20 7 16 10 17	24
AGCGTGGGGGAGAGATTGAATGAGGGAAGGAAAAGAATCAGCCTTTCTTATGTGAGACAGAGC 10 10 26 19 20 29 13 9 12 11 46 13 23 14 17 11 9 12 10 16 9 22 47 19 10 12 7 12 16 11 28 19 17 21 21 18	17
AGCTCAGGCACTCTCTGGGGTTGCTCAGTTTGCTAGATGGGAACCTGGGGATCCCGGTCCTTG 17 14 15 20 20 24 21 16 23 7 9 12 30 21 17 7 10 16 12 13 22 8 9 20 11 11 8 16 24 13 20 16 21 16 14 7	9
AGGACTGGTACACGGCAGGCACGCTCTGTGGCGCTGTCACCCACCAGCAGAGCCACCCAGACC 10 22 30 28 21 23 11 7 7 13 32 13 18 18 19 7 13 14 19 17 7 7 19 26 11 9 14 18 11 22 23 30 17 24 20 11	18
AGGAGAGAGAGGGGGAGGGGAGGAACTGAGCCTGAGCTTGGAGCAGGAAGTGCTGAGGAGCAC 13 18 19 22 14 37 30 28 13 17 45 15 24 22 12 17 11 15 11 18 9 18 52 23 23 22 22 12 13 25 20 12 16 14 5 9	11
AGGAGCACAGCCAGCCAGGCCTAGAGAGCGATGGCGCCGTGTAGGGATCCCTCACACAACGTG 24 19 25 30 18 20 35 38 16 30 55 25 20 34 17 12 19 15 7 11 26 9 51 28 8 18 17 14 12 10 11 22 12 23 19 22	25
AGGAGCGACTTCTGGAGCGACTTCAAGGAGGGCGAACCTCCAGGGCTCCCGAGAAACCGGGGC 22 25 26 22 31 20 32 37 28 21 51 30 36 17 26 11 15 15 7 23 17 21 42 21 16 16 16 24 24 23 23 10 15 21 18 12	28
AGGATAAGATATGCTAGAAAGCTTTATTTATGTGAATTACATTCCTGGGATTGCAAAGTCTCA 16 5 23 28 30 20 15 27 13 18 44 8 21 8 13 13 14 21 11 11 16 18 36 25 15 17 11 15 12 11 40 13 31 25 25 18	10
AGGATCCAGATGTGCTGAGTCTCTGGCATTTGCCCAATCTGTCTAGAGACCTGGAACAAGGAA 25 37 59 33 35 54 40 42 22 31 36 17 32 19 22 13 22 19 25 11 36 31 35 45 21 18 6 26 30 25 31 24 25 20 24 26	22
AGGCAACCGATTGATGAGTTTCTCTCACATCGATGTTTCTCTCAGTCTTTCCCTCTCTTCCTC 14 17 26 24 16 35 14 45 8 14 41 13 16 13 20 13 9 14 15 13 14 20 40 18 9 12 13 17 13 15 36 28 29 16 24 17	10
AGGCAGCCGATTGATATTTCTCTCACATTGATGTTTCTCTCTCCCTTCCTGTCTCTCTAAAAA 9 14 21 24 21 17 13 17 10 11 18 11 17 11 23 13 11 10 10 10 12 14 25 15 7 12 12 11 14 12 28 11 30 11 19 5	5
AGGCGAATGCTGAGGAGACTAGAGGTAGTAGACTATAAGTAGAAAGTGAATAAAAGCTAAGAT 19 16 21 23 36 36 12 33 15 19 53 21 34 18 24 14 16 12 5 17 17 22 48 40 8 13 9 21 25 17 8 18 7 15 9 20	18
AGGCTGGAGAGCTGAGCACCAGAACCCAGACCCCAGTGAGGCCGGAGGAGGGGCTAGGGGCCG 22 21 22 24 28 41 20 30 17 19 52 22 40 24 11 19 22 18 13 17 30 19 38 27 9 19 12 12 19 19 32 24 23 23 11 16	26
AGGCTGTGACTCTCTGTGCTGCGGTGGCTCCTGTTGTTAACAGTGAACTGACCTTAATTTCCT 28 42 58 50 55 67 76 50 26 50 100 32 56 58 40 31 21 41 25 39 40 39 79 45 33 44 35 23 41 27 61 28 61 41 47 20	37
AGGCTGTTGATTAATGTTCTACTCTCACACTGATGTTTCTCTATCTCCCTCTACCTTCCCCCC 14 12 23 29 29 27 13 27 10 11 32 18 25 5 14 5 12 12 13 18 11 14 20 28 6 22 13 14 11 11 9 30 8 19 16 13	14
AGGCTTATGAATTGGGTTTATAATTAATAATAACATCAGTAACATCACACTGAAACTTTTTTG 7 13 37 13 28 26 8 22 7 15 41 25 23 7 19 17 14 11 20 15 17 12 38 36 11 8 13 14 20 18 28 18 19 21 24 15	13
AGGCTTTTCCAGAACCTAGTCAGTTATTATCTGCTCTCCCACCCTTTTATCTCAGTTCTCTGT 25 10 46 41 40 54 45 33 26 48 91 29 47 69 32 15 17 28 16 27 45 34 64 23 38 39 33 16 28 23 54 18 31 34 25 28	29
AGGGACCCTGCTCACTCTTCAGATGCCCTTCAAGCCCCAGCACTGCCCTGGTGCTGCGACCAG 36 42 34 39 17 47 65 34 23 46 67 30 36 46 27 24 26 37 22 24 25 26 68 29 26 27 20 23 22 27 36 29 26 42 24 20	32
AGGGATGGTGAAGCAGGTGAGGGGATGGTGCCAGGCCATGGTGGGGTGCCAAGCAGGGCTGTG 31 25 22 29 15 16 12 9 14 25 29 19 25 42 7 17 10 15 5 14 21 7 26 23 5 12 6 6 6 8 22 27 15 8 19 17	29
AGGGCTGGGTTAGTTTTGATCAATGTTTTGTGTTCATTATACAATAGTAAGTTATATTCTCTG 14 29 37 57 32 47 24 32 22 32 55 23 30 25 36 27 18 33 28 25 31 26 65 38 22 23 25 28 20 25 30 27 39 32 22 18	19
AGGGGACAGAGCTCCCCACTCCCCCCTCCACAGTGATGGGCTACATGATTGAAAACCTCTTCT 18 22 28 13 30 38 15 27 24 13 27 15 23 20 22 11 16 19 7 9 7 15 19 19 21 11 16 19 13 24 20 18 12 20 14 14	21
AGGTCCCCCCTGTAAAATGAATTATAGTAAGCTATATGTGATAATTAACCATGCATTAGCAAA 16 9 37 14 22 39 23 40 15 24 60 18 46 20 26 12 17 25 12 21 16 21 47 29 12 29 13 15 25 15 18 20 24 27 18 19	21
AGGTCTATGTCGTTAAAGGTTTTTTTGTCGATCTTATATAATAGTTATCCAACAAGTATTTCT 26 16 17 11 10 25 47 28 14 20 61 16 18 35 7 16 5 19 5 19 43 6 41 31 16 17 14 12 10 14 29 15 21 13 24 22	18
AGGTGGGGGACAGATCTGGGTGACCAGGAGAGGAAGCAGAGTGCAGCCAGACCAGTGCACAAT 25 15 24 28 17 35 12 40 10 23 45 17 27 25 22 12 9 21 19 18 22 18 31 29 23 12 12 16 23 20 19 29 12 13 10 18	15
AGGTTGGGTGGGCAGCATCCAGATCCACTTGAGATGCTGCCTGCCCACTGGGCACTGCAGGAG 17 29 29 27 27 34 14 29 24 35 25 28 26 29 14 19 16 14 12 11 21 21 15 17 12 7 8 15 16 17 12 17 26 12 6 17	28
AGTATCTTGCAGGTCTGGCTGGCAGACCAGACTCTCCTGCACAGAGAACCCCAACCACCACTA 28 11 32 12 25 32 17 35 16 20 66 20 28 28 25 16 16 17 12 17 13 11 56 26 9 16 12 20 22 15 40 32 19 16 13 17	16
AGTCAGAAGCCAGTGAAGTCATTACCTCGAGCTGCATTTTATGATGAGTCTCTGGTAGCACAT 16 18 24 15 28 33 20 25 14 11 28 28 35 19 30 16 10 23 11 34 9 20 41 27 10 26 13 16 21 20 30 31 26 20 16 16	13
AGTCCATACCTCCCATCCCCTCCAAAGACACATGGCTTCCGTCTGCTGAGGGACCCTCCTGTG 16 12 23 22 24 29 25 41 22 8 43 6 22 22 20 12 9 18 15 10 16 17 37 17 21 9 19 5 22 8 35 20 23 21 20 9	11
AGTCCTGACCAGGGCCCAAGCCGGGGAGGAGCTTACAACTGAGGTATGTGTCCTTGACCAGAA 25 23 27 20 29 36 25 46 18 30 62 20 33 39 23 16 14 13 5 19 13 26 62 37 14 16 18 17 20 15 25 26 35 27 9 13	15
AGTCTCATGTAATGTGATCAGAGGGGCCATCCATTACTTGGCCCTACTCAAGGTCAGAAGCAA 11 18 38 34 29 15 19 30 15 25 23 26 27 21 16 7 13 19 13 9 13 13 15 21 13 5 11 25 17 21 5 12 13 18 6 16	27
AGTGGAAACCCACTTGGAGTTGAGGCTATGGGGTGGGCTACTGAGCAGGGATGACTGGGTCTC 9 13 24 18 26 19 28 22 10 14 38 13 12 19 12 16 10 8 6 11 31 7 37 28 6 13 10 5 14 7 15 13 11 13 8 21	22
AGTGGAGCCATACTGCCTGGATTAATTTCCTGGTTGTGCCAATTTTAGCTGTGTGACCTTGGG 15 17 28 29 19 34 16 39 8 10 27 12 20 8 23 12 6 14 9 12 11 15 21 21 7 10 11 12 16 12 21 24 25 17 16 12	10
AGTTCTCTTTACCTTTATTTCTTCTAAGCTCCAAAGGCTCTTCCTTGGCCTCTGTAACTTGTT 26 21 43 29 19 48 22 28 22 26 33 22 39 43 29 12 14 25 25 18 19 34 25 31 14 19 13 18 26 21 21 27 24 33 19 18	29
AGTTGTACCCACCAAGCTCTTGCTGAGCTCTGGGCATAACAGACCAGCAGAACTGTGAAATGT 18 11 20 17 21 29 23 31 10 26 35 27 17 19 12 13 6 10 10 14 26 12 31 30 5 11 12 13 20 15 7 9 14 13 17 25	21
ATAAAGCCCCATCTCTGCGGGAATGGCGTGTGAGGCTCTCCACCAACTGGCCTTGCCTGCCCT 18 29 30 23 44 32 14 38 25 26 26 18 26 32 20 11 12 27 15 16 14 18 17 35 7 11 10 15 17 21 15 9 13 10 15 14	23
ATAAGTCACAAGGCCACGGCAGCACTGTAAGGAGGTTAATTATCAGTATCCCCTGCTGGGTGT 12 19 46 26 17 37 54 19 18 28 58 17 38 33 34 8 13 23 6 10 18 25 76 22 14 24 27 13 28 19 46 15 30 32 25 21	23
ATCAGACCTAAACCAGCAGTCTGACATCCCCCAAGAGGTCCCGGATTGCGAGAGGGTGCAGGC 23 21 18 17 23 13 12 20 20 18 51 20 23 24 18 16 12 19 15 11 11 19 61 25 18 15 10 11 22 25 26 14 20 8 9 17	17
ATCAGTTGCAGGCAGAATGATTTTGAAGGTTCTCTAGCCTAAAATTGCAGGATTTCAAGTTTG 22 15 27 16 19 32 19 28 8 18 21 17 12 17 12 9 5 23 9 18 8 12 26 23 16 17 19 12 12 14 25 14 26 15 18 15	10
ATCCCCCAGAGGGAATGGAGCCTGCAACCCCAGGCATGTGCCCTGACCTGTATCAAACCAGTG 10 9 32 35 31 33 43 33 13 20 46 17 27 36 23 13 10 15 17 26 21 24 52 26 17 22 23 22 12 19 47 23 42 31 36 28	22
ATCCTAACTGGATTCAAACTCGAGTCTCCTGGGAAATGACTTTGGTCGATGGAGCTGGGCTTG 17 14 19 8 17 37 11 29 7 14 34 16 20 18 18 10 9 12 10 13 8 9 37 18 11 13 11 10 19 16 19 14 10 15 12 12	13
ATCCTCCGTGGGGTCACTTAGATTCCATTTTAGGTGGTTCAATATGATCAGAGACCATGCCTC 25 29 29 24 39 43 36 48 19 32 57 32 29 30 21 22 20 24 18 23 22 19 51 32 11 27 11 13 28 26 14 26 23 20 18 23	32
ATCTAACTGTCCCTAACTCACACACATACTCTCCAGACACGTCTACACAATCCCATTTTGCTC 11 20 64 50 71 68 83 57 31 18 46 14 49 20 39 12 7 43 14 13 53 48 114 19 17 31 41 14 19 12 41 38 31 42 11 16	15
ATCTAAGCCAGTATGTGCTTAGCAATGACTCCCCAGGCACATGTACCATTACCTTCTTCACTC 25 29 43 26 34 35 39 46 16 36 57 26 25 21 26 12 18 16 21 21 29 42 84 30 22 18 29 27 24 24 42 32 38 20 38 20	36
ATCTAATTTCCCCTCACTATCTCTCTCATACAGACCACACACATCCATACACCCTCCTTTCAC 16 16 37 32 30 30 36 30 25 18 80 20 30 35 22 5 13 12 11 23 23 35 70 11 24 11 34 22 17 29 43 30 52 23 31 13	15
ATCTCTAACTTGGCAGGGAGGGAGTGGGGCCCAGGGATTTGCATTTCTAGTAAGTTCCCAAGC 19 13 27 22 23 23 28 24 7 13 44 19 35 29 25 15 9 12 11 21 24 16 60 27 13 11 20 14 14 10 32 24 27 17 20 11	18
ATCTTAGGGAATTTCTAATGCTAAAATATAAGGCCACCAGACAATCTAATAATGGACATATTT 5 15 19 13 14 24 13 17 7 21 37 18 25 26 20 9 11 19 14 13 7 20 19 13 13 12 7 15 9 20 13 23 12 14 11 17	7
ATCTTTTGGGTTTCCAATGTACACTATTTGTGCAGTATCAGAATCCAATCTCTGAACTATTTT 16 17 47 28 37 43 26 41 22 39 66 34 30 21 17 12 14 19 23 14 27 25 28 26 24 22 15 25 23 20 13 17 31 35 24 13	22
ATGACTGGAAACATGAGATTCAGGAGATGTTTGACCAACTCAGGGCCAAAGAAAAGGTAAGAG 13 14 14 21 28 30 9 13 19 15 53 14 26 20 15 10 5 8 9 14 10 19 47 19 12 18 17 11 13 11 32 20 22 19 22 11	7
ATGAGTAACAACCTACCATTTTATGTGTTTTACCTCCCAATCAATTGGGTTGGACTAATATTT 16 9 32 8 18 37 10 21 8 19 30 13 33 9 21 11 7 11 13 9 9 16 26 23 6 6 19 11 15 14 17 12 16 12 6 12	5
ATGCACTGAGTGGCCCGAGAAGGACAGGGTGCCGAGCAAAGCAGAGCTAAGATAACGAGAGGG 16 16 31 36 24 37 21 32 17 23 59 23 37 24 22 16 12 20 8 21 31 23 52 27 14 15 28 19 26 15 38 28 20 18 27 13	24
ATGCCCCCAAGCTTCCCTGACAATACACTTCGCTCAGATGAAGAAGGATGCAGCCTGCATGCA 29 32 31 33 40 39 21 44 15 19 78 28 23 33 24 23 9 24 13 23 14 22 74 32 20 20 34 19 30 15 48 34 25 29 30 20	20
ATGCCGCAACCTCCCTCCCCTCTAATGCAGGAAGGCTGCTCCGGGGTTGGCGCACTGCACCAT 14 18 32 27 23 26 23 23 14 22 49 20 14 11 22 11 12 20 17 13 20 15 31 17 16 17 25 15 13 25 23 22 21 27 12 6	14
ATGGACGAGAGCAGAGGGAAGGGAGCGGGGCCTCCTTCCGCCTGGGAATGTGATAGATCACTT 10 9 13 20 28 23 18 14 11 13 38 13 19 22 11 8 10 8 6 7 5 17 38 20 16 12 9 17 7 20 25 15 20 22 10 13	13
ATGGCTCTCTGGGCCTCCTCCAGCTGTTGCTTCTGTACCTCCCCTGTCAGCATCAGAACCACG 17 25 30 22 31 35 27 25 18 24 25 13 28 27 28 11 8 24 19 14 8 18 31 24 26 12 18 19 15 23 15 14 14 12 14 14	18
ATGGGCTTCCAGTTGAGGGCGGAGCTGCTGATGTAGACCATGCCCATTCTGGACACCGTGGCA 37 42 47 40 39 49 33 44 44 48 38 45 27 31 35 32 21 29 28 29 23 23 51 45 17 17 26 28 28 20 35 27 22 38 13 11	32
ATGTCAGCAGGGACTATGCCTTCATCACTACTCTTTTTTCCACATCTAGGATAGTGTCTGGCA 27 25 25 12 23 31 16 28 13 19 52 20 32 17 24 16 10 22 20 19 23 19 49 20 13 17 19 15 26 17 39 26 23 25 28 17	10
ATGTTCCCTGCCTTGAGGAGCTGCGCTGGTGCAGAGCGTGGACACGGCGCTGCACCACTGAGC 22 38 30 33 43 36 18 21 24 30 28 24 35 23 26 17 14 25 14 22 11 12 10 24 16 10 5 23 17 12 10 14 9 8 6 17	16
ATGTTTGTGTATTTTATCAAACCCATTACAATTTTAGCTAAATTGATAGGCTATTCTTCCTAT 17 34 52 43 38 56 44 39 19 16 88 32 43 36 34 12 22 33 33 36 35 30 91 31 29 45 38 29 28 29 46 46 47 19 18 31	27
ATTATAAAGTCCATAAGAGCTGTGTCCCCCACATCTCTTTGTCCCTGCACCCCAACAAGCTCC 47 33 28 40 24 26 28 20 22 17 26 15 22 25 12 23 13 16 5 20 36 6 30 41 10 7 17 9 17 10 11 21 11 11 25 20	27
ATTCCATGTTGAGAGCAAGTTGCTTACGCTGGACACCAAGAGGATACTGTAAAAACCAAACCA 12 9 25 15 28 39 17 30 8 15 58 10 31 24 17 8 8 17 16 21 14 25 57 25 11 19 22 16 18 11 58 28 37 25 21 19	11
ATTCCCAGGTAACAGAAATGTCTTTGACAACTACTGTGACCTTTGTGGACATTACCCAGAAGC 22 15 25 20 24 27 22 25 18 15 36 18 20 11 10 7 7 11 10 13 11 19 43 28 14 16 7 14 16 11 21 23 23 17 20 11	9
ATTCCCCCAGCCTGAGCTCTCCCGGGGGCACGCAGGTAGGCCATGACTCTCCATTTTCTCACA 14 13 20 15 20 22 5 22 14 16 42 22 19 14 20 17 12 16 12 9 6 17 45 11 12 13 8 10 21 13 22 11 22 21 11 12	11
ATTGTGCCCGGTTGCCTCCTTCCCAACCCATCCAGGAACTCAGGTATGGACACACGGGATGCT 20 21 31 32 26 33 32 14 6 30 13 15 34 39 12 15 8 28 8 13 34 15 17 21 10 9 15 12 13 10 14 12 17 15 24 20	28
ATTTCTTGTTAATACACTATTTAAGACATTTACAATGACATTATTAGTGAATTTTTTCTAAGT 10 10 28 13 24 33 5 15 9 19 30 6 24 8 13 13 6 20 15 7 8 11 14 18 17 11 7 13 14 11 17 20 10 11 11 7	8
ATTTTGACATTGCTGGGCAATTTGACCCCATGATCCCTGATGCAGAGTGCCTGAAGATCATGT 21 24 25 31 8 15 25 20 20 10 23 12 14 34 10 16 5 6 16 9 55 5 37 30 9 5 7 6 16 5 16 17 5 13 19 9	26
CAAAGGGGTGAAGCTGTGGTTCTACTGGATGAGCTGCCACACCTGCCACACGTACACAGAGGA 31 28 32 30 28 40 18 37 21 21 40 26 25 29 23 20 12 20 22 19 27 19 25 24 14 14 12 23 22 18 22 25 23 22 12 16	18
CAACCTGCATTTCTCTTAACTCCCCAAGCACACATATACTGCACTGCTCTGTGAGTTTGTTCA 28 34 45 46 48 65 38 58 40 53 42 47 24 31 18 20 18 32 23 21 37 29 25 50 17 21 24 41 25 18 13 31 22 28 31 21	22
CAACTGGAGCTCAAACCCCTAGGAAGTCAAATAAATTGTATATAGTACCTACAGTATATTAGT 11 12 47 34 29 53 34 34 19 13 48 17 33 14 27 19 8 29 12 13 32 39 58 15 14 12 20 10 10 9 21 32 15 22 16 10	16
CAATATCATGGTTCACAAAGATGAGGGTTCATGTTGTTTTTCACAGCCAGTAGTCAGGATTTT 16 9 35 31 28 52 33 48 8 25 48 26 28 26 30 16 10 19 16 24 16 24 50 32 17 14 24 24 24 20 37 26 34 19 16 18	20
CAATCAAAGCCAGCTGGGGTCCCCTGCCCAGGGCTGGAGGCTTTAGGCCTTGGCAGGGTCAGA 18 20 28 20 19 32 22 26 12 19 53 16 25 18 16 11 8 12 17 16 8 18 34 26 24 20 23 14 17 18 48 16 36 26 19 16	14
CACACAGTGTAGATGCCTTACTGTTTTCTGATGCCTTTTTCATATTTGAGCAGCAGGAATCAG 10 26 38 20 21 35 13 29 13 25 34 24 20 21 22 20 21 18 12 17 15 17 28 15 16 15 20 16 17 15 13 21 20 20 5 13	8
CACACATTACCTTGGGCTTGTTACAGTGGGCAATCAGCCGCAAGATTTTCTTCTTCAAGTCCT 15 14 25 33 17 24 13 17 13 13 5 15 21 13 18 12 7 19 10 14 17 14 5 31 13 8 6 9 12 10 7 26 14 8 18 12	16
CACAGATTTCCTGACCGGGCTGTTCCCTTTGCCTCAGGTTGCTGCAGGTTGGGTCAGAAGCAG 29 27 34 31 27 46 28 36 23 33 42 16 38 24 27 17 25 19 12 18 25 27 43 38 25 10 22 20 20 13 24 20 27 22 14 23	37
CACAGGTGCTGCCTCTTGTTCTTTTGCCTCTTGCTAGTCTCGGCCTCTGAGCCAAAACCAAGG 14 21 29 28 40 24 16 26 20 27 49 22 31 18 32 8 12 18 6 15 18 16 21 23 16 28 6 20 30 19 30 18 22 23 17 18	14
CACAGTTACTCACCTGTTTCCACTGAGCTACCCCTGCCCCTTTGTGAGTTTCTCTTTCAGAGG 11 14 19 14 16 28 14 19 13 16 21 15 18 13 16 8 14 16 13 16 14 20 17 11 11 10 11 17 13 14 19 14 14 13 8 14	9
CACCACGGCTGGTTCCCACTGTGGTCTTCACTGATTTGAGTAATTGAATGCCTATGTGTATTA 12 17 24 28 20 23 26 28 15 23 38 28 13 27 9 11 6 10 11 11 28 8 29 28 13 10 12 11 13 7 10 13 7 9 15 16	25
CACCCAGGACCTGGGCTTCCCTCACAGCCCTGGCTTCATCCAGAAGGTTGTCTGGAAGGACGT 13 18 24 16 22 22 17 15 12 21 12 18 17 19 18 9 7 12 11 9 27 7 24 19 9 7 9 12 11 14 9 14 10 16 8 10	21
CACCCCACTGGGAACTGAGCCTGCAACCCAGGCATGTGCCCTGACCAGGAATCAAACAATGAC 26 18 45 20 42 33 44 40 17 29 59 20 39 33 23 19 12 19 19 21 18 28 62 31 18 19 24 25 31 19 33 23 29 33 23 14	29
CACCCGGGACTGGGGCTGGCTTCCGTCTGGACCTGGCTTTGTCAAGGATGTCCAGAATGACAT 32 26 47 49 33 39 35 39 25 28 65 32 32 23 40 18 18 35 16 32 29 28 73 24 21 10 35 13 27 32 33 35 48 34 22 25	24
CACCTAACTAGAAGTGGGGCATCCTAGGTGACTTGTTAGGAGTGCACATTTGGCTTTCTCTGG 9 6 20 20 24 25 6 16 12 15 17 10 18 7 9 8 10 7 6 9 7 7 8 18 6 16 6 8 6 10 10 5 12 9 9 10	9
CACCTCTTGCACCTGCTGCCTGTGGCTGCGGGCAGAGAGGGGACCAGGGGCCATTGCAGGAGG 21 34 14 31 31 17 35 18 20 31 18 26 15 26 19 13 6 12 7 11 33 11 11 22 11 12 20 15 6 11 10 26 22 21 16 16	26
CACCTGATGCTCTTTTTCTCTTACTATGCTTCCATGGCCACTGCCTTCTTGGAGTGGAACCGA 12 16 18 13 10 24 17 12 11 29 31 10 16 14 8 6 5 7 5 10 16 9 33 31 9 9 8 8 7 10 15 12 5 7 13 11	27
CACGGTGTGCTCCGTGGGAGAATCCTTCCCCTGCATGAAATGTGACTGAACATAATGAAATGA 11 9 33 24 35 26 10 19 9 16 18 20 21 7 22 8 7 10 14 13 16 14 13 13 5 8 11 18 11 16 9 18 10 8 12 16	7
CACTCCTGCTATTTAAAGGCAATGGCTAGTATTATCCCCTTCATTCAGCTGGCCAACTACAAT 27 27 31 14 27 27 31 30 27 29 43 26 18 23 22 16 14 23 15 22 18 12 88 39 14 5 19 16 15 16 39 27 39 24 26 22	15
CACTGTTCCAGTTCACGCTCCCACTAGTAAGGTGTGAGAATATCCATTTCCCTGCATTGTCAG 20 58 40 48 36 40 47 51 21 42 58 33 53 27 34 19 20 28 25 22 42 30 49 29 24 26 32 22 31 16 28 43 32 19 27 20	27
CACTTGATTTACAGAGTCTCAGCTTCCTCCTCTGTAAATGGGGATAATAACAGTGCCTAAGTG 24 12 36 19 18 26 18 27 15 24 24 30 22 22 18 19 14 19 9 12 23 10 21 35 13 6 11 14 17 11 18 16 17 21 12 15	16
CAGAAAGACTGACCCCAGGACTGTCCAGAGCAGGGGATGAGATTTTTGCCCAAGGATCAGACA 13 16 31 26 22 21 20 24 11 22 63 12 15 13 23 8 17 11 15 23 14 19 68 22 13 6 27 12 19 27 32 27 37 22 25 14	12
CAGAACTCTGCCTAGCAGAGAAACACAGACTTCAAGATGTGCTCTTATCTTCTGCTCACATCT 18 16 24 12 26 32 28 24 13 32 22 30 22 24 14 12 14 17 5 10 40 11 35 46 8 10 9 10 17 10 14 9 15 15 15 30	36
CAGAGAACACGTCTGAGAAATGCATCTCTTTTCAGCATTTGCTGGTGCCGGCCAAGAGCTGGC 23 23 37 24 33 53 31 27 15 28 54 37 34 20 29 19 14 23 19 30 18 15 37 21 26 14 23 17 15 20 42 24 31 21 23 15	19
CAGAGCCCTCAGTCCTGCCTGGGACTCCCCCAAGCATTTATAAGTGCCTTTATCATGGTGGTG 29 34 33 30 30 48 51 35 21 44 51 32 32 47 30 21 13 33 21 19 27 25 66 37 16 28 15 24 19 23 45 31 42 41 27 27	27
CAGAGGAGGGGCCTGGTGGGAAAGAGAAATAAACACACAGAAGGAGGCGTTTTCCCCACAGCA 10 11 9 13 16 16 12 13 9 14 24 14 11 10 9 5 7 13 7 10 12 6 20 10 11 7 11 8 8 10 7 10 11 17 12 10	12
CAGATGTACCCCTTGGTTCTGAGCAGAGATTGGGCCGATCACAAAGGGAAGACGAATGAGAAC 18 19 21 21 18 30 30 29 17 30 48 17 16 29 15 14 14 7 7 8 20 15 56 27 16 16 17 14 16 17 37 29 21 21 25 12	15
CAGCACAGAGTTAACTACCCACCCGGTTTGAGAAGCACAAAGGTACATCACTGCAACATGCCT 32 14 26 16 14 35 25 40 9 34 15 12 21 29 14 17 12 12 14 15 38 10 9 31 14 12 16 14 25 18 7 21 9 28 18 20	17
CAGCACCCAGAATCTCCTGTTTGGCCATTGCTATGGCAACCAGGGAGCAGGCAAGTATGGCCC 26 40 49 40 39 55 24 42 30 34 15 61 45 19 33 31 19 40 28 25 20 24 9 34 28 18 12 27 39 29 15 26 14 24 13 21	39
CAGCATGGGGACATGTATGCTGTGGGTGGATGGGCGTCCTCACTGTGTCCCTCAGAATCCTGA 18 27 42 45 32 52 48 46 23 39 36 17 56 42 32 11 14 23 17 35 31 33 23 29 27 19 14 20 33 31 19 23 33 36 18 26	49
CAGCCAGTCCCTTGGTCTCAGCTCTGCATATGCAGCAGGTGTGGGCTTTCCAGCGAGTGTGGA 28 27 41 25 35 40 54 38 27 30 36 30 37 36 28 19 19 19 17 19 28 24 31 25 26 29 20 15 20 22 33 24 26 45 25 22	34
CAGCCGGAAGCCTGTGCTGGGGGAGGGCAGGCTGTGTCCGCTGCTCCTCCTGAGTGTTTCCTC 27 42 24 36 48 35 37 28 20 41 29 39 33 32 35 18 14 35 25 26 24 23 22 29 20 14 28 19 24 24 32 35 23 34 33 27	33
CAGGAACCATGGGCACTCAGTGGGTCATCCAGAGATCTCAGCAGAAAAGCTTATGTTCTTTGT 18 23 40 26 43 38 34 23 11 26 33 29 29 37 35 23 19 13 12 24 15 26 39 36 20 14 32 17 24 15 48 21 39 35 29 27	17
CAGGGTGACGGGGAAGGAGAGCAGGGCTGTGAGAAGATTGGGGAGGGCCAGCCTGTGCTTTGC 21 18 38 19 40 17 20 31 15 35 18 29 21 22 23 24 12 13 12 15 26 17 19 29 16 12 16 11 16 15 15 26 11 14 18 19	15
CAGGTAGGTGACACCCGTATGGCCTCAGACTCGGCGTGGCCTAGGACTGCATGGGCACCGCCG 16 39 24 54 56 41 17 37 26 30 25 15 29 26 22 23 21 26 18 20 12 20 14 35 14 9 17 17 22 20 27 42 15 17 11 16	22
CAGTGTTGTCACCTCTCTTGAATGAGAGTAGGGGTACAGGAATGCAGTTTCCCTTGAGTTTAG 19 16 30 25 20 23 29 16 14 31 22 15 18 30 13 19 15 17 8 10 18 15 41 38 17 11 17 7 12 8 18 19 25 18 22 15	20
CAGTTCCTGTGTTGAGCATCTGAGTCCTGGTGGTCAGTGCACATCATAGTGACCAGTCGGTCC 17 14 14 17 17 23 40 17 15 33 27 14 29 34 12 19 6 13 8 12 32 8 47 39 8 9 10 5 15 8 15 10 8 9 11 12	21
CATAGGGCCAAAACTGGCAGTCCAACATCGCCCGAGGGGTCCCAGAGTGCGAGAGAGCACTCT 23 55 37 49 38 45 27 29 20 18 16 24 30 35 33 21 11 29 16 20 31 15 10 17 22 21 17 17 25 28 24 42 30 23 24 18	18
CATCCGCATCCGAAGATCTTGACCATCTCAGGACGCTTAGATGCTGCCTCCCTGCATAGCTGG 45 63 60 53 55 49 49 41 39 51 13 41 45 56 37 21 30 42 24 24 28 32 6 28 25 22 21 30 40 32 30 27 41 26 7 23	39
CATCCTTGTATCTGTATCCCAGTGTAACATCCCAGAGGGGTGTAGAGTGGGGTTTATGTTTGC 16 32 43 26 38 45 33 35 18 37 23 30 41 23 24 23 11 19 15 20 24 34 17 31 23 15 25 8 15 24 17 28 44 24 13 19	19
CATGGCAGACAACAGGGACCCAGAGCTTGCACAGCAAAGACTTTGGTCCTTACTGTACTTGCT 27 24 41 30 38 52 27 39 24 30 20 24 39 37 22 19 16 29 14 22 8 18 8 35 15 26 18 29 36 23 7 33 33 37 24 28	22
CATGTAAGGACAAAGGAGGAGAATGTGTACTAGAACCTTTTAAAACCTCCAATTATAAAGACC 8 7 22 10 30 33 20 34 11 23 46 18 24 16 19 13 13 7 21 12 20 11 47 30 14 10 20 18 10 16 27 26 14 20 18 19	15
CATTGCACATGTAGTTCAACTTCTGCTGCTTTGTTACTAATGAATAACAAAAAGCATTCTGGA 20 20 39 12 37 38 33 44 24 26 58 19 31 39 26 14 15 15 24 21 22 22 68 21 24 23 36 18 14 31 32 27 50 33 28 24	26
CATTTCCCAGAGGGCATTTCTGCTTTGTTCTCAAGCCTCCCTTGCCTGGGGCCCAGCCTATCT 7 14 21 9 16 29 21 15 8 13 27 10 15 12 14 7 9 11 10 13 5 12 16 16 13 11 10 9 11 7 24 16 26 12 24 9	8
CATTTGAGGCCTCCCTCTGGAGAAGCCTGGCTTTAGGGAGTGTCCTCCAAGAGGCAAATGCAG 15 34 35 24 42 28 28 35 10 23 10 22 29 22 26 10 16 28 19 17 17 16 14 20 25 24 12 23 26 33 11 27 18 30 19 10	27
CCAACGCTCTATCCACTGAGCCAAACCAGTTAGGGCTCTACTTATGTATATTTATCCAATAGA 29 29 35 45 21 32 44 38 11 18 27 28 22 43 21 20 10 16 15 11 29 14 30 41 6 17 20 11 17 10 24 28 28 38 32 13	17
CCAAGCCGTGGGACCCCAACAGTGCACAAATCCATGAACCAGGCCTCTAATCATAAATAATAG 16 9 27 22 27 34 25 27 19 24 9 12 19 14 25 19 16 23 14 20 19 25 16 32 20 10 23 22 24 12 14 12 27 27 28 13	13
CCACGCCGGGGATCCTCCATGTCAGAATCACCCGCATATTCTTTTAAAAAGTAGGTCCTTGGG 37 10 33 20 18 18 14 33 9 11 14 25 22 19 22 21 15 22 10 10 11 18 16 26 13 9 25 11 14 14 43 20 25 14 20 12	9
CCACTCCCCTCGGGAGGCCACCAGATGCAGGGCTCACAACTGGTGAGTGCTGCTGCAGCAGCC 27 23 28 29 29 34 25 26 18 23 42 34 38 20 37 12 8 11 9 16 20 14 36 31 16 13 19 17 21 21 24 22 12 20 30 23	29
CCACTCCCCTCGGGAGGGTGCCAGACACAGGGCTCACGGCTGGTGATCGCTGCTGCCATAGCC 15 20 32 35 27 28 18 29 11 16 30 16 24 39 13 12 9 33 8 21 20 24 28 24 10 22 16 9 27 14 36 20 25 21 23 10	22
CCACTCCCCTTGGGAGGACGCCAGACTCAGGGCTCATGGCTGGTGGGTGCTGCTGCAGCAGTG 16 32 28 27 20 31 30 29 8 15 46 17 24 28 26 18 9 20 11 21 27 14 39 18 12 15 15 19 19 22 41 18 24 16 18 15	20
CCAGAATGAGGGACCCCACTGCACTTCCTGGACTGGGCCTCTAGTACTTAAATATTTATCTTG 15 7 23 13 18 33 14 25 10 28 23 28 32 21 16 16 7 15 9 5 13 13 35 25 15 9 13 15 15 15 17 20 19 16 23 13	10
CCAGATAAATAGCTCTCCATCTATGTTCTCATAAAACTTTATAAATAATACAGTGTTGGATTA 10 15 32 14 23 35 6 24 13 20 26 20 23 12 17 9 8 13 16 13 8 16 11 14 16 11 13 17 25 15 7 10 16 19 16 17	11
CCAGCAGAGGCCTGTAATGGAGAGCCAGAGGTCTGCACAGGGGCACATTCTTTAGCCTGTCTG 27 29 39 24 28 56 37 52 24 49 56 25 39 38 34 10 19 30 22 23 40 33 35 29 20 24 33 24 28 31 42 26 37 38 29 28	26
CCAGCCCAAGGGACCCCACTCATGCATGAATTCGTGCACCAGGCCTCTAATCTGTTATAAAAG 23 26 32 20 21 30 11 20 12 9 36 17 12 17 15 11 8 13 17 16 19 12 45 20 16 15 11 6 12 9 26 20 18 22 17 9	7
CCAGGCCAAGAGATCCATGCACTGGGCCTCTAGTGCCAAATAAGCTTTATCAGATATCTAAAA 21 19 37 22 31 36 25 37 12 12 13 14 36 25 28 17 14 21 18 27 18 18 5 32 21 14 19 16 28 18 6 21 20 19 17 15	18
CCAGGCCAAGGGACATCCCCCCTACCCCTGTGCACGAATTGGTGCACTGGGCCTCTAGTTTGT 27 18 41 23 32 46 16 40 10 19 31 24 25 26 24 22 15 18 25 20 20 14 38 23 24 22 15 21 26 13 16 13 20 21 19 14	15
CCAGGCCAGGGGATCCCACTGTTGCACAAATTCGTGCACTGGGCCTCTAGTCTATCAATGATA 21 15 27 18 12 35 19 28 14 16 51 17 28 26 30 18 13 30 10 16 19 19 60 28 16 11 28 15 14 16 53 35 36 22 19 15	16
CCAGGCTGAGGGTCCCCACCTGCTGGAGGGACTCCGCTCACTCCGCAGATGCCCTTCCAGCCA 29 49 33 37 47 46 49 38 21 24 15 33 39 20 40 25 17 32 16 37 31 30 5 37 25 25 33 19 13 23 5 31 29 29 14 27	34
CCATGCTGAGGGACCCCACATGTGCATGAATTTGTGCACCGGGCCTCTAGTGGGAAGATGACG 22 32 37 41 33 34 22 25 29 35 6 26 42 36 25 24 18 18 16 27 26 23 13 46 11 17 26 16 25 26 12 18 17 26 13 19	17
CCCCAAGTTTGACATGCTTGATGTAAAGGCTTTAACTTGTAAATTGGGCCTTGAAATACGAGT 8 7 22 13 19 34 21 16 10 15 28 15 27 11 16 13 10 20 18 23 18 17 12 10 14 18 19 16 15 15 14 15 29 24 16 14	11
CCCCACACTGGGGATTGAGCCTACCACCTGGCATGTGCCCTGACTCAGAATCGAACCATGACC 13 14 31 28 26 43 21 37 17 16 30 19 25 18 23 17 10 21 15 14 12 18 34 30 17 14 14 22 18 19 21 29 23 28 16 19	19
CCCCAGGCCAGCCAAGACAGGTGCCAGTGGGGGGCCCCAGATTGTCCTGCCAGTTGCCCCACA 12 26 28 17 21 25 24 28 15 24 9 19 26 16 26 19 15 21 21 16 12 30 5 16 17 15 7 23 22 25 22 27 20 19 8 15	14
CCCCCTACTGGGGATCAAGCCTGCAACCTGGGGCACATGTGCCTGACCAGGCATCGAACTGAG 9 21 20 16 22 31 12 19 7 12 12 19 16 13 12 17 15 7 11 15 9 8 8 10 26 16 13 19 10 12 13 10 7 14 11 7	10
CCCCCTACTGGGGATCGAGCCTGCAACCTGGACATGTGCCCTTGGCGGGAATCAAACCCTGGA 16 35 42 39 32 37 19 27 16 29 29 33 26 31 32 13 18 30 18 28 24 19 29 23 16 24 14 10 23 19 45 23 47 26 28 14	24
CCCCCTACTGGGGATCGAGTCAGCAACCCACGTATGTGCCCTGACCGGGAATCGAACCAGCGA 17 17 37 21 28 43 32 33 12 26 24 23 21 25 30 15 13 28 12 18 19 23 21 39 15 16 20 12 23 8 13 18 29 20 19 12	9
CCCCCTGCTAGGAACTGAGCCCACATGTGCTTTAACCTGGAATCGAACCAGTGACCTCTTGGT 11 12 38 40 30 26 29 21 10 10 21 18 16 7 19 22 12 19 21 16 16 25 14 23 14 16 11 12 16 17 12 7 17 15 8 16	13
CCCTATCAGATGCCAGCAGCTGCCCCTGTGGGCCAGCTTTGTCTCTCTGTGGCTTCCCCGTGG 10 18 14 20 20 22 24 24 10 15 25 9 14 20 7 7 10 12 8 6 13 7 19 10 11 12 12 16 11 20 17 30 16 13 19 5	14
CCCTTCCACCAAAGGTGCCCAGTGAAAGAGTATTCTAAGGCCCATCAACCTCAGACTCCATGT 15 15 42 21 24 36 29 23 11 23 21 16 28 27 22 11 18 10 17 20 14 11 9 24 18 12 19 15 18 19 20 8 9 20 22 16	15
CCCTTTCCCTGGCCAGCCCCACCTCTGATCGGTCCCCCTACCCTGATTGGGAGCAGGGCTGGC 33 55 40 41 32 44 32 17 20 24 17 21 34 25 31 20 21 25 7 18 46 18 13 46 16 19 18 15 22 15 9 15 18 32 21 18	22
CCGACGCTCTATCCACTGAGCCAAACCAGTTAGGGCTAGATGATATTAACTTATTTATAATTA 15 37 40 30 31 41 33 33 27 27 20 29 20 32 33 24 23 22 19 28 23 14 9 49 15 21 13 8 24 22 14 31 19 31 18 20	25
CCGCATGGGCAGCCAGGCCGCCCAGTTTCTGGCCGTGTTCTCCCTCGGTGCTCGGGTACCGTC 7 14 20 19 17 27 15 18 10 21 16 15 8 9 11 10 18 23 11 11 11 14 9 13 10 13 11 14 13 15 13 16 16 9 10 11	16
CCGCCCCGTCCCGAGGGCAGAGGCCCTCTGTGCCTAGGACGCAGTGGACACAGGGCCGCTCTC 17 19 17 15 23 28 23 31 10 14 24 22 15 24 24 8 16 19 18 11 19 16 20 13 13 11 13 16 14 25 30 15 20 7 12 13	11
CCGTAGTTTGAGGACGCTTGCCGTACCCCCTCATAGGTTGGACAGTCTGTCTGATGCTTCAGT 9 33 36 51 39 51 34 36 20 21 6 28 27 27 26 20 22 28 15 28 28 25 5 30 12 22 18 17 23 21 10 29 25 26 16 20	23
CCTAACCTGGCAGTCAGACATCCCCTGAGGGGTCCCAGATTGCGAGAGAGTGCATGCTGGGCT 40 41 64 42 56 64 54 54 26 33 36 38 29 51 40 33 18 49 19 37 50 37 28 42 22 18 29 19 38 30 41 54 57 40 28 25	39
CCTAAGTCATCAGTAGGACATCCCCTGAGGGCTCCCAGATTGGAGAGGGTATAGGTCAGGTTG 6 16 22 21 22 31 19 30 8 24 12 25 22 16 27 15 17 18 19 12 15 25 6 25 17 16 24 17 27 13 16 20 25 34 14 12	16
CCTCAGGGGCTGCCCCCTCAGGGCAGATGGCCAGGACGAGCACCTGGGTGTGGTGGTGGAGCA 15 26 30 25 18 26 20 13 17 22 52 21 26 32 16 10 14 20 15 22 18 25 28 18 13 18 18 14 19 20 29 29 20 23 18 16	19
CCTCCAGTTACCAGAGCTTTGTAATCAGAGACAGGTGAAAAACACATCTTGCTTCCTCCTGTT 23 34 30 24 27 34 51 35 19 46 42 11 19 39 15 14 12 15 23 11 24 16 32 35 13 14 29 18 18 15 23 31 30 34 20 23	33
CCTCCCACAGGGGATCAAGCCCACAACATTGACTTCTGCCCTAACCTGTAATCGAACTATGAC 22 14 19 16 10 23 31 21 15 24 13 17 12 51 12 8 9 14 5 13 29 7 24 20 11 10 9 13 9 12 5 8 6 14 11 8	25
CCTCTGACACGAAATGTGTGCATAATCCTACTTCTTCATTTAATCCCCTCCCCATCATCTATC 10 20 29 27 32 28 14 37 15 15 18 16 29 19 18 11 9 14 16 18 19 22 22 15 21 27 15 19 23 17 18 29 18 19 23 17	16
CCTGACTGCAAATCAAATCGGTGACCTCTCAGTGCATAGGACTACGCTCTACCCACTGAGCAA 39 27 39 24 39 36 35 42 20 43 10 29 24 36 32 11 11 33 11 24 22 15 7 42 12 20 13 26 25 18 8 15 19 16 22 34	28
CCTGAGCTGCAGTGTGCTGGCCAGAGTGCAATGTTAGGGAACTAACATGCAAAATTTTTAACA 23 17 38 26 27 53 21 36 21 25 47 18 32 27 19 19 19 25 15 14 17 26 46 38 22 19 27 19 24 32 48 22 28 29 28 31	12
CCTGATCCTGTGCATTGAGTATCTGTCCCCTGGTGGTCAGTGTGTGTCATAATGACCAGTCAT 37 48 42 51 51 66 66 42 29 48 12 40 44 24 48 28 33 41 27 44 19 33 6 38 29 23 40 28 35 31 14 28 32 43 24 18	39
CCTGCCTGAAGCTTGATCTTGGTGTATTTCTGCATTTTTCACATTCACCCAGACCACCGTGTC 15 8 39 26 26 45 23 32 16 25 22 26 35 33 27 20 12 21 14 18 28 20 10 26 16 28 10 21 19 26 14 35 25 25 16 19	29
CCTGCTCCTCTAAAGGACATTAGAGTCCTCTTTTCTACACTTCAGTGAATTTTGTCTGGAGCC 13 18 24 25 18 37 21 20 20 23 45 17 22 16 17 10 13 15 14 10 13 18 45 12 15 16 14 18 21 20 21 9 15 25 23 18	12
CCTGGTCATCCCTAACTACCCTCCCCTGAAGGCTTGATCGCCCCCAGCTGCCCTTCCTTGCAG 13 15 22 8 28 19 14 15 10 20 45 14 20 10 15 11 10 20 8 9 15 25 33 14 10 11 15 14 13 14 35 11 23 19 14 9	14
CCTGGTCGCCCTGTGCAGCCTGCTGTTCAGTCATTTGGTCGCCCCTCACTGACCCTCCTGCTA 35 41 22 42 19 39 63 17 24 34 9 37 23 66 18 20 15 21 14 20 30 10 7 45 20 16 20 10 23 19 7 20 19 28 13 27	33
CCTGGTGCCCTTCCTATTTTAGCATCTTGGATCCATCCTGGTTGCATCTGTCCCCTCCCTCCC 23 38 43 39 35 46 41 46 23 37 56 26 33 28 31 16 19 20 19 17 26 34 49 19 23 34 29 18 25 22 49 34 34 26 20 17	32
CCTGGTTGCCCCCAACTGCCTTCCCCTGAAGGCCTGATTGCCCCTAACTGTCCCCCACCCCTT 10 13 13 15 16 19 12 23 7 14 13 10 16 19 16 6 12 14 9 6 6 15 12 21 12 10 13 10 18 12 20 27 18 20 17 9	10
CCTGTTCCCAGAATAGCTCACGCTCCATCTCCACCTCAGACCGCAGGAGATTCAGCCTTTCCC 17 49 39 60 38 58 41 48 32 33 13 34 55 40 30 19 18 37 24 18 18 24 11 43 23 17 11 20 31 25 9 19 17 21 19 19	28
CCTTCCTAACTCTAATCCTGAGTTGAAAGCGGTGCCTCACATCCACATATAGTCCACACAGAT 30 14 28 11 29 31 32 30 7 15 14 25 34 20 21 14 16 24 12 22 26 16 15 31 15 23 13 22 22 13 10 30 7 7 17 14	23
CCTTGACCCCACAGGTGGCTTTATGGCTCTGACCACGTATCCCAACCATAAAGGGGAACCGGT 23 31 21 22 26 31 23 30 24 29 29 19 14 37 30 25 16 15 15 18 19 16 24 42 6 13 11 8 17 11 27 27 22 18 23 23	18
CCTTGAGCAAAATGCTTTTAGCCCCATCTCGAACCACCCCTGGATCTGTTTCCATTTAATCAG 22 33 26 25 16 52 12 34 13 25 33 16 31 16 23 18 11 31 16 13 18 17 19 32 22 12 24 18 18 24 11 22 14 22 10 11	15
CGATTTTAGAATTGATCAAGTTCATAAGCACAGAGCTCATCAACAATTAAGCTCATCTAACCA 24 17 48 26 32 44 28 33 24 29 46 24 39 27 24 12 20 29 24 27 13 29 39 40 23 23 28 22 21 20 42 29 35 26 32 22	19
CGCCTCCCAGCCCAGCCGCCCTCCTGTGGGCGTGGCTCCAGGTGTGCTCCATCTGCCTCTGTG 15 23 18 27 16 31 26 10 7 16 20 8 16 26 18 10 8 14 10 9 6 14 13 20 19 11 6 9 11 11 39 31 30 9 13 9	13
CGCTTCATTGTGCCTGTGCTTGTGTGGGTAGGAGTGGGGCTACAGCTTTTCCTGTGGCATGTG 13 14 16 16 12 14 16 28 8 12 15 6 13 21 12 5 5 8 7 10 11 14 25 9 10 14 10 9 8 9 15 22 17 16 20 14	13
CGGCTGAGTTTCCCCGGCGGAAATCCTCATAATGCCAAACTCAGAAGCAATAGTGTCAGAGAA 12 10 30 16 26 35 21 31 8 22 49 24 24 20 22 16 10 14 10 22 12 14 41 30 18 15 10 8 16 15 13 30 17 16 23 12	24
CGGTGAGATTCCTGGTGCAGACTCCCTGGGCACCCGCAGTCTCAGCCGCAGTCTCCCAATGCC 15 22 40 39 38 37 38 59 16 40 43 29 38 37 19 9 14 19 15 24 33 24 35 25 33 13 13 23 24 23 34 23 17 19 12 28	20
CGTGTCGCTGTCCCCGCTCCTGCGGCTCAGCCTTCCCTGCCTGCTGCATCCAAGGGAAAACTG 25 9 19 13 5 25 26 17 10 22 15 12 18 22 11 12 11 9 8 8 9 14 24 20 6 12 9 19 8 12 7 9 7 6 12 11	27
CTAAAGGCCCAGTCCCGAGACTGCCTCCCACTTCAGATACCAATGGCAAGTAGTAGATCCCCA 30 21 29 28 27 36 31 43 15 31 18 28 25 31 23 15 11 28 15 15 31 16 15 39 12 11 16 12 20 12 14 22 10 19 21 24	32
CTACATTTAAAATCCTACCAGGTTGATGTTGGTGCTAAATGAAGTCACTCACAGGAAAATACC 12 12 29 25 20 29 30 27 8 24 49 24 29 32 13 13 10 13 10 20 15 12 46 22 8 10 12 22 16 13 38 8 25 20 23 19	11
CTAGAACTCTTGGTTGTATAGGAAAGCTTGCTTCAGAATTTAAATCATCTGAAATCTTGGTAT 10 8 24 15 15 24 9 23 8 15 18 12 17 15 11 10 6 9 5 8 10 15 24 19 16 15 11 14 11 15 15 10 21 17 18 10	10
CTAGAATAATCCAATCAATAAGGAAACACTACCTTTAACAACAGCAACATCCACCAGCCTCCC 23 27 30 26 38 37 26 40 20 24 32 14 32 43 23 8 6 15 9 14 25 13 26 37 18 21 36 21 22 15 28 13 31 29 14 31	26
CTAGCCAATCTTCCATTCCAATACCCGGTTTTCTTGTGTATCAAATGGAGGGACTTGGATTAG 30 21 26 23 23 32 24 34 9 28 43 28 23 32 16 8 9 18 13 9 37 9 22 40 13 8 9 12 24 12 11 12 15 15 14 18	29
CTAGGAGTGGCCTGGGTCTGGAGGATGTTTCCCAGACCCAGGCCGCTCAGCACCCGCATATTC 26 53 40 35 33 37 40 33 30 22 23 27 20 37 14 19 17 23 21 18 17 22 14 27 16 24 29 14 28 20 14 40 21 19 24 24	18
CTAGGTGGGAGAGGGCTGAACAAAGGACCAATGGCCTCTGCCAGCCCATCTGTCTGAAAGAAA 38 28 36 39 31 28 32 41 18 33 29 25 34 23 29 17 23 19 16 21 22 32 39 34 13 24 21 11 20 9 35 23 37 25 20 17	18
CTATCTGCCTGGAAAACTCTTATTTGTCCTTAAGCCAACGTCTTGTGCCAAAATTATATCCAA 10 21 36 37 39 45 12 37 16 34 51 24 17 24 19 17 11 21 15 6 22 9 46 28 12 15 11 25 17 6 10 14 18 27 11 19	25
CTCCAGGCCAACCAAGGTGGGTGCTAGTGGGGGTCCCCCTGATTGCCCCACCTGTCACCCCAC 23 48 47 65 40 67 55 51 30 48 55 31 33 47 39 28 20 30 22 28 36 21 59 47 8 20 35 27 31 25 38 37 36 36 28 26	42
CTCCAGGCCAGCCAAGGAGGGTGTCATCAGGGGCCCTCCGAATCACCCTGCCATTTGCCATGC 16 23 13 20 29 13 19 18 18 41 19 22 13 44 16 8 9 21 13 17 29 23 26 28 11 18 10 12 10 16 16 31 43 31 11 11	11
CTCCATGCTCATGGTTTCTTACTATGTTACCAGTGATTCCTGCATCAGGCCTTGGACCTCTCT 19 15 29 33 34 32 38 41 25 31 75 23 35 35 32 11 19 18 11 14 22 26 78 28 22 19 35 21 27 24 34 30 39 32 28 17	26
CTCCCAGCCTTTATAACCCATGCCCTGCCTCTGTGGACTGTGGGGTGAGTGAATTGCTCCAAA 27 20 25 16 22 22 31 17 14 12 26 17 18 22 24 6 13 6 7 17 20 20 31 18 21 16 18 20 15 12 32 19 27 14 12 10	16
CTCTCCTCTTGCTTTTTAGTCTTCTTTCCAGTTGCTGCTGTGTTTGTGTGTTTTTTCCTACCT 7 17 28 8 29 29 19 27 11 11 32 11 13 9 14 8 12 13 8 20 14 19 40 10 10 10 16 19 18 12 26 14 23 12 11 6	15
CTCTCTGGCTTATCTCTCTTTATCAGCTATAATGTGACCTTCAGGATGACACATATTTTTCTC 16 33 55 56 15 57 37 44 22 41 22 31 35 35 30 23 27 31 23 23 36 30 24 40 34 25 27 27 26 12 28 29 49 45 43 28	42
CTCTGAAACTGTAACTGGGATGGCCCCTGGGATGGCACAGGCTAACCTCCAGTGACCAAGTTC 28 31 29 28 30 36 27 29 19 20 63 27 27 12 26 17 19 25 15 14 16 16 52 28 21 8 20 11 23 23 36 32 29 27 20 19	19
CTCTGATGGCCACAGATGGAGACATCCATGCTGCCATTGAGAGGTTGCTGGGGGAACCAGAGG 15 15 19 14 22 19 15 20 12 20 26 11 21 22 17 11 11 17 10 17 18 13 31 21 6 6 16 18 21 19 13 15 7 14 16 13	15
CTCTGCTGGGAGAGAGTGGGGTGGGGGTGTCTCCGTTGGTGCCTTCCCTCTCTCTTCCCTGCT 15 12 24 14 25 38 13 22 18 14 39 17 28 24 15 13 14 19 11 19 9 11 21 16 11 12 22 15 10 18 15 18 12 19 10 11	8
CTCTGGTCAGAAAGTGTATTCTCTCTTAGGTGGCCTGAATGCTTATTTTAAGGTTGTTTTATG 12 14 51 35 35 56 25 60 18 17 30 23 34 11 39 39 9 29 10 12 35 35 83 28 11 26 21 13 32 12 23 30 29 36 20 10	12
CTCTGTGCCCAGTCCACAAGACACAGAGCACATGCCGGCAGCTGATGACAACTGAGTATAAAT 6 19 27 16 30 43 8 23 16 9 34 14 28 19 14 14 14 22 11 14 17 20 29 22 14 18 11 14 19 11 25 21 21 21 17 17	10
CTGCAGGCAGTAACCCATGAGTAATCTGATTACCTACAACCGACTCTAGCTGCATGGAATGGA 15 6 18 17 19 12 33 22 18 33 53 16 19 34 11 11 6 11 11 7 37 12 60 32 11 14 9 9 17 15 21 14 9 20 14 16	38
CTGCATCTGTTGTATGGTGGCCACAACTGCTCCGGCTTCTGGATGCACTTCTGGGAGTAGTAT 20 14 42 24 36 39 22 31 11 32 26 13 35 26 19 17 16 13 15 13 9 30 8 20 28 16 21 12 21 17 15 20 34 26 20 10	22
CTGCCCGAGCTGTGGCCTCTCAGTTACCACAAATAGCAAATGCGACACCTTCCCACTCCCAGA 29 33 36 27 20 26 52 36 20 26 65 20 25 62 25 15 22 20 19 9 31 14 82 40 12 15 14 16 30 17 15 20 27 27 19 28	27
CTGCTCCTCAGCTCCTCTACCTCCCGCCGCAGAGCCACCAGACTGGTCAGCACGAAGTTCAGG 12 23 17 23 20 21 22 36 21 16 19 14 22 11 14 11 8 11 11 14 15 21 8 17 10 19 21 14 19 19 20 27 21 20 19 15	14
CTGGATTGTTACTGCTGCTGCTTCGCCTCTTCTCCTCATTACACAGTCTCCCATCTCCTAACC 7 8 16 14 21 21 20 22 5 18 26 9 15 6 18 6 8 10 12 5 8 16 15 10 9 8 17 11 5 5 24 16 19 15 15 14	14
CTGGCCATTCCCCACCCTTGCTTTAAGCAGAGCAGTGACATGATTGCCCATATTTCCACCTGG 40 28 30 36 17 35 46 50 25 33 27 15 29 44 18 14 12 22 7 9 34 29 41 35 13 17 14 13 22 15 20 23 19 21 23 19	24
CTGGCTCAGCTGTGCATCACACCTTTAACAGGTATCCACAAAGGCACCTTGCCAGGGAACCAC 9 9 27 21 16 27 18 30 15 23 17 21 28 26 16 7 12 13 9 15 31 19 9 15 15 13 19 20 21 20 10 13 12 26 19 17	27
CTGGGAGGCAACCGCAGGTGTCCAATTTAGGTGTTTCTTCCCCTTCCCAAGATTGGGAATGAG 26 9 18 25 6 19 31 19 14 15 35 7 15 27 10 11 10 9 5 11 25 10 44 23 6 10 12 6 10 9 12 5 10 17 9 10	22
CTGGGCTACTTTCAGAGGTTTACCCTGAGACAATGCCTCCCTCGGGTGCTGGCAGAAATTAGT 15 16 17 15 11 16 28 16 14 15 14 21 12 16 5 14 6 9 9 12 23 12 6 20 5 9 17 6 9 7 9 11 12 11 14 11	17
CTGGGGCCTCCTTTCCCCTGGCTGCCCTCTGCTGCTGCTGGCAGGGGCTTCCCTTCACACCTG 26 37 33 46 40 29 32 17 27 25 32 24 24 37 24 17 16 19 13 20 17 41 42 21 14 15 21 14 22 20 54 23 39 21 18 20	26
CTGTATTTTTTCATTGTTAATTGTCCAGCCATGAGTTCCTTAATGAGACTATTTAGATCTTTT 28 34 38 31 21 37 21 35 17 26 64 22 22 20 35 21 11 27 20 24 29 42 72 39 15 19 20 21 27 18 44 35 22 15 45 29	17
CTTAAAGCCACACCCATGAGTCCCTGGATGAGTCGCTCACCCAGCATCCACTCTCTCCTATGC 27 21 31 28 42 43 47 31 35 23 69 15 41 37 25 11 12 18 11 15 14 21 42 20 19 18 38 15 29 20 52 28 38 33 42 15	22
CTTACTCCCTCCCCAGGGGCGATAATTAGCATTTTTAATGCAGACACTTTACAATCAATCAAG 31 11 20 21 24 26 18 25 7 19 27 24 19 27 13 11 13 15 9 12 27 8 48 18 8 19 14 11 16 15 23 27 10 25 11 18	19
CTTAGGCCCGCTCCCCAGGGCCTAAGCCAGCAGGCGGACAGCCCCCTGGGAGAGGGCACAGGC 28 33 44 34 45 51 38 41 22 45 72 26 40 39 39 24 21 25 13 33 33 25 63 32 26 31 31 24 31 32 56 26 40 45 44 25	34
CTTATCTGCTTCTGGCCACCTGCTGAAAGCAGCTTCCAAGTTTGCCAAGTGAGCCTTCTGATG 28 26 22 13 12 33 35 12 13 27 31 21 15 42 12 20 9 12 9 13 21 7 52 39 11 12 16 11 9 8 6 12 7 19 17 16	34
CTTCCCTGGAGCACAGAGGGAGAGGGAACTACATGAGTCACTGGCAGTTATCGGTTGAGCATC 8 10 20 13 15 24 13 20 11 10 12 6 19 7 11 10 9 14 13 12 5 12 8 13 14 6 11 18 8 16 7 12 12 12 15 12	9
CTTGAGAGTTACAACTGTGGTGTCTAGAAGTCAGCATCTATGGATTGGAGTGTCCCCGTTTTT 11 17 44 30 19 43 24 52 15 14 13 18 27 13 41 21 14 29 6 10 28 36 7 20 12 12 16 10 16 12 13 32 13 19 9 9	7
CTTGATCACCCCCAACTGACCTCCCTTGCAGGCCTGGTCCCTCCCCTGCTGGCCATCTGTGGT 23 24 31 37 33 33 31 26 24 29 10 22 27 27 30 19 16 29 17 26 19 24 6 29 10 17 16 10 23 21 12 19 17 19 8 8	15
CTTGCAGGCAGCACCATAGTAACTGATAGGTCCACCCCTCACATGGGCCTCACCTCTGCTACA 15 22 66 54 38 67 25 53 28 22 5 15 45 21 43 24 12 34 6 9 34 18 5 19 13 22 18 9 15 22 10 21 9 26 7 16	26
CTTGTCCTCCTGCGATGGCTTCTGTCACTCAGCACAATGTCCTCCAGGTTCACCCCTGCCTTG 24 16 26 13 17 29 35 25 13 22 61 20 22 22 11 6 10 28 26 9 19 18 56 13 19 13 21 16 21 16 49 12 39 23 25 27	27
CTTGTTTCTTCCAGTGCATTCTCCACACAACTACAGTTCTTTCCCTGAGGCTCAAATCTGATC 15 29 41 34 36 44 19 33 18 29 23 29 28 14 36 8 12 17 14 15 16 21 15 22 15 14 17 17 24 21 10 19 34 19 10 11	23
CTTTTCACATGAGCTGCCTGGCAGCTCCACAGGTGCAGCTCCTTCTTCTAGGGCTCCTCAGAA 26 37 66 35 43 64 59 41 26 44 67 42 46 55 50 16 23 36 26 24 38 35 84 36 26 21 16 21 40 39 44 39 51 37 22 28	28
CTTTTGTGTGGACATGTTTTCAGTTCATTTGAGTAAATATCAGGGAACGTGGCCACTGGATTG 28 24 40 21 25 43 20 35 22 15 62 22 24 23 26 10 18 18 18 24 25 17 66 33 16 15 17 23 27 14 29 30 28 26 23 20	15
GAAAACTAGGTTTGCTTTTGACAGGGAAGAAACACAGAGCAAATAACTTCTCAGAGATTGGCA 13 7 26 16 18 18 8 23 17 8 26 20 16 15 14 12 7 12 10 11 9 10 20 10 11 13 9 13 11 8 33 12 14 10 13 13	6
GAAACGTTCAGGCCGCTGAGACTCTGGAGGTCTGTTTTTCGACAACCACATACATACTATGAA 15 25 34 27 27 36 46 28 19 31 39 20 24 18 22 14 14 19 8 20 22 15 29 32 17 22 11 11 18 20 15 16 16 17 17 18	14
GAAAGCCAGTCATGGGACAGATACTCCACTGACCTCAGCTGTCTGTGTGGAGTTTTCCATGTG 6 10 14 16 24 21 13 25 14 17 20 7 20 27 12 8 8 9 8 11 14 20 10 17 11 11 14 10 15 15 15 16 18 15 6 8	16
GAAAGCTAGGCATCTCCAGTGGGAGTTCCTCAGGTGATTTCACAGAACAGGAGCAAGAATGAT 27 29 40 28 29 32 24 34 17 25 18 24 38 25 29 12 12 22 15 13 21 19 18 28 16 20 14 8 20 19 11 26 15 23 26 27	33
GAAAGGAGATAAGTGGGTATTGTTAGTCAATCAGCTTCAATTATTGGATGCCCAAATACTAGG 15 7 26 14 38 24 15 25 21 20 16 14 27 31 25 9 6 7 10 12 12 8 16 20 20 7 9 10 8 29 6 25 7 10 8 14	9
GAAATTCTGTACTGGTGGCATAACATCATGTTTCAGAGTGAGATCTGAAGGCAATGTGTTATT 9 12 37 10 28 32 18 28 17 29 29 18 36 24 18 18 7 16 13 17 15 24 47 35 19 18 22 12 14 26 43 34 24 37 27 20	19
GAACACGCTTTCTTGCTCTAGCCTTCTCCTTTCCCCTCTCCCCTCCCTGCCCCAGGCACTTAC 14 31 26 37 27 30 32 16 14 26 17 12 27 39 22 9 22 25 9 18 19 16 12 23 19 13 15 14 14 26 9 15 26 18 17 15	25
GAACATGCTAGAAACTGTTGTCATCTGAAATTCAAAGTTTATTGGGCGTTCTGTACTTTGTTG 22 19 24 22 24 28 25 26 12 26 24 19 15 22 12 7 10 16 8 13 21 10 38 20 13 14 12 16 16 13 13 25 19 29 23 19	17
GAACTGTGGTGCATCCAGAGGGTACTGGGCATGTTCCCTCTGACTCAGTGCTTTCCTTTAGGA 23 28 16 32 17 13 57 23 13 31 67 12 12 43 6 22 12 7 10 12 31 8 55 29 15 15 17 12 10 5 19 17 19 23 25 18	36
GAAGAGACACTGCTCAAGCAGGTGTTGCTATTATTTGGGGTTATAATATATTCCTTTTATGGG 17 13 40 19 22 43 25 41 7 29 32 17 39 26 25 23 8 18 21 21 17 23 24 43 12 25 14 19 32 23 24 15 13 26 8 12	19
GAAGATGTTGAGTGTGTTAGAGGCCTAGATGCTCTAAGGTTCAGTTTTTTAGAAAGTGGTTTC 19 5 18 15 23 20 23 17 12 24 38 30 12 19 8 7 5 12 6 9 9 12 31 19 11 15 13 9 11 8 12 25 15 19 17 13	22
GAAGGTGTGCTGTCTGAGCCTGGAGGACACTTCTAGTAGCTCTAAGAGACAAATGGCTACACT 13 12 16 13 21 24 9 18 5 11 5 13 20 16 22 7 12 11 12 9 11 9 7 14 17 6 11 14 15 15 15 14 8 15 10 13	10
GAAGTCAAGAAAAATGAGAAGAAATACCCATTGGCACGGGTAAAATGAAGGTTGGCAGTGGAC 22 13 28 15 16 28 32 47 6 26 29 17 37 36 18 19 12 17 15 17 21 15 30 27 17 13 9 14 24 26 37 29 21 26 14 27	21
GAAGTTATTGTCTCTGGGGGTGAGCTGAGGCCTCACGGGTTGAAAGGTTGACTTGTCAGAGGC 11 5 20 8 62 44 17 31 11 19 63 6 20 8 5 12 11 15 16 8 23 16 68 35 22 10 27 31 22 22 79 57 18 13 44 18	22
GAATTATTACTAATTCAGTGACCTTTCCACTCCTCTTCTGCTTGTTTCTTTTTCACTCTTCTC 11 20 37 21 27 39 31 24 11 28 14 28 21 10 34 16 14 20 20 24 18 24 16 25 19 20 16 11 19 21 23 27 23 21 19 20	20
GACAATTATCCCTTCCCAGATTAATTCACGGGATTCCTGTGAAGATAAAACAAAGAGGTATAC 9 7 27 10 15 15 13 19 6 10 13 21 18 9 17 10 5 9 10 10 10 12 17 13 11 12 15 15 10 12 20 20 8 25 16 9	12
GACATTTATCTTTTCATTATGTGATGAAACCCTCTTCCCAGAATCCTTGTTTTACTTGAACTG 10 6 6 16 12 27 12 17 8 12 24 12 17 17 14 9 8 7 5 10 9 9 14 15 12 12 9 10 14 10 21 10 24 26 16 5	11
GACCAGGGAAGATCTGGCCACCACCTAGCAGCTCCTACCTCCTACAAAGCCTTTGCCATCTGT 20 35 29 32 25 26 27 29 24 15 41 17 24 45 12 14 15 19 9 17 37 7 23 29 16 14 21 17 22 18 11 26 25 28 16 14	29
GACCTTCACAGAGAGCCATGACCTGGGCACCAGCTGGCTGGCCACAGCTCCAGGAGGATGCAC 31 19 27 21 31 31 27 38 17 21 17 24 28 35 21 15 14 20 11 12 21 21 6 28 11 24 22 19 20 26 6 10 20 22 16 18	14
GACGATGCATACATGGTGGACTTCTAACAATGGCTCATGGAGTCGTGCAGATCCTCACAGGCT 16 13 27 21 35 25 30 28 15 23 16 13 19 22 23 10 9 14 21 17 19 15 10 29 17 22 20 18 17 20 12 20 19 33 21 15	16
GACTCAGGATCCCAGGGGAGGACCCGGGACATGCTGCACCCATTGTCAGTTTCTGGAAAGACA 49 29 21 29 28 37 51 34 22 47 17 19 21 46 22 21 20 18 12 19 32 20 16 45 14 23 15 17 18 19 12 13 7 31 13 29	65
GACTGATCAGTGACTCCCTGGAGCTGAGACATGGAATTGAGAAGGCGGAGACTATGTTGATAA 26 24 37 27 37 40 30 40 11 34 45 26 35 37 32 20 15 23 16 21 29 21 44 27 12 14 21 8 30 25 38 43 31 34 34 21	14
GACTGGACCTGGCATGGGTCCCTTTTGAGGGCCGAGAGCAAGGTGACCAGCCTGAAGCATTTC 26 30 39 45 34 39 26 40 22 26 8 24 28 31 24 22 25 23 17 34 19 28 6 35 26 25 29 30 31 23 7 38 33 39 14 19	31
GACTGGGATGGAGCCTGCAACCCAGGCATGTGCCCTGATAGGGAATCGAACCGTGACCTCCTG 23 19 32 32 32 36 18 12 21 27 19 23 29 31 31 20 12 25 15 16 14 17 7 29 25 12 22 19 30 19 23 21 12 32 19 11	29
GACTTCTGGGAGGGAGAGGCCTGGTTAGGACAATCCAGAGAAAACTCTGACAGCAATACAGTC 25 7 13 8 17 20 15 17 5 9 37 17 19 16 18 5 8 8 11 13 11 20 38 20 8 13 18 12 18 5 28 19 19 22 22 10	10
GACTTTCCTGGCCCATCCATGGTAATGGCCTGAAGGTTGCTCCCTTCCTTCCCCCAGAACCTC 15 14 16 18 24 27 41 24 8 16 37 8 27 14 5 11 16 10 7 8 20 19 29 16 9 12 14 17 8 13 21 24 12 16 21 15	16
GAGACCCCCACCATCCTGCTGTCATCAGAGAGATATATAAATTTCTATTGTGTTTGAGTCATT 32 39 55 41 51 71 44 35 31 49 26 32 47 46 29 24 19 33 17 31 28 29 22 46 18 23 13 19 37 31 27 26 28 27 24 23	38
GAGACCCTGGTCGTTGGTCTGGGGGCTTCTGCTATTCGTGACTAGAGAGGTGCCAGCATTCCC 13 14 17 10 16 23 16 19 16 13 11 23 17 10 17 11 11 13 11 5 10 9 13 17 15 9 11 7 12 17 6 8 6 16 6 8	11
GAGAGGCCAGCGGGAGTGAGGGATGTGCTGTCAGCTGAGCTCACACACCCCACTGCTGACTCA 9 16 15 10 15 12 16 14 11 19 18 7 17 17 13 14 12 11 5 9 14 17 14 14 11 15 12 17 13 11 12 23 27 11 9 8	10
GAGCAGCAGCTCTGCCAATCTTTGGCAAAGATTGAGACACACAGGAGAAAGCCTTACTATTTC 21 17 26 14 11 18 34 25 6 10 37 22 7 21 8 7 7 5 6 11 31 9 31 22 8 11 16 6 9 11 12 13 7 16 20 10	15
GAGCCAATTCATCCCGTCATGCTTGGAGGCATTACAATGTGTAGTTGGTCAAATTCTAGCGTC 19 17 20 23 17 20 31 22 13 20 42 25 22 40 10 13 12 14 12 17 39 7 50 28 9 18 18 8 17 9 16 18 10 22 21 23	22
GAGCCTCTGTGAACTGGAGGCTCACTGAGCTTTTGTCTTGTTTCAGAACTAGGGTGGTGAATG 17 15 28 19 27 33 16 32 18 17 28 23 24 17 21 13 15 20 24 16 10 22 8 21 17 16 11 18 16 19 15 24 19 23 11 14	14
GAGCTTGGCGCTCAGCTTTCTCCCTCCTGGAGGCTTACCCTGCCCTGCCACTCCAGGCACCTG 26 20 23 19 22 25 42 24 18 28 18 31 17 35 9 10 10 10 13 12 31 11 10 28 7 13 12 12 15 6 7 15 7 19 20 25	29
GAGGAGGCAGGGCTGCCAAGGTGACCATGCCTGGATAGGCTGTGTGGGAGCGAATCTGGATGG 28 30 29 34 30 29 43 24 26 33 37 27 37 24 37 15 11 17 18 19 35 27 38 24 15 20 25 25 18 28 44 45 41 29 28 18	30
GAGGCCCCTGGGCACTGATAGCCGGTCTGCTGGGGGCAGCTGGGCGAAGGCCAACAAGCTGCC 23 30 31 33 25 33 43 35 18 25 16 22 32 24 29 13 12 26 21 14 14 24 8 26 18 15 25 18 31 34 16 42 33 34 23 18	23
GAGGGATTGACTGAGAGCAGGAGAGATTGAAGACAAAGGGTTTCTGTGATCTAAACGAGCCCA 13 9 28 21 21 32 25 29 8 9 28 17 32 19 20 10 8 11 10 10 9 19 45 20 16 14 23 22 16 16 27 14 16 25 19 12	7
GAGGTCCATGCACATTTAGATTCTCTGACTCTGTCCTTCCCATGCTGGTTTCATTTTGCATGA 20 22 44 24 26 36 25 36 9 21 56 31 25 30 25 14 15 25 20 12 12 24 36 30 10 25 30 10 17 17 35 23 19 21 23 9	17
GAGTGAGATGAGTGGAATCTGAGGACCCACAGGAAGCCAAAGAGGAAAACCTTGGTGCACTGG 19 8 16 18 13 22 33 21 7 17 51 18 16 31 13 18 6 15 7 19 18 9 35 26 16 13 11 11 16 12 11 13 9 9 15 14	20
GATCCAGTTAGTAGTTTATAGGCTCAACTCTGCCAACATTAAACTAATCTCCAAAATATGTAC 10 11 22 10 14 17 17 22 9 7 38 18 26 5 13 11 10 8 11 15 17 11 41 18 10 16 14 9 15 18 26 15 12 21 15 9	12
GATCTGAGGAAGAGCAAGAAATCTCTAAATCTCTCTGCTGATGCTTGATAAACACTCACTATT 18 10 41 20 26 44 16 41 12 22 16 31 48 10 38 13 11 17 21 15 5 17 19 31 15 12 14 17 10 16 12 5 15 19 13 12	7
GATGTGTGTACACGGTTTTAGCACTGGTCAATTAACACGTGTGTTCCTGCTGCGGATGTTCTC 8 7 19 18 15 31 22 26 9 25 31 13 19 15 14 11 9 11 14 13 8 25 17 12 12 20 24 15 16 7 34 19 26 25 17 7	9
GCAAAGCTTGCCACAGTGGCACCCTGTCTCAGTGAACACTCTATCCCATGATCCGCAGCCAAA 19 35 43 38 33 44 35 41 13 38 6 28 32 19 41 25 26 28 21 26 41 30 5 37 15 17 14 18 33 19 9 33 30 18 20 18	35
GCAAGAGAAGCTAAGATTGTGTCTTCACATTATACATCTTTAATTTTTTGTTTCTGCCAGAAA 12 11 19 10 23 41 7 26 10 16 10 19 24 5 8 9 6 14 11 14 12 13 8 17 9 10 12 11 19 17 5 7 9 9 8 8	6
GCAGCTCCCCAGTCTGTCAATAGTCTGATATGCTTTGGGTTTCATGGTTCTGCTGCTGCTCCT 10 13 23 24 41 37 37 43 12 15 17 25 43 8 32 14 8 25 7 10 18 26 21 27 17 20 12 8 17 8 16 35 9 19 14 10	11
GCAGTGGAATCCAAACAATCTGAAATAGCTGGGGCTCAGGAGCTGGCATGTGCTGTGAGCTGC 12 9 32 16 18 19 17 32 18 18 12 17 12 14 15 8 6 7 11 19 10 13 5 18 15 8 10 19 21 11 9 18 10 22 8 14	19
GCATCACTTTCCTCAGCTCTTAACTAGGGCAGTGTTGGCAGAGACCAGACAGCATAGGGTTAA 17 23 37 29 26 53 30 39 16 32 48 24 33 19 23 20 14 22 20 28 23 12 47 28 12 24 27 21 20 22 41 35 42 17 23 22	20
GCCAAAATTGGGGTGAGGCAGGAAGGACCAGCCCTTGTGTGACCCTGACAGTGACACCCTGCT 23 21 19 22 25 34 47 31 17 29 27 21 29 34 24 16 13 22 13 27 23 24 51 33 17 25 25 22 25 18 35 30 33 25 27 18	13
GCCAGAGTTCTACACATTTGCTATATGCTGCTATAGTGTGTTAAGTAAATATAGCAGCCATGA 7 9 22 8 18 14 11 16 8 15 27 10 17 14 9 8 9 8 7 6 9 11 30 13 11 12 9 6 9 16 20 11 5 18 7 11	10
GCCAGCCTCACTCCTTGGCCTTCCTTGTTGGTTCCTCTGAACACCACACCCCCAGTTCATTCC 24 22 41 36 29 32 39 43 20 29 35 27 32 30 22 12 20 27 22 18 17 23 19 30 20 21 32 16 25 28 45 31 40 30 27 10	32
GCCAGGTGGTCCGTGGCTAACAGCTGGAGAAGACAGGCTACCTGGAACTCACAAGTCTTGGCC 33 20 35 36 48 36 47 35 19 29 38 30 23 41 26 18 19 17 24 25 22 24 21 31 21 17 30 19 38 27 28 37 28 43 17 20	24
GCCATTACTAAAGGCTGGCTCAAAGGGGCTGACTTGCCAAGTGCCTTAAGCTGGCATTGGACA 25 19 30 23 26 31 16 30 11 10 8 19 31 16 32 14 14 24 13 21 10 31 5 17 19 11 20 20 10 13 10 34 17 24 26 18	11
GCCCGGCTTTTTAAAAATAAACCTCATCTTAGAGCAAGTTTGGGTTTGCAGAACAGCTGTGGA 21 15 15 12 15 25 16 10 10 17 19 19 14 10 8 5 9 12 6 13 6 7 29 19 8 10 23 9 11 11 29 13 22 14 16 13	7
GCCCGGGATAACGAAGCAGTGGAAAACCCGTCCCAGTGCTTCCTGGCCCTCCTGAAATGCCAC 31 35 36 39 36 34 26 35 23 22 18 27 21 34 20 18 19 32 7 14 33 13 10 45 12 17 17 22 26 20 14 26 24 28 17 22	27
GCCTGGAACAGTATGTGGCACAGAGTAGATGGTCAGTAAGTACTTGCGGATGCATAAATTGGA 28 27 37 29 21 28 44 29 12 20 39 28 32 23 16 15 9 19 9 35 24 10 36 34 13 12 10 7 20 12 20 16 16 23 13 19	25
GCCTGGGATCAAAGCTGCAATCTAGGTACATGTGTCCTTGACTAGAATCAAACCTTGGACCCT 17 15 30 32 30 23 10 26 14 19 32 15 18 22 22 14 12 23 23 15 11 11 22 29 17 24 20 15 6 13 24 15 29 19 17 6	9
GCCTGTGGTTACACATTTACCAGCCCCTCTCTGGCCTTATTGATGAGTTAATACAGGTACCTT 28 29 55 27 48 66 49 46 32 32 30 38 34 38 40 26 25 32 20 26 30 21 37 36 25 26 23 19 29 23 31 34 24 19 22 28	28
GCGATTGTGCCTGTAATTTCTTGCTGTTGTCTGTTCTGCCACCACTTCCCTAGCACTGAGACC 17 11 26 18 34 40 15 36 13 26 35 14 46 23 20 7 15 17 9 15 12 22 17 16 14 17 12 21 11 18 14 17 20 26 11 14	18
GCGCACACCTGCTCCCTGTGCTCCTCTGGGCAGGGTGGTGCCGGGCGCGGCTGAGGCGCAGGC 30 33 38 52 48 43 53 20 32 45 58 27 40 55 15 26 15 41 12 25 24 16 44 40 21 26 33 27 32 24 45 32 40 44 33 27	40
GCGGGGGTGCCCCTCCTCCCTCCCACTCCTCAAGAGGTCTGCCCACACCCTCCTCCTCAGCAC 15 19 23 23 24 24 24 21 18 11 14 14 18 19 10 5 7 13 12 14 16 8 15 19 9 12 13 6 15 16 19 20 17 21 14 11	13
GCGGGTCGCATCCCACCCTCTCCCACCACCCTCAGGATGGGCACCAGATGCAGGGCTCACGGC 21 36 30 44 20 32 22 16 20 15 14 18 26 26 21 11 18 24 12 23 22 24 8 32 16 14 21 7 32 22 19 32 23 28 19 6	17
GCGTGGAGGAAGCTGAGGCCTGGGAGAGAGGATCTTTATGCCAGTGGAGAAGTATTCATGTAA 21 11 23 20 19 24 28 19 14 11 10 17 19 27 19 9 12 11 15 14 13 31 6 15 17 7 14 17 28 19 14 19 20 26 23 14	13
GCTCCCAGATTAACCTCCCAGCATCTGGCATCCCTGCCCCGGAGCCCAGGTGAGAAGAGGCTG 15 11 18 27 25 26 25 14 18 19 9 16 23 22 19 6 8 14 8 18 12 15 6 18 14 16 15 17 16 18 13 21 13 14 13 12	11
GCTGACTGCTCTCTGGGCCTGTCTCCTCTTTCACTGGCAGCTGGGATTCTGGGATGAGGAGAG 18 21 29 32 33 23 30 29 19 22 25 25 28 20 32 15 17 21 14 13 25 11 5 36 15 8 15 13 17 10 20 16 18 23 26 20	20
GCTGAGCCGACAGGTCCAGGCCTGGGTGCGGGCCAGAGGGTGACCCTGCCGCCTGCTGGGCAC 24 20 19 23 26 23 29 17 22 26 55 8 26 11 16 8 11 8 7 13 16 26 42 25 19 11 32 16 15 11 48 36 37 20 31 13	20
GCTGTAGACATCCCTATGCCTTACTACCTCTCATGGTAAATTCTGACAGACAGAGCTCATGAG 17 29 30 22 26 25 31 27 18 16 27 21 34 25 30 23 14 30 16 20 27 20 12 30 17 15 18 18 19 26 24 36 16 32 16 14	16
GGAACCTTTAGGGGGAAAAGTATAAGACTCTTGGAAACCCTCCCCTCCCCTCAGGTGGTGCAT 14 12 23 13 15 32 36 24 5 21 16 16 17 27 16 7 18 13 10 17 16 12 27 24 7 9 14 14 18 12 19 16 7 14 13 12	15
GGAAGTGCCTTCCTAACAATACCTTCGTTTCAGCCCCAGAATCAGCAATACTGACTTCAGACT 25 28 37 34 39 41 53 31 25 37 28 23 25 34 32 24 18 26 19 26 25 20 5 28 19 23 18 19 20 30 19 24 26 37 22 23	26
GGACCCCAGCTGGCTCCAATGGCCCAGTTCCGACTATGGCCGCTCTCCGAGGCTGCAGCCTTC 12 19 38 38 30 48 33 25 19 9 17 20 16 16 32 23 5 31 8 12 24 29 32 17 10 20 25 7 10 16 25 29 20 23 16 15	13
GGAGGACACTAGTGTGACAGAGGCCCCAAATGAAGCTCTCAGAGGGCATTGAGGAGCCCACTT 20 18 20 28 22 26 11 30 15 11 26 17 25 18 26 13 11 19 15 19 12 23 22 33 19 14 10 15 18 18 14 23 17 9 8 15	8
GGCATCTGGCCAGCCTGTTGGCCAGGTTCAAACAGCAGTATCTGCTGTACCTACTGGCAGTCA 20 17 34 19 30 45 26 37 25 27 9 20 32 37 21 15 12 20 24 11 11 23 10 32 25 27 22 24 19 17 11 24 12 32 10 16	24
GGCCAAGCCAACCTTGCTCAGCAGTAGTGCTAGACCATGCAAAGTCCCTGGAAGGAGCACACT 23 29 43 32 40 62 21 42 36 42 14 26 31 31 34 25 21 28 20 20 18 19 7 60 23 29 10 26 21 41 13 17 16 20 16 23	24
GGCCCCTCCCCTCTAATCCTCTGGCTCTAAGAACTGGTTTCCTCCACACCTCTGCCTCGTCCT 37 54 39 42 34 46 66 47 17 47 44 31 25 39 26 19 16 19 15 24 32 20 33 37 24 17 23 16 27 18 25 33 38 32 29 13	33
GGCCGGGGTTGATTCAGGAGGAGCATCTTAAGTAGGAACGGAAGGTGGCAGGAGATGAACCGA 17 11 17 15 30 26 16 29 11 23 25 18 14 20 15 12 9 13 12 15 24 17 15 18 12 12 10 8 21 12 23 29 18 15 18 17	16
GGCTGCACAGGGGTTCCCAAGTGTAACTTACACAGTGTTTCAAGCAGTCCATCGGTTTTCAGG 17 25 44 41 37 40 33 46 22 48 13 28 37 41 34 16 18 34 14 25 27 28 5 33 21 26 18 16 23 25 8 26 18 36 17 19	32
GGCTTTGACGGGCGTCCCCTCCCGGCCGAGCCGTCCGTCGGTCCACAGCTCTCTGTCTGTCTG 12 18 16 8 17 14 26 17 20 14 17 9 11 10 15 10 10 9 10 11 11 18 9 15 11 10 13 5 11 15 17 15 6 18 7 9	14
GGGACTTAAAGATAGGGCCTGTAAAAGAGCCTTTTGGGCTGTTTAAAGGCCTGCCTAAATACA 20 20 40 26 26 44 28 30 17 21 56 29 37 24 25 15 10 20 19 27 28 27 59 29 12 27 21 15 24 28 57 41 44 41 31 25	13
GGGAGGGTCCAGCAAAGGAACAATGGCTTCTGCCAGTACTTCTGTCTCAGAGAAATCTGCCTC 15 19 22 26 29 35 15 29 5 23 6 20 32 8 23 15 13 13 9 15 20 21 5 13 19 22 9 11 23 24 10 21 21 13 18 20	17
GGGCGCAGTCATGTCCCTAATTGGTGAGCGTGCAATGCGGGAGTTTTGTTAAAAGGAAGGTTC 14 8 20 17 10 17 20 22 12 22 15 13 21 19 17 12 8 7 5 9 20 10 8 26 9 9 6 17 15 10 6 6 5 10 7 6	21
GGGCTGTGGAGCTGGACAGGGACAGCAGCAAAGCCCCATAGTCTCTGCAATTGTTTCTTCTGG 26 28 27 26 31 36 33 41 19 21 13 27 44 22 29 14 14 22 20 21 18 18 5 29 33 16 17 15 33 22 10 25 36 34 19 24	19
GGTCTGGGGCATAGAAACACCAGCTGGGGTGCCTCGGCCAGCAGCCCTGGCACCCAGCAGCTC 17 15 33 18 24 22 19 29 7 27 23 19 26 22 13 8 10 17 6 9 12 21 14 14 14 12 23 18 17 12 34 20 30 20 23 11	21
GGTCTGTGTGAAGGCAAAGGTGAACAAACTCACCCACACCTACAGTAGGTGCTCAATATATGC 29 42 30 40 41 35 44 44 18 45 10 29 21 51 25 19 19 25 21 20 20 16 7 40 15 22 16 22 35 16 11 20 27 38 12 26	32
GGTGAGCTGAGGGGTGCTCCCAGCACGTCAACAGGTCAGCGCCAGCTAGGAGCCCGAATCACT 18 25 26 23 30 27 32 25 22 20 21 20 36 35 30 16 12 13 16 12 26 20 23 21 16 12 17 17 13 21 33 21 34 31 22 19	24
GTAATCTTGGGTGGCTTTTTAGGGACGTGAGCCCTTGAGGCTGGGTCTGTTAATGAATGTGGA 10 10 29 13 29 30 13 27 15 10 29 21 40 7 22 8 8 16 14 20 11 11 7 22 15 18 16 13 18 12 18 17 23 23 22 13	14
GTAGCTGATTCTGCATTACATGGGGCTCAGAGTTCCCAAATATACAAAAGTGGAAACTGCTGA 15 13 24 22 47 44 34 42 12 30 46 14 28 29 32 15 9 13 22 15 19 25 48 25 18 24 19 21 12 27 45 29 26 23 27 10	15
GTATCAGTTTCAAAGTTCAAAGCTCACCTGGTGCCCCCTTCTTCTTTTTCCCCTTATCTTGTA 10 6 15 16 16 15 16 17 10 8 25 14 24 11 16 6 9 6 11 9 7 15 20 9 12 14 10 7 9 11 9 11 18 11 6 9	8
GTATGGTGGTTTCGAGGGCCTGCCGTCCAACAACAGAGCATTTTGGGCTTTAGTGTTAACATT 22 26 24 29 23 44 36 28 10 24 44 31 32 46 14 26 9 24 9 21 50 15 42 41 19 9 11 10 16 13 17 24 15 16 18 23	34
GTCCTCAGCACAGAGTCTGTGCTGAGGCCAGTTGGTGCTGGGTTTGTCTCTTGCGACTGAAGG 15 24 26 17 26 30 36 30 26 28 36 27 26 31 18 15 14 15 15 10 20 13 22 32 11 21 18 15 14 11 18 14 18 18 20 27	20
GTCCTGGGAGATTAAACTTAAATGCACCCAACGGCCTGAGCACAGAGATGGGTGTTAGGTCGA 22 23 27 28 24 23 18 22 12 25 19 22 31 24 31 15 9 22 17 29 19 18 12 29 16 12 18 18 16 33 23 37 22 24 15 21	34
GTCTGCAGGCAGAGTGGGTTTATAGTGTCAAAGAAAGGCCTGCGGTAAGTTGTGCAGATGCCG 12 15 35 17 32 31 26 28 18 22 18 27 25 21 17 23 16 20 13 12 27 28 10 31 15 19 29 10 17 17 9 14 26 23 24 21	31
GTCTTCAGAGGGGAGACCTATAGATGTGAGTATCGGACCAATAACCTTTAGTGAAGTCACTTG 19 12 25 15 29 43 30 22 13 20 18 20 19 17 16 10 17 16 12 25 24 11 17 27 10 12 12 12 16 21 26 20 28 21 22 13	8
GTGAGCATCAGCAGGGCTTCTGCAGCCTCCACCCCTGGAGGCGTCTCTGGATCCTGGATCCTG 9 48 40 38 33 50 12 25 20 30 20 29 32 25 25 13 24 32 21 17 10 12 10 32 28 12 15 25 24 20 18 24 20 12 7 11	20
GTGAGGGCTAGGCTGGCAGCTTTCTGGGGACACTGAGCTATAACAAGTGCTAAACTGATTCTA 22 30 19 15 28 27 47 32 11 26 23 27 25 33 16 12 13 10 13 19 14 15 47 30 10 20 9 8 16 14 36 24 27 26 24 22	27
GTGGGAGGCAGAGCTGCAGCACCCAGGTGCACAGGGCAATTTCTGAGTGCCCTTGCTTGTTGC 15 22 21 19 35 32 20 19 23 26 17 14 28 26 14 11 10 17 13 15 13 21 12 25 15 17 14 14 22 18 17 15 13 16 10 13	17
GTGTATGGGGAAAGTGTTGAACAGAAGGGAGATAGAAATGAGTTCAGGGTGGTCATCATATAC 28 15 29 17 31 38 38 38 15 34 76 27 30 36 12 18 13 15 14 16 43 10 83 25 12 21 17 7 31 15 39 24 23 33 27 12	29
GTTCAGAGAGATTTTCCAATGCATAGAAAGCTCAAGGAGGAAACATGGGGCACGAAAAGTGCC 17 13 27 20 25 22 14 21 9 19 28 20 22 9 14 7 15 22 13 11 12 19 39 23 11 12 9 12 20 10 38 23 17 14 16 13	18
GTTCCTCAGGGTCAGAGACTACAGCCCTTGGTCCCTAGCCCAAGGCCTAACACAAAGAAATGC 19 41 42 31 29 40 14 26 17 31 61 19 45 16 24 9 10 25 19 25 12 19 35 31 18 16 19 20 18 20 26 24 24 26 15 20	13
GTTGCTGTCTACTTGTGAGCTCCAGGAGGACCATTGTGCATCACTTACACTCAGCAGCAAATG 17 36 37 41 37 58 26 50 24 30 23 31 33 17 29 20 21 34 22 16 12 14 24 27 16 13 16 19 21 28 11 13 22 16 12 18	29
TAAACAAATGCATTCTCCCCAGAAAGCTTGCTGTTTTTATGGTTCAAGTAACTATTAGAGGTA 17 15 22 18 27 35 23 38 14 26 54 19 24 9 26 11 11 14 9 26 16 19 42 31 21 18 21 11 19 13 42 52 14 33 19 27	14
TAAAGTACAATTTATTAACTTTCCAAAGATTCATCTGGATTTTAATATCAATCTTGGCTTCAC 29 17 26 25 27 36 32 29 19 26 36 19 25 36 20 14 11 16 8 11 21 17 36 28 14 13 18 17 19 17 24 15 18 20 17 20	21
TAAGGAGGCCGCGGCGGGAGCCGGGAAGACCGGTGGGATGTACCACTAGGCGAAGGGGCCGGC 23 27 16 32 22 23 24 14 21 20 54 8 23 28 19 12 13 10 9 17 12 18 34 19 14 15 21 12 12 20 41 12 27 19 18 14	16
TAAGTGACTATTCCCCACCGCCCTGGCTCATTGGAAGGAAGAGGTGGGCTGCCTCCCAGGGGA 26 38 38 24 24 23 27 30 19 31 37 28 28 27 27 21 11 26 19 12 25 22 33 22 22 13 18 16 20 24 18 34 25 17 13 12	21
TAAGTTCAGGCCAAGCCTATCCAGCTTCTCTCTCAGGCAGCGGCCCCCATTCTTGGACTTTGC 29 18 28 23 15 31 18 34 27 18 45 27 31 14 20 22 17 12 13 14 19 20 33 39 13 10 11 19 21 7 24 16 13 15 21 20	13
TAATTGCCTAATATCTTGAGTTGGTTGATTGCTCTGCATGCTCTTCTCTCAGCAAATATATAC 23 23 43 35 26 49 42 38 10 37 72 34 40 46 21 13 5 29 10 18 28 22 98 38 16 13 21 22 23 18 24 26 27 29 27 18	27
TACTGTGCATTCAGATTGTCAGTTTAGAATAAATTTACTGGAGTAAGGAGAGTTGACATATAA 23 25 64 37 33 48 27 48 23 35 26 28 41 31 26 23 16 30 20 18 23 19 17 46 28 22 26 21 26 35 14 23 19 26 22 19	17
TACTGTGGTTATCCCCATCCTACAGATGAGGAGGCACAGAGAGGTGAGGCAGCTTACCCAAGG 26 47 41 57 38 39 66 38 33 38 90 24 27 55 30 17 16 19 24 26 20 19 102 33 18 19 28 23 24 26 62 35 49 39 38 26	32
TAGACTCAGAGACTGCTCCAGTGGTTCTCTGGCTGCAGGGCGGGCCGGGAGGCTCATCCATGT 20 16 28 22 24 33 47 38 23 42 59 24 27 38 23 12 17 16 15 20 37 24 64 29 9 17 19 9 29 18 30 18 27 31 21 16	26
TAGAGATTATATCTCCAAATGTATACTTGCTTTTTCACTGTGTGCAAAAGGGTTTTGTTGTTT 12 12 30 23 22 44 27 21 14 16 36 19 34 24 19 15 11 17 12 20 15 22 35 19 12 14 15 25 20 17 17 21 8 19 16 12	18
TAGATCCCAAGAGGCAGTTTTCCACCATGGACAAAAGCATAGGCTATGCACTCAGAAACACCT 22 17 25 26 38 24 37 16 16 36 40 25 30 29 19 10 12 22 12 13 24 17 48 27 17 13 15 10 17 12 12 10 16 23 26 12	35
TAGATCCTAAGGTTCCAGTCCCTAGTGGTTGCCCCTCTCACTTTCCCTGACACTCATCAGGTG 11 23 36 38 24 42 34 47 18 35 28 23 34 35 27 18 21 20 28 19 28 23 48 24 13 24 13 22 33 17 11 15 27 22 19 12	30
TAGCGGACCACGCGACACACCAGATCAGGCGCCATGAAGTCCCCAGTGAAACGCCAGATAATG 35 27 38 22 36 53 19 37 16 40 59 36 39 30 35 17 15 31 10 20 28 25 33 42 17 20 17 29 23 30 28 32 25 34 33 26	22
TAGCTCCATGTTGTAGGTTAACCAGGGCACCCACCAGCTGGGATCATCTGCTACATCAAAGCA 25 22 16 25 15 41 26 33 10 33 31 25 25 22 8 10 11 15 9 17 21 14 11 34 8 8 7 15 11 15 8 10 13 23 10 13	23
TAGCTCCGAATGCGGGTCAGGATGACCTCGAACATGGACAGGCCGCAGCACAGCCGCTCCTTT 24 53 48 49 28 38 48 45 37 25 61 30 34 22 44 25 18 37 19 19 31 23 45 38 17 22 29 24 29 31 28 25 22 37 16 25	35
TAGCTTCATTCCTCACCCTACCCCTTTCCCCTTTATAATCCTGTCCTCTACACCTTGCTAGAA 27 21 15 20 12 30 39 18 9 13 22 10 14 30 5 7 13 7 7 15 43 5 44 23 8 10 11 8 8 11 11 7 9 6 14 12	26
TAGTTTTGAATTTCCTGTACACGAGGGTTTACTGCACTTGTTTCCTATATAATCCAGTTCAAT 20 13 24 26 21 19 14 23 6 8 46 12 33 17 13 11 9 18 9 18 14 15 55 21 13 12 24 10 17 12 40 25 33 20 31 17	8
TATGCCCTCTGAGGTGACAGGGAACATGGGTCAGCACCATCCTAACAGCACCAGCTCCTTGCT 32 14 31 25 22 34 40 31 22 39 28 15 26 48 12 19 15 17 14 13 28 12 30 39 16 19 15 14 23 19 27 9 18 27 24 26	36
TATGTTTAGACCCTTGAGGATGTGAACTGACACAGAACATCTGGTAGGTAGGAAGATGCGAGT 13 11 29 18 24 23 23 30 25 20 72 10 24 22 22 11 11 15 6 20 15 18 53 26 9 9 19 11 19 9 51 16 38 15 16 7	20
TATTGCTGAGGGCACAGGTAATCCAGGCTGCAAGGCCCCCATCAGCTCCATAGTTTCATTTAC 77 73 58 80 48 94 94 69 49 76 55 114 88 76 27 53 34 41 52 49 96 30 78 144 29 37 15 33 53 54 15 31 15 30 12 45	82
TATTGGCCCGCTGTGAGAGCACCATTTATCCCAGATAACCGAGCGGCACTCCCACTGTGGGAG 8 7 14 13 18 14 15 17 5 12 28 13 20 12 10 5 6 9 10 12 15 16 22 11 9 15 13 8 14 11 22 16 19 18 12 9	9
TCAAGAGGTATGACTGACAACTAACTGTAAAAGTTGTCCTGCATTTTGAAGGTAAGAATAGAG 16 12 34 23 20 23 16 38 8 12 31 13 15 10 26 16 9 22 12 24 16 26 23 27 19 23 17 22 17 19 19 9 16 26 25 23	17
TCAATGCTCTATCCACTGAGCCAAACCAGCTAGGGCCTTCCTGCTGTAATTTGACAGTCTGTT 12 17 26 35 36 34 24 34 15 29 23 25 16 19 29 9 8 16 11 18 17 17 48 23 23 16 17 12 16 18 18 22 30 25 18 11	30
TCACTGGGGAAAGGGAGTCCAACAAAGGGGAGATGGGTGCATGTGCCATGAATTGGGGTGACT 16 8 24 13 20 26 20 23 9 18 26 22 26 31 15 20 12 8 10 24 17 17 32 24 22 8 14 21 23 13 19 19 19 23 14 17	16
TCACTGGGGGAAGAGGGCCAACAAAGGGGAAGATGGGCACATTGCAGTGAAGCCAGAGTGCCA 12 13 21 24 38 31 19 36 8 14 19 19 28 25 23 15 13 20 12 35 18 27 6 22 17 13 12 19 29 20 11 17 12 24 11 21	25
TCAGCCCATGCTGAGACCGGACTGCTCTCAGCTGCCCTTGGAGACAGACCTGATGACCTTGCC 32 24 22 47 26 53 42 43 15 39 71 38 32 35 15 18 26 31 21 25 37 20 101 58 22 24 24 20 30 21 36 37 35 35 25 20	35
TCAGCTGCAGGCGAGATTGTGTCCTGTGAGAGAGGTCACCCCCGAGGCGTTGTGTTTCTCTGT 14 5 13 9 13 23 12 8 9 11 28 9 20 11 17 7 9 12 7 12 12 20 34 20 13 8 7 12 16 16 27 14 15 10 14 8	17
TCAGGAACCGGGCCTCGTTCCCTGAGAACACCCCTGTTTCACTAAAGCAATCCCAGCAGCAGC 18 7 20 15 20 24 27 21 17 9 44 11 9 13 13 7 7 12 11 15 13 20 43 23 9 19 18 13 11 11 28 16 13 17 13 15	12
TCAGGACTGAGTGAGATCAGCTAGACATGTCCTGGAGCCCTCCCGCAGCCCCTCCTCAGCTGG 19 27 41 27 33 30 22 23 13 25 74 13 31 21 13 8 13 14 8 17 17 19 46 20 19 19 15 18 22 24 31 20 38 28 22 17	28
TCAGGGAAGGGATCAAGCAGTCTCCCTTCCACCATCTCACCAGTCGCTGCTGCCACAGATTCA 7 15 33 35 37 45 35 48 9 12 20 17 21 17 13 16 10 13 6 16 22 22 46 11 10 16 17 7 13 14 13 32 14 19 23 10	18
TCAGGGACAGAAAGCCACCTGGGCCCATGCATACTGAGGAATTATTATATCACCAAGCTAAAG 44 19 29 26 22 29 51 36 14 26 64 29 18 58 16 20 15 16 11 12 27 8 56 36 22 8 20 7 15 12 23 25 16 31 20 35	28
TCAGGGGAATTGTCTAGTGCTGAAGGGATGGGCAGGTGTTTACTGCAAGGTCCACATGCCCAG 13 13 21 8 19 22 13 18 8 13 41 22 18 18 19 5 12 13 11 13 8 13 30 15 13 9 11 6 14 11 24 11 18 15 8 10	12
TCAGTTCAGGGAGGCACTCAGGAAGGTTGTAGCAGACTTCAGTTGTGACTTTTAGCCATGGCA 26 19 21 24 39 38 35 33 13 18 25 27 20 22 25 14 16 23 11 21 21 32 23 33 18 20 13 14 23 14 35 25 27 21 19 23	23
TCATCCAGGGTCTGCTGGTGGGCCTCTTGGAGGGCCTTCTTCTCCTTGGTCAGCTTAGCTATG 23 17 37 51 36 49 45 46 14 53 63 30 24 41 29 16 20 21 21 19 19 33 75 35 18 29 32 22 28 28 39 29 25 43 25 33	30
TCCAATCTCTGGAGAACGGGCCAAGCACCAACATACCAGCACCACCGGCATGATCTTGACAGC 13 14 23 14 24 26 16 21 6 12 26 14 20 22 14 17 6 11 11 16 32 17 21 14 11 12 9 16 19 11 19 12 11 10 11 12	8
TCCAGGCCAAGTTTGCCCCCTCCCAAAAGCTTGGCATCCATTTGAAACCAGTTTCAATATCCG 27 11 29 27 22 39 27 30 17 25 24 19 26 18 25 10 5 11 15 9 18 13 20 25 11 15 17 17 28 12 13 10 11 20 7 17	20
TCCCACACTGGGGATGGAGTGCCCAGACCAGGAAATGAACTGTGACCTCGTGGTTCATAGGTG 31 17 39 40 22 57 56 35 25 32 74 26 30 33 32 17 16 22 15 23 37 18 98 40 15 20 27 14 34 22 46 30 27 55 26 14	27
TCCCCTACTGGGGTGGGAGGGATCGAGCCCGCAACCCAGGCATATGCTCTTGACAATAATCGA 17 19 23 16 14 27 12 20 15 25 32 24 25 22 12 10 12 27 8 6 9 6 20 26 15 13 10 14 15 17 9 10 12 10 17 11	11
TCCCTCCTCGTGATCACCTGTCTACGAACCTGACTTTCCCTCTAAACCATCACCCCGGGAGAG 28 23 38 26 33 29 31 39 11 20 59 15 30 29 24 10 13 27 11 15 27 16 40 53 15 20 23 18 25 13 27 22 23 23 23 23	31
TCCTCCATCCAAGCCTCAGGGACAGCAGGCCTTCCTGATCCATCTTGTCTACCTCCGTAGGCA 21 20 28 23 27 26 20 20 9 23 45 10 34 23 22 7 5 10 7 9 14 21 67 23 14 11 13 11 10 14 37 23 43 20 23 18	14
TCCTCCCACCTGGAATGCCAAAGGTTCTCAGGGCCATTTCAATGCTGCCTGCTCTTTAGTCTT 36 24 33 43 32 58 33 36 22 34 64 18 33 38 32 17 19 25 20 29 17 38 49 41 21 18 16 32 27 18 26 37 19 32 14 20	36
TCCTCGGGGTCTCATATCGCCGAAAACCCTCCCCCAAGCCAGGCCAGGCTCCAAACGCAACAG 13 13 28 11 26 29 13 23 17 23 41 11 27 7 19 19 9 23 10 11 22 24 29 37 14 12 13 18 20 10 27 21 32 16 22 24	13
TCCTCTTTTTCGCCCCTTTTAAAGAGATACTAAAAGCTCACCTAATCTACAAGGCCCTGAAAT 8 7 26 17 23 19 8 12 13 16 24 23 25 11 21 9 10 7 13 21 15 14 26 16 12 23 10 12 19 12 21 15 23 22 17 12	10
TCGTAGTCATAGCTGTCATGCAGCAGGAGACTGAGGACATACCGCGTGTAGATCATGGCATCG 9 18 19 25 25 20 21 28 11 22 23 16 15 11 19 5 11 16 8 20 12 14 24 22 7 18 17 10 13 17 16 22 15 12 10 13	10
TCGTAGTTTGCCCACGGCTGCCCTAGACCTTACCCTGTTCTTTGTGTGTGTGTTTTGTTTGTT 28 28 30 33 23 32 28 18 16 13 33 25 26 18 22 22 10 31 11 14 20 11 24 28 11 13 11 15 16 18 21 25 17 25 16 14	16
TCTAATCAGCTTCGTCCAGGGGTTCGTGGATGGGGCCACAGCCCCTCTGGCAACTAGAAGGGC 7 14 32 23 25 15 9 19 17 20 27 12 25 18 26 10 10 14 7 11 5 18 19 19 21 11 9 12 17 9 13 28 6 14 13 19	15
TCTCAGCCTAAATGAGGCCTTCTTGGCCTTCCCAGCCACGACAACCCTTCTCTTCCCACACAG 25 26 48 34 34 46 50 49 18 58 68 19 42 41 21 21 16 18 22 27 24 21 53 35 24 27 16 13 22 16 26 27 28 34 23 22	32
TCTCAGGGGGGACATCATTAGTCTGAGCTTGGCCAATGACTGGGTCACCTGTTGTTGGGGCCA 32 30 31 21 23 43 34 33 18 23 60 23 27 23 20 17 17 30 19 20 23 25 44 28 17 17 21 16 25 17 31 31 38 25 28 23	25
TCTCCTACCCGGGATCAAGCCCGCAACCCCTGCATGTGCCCTGACAGGGAATCAACCAGAGAC 24 31 35 33 23 41 36 23 32 34 80 21 31 54 23 14 15 17 22 10 21 22 90 19 29 16 28 5 20 21 52 27 33 31 22 15	32
TCTCTGCTTGGCCTCTTGTCCTTTTGCCCTGCCCCTTGGGGAGTAAGTGGACCCTCGGTCATG 17 21 32 27 37 32 34 34 27 30 27 21 33 30 22 16 14 17 22 11 23 26 22 23 20 24 10 22 18 23 19 14 17 23 9 13	28
TCTGATCACCCCCAACTGCGCTCCCTTGCAGGCATGGTCCTTCCCAAGTGCCCTACACTTTGG 7 22 51 43 33 48 34 46 15 22 10 13 30 25 35 16 7 22 7 11 28 29 12 13 11 19 20 6 13 12 13 24 7 31 6 7	17
TCTGCCAAGTTTAAAGGAAATGCTATGTAAGAACCAGAGCCTTCCCATAAGCTGCCTCCTAAA 15 14 17 17 31 30 13 31 15 19 41 8 19 17 13 6 10 15 10 23 11 19 27 23 17 13 19 10 19 16 24 13 25 18 23 9	7
TCTGGTCCTCCCCCAACAGCCCTCCCCTGTTGGCCATCTGGTAGCGGTCATCTTGTGTCCATA 13 24 31 23 19 29 20 28 16 11 5 24 25 21 24 12 15 20 14 13 5 12 8 28 10 16 12 9 23 15 20 19 25 22 13 7	13
TCTTAATTTTCCCATCTGTAAAATAAAATAAAAACTGCCCCATGCTGCAGGATTTGAGAGTGC 21 10 18 11 26 36 5 18 7 17 7 21 18 5 17 6 9 16 11 19 13 12 9 25 10 15 15 13 11 12 10 19 16 10 8 11	7
TCTTATCCCAGATGAGGGATGAACATTTCTTAGGACTATTCTTCCCAGCACCTTAGCTATCCT 25 25 25 20 18 33 42 37 20 18 37 22 25 33 24 19 19 19 17 24 32 22 28 20 25 18 18 18 25 24 28 34 25 34 17 25	16
TCTTCTGGGGGCTGCCAAAGTGGACGTCTTAGATGGCAAAACCCCGCTGCCACCACGAAGACT 26 8 38 22 29 27 24 24 15 21 46 17 17 14 27 9 5 19 12 19 17 13 53 22 11 13 12 20 20 21 42 22 22 29 17 19	18
TCTTCTTTGTGATCCACCTCCATGCTGGGCCTGTCATCAATACACTTCCCCCTATTGTTGACC 22 16 13 35 15 27 35 25 19 44 48 23 17 34 10 17 8 11 9 9 19 18 48 28 9 12 10 18 12 14 9 11 6 10 18 16	27
TCTTGTTCCCCCCACCCAACTGCCCTCCCCTGCTGGCCTGGTCTCCCCCAACTGCCTCCTCTG 16 26 32 26 12 19 6 28 26 10 14 19 23 13 20 15 14 18 18 15 15 19 14 14 16 18 11 18 11 20 7 21 9 23 15 13	9
TCTTTTATCTCACACTCTCCCTTTCTAGCTCTCTTCTACCCATACATTTATCTCCTCTTAGAT 17 23 15 37 7 27 35 25 10 23 54 8 8 31 5 5 8 13 12 8 54 8 46 24 9 19 16 5 8 5 19 23 7 17 22 16	56
TCTTTTTTGAAACTTTCACTTAAAAATCGACCTTTGCTTGCACCGTGGTTTTGCTCTATCAGG 27 25 38 33 29 45 28 25 8 41 34 27 34 28 23 10 9 26 12 19 27 13 16 27 5 21 11 15 12 13 25 12 17 25 14 15	20
TGAAGGCAGTTAGGGGCGATCAGGCAGGCAGGCAGATGAGCAGTTAGGAGCCAGCGGTCCCAG 14 15 26 18 23 26 11 18 14 26 24 18 30 20 17 9 14 19 13 12 9 21 19 22 8 11 5 10 9 18 12 17 8 17 13 9	10
TGAAGGGAGTCCGTGGGCCTGGAGCAGTCTGTTTACCCTCCTTGAGCAGAGCACCCCCAGCTG 18 18 42 31 46 39 42 43 19 21 55 30 30 20 21 15 19 19 12 16 22 18 61 30 16 16 26 10 14 13 45 34 37 31 18 15	32
TGACTCAGTAAATCTATCATATGCTCCCCTATTTATGTCCTTGATGTCTGCCCATGGTACACT 34 23 26 30 30 40 31 36 15 21 40 23 25 27 21 19 7 22 15 24 21 15 35 27 15 14 11 13 17 25 27 23 32 17 14 15	14
TGACTGTCTGATGGCCTTGGGTCACATGCTTTCCCCAGCTTCTGGGGAACCACACTCCTCCTC 24 53 46 51 46 59 25 31 22 49 42 32 39 34 32 23 19 24 18 19 12 20 31 49 22 26 15 18 30 27 20 21 21 24 22 31	22
TGAGAGCACAGGTCGGGCCCAGTTCGGCCCTGGGTTTGTGTTGCCGTAGGTCACTCTCCTCTC 25 23 23 27 22 37 25 25 14 20 35 21 30 32 11 17 12 14 13 23 14 17 23 21 18 15 22 18 15 13 25 20 10 31 27 21	12
TGAGCCTCTGACTAAGCTCCACACCTACCAAGCCCATGGTGTGGGCACCAGGCCCCATGTGTC 25 29 13 16 12 17 39 28 8 35 51 10 9 34 5 18 6 12 8 6 34 13 44 30 7 9 7 8 22 15 7 18 5 10 19 17	27
TGAGGAAACACACAAACACCAGAAGGCTGTGCCCGGCCAGCCTCCCCTGCTCCCACCTGTTCC 27 40 43 53 38 38 43 39 32 30 61 23 32 23 31 28 24 30 13 18 6 29 69 34 25 25 19 10 24 30 45 19 32 33 27 15	37
TGAGGAGACGGAATACAGCAGCAAGCTCCTCTGCTGATGACCCCATCCATGGGGTCATGGGTT 9 12 21 24 15 31 18 28 15 13 19 8 24 11 10 9 20 11 7 7 7 18 9 16 16 8 15 10 14 17 21 22 18 13 14 10	9
TGATTAAGTAGAACAAGCAAGAGAGGCCAATGATGAGGAAATAGCTCCTGAAAGTTTCCTCCT 20 15 24 30 25 25 16 21 15 25 40 15 14 32 12 8 11 11 12 21 20 5 38 25 10 17 10 10 11 8 17 6 25 20 17 23	18
TGCAAATGACAGATGTCTCCCTTCTTTTCGAAACATTCTCTACCCTTCTCTCACTGCCTTCTC 19 16 35 15 16 49 48 33 23 35 77 14 45 51 26 5 13 14 14 18 37 36 59 21 19 27 28 25 18 20 43 29 36 43 32 25	34
TGCCACCTTCTGAGGTATCTCTTCTTATAAGGGCATCACTCCCACCATGAGGTCCTCATTGTC 12 30 20 21 26 38 6 21 12 19 14 12 29 14 15 17 19 11 10 11 8 12 23 17 10 10 11 19 16 17 12 10 15 11 10 20	13
TGCCACTGTGCTGTCTCCCCAAACTGTTCCTCGTATTTTGTTTCTTCATCTAAGCAGATTGTT 25 18 33 22 26 36 37 30 13 25 67 17 33 28 26 11 13 14 14 14 18 27 51 13 16 11 21 19 31 19 42 26 33 24 25 13	15
TGCCAGAACCTATGATCACCTCAAGAAGACACGAGAGGAGGAGCGCCTTAAACGTACTATGCT 6 8 14 17 20 16 20 28 8 16 45 13 21 16 14 10 9 10 8 16 16 26 30 11 11 10 18 13 14 14 22 22 16 24 24 17	10
TGCCCAACCCAGCCATCATCCCCAACCCCTCCCTCCTAGCACATATGCGAAGACCGAGGCCTG 13 20 24 22 27 19 11 23 8 13 27 13 14 23 15 6 17 10 5 12 13 14 29 22 9 12 22 8 16 16 13 18 17 11 8 12	11
TGCCTTATCCCTAGAACACTGAACTGGGTGTTAAACAAATACCACACTCCCCTGTCCTTTCTT 14 18 38 59 27 36 20 21 22 22 65 17 25 16 30 10 14 18 20 22 10 20 69 34 24 22 23 18 24 19 43 19 30 36 42 14	16
TGCCTTCTGTTTGCAAAGTCACTGTGCTGCTGTCCTCTTTGTCATGACCCCATGCTCTGTGCC 14 11 25 30 17 29 40 33 9 21 34 13 26 28 23 6 10 6 10 13 8 14 33 26 20 19 32 10 14 16 32 26 29 22 21 10	31
TGCTAACTCATCTTAGCAGCCCAGATTCAGCTCAGTTCACATCAGTCAACCTGACAAATATGC 30 22 38 47 42 57 36 57 29 42 74 40 40 42 45 16 25 24 15 10 29 17 51 25 12 24 23 26 33 26 48 37 32 32 29 32	35
TGCTGTGATCCACCGTGGGGCGTGACACGAATGAGTGGCGTGAAGATATGACGCTGTACTGAG 15 25 33 23 15 37 33 29 16 21 32 18 29 21 23 14 14 28 25 22 16 24 30 22 26 20 10 26 24 21 20 20 18 17 13 15	17
TGCTTCCACTGGGAGCCTGCCCCTGGAGGCAGCCTCACTGTCCTGGTGGCACAAGTCGCCGCC 21 21 24 51 35 48 18 35 15 22 20 26 47 28 27 7 12 31 26 13 17 23 19 28 12 19 9 26 18 17 17 25 12 23 8 18	12
TGCTTGTGCTTTGACCTGAACCTCCAGCGGAAGAGCAGGTGTCCCCCCCACCTCTCTGCAGGG 14 5 15 13 20 20 17 12 10 8 21 10 17 10 9 5 5 11 5 13 10 7 19 7 16 14 10 6 12 18 14 15 16 11 11 9	15
TGGACCCATCTCCGTTGCAAACTCCACAGTTATCTTCCTTGGCAATGCTTCCCAGTTGATGAT 21 21 24 30 35 42 43 31 16 27 61 31 36 23 18 19 20 18 16 24 38 22 48 28 16 22 21 19 26 18 26 23 34 23 22 16	17
TGGCACTGGGAGACTCGGTATCACTCTTAGATGCACCCATCCCCAGAGACATCCCCCTCCCTT 24 22 20 36 10 25 35 35 17 29 35 28 19 38 16 13 14 16 7 9 27 7 36 26 10 11 11 9 13 11 20 16 8 9 14 25	30
TGGCCCAGGGGAATAGAGCCCGGGGGAAGGCAGCCCGTGTCCTGGGTACCGGAGGGAAGCTAG 22 25 30 25 27 34 28 22 16 22 31 18 25 19 28 14 17 20 10 11 18 17 25 26 6 20 11 13 19 20 17 19 15 13 14 8	14
TGGCGCAGCTGCACACACTGCTCCAGGTGCTTCCGATGCTGCTCTGCGGCCAAGTCCAGCTCC 45 65 52 60 59 64 30 58 51 47 58 35 43 44 45 23 25 33 20 33 38 29 38 62 23 33 28 19 34 37 36 38 36 24 24 26	29
TGGCTTCCCCAGGGGAAGGTGGCAGTTTAACAAAAGCAGCTACAATCCCAATTCCAGGCCTGA 23 22 30 34 17 26 38 23 19 31 41 18 42 45 16 8 14 20 19 16 17 28 42 32 22 16 21 24 25 22 14 18 19 28 20 15	19
TGGGACCACACAGAAATGCAGCCATTGGTCCGCCCTCTTTCTCTGATGCAAGCTCTGTGACTA 17 10 17 22 31 20 12 24 5 13 28 15 14 7 21 11 9 12 8 12 20 10 25 21 18 9 13 16 16 12 35 31 16 14 11 10	9
TGGGACTTAGAAGAGGAAGAATTTCAAAACATCTCAGAAGAGGCCAAGGAGTTCATCTCTAAG 7 12 23 8 32 33 23 31 13 17 18 17 33 20 13 10 7 19 16 18 20 15 13 25 6 15 16 14 23 17 15 23 14 25 13 22	14
TGGGAGGAAAGCCCTGATAACGAGTGAGGTCCACAGAGAGCGGGATGATGGTGTGTTTGGAAG 37 18 25 22 17 32 35 21 15 28 50 24 13 38 10 16 15 14 11 19 63 11 41 41 13 14 15 9 21 15 23 15 13 18 16 22	33
TGGGCAGTTTCTGGGCCATGGGGGCTCTCAGCTGCCCTTTAGGAGAGGCCTCTTTCTTCCCCT 27 21 19 38 12 25 31 19 14 20 23 20 21 31 12 13 7 14 6 7 34 9 22 37 10 9 9 8 15 10 7 16 12 13 7 20	24
TGGGCCTAAATATTAGTTAGTTTGTTTTTAACAGCTCCCCAAGTGGTTCTAATGAGCATCCAG 29 21 23 31 24 31 29 25 9 33 65 16 20 26 21 17 8 20 13 17 27 12 68 30 15 12 24 19 19 14 47 22 24 28 14 28	10
TGGGGTTGGCTCTGGTCCCCCCACCATGGACATATCCAAAGACACAGGTCCATCTGCAGACGT 34 34 35 40 31 35 39 43 20 23 19 25 21 35 42 18 18 31 19 22 40 29 8 50 21 21 17 26 14 27 24 41 25 31 15 26	23
TGGGTGGCCCTGTCCTCCCTGGTCCACACGTGGTCCTCACCCTGAGCCTGTCTGTGTCCTAAT 41 47 54 47 44 45 54 49 29 32 48 35 44 43 59 12 18 32 23 26 35 32 33 47 21 29 31 26 25 32 59 44 33 38 56 29	40
TGGTAGGCACTTGACAAGTATTAGTTTTCTTTGTTAAAAAAATCTATATTTTTCCATAGAAAG 20 14 30 18 32 31 17 33 17 32 53 21 33 15 24 13 16 20 18 17 18 14 45 35 10 23 17 14 24 13 32 24 29 26 22 17	11
TGGTTAGAAATTATTTTAGAAAGTTTGCAAGGGACAGAGAAAGAGGTGATAAGCGGCTTTTGA 20 10 31 21 24 27 6 21 15 16 28 19 23 10 23 20 7 11 23 22 22 24 24 31 10 15 17 14 25 24 23 29 20 15 22 23	8
TGGTTCATCTCCAGCTGCTTGTGGTTCAGGGAGTTTTGCACCTCCTTGGTGTGGCTCCACAGG 23 11 28 17 22 19 15 28 13 17 13 14 14 14 18 8 7 17 12 12 12 8 11 22 7 14 10 13 19 17 14 16 19 24 11 9	16
TGGTTTGGGAGGGTTAAGGGAGATAAAGCACTTAGCTGGTGCCTGGCAGTATAGGGTCCAGTT 23 10 13 16 8 16 20 15 14 27 44 13 17 14 9 11 5 5 9 12 35 9 50 24 5 7 9 7 10 9 16 20 9 21 18 14	19
TGTCCATGCCTCCTTGTGAGCCACTATGAGAACAGAATTACTGATCTACCGTATAAGGAACCA 21 15 26 32 35 40 15 38 23 18 39 19 29 23 15 26 13 25 17 20 10 17 29 31 11 17 13 16 18 22 16 11 12 19 22 17	21
TGTCTAGCTTCCCTCAGCTGCCTGCCTACCCTCATCCATCTACCGGGAAAGGGTGCTCCACTG 26 24 19 26 26 24 24 24 14 20 41 28 17 22 27 21 15 24 14 9 18 16 51 23 21 20 18 12 20 12 39 27 39 19 12 18	16
TGTCTGTGGGACTGCGAGCCAATCAGTGAGTGGTATTTAGGTTCTCTTGGCTTTGAGAAACTG 28 14 15 28 23 19 53 20 14 27 73 23 12 41 9 11 5 21 8 15 26 11 73 33 9 12 17 16 12 11 18 20 13 16 19 18	23
TGTCTTAGCTAAGCTCTAAAAATAAAGATGGGTTCAAAATTAAGTGGAAGATGATACTCCACA 12 20 33 8 22 39 14 34 5 18 35 19 29 25 23 16 11 18 11 12 15 15 46 27 25 10 11 14 19 14 32 28 27 19 17 13	16
TGTGACCCCTGTTCAACAGATATTAACAAATTCAGGTAATTAGAAATAGTGGAACCATTATAT 8 18 23 20 29 29 23 29 10 15 32 19 15 19 27 16 17 19 15 17 12 24 20 20 9 16 26 15 25 23 36 20 37 18 23 7	11
TGTGTACACCCTGTGCAGTCAGCAACATGGAGCAGACATGGAAGTGTTTACACCTTGTGCATC 28 34 71 38 50 77 54 45 27 37 93 30 45 45 24 14 16 23 26 32 36 35 70 40 25 31 25 33 28 28 36 53 39 49 28 24	30
TGTGTCTTCATGCGGCTGGCGACCATCTGTGTGCTGGTGTTCACCCTGGGCTCCAAGATTACA 21 22 26 20 18 24 18 34 6 21 33 17 20 11 24 20 16 20 12 22 13 15 19 28 12 7 16 11 16 16 11 21 12 17 11 13	17
TGTTACGTTTGGCTTGCATAATATTTTTTATAAATTTTTAATTAAATGCATTCAGGTGTTGCA 13 24 47 34 37 45 20 38 15 18 28 19 21 27 26 16 12 26 20 17 13 21 27 22 16 6 10 20 20 19 14 22 13 21 8 8	17
TGTTCTACATTCAGGACACAACACCTGCATGGGAACCTTCCCTCACACAATAGGTGACCACTG 22 13 41 26 23 33 14 31 16 24 42 14 22 12 20 29 9 29 13 20 19 12 65 38 11 8 6 17 15 16 24 34 20 20 21 20	17
TGTTCTCACTGCACCTATGGGACCCCTGGTGTCAAGGTTCAAAAAGGCAAAAGGCCCACTGAC 14 18 15 16 14 25 16 15 5 13 54 12 23 17 18 8 11 6 8 9 15 16 28 20 14 11 21 12 12 18 33 13 31 16 21 11	14
TGTTCTTTCTGACACCTCAGACACTAATGTCTGGATTGTCAGGGGGCAGACAGGATGTGGTCG 13 17 38 20 23 31 25 31 10 22 36 24 24 27 21 9 15 22 15 16 14 22 42 20 17 16 30 12 25 28 22 32 20 34 12 19	29
TGTTGAATCTCCTCCTGGGATCCAGGATCCAGGCCATTTCCTGGTGCAGGAGCCGGGAGTGCT 5 13 8 6 10 26 11 21 17 8 17 9 10 9 18 10 8 10 7 13 8 15 20 21 13 7 13 6 10 9 13 10 12 13 13 9	12
TGTTTCCTGTGCTCCAAGGTGGACTAACACCTGGAACATTAGAGACGGACAGCAGTGCTTAGC 9 8 16 23 21 29 24 18 12 14 43 11 21 18 13 7 14 11 8 9 7 12 36 16 23 17 14 7 10 20 24 26 19 13 15 11	13
TTAAAACCCAGGTGAAATGAGCAAGTGTCCTAAAAAGTACGGTGCTTTCTGATTGGCCCGGAG 11 16 37 11 20 14 18 36 11 16 54 17 16 26 13 6 10 18 8 12 18 10 38 20 10 11 15 10 17 11 19 24 14 15 18 15	18
TTATTCTTTGTTTCTCTATTAGCATAAAAGCTTTTCACCTTGACAGGTACCGTCATGCATCAC 18 24 48 33 34 50 37 38 14 31 66 33 37 39 35 23 14 29 16 30 18 23 81 41 16 26 35 21 29 16 49 37 34 27 31 24	20
TTCCAGGCTTTTTGAAACTTCCTCACTTTCCAGGACCCCTCTATTGTAGAAAACAAATGCCAG 10 11 26 16 12 12 7 21 13 18 28 19 21 10 16 8 11 15 6 9 8 19 19 18 18 10 13 10 18 8 24 8 16 15 19 6	9
TTCCATCTCTCACTCCTCTGCCCTCTGAATATTTCATTCATCCCCAGGACAGAGTCTTAAATT 18 26 8 10 6 16 29 8 10 7 27 17 15 26 10 9 8 7 10 9 29 5 25 32 8 15 8 6 18 7 6 12 9 13 11 9	27
TTCCCCAGACAGGTGGCCCCTCAGCCTGCCCTTCCTCAGTGACCCTTCCTAGAAGCAGAGGGC 23 27 17 26 20 26 18 17 16 34 24 22 23 24 20 18 10 19 6 9 16 9 23 27 8 8 9 20 21 9 10 15 12 16 7 15	14
TTCCTCCTCTCCTGCCCCCGGTCTCTCCTGCATCTGTGAGGGCTTCACTCACAGCTGACATGC 29 25 21 24 14 28 35 22 17 27 46 16 15 33 13 17 6 6 10 17 37 6 97 55 9 10 21 14 12 12 24 24 18 17 19 24	33
TTCTCACCTGTGACACGTGGAGCAGTCATGCCCATCAGCTCAGGTATATGAGGACTGATGCAG 25 37 50 43 39 58 31 41 29 51 28 34 38 26 46 12 16 39 22 20 26 21 17 30 19 20 12 35 28 38 11 28 24 13 12 11	41
TTCTCTAAACCCTGAATAAATCAATAATTCAGAGGAGAGGCATTTCCCTTTGGGGCCCCCAGG 19 7 24 8 22 29 18 26 9 15 47 22 19 19 21 8 12 9 8 20 6 16 55 19 14 11 22 9 15 12 23 23 12 18 13 17	14
TTCTGCCTGCCTTCCAGGCTTGCAGAATACAGCCAAGTTGCATAAATTGGTCCCAAATAAAGT 11 23 21 17 15 26 11 25 12 23 45 23 23 14 18 5 11 14 11 10 6 7 16 28 9 9 8 15 7 14 16 10 8 21 11 11	15
TTCTTCCACAGTGCCAACGACTAAGGGGCCAGAGTTCAGCCTAGAGCTTCCCCCCTTCTTGTT 13 9 28 12 27 23 11 19 17 28 32 16 19 11 23 9 8 12 8 14 19 14 17 16 18 12 12 17 11 18 12 14 18 6 5 9	20
TTGATTACCACAGTATATAGTGGAGTCTCCTTAGAGCTTATTCACTTCTAGGTCAAGGTCACA 12 15 38 21 26 33 34 31 17 38 49 15 25 37 18 9 10 10 14 14 19 21 44 23 15 21 22 14 11 11 25 17 34 22 27 21	28
TTGCTTAGCCTTTTATATACACTGAGTGGCCAGATTATTATGATCTGATTATTATTATGAATG 36 44 62 51 41 67 63 46 24 49 103 30 48 57 48 30 24 47 29 29 61 35 69 51 26 29 33 29 31 47 60 33 52 37 20 36	36
TTGGACATTTTCTAATTATCTTCAAGTTCACTGGCTTTCCCCTTCTGTCTCCAATCTGTTCTT 34 33 44 56 26 44 52 47 25 51 90 19 38 37 17 16 16 27 14 28 36 21 115 41 24 18 36 24 19 27 67 36 63 50 34 32	38
TTGGACTCAGATCTGTGATAGAGCAATTTCCTGGGAAGCTTGATTTTATCCTTTTGGATGGGG 6 10 24 12 20 31 16 30 10 27 76 17 13 7 21 10 10 17 8 7 12 13 54 19 17 14 23 10 16 15 43 18 31 18 19 11	15
TTGTGCTTTGGTTTGGATTGCATGGGACATTCTTTGTGGATGTTCTCAGATCACGGCCATCAG 6 31 48 21 31 71 18 53 14 38 50 26 35 31 40 15 16 27 10 19 34 15 35 44 22 33 15 20 23 29 17 26 16 25 15 29	22
TTGTGTGTTGCATGGTGGGCATGCCGACGGGGGAGTGGAGACACAGGCTGCTGTCACATCCCA 18 27 39 33 29 47 42 38 17 20 47 39 35 30 33 10 11 25 18 21 24 33 58 34 19 21 16 15 33 17 37 26 21 26 12 20	22
TTGTTGTTTTAAGAGTCCTGCACTCTCTGTGCTTTTCCACATCTCTCACCCGGGTGCTGTTTG 16 24 33 13 21 32 19 31 10 24 40 22 21 17 14 19 8 16 12 12 28 21 25 19 13 14 20 16 21 15 30 21 26 22 18 15	25
TTTAATTGAGCCTTTGCATGTACAAGGCTCTTTCTCATCTATCACATTTTCAACTCAGTGACC 18 26 33 22 33 40 45 43 19 26 52 20 34 31 36 17 8 26 16 30 33 24 61 35 21 33 30 19 24 20 42 28 40 25 34 21	35
TTTCAATTTTAAATGAGATTGAGGTTGTGATTGTCATCCTGTCCAAGCTAAGCAATGATGTCC 10 12 32 27 29 33 7 20 11 14 20 22 33 14 17 13 10 17 21 11 13 14 26 13 17 15 6 14 18 22 22 16 12 26 9 17	18
TTTCACTATACTGGTGGGTGAGGGGTCCTTACCACAGCTGTGAAATTCCCTTCAGAGGTCTGA 22 34 40 44 43 54 45 35 28 46 71 29 37 37 32 14 20 25 17 26 18 34 79 28 16 29 25 15 23 25 56 31 35 24 35 30	34
TTTCATACAGAACATACAAGAAGGCTGCCTTCCTTACCACTCTTGTTCTCAATGCCATCAAAT 22 20 23 24 27 36 39 51 9 32 46 23 23 41 16 8 13 15 8 16 32 13 29 34 13 12 10 23 17 9 9 11 14 22 23 21	29
TTTCCAAACTGCTCTGAAAGATAAATATGCCACAGAAACACATATAAACCTATGTGAGACCTT 19 14 28 6 19 30 24 26 5 26 15 19 20 20 10 8 9 17 11 12 16 7 7 23 10 10 6 10 21 14 16 14 11 24 13 27	18
TTTGTGCTCATTTACTTGGGCAAAGGCTGTGTGTCCAGATAAAGATCCCAAAGTATTGTCTCA 26 14 27 28 20 32 19 35 22 24 25 8 28 29 23 15 7 12 9 17 28 7 61 32 10 16 10 5 13 10 23 12 22 14 18 23	13
TTTGTGTCTCCACTCTGGCCCCAGCATCCCAGCGCCATGGCCATGGGGCTGGGGCTGGGGACT 42 63 49 51 43 53 62 44 44 51 42 41 37 66 52 20 32 41 25 35 35 35 45 45 37 31 33 20 33 34 53 41 53 38 24 27	39
TTTGTGTCTGTATCCACTATGGCCCCTAGCATCCCAGCACCATGGCTGAGGGGCTGCTAGGGC 32 50 52 75 49 58 79 62 34 52 31 47 37 69 44 43 27 45 28 35 46 38 28 40 16 41 35 23 48 38 20 35 40 43 32 34	39
TTTTTATCATCTGCTTTGTTCCTTCATTTCCATGCATCCTTCTCAGTGTCTGATATGGTGTCA 20 10 30 31 33 35 25 20 11 23 42 26 22 16 24 15 8 28 13 13 11 19 47 27 18 21 13 21 26 12 38 49 33 28 27 18	17
