# Supplementary material for: Genetic diversity in migratory bats: Results from RADseq data for three tree bat species at an Ohio windfarm
Source: PeerJ. 2016 Jan 26;4:e1647. doi: 10.7717/peerj.1647 (PMC4730867; doi:10.7717/peerj.1647)
Supplement: Supplemental Information 5 [file peerj-04-1647-s005.zip › SNPMatrix_100.55.txt]

	LocusNumber2	LocusNumber3	LocusNumber3	LocusNumber9	LocusNumber10	LocusNumber10	LocusNumber10	LocusNumber17	LocusNumber21	LocusNumber47	LocusNumber50	LocusNumber58	LocusNumber58	LocusNumber62	LocusNumber62	LocusNumber74	LocusNumber74	LocusNumber74	LocusNumber74	LocusNumber110	LocusNumber115	LocusNumber122	LocusNumber122	LocusNumber130	LocusNumber147	LocusNumber147	LocusNumber147	LocusNumber163	LocusNumber165	LocusNumber171	LocusNumber171	LocusNumber182	LocusNumber182	LocusNumber184	LocusNumber186	LocusNumber197	LocusNumber197	LocusNumber197	LocusNumber206	LocusNumber214	LocusNumber220	LocusNumber225	LocusNumber225	LocusNumber225	LocusNumber226	LocusNumber226	LocusNumber229	LocusNumber229	LocusNumber229
IndividualSH131	C	C	T	G	T	C	G	G	G	G	G	C	C	C	G	G	C	-	T	C	C	G	T	G	G	C	T	A	C	C	A	C	T	C	G	T	G	C	G	A	G	T	A	C	T	T	G	T	G
IndividualSH131	C	C	T	G	T	T	T	G	G	G	G	C	C	C	G	G	C	G	T	C	C	G	T	G	G	C	T	T	C	G	T	C	T	C	G	T	G	C	G	A	G	T	A	C	T	A	G	T	G
IndividualSH159	C	C	T	A	T	C	T	G	G	G	G	C	C	A	C	G	C	G	T	T	C	G	T	G	G	C	T	T	C	T	A	C	C	C	G	T	G	C	G	A	G	T	A	C	T	A	G	T	G
IndividualSH159	C	C	T	A	T	C	T	G	G	G	G	C	C	C	G	G	C	G	T	C	C	G	T	G	G	C	T	T	C	G	T	C	T	C	G	T	G	C	G	A	G	T	G	C	T	A	G	T	G
IndividualSH218	C	C	T	A	T	T	T	G	G	G	G	C	C	A	C	G	C	G	T	C	G	G	T	G	G	C	T	A	C	G	T	C	T	C	G	T	G	T	G	A	G	T	A	A	A	A	G	T	A
IndividualSH218	C	C	T	G	T	C	T	G	G	G	G	C	C	C	G	G	C	G	T	T	C	G	T	G	G	C	T	A	C	G	T	C	T	C	G	T	T	C	G	A	G	T	A	C	T	A	G	T	A
IndividualSH255	C	C	T	A	T	C	T	G	G	G	G	A	C	A	C	G	C	G	T	T	C	G	A	G	G	C	T	T	C	G	T	C	C	C	G	T	G	C	G	A	G	T	A	C	T	A	G	T	G
IndividualSH255	C	C	T	G	T	C	T	G	G	G	G	C	C	A	C	G	T	G	T	T	C	G	T	G	G	C	T	T	C	G	T	C	T	C	G	T	G	C	G	A	G	T	A	C	T	A	G	T	G
IndividualSH256	C	C	T	G	T	C	T	G	G	G	G	C	C	A	C	A	T	G	T	C	C	A	T	G	G	C	T	T	C	G	T	C	C	C	G	T	G	C	G	A	G	T	A	C	T	A	G	T	G
IndividualSH256	C	C	T	G	T	C	T	G	G	G	G	A	T	C	G	G	G	A	T	C	C	G	T	G	G	C	T	T	C	C	A	C	T	C	G	T	G	T	G	A	G	T	A	C	T	A	G	T	G
IndividualSH257	C	C	T	A	T	C	T	G	G	G	G	A	T	C	G	G	T	G	T	C	C	G	T	G	G	C	T	T	C	C	A	C	C	C	G	T	G	C	G	A	G	T	A	C	T	T	G	T	G
IndividualSH257	C	C	T	G	T	C	T	G	G	G	G	C	C	C	G	G	G	A	T	T	C	G	T	G	G	C	T	T	C	G	A	C	C	C	G	T	G	C	G	A	G	T	A	C	T	A	G	T	G
IndividualSH259	C	C	T	A	T	C	T	G	A	G	G	C	C	A	C	G	C	G	T	T	C	G	T	G	G	C	T	T	C	G	T	C	T	C	G	T	G	T	G	A	G	T	A	C	T	T	G	T	G
IndividualSH259	C	A	T	G	T	C	T	G	G	G	G	C	C	C	G	G	C	G	T	C	C	G	T	G	G	C	T	T	C	C	A	C	T	C	G	T	G	C	G	A	G	T	A	C	T	A	G	T	G
IndividualSH260	C	C	T	G	T	C	A	G	G	G	G	C	C	A	C	G	C	G	T	C	C	G	T	C	G	C	T	T	C	G	T	C	T	C	G	T	G	C	G	A	G	T	A	C	A	A	G	T	A
IndividualSH260	C	C	T	G	T	C	T	G	G	G	G	A	C	C	G	G	C	G	T	C	G	G	T	G	G	C	T	T	C	G	T	C	T	C	G	T	G	C	G	A	G	T	A	C	A	A	G	T	G
IndividualSH269	C	C	T	A	T	C	T	G	G	G	G	C	C	A	C	G	C	G	T	C	C	A	T	G	G	C	T	T	C	G	T	C	T	C	G	T	G	C	G	A	G	T	A	C	T	T	G	T	G
IndividualSH269	C	C	T	G	T	C	T	G	G	G	G	C	C	C	G	G	C	G	T	C	C	G	T	G	G	C	T	T	C	C	A	C	T	C	G	T	G	C	G	A	G	T	A	C	T	A	G	T	G
IndividualSH306	C	C	T	G	T	C	T	G	G	G	G	C	C	A	C	G	C	G	T	C	C	A	T	G	G	C	T	A	C	G	A	C	T	A	G	T	G	C	G	A	G	T	A	C	T	A	G	T	A
IndividualSH306	C	C	T	G	T	C	T	G	G	G	G	A	C	A	C	G	G	A	T	T	C	G	T	G	G	C	T	T	C	C	A	C	C	C	G	T	G	C	G	A	G	T	A	C	T	A	G	T	G
IndividualSH318	C	C	T	G	T	C	T	G	G	G	G	C	C	C	G	G	C	G	T	T	C	G	T	G	G	C	T	T	C	C	A	C	T	C	G	T	G	C	G	A	G	T	A	C	T	A	G	T	G
IndividualSH318	C	C	T	G	T	C	T	G	G	G	G	C	C	C	G	G	C	G	T	T	C	G	T	G	G	C	T	T	C	G	T	C	C	C	G	T	G	C	G	A	G	T	A	C	T	A	G	T	G
IndividualSH321	C	C	T	A	T	T	T	A	G	G	G	C	C	A	C	G	C	G	T	T	C	A	T	G	G	C	T	A	C	C	A	C	C	C	G	T	G	C	G	A	G	T	A	C	T	A	A	C	A
IndividualSH321	C	C	T	G	T	C	T	G	G	G	G	A	C	A	C	G	C	G	T	C	C	A	T	G	G	C	T	T	C	G	T	C	C	C	G	T	G	C	G	A	G	T	A	C	T	A	G	T	G
IndividualSH325	C	C	T	A	T	C	T	G	G	G	G	C	C	A	C	G	C	G	T	T	C	G	T	G	G	C	T	T	C	G	T	C	T	C	G	T	G	C	G	A	G	T	A	C	T	A	G	T	G
IndividualSH325	C	C	T	G	T	C	T	G	G	G	G	C	C	A	C	G	G	A	T	T	C	G	T	G	G	C	T	T	C	C	A	C	T	C	G	G	G	C	G	A	G	T	A	C	T	A	G	T	G
IndividualSH332	C	C	T	A	T	C	T	G	G	G	G	C	C	C	G	G	G	A	T	C	C	A	T	G	G	C	T	T	C	G	T	C	C	C	G	T	G	C	G	A	G	T	A	C	T	A	G	T	G
IndividualSH332	C	C	A	A	T	C	T	G	G	G	G	A	C	C	G	G	C	G	T	T	C	G	T	G	G	C	T	T	C	T	A	C	C	C	G	T	G	C	G	A	G	T	A	C	T	A	G	T	G
IndividualSH339	C	C	T	G	T	C	T	G	G	G	G	C	C	A	C	G	C	G	T	T	C	A	T	G	G	C	T	T	C	C	A	C	C	C	G	T	G	C	G	A	G	T	A	C	A	A	G	T	G
IndividualSH339	C	C	T	G	C	C	T	G	G	G	G	C	C	A	C	G	C	G	T	T	C	A	T	G	G	C	T	T	C	T	A	C	T	C	G	T	G	C	G	A	G	T	A	C	T	A	G	T	G
IndividualSH341	C	C	T	A	T	C	T	G	A	G	G	A	T	C	G	G	C	G	T	T	C	A	T	G	G	C	T	T	C	G	T	C	T	C	G	T	G	C	G	A	G	T	A	C	T	A	G	T	G
IndividualSH341	C	C	T	G	T	C	T	G	G	G	G	C	C	C	G	G	C	G	T	T	C	G	T	G	G	C	T	T	C	G	T	C	C	C	G	T	G	C	G	A	G	T	A	C	T	A	G	T	G
IndividualSH346	C	C	T	A	T	C	T	G	G	G	C	C	C	C	G	G	C	G	T	C	C	A	T	G	G	C	T	T	C	G	T	C	C	C	G	T	G	C	G	A	G	T	A	C	A	A	G	T	G
IndividualSH346	C	C	T	G	T	C	T	G	G	G	G	C	C	C	G	G	C	G	T	T	C	G	T	G	G	C	T	T	C	C	A	C	C	C	G	T	G	C	T	A	T	T	A	C	T	T	G	T	G
IndividualSH348	C	C	T	G	T	C	T	G	G	G	G	C	C	A	C	G	C	G	T	T	C	A	T	G	G	C	T	T	C	C	A	C	T	C	G	T	G	T	G	A	G	T	A	C	T	A	A	C	G
IndividualSH348	C	C	T	G	T	C	T	G	G	G	G	C	C	C	G	G	C	G	T	C	C	G	A	G	G	C	T	T	C	C	A	C	C	C	G	T	G	C	G	A	G	T	A	C	T	T	G	T	G
IndividualSH349	C	C	T	G	T	C	T	G	G	G	G	C	C	A	C	G	C	G	T	C	C	G	T	G	G	C	T	T	C	G	T	C	C	A	G	T	G	C	G	A	G	T	A	C	A	A	G	T	G
IndividualSH349	C	C	T	G	T	C	T	G	G	G	G	C	C	C	G	G	C	A	T	C	C	G	T	G	G	C	T	T	C	G	T	C	C	C	G	T	G	C	G	A	G	T	A	C	T	A	G	T	G
IndividualSH354	C	C	T	A	T	C	T	G	G	G	G	C	C	C	G	G	C	G	T	C	C	A	T	G	G	C	T	A	C	C	A	C	T	C	G	T	G	C	G	A	G	T	A	C	T	A	G	T	G
IndividualSH354	C	C	T	G	T	C	T	G	G	G	G	C	C	C	G	G	C	G	T	T	G	A	T	G	G	C	T	T	C	C	A	C	C	C	G	T	G	C	G	A	G	T	A	C	T	A	G	T	G
IndividualSH357	C	C	T	G	T	C	T	G	G	G	G	A	C	A	C	G	T	G	T	T	G	G	T	G	G	C	T	T	C	G	T	C	C	C	G	T	G	C	G	A	G	T	A	C	T	A	G	T	G
IndividualSH357	C	C	T	G	T	C	T	G	G	G	G	C	C	C	G	G	C	G	T	T	C	G	T	G	G	C	T	T	C	C	A	C	C	C	G	T	G	C	G	A	G	G	A	C	T	A	G	T	G
IndividualSH359	C	C	T	A	T	C	T	G	G	G	G	C	C	C	G	G	C	G	T	T	C	G	T	C	G	C	T	A	C	G	T	C	T	C	G	T	G	C	G	A	G	T	A	C	T	T	G	T	G
IndividualSH359	C	C	T	G	T	C	A	G	G	G	G	C	C	C	G	G	T	G	T	T	C	G	T	G	G	C	T	T	C	C	A	C	C	A	G	T	G	C	G	A	G	T	A	C	T	A	G	T	A
IndividualSH377	C	C	T	A	T	T	T	G	G	A	G	C	C	A	C	G	C	G	T	C	C	A	T	G	A	G	A	T	C	G	T	C	C	C	G	T	G	C	G	A	G	T	A	C	T	A	G	T	G
IndividualSH377	C	C	T	G	T	C	T	G	G	G	G	C	C	C	G	G	T	G	T	C	C	G	A	G	G	C	T	T	C	G	T	C	C	C	G	T	G	C	G	A	G	T	A	C	A	A	G	T	G
IndividualSH378	A	C	T	A	T	C	G	G	G	G	G	C	C	A	C	G	T	G	T	T	C	G	T	G	G	C	T	T	C	G	T	C	C	C	G	T	G	C	G	A	G	T	A	C	A	A	A	C	G
IndividualSH378	C	C	T	A	T	T	T	G	G	G	G	C	C	C	G	G	C	G	T	T	C	G	T	G	G	C	T	T	C	G	T	C	T	C	G	T	G	C	G	A	G	T	A	C	T	A	G	T	G
IndividualSH389	C	C	T	G	T	C	T	G	G	G	G	C	C	A	C	G	C	G	T	C	C	A	T	G	G	C	T	T	C	T	A	C	C	C	G	T	G	C	G	A	G	T	A	C	T	A	G	T	G
IndividualSH389	C	C	T	G	T	C	T	G	G	G	G	C	C	C	G	G	C	G	T	T	C	G	T	G	G	C	T	T	C	G	T	C	T	C	G	T	G	C	G	A	G	T	A	C	T	A	G	T	G
IndividualSH391	C	C	T	A	T	C	T	G	G	G	G	A	C	A	C	G	G	A	T	C	C	A	T	G	G	C	T	T	C	C	A	C	T	C	G	T	G	C	G	A	G	T	A	C	T	T	G	T	A
IndividualSH391	C	C	T	A	T	C	T	G	G	G	G	C	C	C	G	G	C	G	T	T	C	G	T	G	G	C	T	T	C	G	T	C	C	C	G	T	G	C	G	A	G	T	A	A	T	A	G	T	G
IndividualSH393	C	C	T	A	T	C	T	G	G	G	G	C	C	C	G	G	C	G	T	C	C	A	T	G	G	C	T	T	C	T	A	C	C	C	G	T	G	C	G	A	G	T	A	C	T	A	G	T	G
IndividualSH393	C	C	T	G	T	C	A	G	G	G	G	C	C	C	G	G	C	G	T	C	C	G	T	G	G	C	T	T	C	G	T	C	C	C	G	T	G	T	G	A	G	T	A	C	A	A	G	T	G
IndividualSH420	C	C	T	A	T	C	G	G	G	G	G	C	C	A	C	G	C	G	T	C	C	G	A	G	G	C	T	T	C	C	A	C	C	C	G	T	G	C	G	A	G	T	A	C	T	A	G	T	G
IndividualSH420	C	C	T	G	T	C	A	G	G	G	G	C	C	C	G	G	C	G	T	T	C	G	T	G	G	C	T	T	C	C	A	C	C	A	G	T	G	C	G	A	G	T	A	C	A	A	G	T	G
IndividualSH422	A	C	T	A	T	C	T	G	G	G	G	A	T	C	G	G	C	G	T	C	C	G	A	G	G	C	T	T	C	T	A	C	C	C	G	T	G	C	G	A	G	T	G	C	T	A	G	T	G
IndividualSH422	C	C	T	A	T	C	G	G	G	G	G	C	C	C	G	G	T	G	T	C	C	G	T	G	G	C	T	T	C	G	T	C	C	C	G	T	G	C	G	A	G	T	A	C	T	A	G	T	G
IndividualSH425	C	C	T	A	T	C	T	G	G	G	G	A	T	A	C	G	C	G	T	C	C	G	A	G	G	C	T	T	C	T	A	C	T	C	G	T	G	C	G	A	G	T	A	C	T	A	G	T	A
IndividualSH425	C	C	T	A	T	C	T	G	G	G	G	C	C	C	G	A	T	G	T	C	C	G	T	G	G	C	T	T	C	G	A	C	C	C	G	T	G	C	G	A	G	T	A	C	T	A	G	T	G
IndividualSH429	C	C	T	G	T	C	T	G	G	G	G	C	C	C	G	G	C	G	G	C	C	A	T	G	G	C	T	T	C	G	T	C	C	C	A	T	G	C	G	A	G	T	A	C	T	T	G	T	G
IndividualSH429	C	A	T	G	T	C	T	G	G	G	G	C	C	C	G	G	C	G	G	C	C	G	A	G	G	C	T	T	C	G	T	C	C	C	G	T	G	C	G	A	G	T	A	C	T	A	G	T	G
IndividualSH430	C	C	T	A	T	C	T	G	G	G	G	A	C	A	C	G	T	G	T	T	C	G	T	G	G	C	T	T	C	G	T	C	C	C	G	T	G	C	G	A	G	T	A	C	T	A	G	T	G
IndividualSH430	C	C	T	G	T	C	T	G	G	G	G	C	C	C	G	G	C	G	T	C	C	G	T	G	G	C	T	T	T	C	A	C	C	C	G	T	G	C	G	A	T	T	A	C	T	A	A	C	G
IndividualSH432	C	C	T	G	T	C	T	G	G	G	G	A	T	A	C	G	C	-	T	C	C	G	T	G	G	C	T	T	C	C	A	C	C	C	G	T	G	C	G	A	G	T	A	C	A	A	A	C	A
IndividualSH432	C	A	T	G	T	C	T	G	G	G	G	C	C	C	G	G	C	G	T	C	C	G	T	G	G	C	T	T	C	G	A	C	T	C	G	T	G	C	G	T	G	T	A	C	T	A	G	T	G
IndividualSH436	C	C	T	G	T	C	T	G	A	G	G	C	C	A	C	G	C	G	T	C	C	G	T	G	G	C	T	T	C	T	A	C	C	C	G	T	G	C	G	A	G	T	A	C	T	A	G	T	G
IndividualSH436	C	C	T	G	T	C	T	G	G	G	G	C	C	C	G	G	C	G	T	C	C	G	T	G	G	C	T	T	C	C	A	C	C	C	G	T	G	C	G	A	G	T	A	C	T	A	G	T	G
IndividualSH523	C	C	T	A	T	C	T	G	G	G	G	C	C	A	C	G	C	G	T	T	C	G	T	G	G	C	T	T	C	T	A	C	T	A	G	T	G	C	G	A	G	T	A	C	T	T	G	T	A
IndividualSH523	C	C	T	G	T	C	A	G	G	G	G	C	C	C	G	G	C	-	T	C	C	G	T	G	G	C	T	T	C	G	T	C	C	C	G	T	G	C	G	A	G	T	A	C	T	A	G	T	G
IndividualSH544	C	C	T	G	T	C	T	G	G	G	G	A	C	A	C	G	C	G	T	T	C	G	T	G	G	C	T	T	C	G	A	C	T	C	G	T	G	C	G	A	G	T	A	C	T	A	G	T	G
IndividualSH544	C	C	T	G	T	T	T	G	G	G	G	C	C	A	C	G	C	G	T	T	C	G	A	G	G	C	T	T	C	G	T	C	T	C	G	T	G	C	G	A	G	T	A	C	T	A	G	T	G
IndividualSH546	C	C	T	A	T	C	T	G	G	G	G	A	C	A	C	G	C	G	T	T	C	G	T	G	G	C	T	A	C	C	A	T	C	C	G	T	G	T	T	A	G	T	A	C	T	A	G	T	G
IndividualSH546	C	A	T	A	T	C	T	G	G	G	G	A	C	A	C	G	C	G	T	C	C	G	T	G	G	C	T	T	C	C	A	C	C	C	G	T	G	C	G	A	G	T	A	C	T	A	G	T	G
[truncated: 786 more columns]
