# Supplementary material for: Genetic diversity in migratory bats: Results from RADseq data for three tree bat species at an Ohio windfarm
Source: PeerJ. 2016 Jan 26;4:e1647. doi: 10.7717/peerj.1647 (PMC4730867; doi:10.7717/peerj.1647)
Supplement: Supplemental Information 6 [file peerj-04-1647-s006.zip › Haplotypes_100.55.txt]

	LocusNumber3	LocusNumber14	LocusNumber18	LocusNumber19	LocusNumber20	LocusNumber26	LocusNumber27	LocusNumber28	LocusNumber29	LocusNumber31	LocusNumber32	LocusNumber36	LocusNumber43	LocusNumber46	LocusNumber48	LocusNumber49	LocusNumber50	LocusNumber51	LocusNumber54	LocusNumber55	LocusNumber56	LocusNumber57	LocusNumber59	LocusNumber61	LocusNumber62	LocusNumber64	LocusNumber69	LocusNumber70	LocusNumber73	LocusNumber76	LocusNumber77	LocusNumber83	LocusNumber84	LocusNumber85	LocusNumber88	LocusNumber89	LocusNumber94	LocusNumber97	LocusNumber101	LocusNumber105	LocusNumber112	LocusNumber113	LocusNumber120	LocusNumber122	LocusNumber124	LocusNumber126	LocusNumber129	LocusNumber147	LocusNumber155
IndividualH118	C	CGGGGG	C	C	C	GC	A	GCCCC	CAGG	CGAGCTG	GC	TGCG	C	AG	C	CGC	TA	GT	AC	GCTCCC	TCAC	GCC	C	ATGG	ATCA	T	TCTGTGA	CT	GCGCCT	ATT	CC	GT	CTCCAGCTT	CC	G	GA	GAGCGG	CTG	GCAGTG	G	GGCG	CTGG	CCCA	CG	AGG	GAA	G	GGGT	C
IndividualH118	C	CGGGGG	C	C	C	GC	A	GCCCC	CAGG	CGAGCTG	GC	TGCG	C	AG	C	CGA	TA	GT	AC	GCTCCC	TCAC	GTC	C	ATGG	GTCG	T	TCTGTGA	CT	GCGCCT	ATT	CT	GT	CTCCAGCTT	CC	G	GA	GAGCGA	CTG	GCAGTG	G	GGCG	CTGG	CCCC	CG	AGG	GAA	G	AGGT	C
IndividualHO_385	C	CGGGGG	C	C	C	GC	A	GCCCC	CAGG	CGAGCTG	AC	TGCG	C	AG	C	CGA	TA	GT	AC	GCTCCC	TCAC	GCC	C	ATGG	GTCA	C	TCTG-GA	CT	GCGCCT	ATT	CC	GT	CTCCAGCTT	CC	G	GA	GAGCGG	CTG	GCAGGG	G	GGCG	CTGG	CTCC	CT	AGG	GAA	G	GGGT	C
IndividualHO_385	C	CGGGGG	C	C	C	GC	A	GCCCC	CAGT	CGAGCTG	GC	TGCG	C	AG	C	CGC	TA	GT	AC	GCTCCC	TCGC	GCC	C	ATGG	GTCA	C	TCTGTGA	CT	GCGCCT	ATT	CC	GT	CTCCAGCTT	CC	G	GA	GAGCGG	CTG	GCACTG	G	GGCG	TTGG	CTCC	CG	AGG	GAA	G	GGGT	C
IndividualH223	C	CGGGGG	C	C	C	GC	A	GCCCC	CAGG	CGAGCTG	GC	TGCG	C	AG	C	CGC	TA	GT	AC	GCTCCC	TCAC	GCC	C	ATGG	GTTA	C	TCCGTGA	CT	GCGCCT	ATT	CC	GT	CTCCAGCTT	CC	G	GA	GAGCGG	CTG	GCAGTG	G	AGCG	CTGG	CCCC	CG	AGG	GAA	G	AGGT	C
IndividualH223	C	CGGGGG	C	C	C	GA	A	GCCCC	CAGG	CGAGCTG	GC	TGCG	C	AG	C	CGC	TA	GT	AC	GCTCCA	TCGC	GCC	C	ATGG	GTCA	C	TCTGTGA	CT	GCGCCT	ATT	CC	G-	CTCCAGCTT	CC	G	GA	GAGCGG	CTG	GCAGGG	G	GCCT	CTGG	TTCC	CG	AAG	GAA	G	GGGT	C
IndividualHO_316	C	CGGGGG	C	C	C	GC	A	GCCCC	CAGG	CGAGCTG	GC	TGCG	T	AG	C	CGC	TA	GT	AC	GCTCCC	TCAC	GCC	C	ATGG	GTCA	C	TGTGTGA	CT	GCGCCT	ATT	CC	GT	CTCCAGCTT	CC	A	AA	GAGCGA	CTG	GCAGTG	G	GCCT	CTGG	CTCC	CG	AGG	GAA	G	GGGT	C
IndividualHO_316	C	CGGGGG	C	C	C	GC	A	GCCCC	CAGG	CGAGCTG	GC	TGCG	T	AG	C	CGA	TA	GT	AC	GCTCCA	CCAC	GCC	C	ATGG	GTCA	T	CCCGTGG	CT	GCGCCT	ATT	CC	GG	CTCCAGCTT	CC	G	GA	GAGCGG	CTA	GCAGGG	G	GGCG	CTGG	CTCC	CG	AGG	GGA	G	GGGT	C
IndividualH329	T	CGGGGG	C	C	C	GC	A	GCCCC	CAGG	CGAGCTG	GC	TGCG	C	AG	C	CGC	TA	GT	AC	GCTCCC	TCAC	GCC	C	ATGG	GTCA	C	TCTGCGA	CT	GCGCCT	ATT	CC	GT	CTCCAACTT	CC	G	GA	GAGCGG	CTG	GCAGGG	G	GGCG	TTGG	CTCC	CG	AGG	GGA	G	GGGT	C
IndividualH329	C	CGGGGG	C	C	T	GC	A	GCCCC	CAGG	CGAGCTG	GC	TGCG	T	AG	C	CGC	TA	GT	AC	GCTCCC	TCGC	GTC	C	ATGG	GTCA	C	TCTGTGA	CT	GCGCCT	ATT	CC	GT	CTCCAGCTT	CC	G	GA	GGGCGG	CTG	GCAGTG	G	GGCG	TTGG	CTCC	CG	AGG	GAA	G	GGGT	C
IndividualH093	C	CGTGGG	C	C	C	GC	A	GCCCC	CAGG	CGAGCTG	GC	TGCG	C	AG	C	CGA	TA	GT	AC	GCTCCA	TCGC	GCC	C	ATGG	GTCA	C	TCTGTGA	CT	GCGCCT	ATT	CC	GT	CTCCAGCTT	CC	G	GG	GAGCGA	CTG	GCAGTG	G	GGCG	CTGG	CTCC	CG	AGG	GAA	G	GAGT	C
IndividualH093	C	CGTGGG	C	C	C	GC	A	GCCCC	CAGT	CGAGCTG	GC	TGCG	C	AG	C	CGC	TA	GT	AC	GCTCCC	TCGC	GCC	C	ATGG	GTTA	T	TCCGTGA	CT	GCGCCT	ATT	CC	GT	CTCCAGCTT	CC	G	GA	GAGCGG	GTA	GCAGTG	G	GGCG	CTGG	CTCC	CG	AGG	GAA	G	GGGT	C
IndividualH137	C	CGGGGG	C	C	C	GC	A	GCCCC	CAGG	CGAGCTG	GC	TGCG	C	AG	C	CGC	TA	GT	AC	GCTCCC	TCAC	GCC	C	ATGG	GTCA	C	TCTGTGA	CT	GCGCCT	ATT	CC	GT	CTCCAGCTT	CC	G	GA	GAGCGG	CTG	GCAGTG	G	GGCG	CTGG	CTCC	CT	AGG	GGA	G	GGGT	C
IndividualH137	C	CGGGGG	C	C	C	GC	A	GCCCC	CAGG	CGAGCTG	GT	TGCG	C	AG	C	CGC	TA	GT	AC	GCTCCC	TCAC	ACC	C	ATGG	GTCA	C	TCTGTGA	CT	ACGCCT	ATT	CC	GT	CTCCAGCTT	GC	G	GA	GGGCGG	CTG	GCAGTG	G	GGCG	CTGG	CTCC	CG	AGG	GGA	G	GGGA	C
IndividualHO_483	C	CGGGGG	C	C	C	GC	A	GCCCC	CAGG	CGAGCTG	GC	TGCG	C	AG	C	CGC	TA	GT	AC	GCTCCC	TCAC	GCC	C	ATGG	GTCA	C	TCCGTGA	CT	ACGCCT	ATT	CC	GT	CTCCAGCTT	CC	G	GA	GAGCGG	CTG	GCACTG	G	GCCT	CTGG	CTCC	CT	AGG	GAA	G	GGGT	C
IndividualHO_483	C	CGGGGG	C	C	C	GC	A	GCCCC	CAGG	CGAGCTG	GC	TGCG	C	AG	C	CGC	TA	GT	AC	GCTCCC	TCAC	GCC	C	ATGG	GTCA	C	TCTGCGA	CT	GCGCCT	ATT	CC	GT	CTCCAGCTT	GC	G	GA	GAGTGG	CTG	GCAGGG	G	GGCG	CTGG	CTCC	CG	AAG	GGA	G	GGGT	C
IndividualH219	C	CGGGGG	C	C	C	GC	A	ACCCC	CAGG	CGAGCTG	GC	TGCG	C	AG	C	CGC	TA	GT	AC	GCTCCC	CCAC	GCC	C	ATGG	ACCA	C	TCTGTGA	CT	GCGCCT	ATT	CC	GT	CTCCAGCTT	CC	G	GA	GGGCGG	CTG	GGAGTG	G	GGCG	CTGG	CTCC	CG	AGG	GAA	G	GGGT	C
IndividualH219	C	CGGGGG	C	C	C	GC	A	GCCCT	CAGG	CGAGCTA	GC	TGCG	C	AG	C	CGC	TA	GT	AC	GCTCCC	TCGC	GTC	C	ATGG	GTCA	C	TCTGTGA	CT	GCGCCT	ATT	CC	GT	CTCCAGCTT	CT	G	GA	GAGCGG	CTG	GGAGTG	G	GGCG	CTGG	CTCC	CG	AGG	GGA	G	GGGT	C
IndividualHO_324	C	CGGGGG	C	C	C	GC	A	GCCCC	CAGG	TGCACTG	GC	TGCG	T	AG	C	CGC	TA	AG	AC	GCTCCC	TCAC	GCC	C	ATGG	GTCA	C	TCCGTGA	CT	GCGTCT	ATT	CC	GT	CTCCAGCTT	CC	G	GA	GAGCGG	CTG	GCAGTG	G	AGCG	CTGA	CTCC	CG	AGG	GAA	G	GGGT	C
IndividualHO_324	C	CAGGGG	C	C	C	GC	A	GCCCC	CAGG	CGAGCTG	GC	TGCG	T	AG	C	CAC	TA	AG	AC	GCTCCC	TCGC	GCC	C	ATGG	GTCA	C	TCTGTGA	CT	GCGCCT	ATT	CC	GT	CTCCAGCTT	CC	G	GA	GAGCGG	CTG	GCAGTG	G	GGCG	CTGG	CTCC	CT	AGG	GGA	G	GGGT	T
IndividualHO_282	C	CGGGGG	C	C	C	GC	A	GCCCC	CAGT	CGAGCTG	GC	CGCG	C	AG	C	CGA	TA	GT	AC	GCTCCC	TCGC	GCC	C	ATGG	GTCA	T	TCCGTGA	CT	GCGCCT	ATT	CC	GT	CTCCAGCTT	CC	G	GA	GAGCGG	CTG	GCAGTG	G	GGCG	CTGG	CTCC	CG	AAG	GAA	G	GGGT	C
IndividualHO_282	C	CAGGGG	C	C	C	GC	A	GCCCC	CAGG	CGAGCTG	GC	TGCG	C	AG	C	CGC	TA	GT	AC	GCTCCC	TCGC	GCC	C	ATGG	GTCA	T	TCTGTGA	CT	GCGCCT	ATT	CC	GT	CTCCAGCTT	CC	G	GA	GAGCAG	CTA	GCAGGG	G	GGCG	TTGG	CTCC	CG	AGG	AGA	G	GGGA	C
IndividualH228	C	CGGGGA	C	C	C	GC	A	GCCCC	CAGG	CGAGCTG	GC	TGCG	C	AG	C	TGC	TA	GT	AC	GCTCCA	TCGC	GCC	C	ATGG	GTCA	C	TCTGTAA	CT	GCGCCT	ATT	CC	GT	CTCCAGCTT	CC	G	GA	GAGCGG	CTG	GGAGTG	G	GGCG	CTGG	CCCC	CG	AGG	GAA	G	GGGT	C
IndividualH228	C	CGAGGG	C	C	C	GC	A	GCCCC	CAGG	CGAGCTG	GC	TGCG	C	AG	C	CGC	TA	GT	AC	GCTCCC	TCAC	GCC	C	ATGG	GTCA	C	TCTGTGA	CT	GCGCCT	ATT	AC	GT	CTCCAGCTT	GC	G	GA	GAGCGG	CTG	GCACTG	G	GGCG	CTGG	CCCC	CG	AGG	AGA	G	GGGT	C
IndividualH210	C	CGGGGG	C	C	C	GC	A	GCCCC	CAGG	TGCGCTG	GC	TGCG	C	AG	C	CGC	TA	GT	AC	GCTCCC	TCGC	ACC	C	ATGG	GTCA	C	TCCGTGA	CT	GCACCT	ATT	CC	GT	CTCCAGCTT	CC	G	GA	GAGCGG	CTG	GCAGTG	G	GCCT	CTGG	CTCC	CG	TGG	GAA	G	GGGT	C
IndividualH210	C	CGGGGA	T	C	C	GC	A	GCCCC	CAGG	CGAGCTG	GC	TGCG	C	AG	C	CGC	TA	GT	AC	GCTCCC	TCAC	GCC	C	GTGA	GTCA	T	TCTGTGA	CT	GCGCCT	ATT	CC	GT	CTCGGGTCT	CC	G	GA	GGGTGG	CTG	GCAGTG	G	GGCG	CTGG	CTCC	CG	AGG	GGA	G	GGGT	C
IndividualH231	C	CGGGGG	C	C	C	GC	A	GCCCC	CAGG	CGAGCTA	GC	TGCG	C	AG	C	CGC	TG	GT	AC	GCTCCA	TCGC	GCC	C	ATGG	GTCA	C	TCTGTGA	CT	GTGCCT	ACT	CC	GT	ATCCAGCTT	CC	G	GA	GGGCGG	CTG	GCAGGG	G	AGCG	CTGG	CTCC	CG	AGG	GAA	G	GGGT	C
IndividualH231	C	CGTGGG	C	C	C	GC	A	GCCCC	CAGG	CGAGCTG	AC	TGCG	C	AG	C	CGA	TG	GT	AC	GCTCCC	TCAC	GCC	C	ATGG	GTCA	C	TCCGTGA	CT	GCGCCT	ATT	CC	G-	CTCCAGCTT	CC	G	GA	GGACGG	CTG	GCAGGG	G	GGCG	CTGG	CTCC	CG	TGG	GGA	G	GGGT	C
IndividualHO_057	C	CGGGGG	C	C	C	GC	A	GCCCC	CAGG	CGAGCTG	GC	TGCG	C	AG	C	CGC	TA	GT	AC	GCTCCC	TCGC	GCC	C	ATGG	GTCA	C	TCTGTGA	CT	GCGCCT	ATT	CC	GT	CTCCAGCTT	CC	G	GA	GAGTGG	CTG	GCAGGG	G	GGCG	CTGG	CTCC	CG	AGG	GAA	G	GGGA	C
IndividualHO_057	C	CGTGGG	C	T	C	GC	A	GCCCC	CAGG	CGAGCTG	GC	TGCG	C	AG	C	CGC	TA	GT	AC	GCTCCA	TCAC	GCC	C	ATGG	GTCA	C	TCTGTGA	CT	GCGCCT	ATT	CC	GT	CTGCAGCTT	CC	G	GA	GAGCGG	CTG	GCAGGG	G	GGCG	CTGG	CTCC	CG	AGG	GAA	G	GGGA	C
IndividualH133	C	CGGGGG	C	C	C	GC	A	GCCCC	CAGG	CGAGCTG	GC	TGCG	C	AG	C	CGC	TA	GT	AC	GCTCCC	TCGC	GCT	C	ATGG	GTCA	C	TCCGTGA	CT	GCGCCT	ATT	CC	GT	CTCCAACTT	GC	G	GA	GAGCGG	CTG	GCAGGG	G	GGCG	CTAG	TTCC	CG	AAG	GAA	G	GGGT	C
IndividualH133	C	CGGGGG	C	C	C	GC	A	GCCAC	CAGG	CGAGCTG	GC	TGCG	C	AG	C	CGA	TA	GT	AC	GCTCCC	TCGC	GCC	C	ATGG	GTCA	C	TCTGTAA	CT	GCGCCT	ATT	CC	GT	CTCCAGCTT	CC	G	GA	GGGCGG	CTG	GCAGGG	G	GGCG	CTGG	CTCC	CG	AGG	GGA	G	GGGT	C
IndividualH097	C	CGTGGG	C	C	C	GC	A	GTTCC	CAGG	CGAGCTG	GC	TGTG	C	AG	C	CGC	TA	GT	AC	GCTCCC	TCAC	GCC	C	ATGG	GTCA	C	TCCGTGA	CT	GCGCCT	ATT	CC	GT	CTCCAGCTT	CC	G	GA	GGGCGG	CTG	GCAGTG	G	AGCG	CTGG	CTCC	CG	AGG	GAA	G	GGGT	C
IndividualH097	C	CGGGGG	C	C	C	GC	A	GCCCC	CAGG	CGAGCTG	GC	TGCG	T	AG	C	CGC	TA	GT	AC	GCTCCA	TCAC	GCC	C	ATGG	GTCA	C	TCTGTGA	CT	GCGCCT	ATT	CC	GT	CTCCAGCTT	CC	G	GA	GAGCGG	CTG	GCAGTG	G	GGCG	CTGG	CTCC	CG	TGG	GAA	G	GGGT	C
IndividualHO_280	C	CGGGGG	C	C	C	GC	A	GCCCC	CAGG	CGAGCTG	GC	TGCG	C	TG	C	CGC	TA	GT	AC	GCTCCC	TCGC	GCC	C	ATGG	GTCA	C	TCTGTGA	CT	GCGCCT	ATT	CC	G-	CTCGAGTCT	CC	G	GA	GAGCGG	CTG	GCAGGG	G	GGCG	CTGG	CCCC	CG	AGG	GAA	G	GGGT	C
IndividualHO_280	C	CGGGGG	C	C	C	GC	A	GCCCC	TAGG	CGAGTTG	GC	TGCG	C	AG	C	CGC	TA	GT	AC	GCTTTC	TCGC	GCC	C	ATGG	GTCA	T	TCCGTGA	CT	GCGCCT	ATT	CC	G-	CTCCAGCTT	CC	G	GA	GAGCGG	CTG	GGAGTG	G	GCCT	CTGG	CTCC	CG	AGG	GAA	G	GGGT	C
IndividualH072	C	CGGGGG	C	C	C	GC	A	GCCAC	CAGG	CGAGCTG	GC	TGCG	C	AG	C	CGC	TA	GT	AC	GCTCCC	TCAC	GCC	C	ATGG	GTCA	C	TCTGTGA	CT	GCGCCT	ATT	CC	GT	CTCCAGCTT	CC	G	GA	AAGCGG	CTA	GCAGGG	A	GGCG	CTGG	CTCC	CG	AGG	GAA	G	GGGA	C
IndividualH072	C	CGGGGA	C	C	C	GC	A	GCCCC	CAGG	CGAGCTG	GC	TGCG	C	AG	C	CGC	TA	GT	AC	GCTCCC	TCGT	GCC	C	ATGG	GTCA	C	TCTGTGA	CT	GCGCCT	ATT	CT	GT	CTCCAGTCT	CC	G	GA	GAGCGG	CTG	GCAGTG	G	GGCG	CTGG	CTCC	CT	AGG	GAA	G	GGGA	C
IndividualHO_246	C	CGGGGG	C	C	C	AC	A	GCCCC	CAGG	CGAGCTG	GC	TGCG	C	AG	C	CGC	TA	GT	AC	GCTCCC	TCGC	GCC	C	ATGG	GTCA	C	TCTGTGA	CT	ACGCCT	ATT	CC	G-	CTCCAGCTT	CC	G	GA	GAGCGA	CTG	GCAGTG	G	GGCG	CTGG	CTCC	CG	TGG	GGA	G	GGGT	C
IndividualHO_246	C	CGGGGG	C	C	C	AC	A	GCCCC	CAGG	CGAGCTG	GC	TGCG	C	AG	C	CGC	TA	GT	AC	GCTCCC	TCAC	GCC	C	ATGG	GTCA	C	CCCGTGG	CT	ACGCCT	ACT	CC	GT	CTCCAGCTT	CC	G	GA	GAGCGG	CTG	GCAGTG	G	GGTG	CTGG	CTCC	CG	AGG	GAT	G	GGGT	C
IndividualH125	C	CGGGGG	C	C	C	GC	A	GCCCC	CAGG	CAAGCTG	GC	TGCG	C	AG	C	CGA	TA	GT	AC	GCTCCC	TCAC	GCC	C	ATGG	GTCA	C	TCTGTGA	CT	GCGCTT	ATT	CC	GT	CTCGGGTCT	CC	A	GA	GAGTGG	CTG	ACAGTG	G	GGCG	CTGG	CTCC	CG	AAG	GGA	G	GGGT	C
IndividualH125	C	CGGGGG	C	C	C	GC	A	GCCCC	CAGG	CAAGCTG	GC	TGCG	C	AG	C	TGC	TA	GT	AC	GCTCCC	TCAC	GCC	C	ATGG	GTCA	T	TCTGTGA	CT	GCGCCT	ATT	CC	GT	CTCCAGCTT	CC	G	GA	GAGCGG	CTG	GCAGTG	G	GGCG	CTGG	CTCC	CT	AGG	GGA	G	GGGA	C
IndividualH111	C	CGGGGG	C	C	C	GC	A	GCCCC	CAGG	CGAGCTG	GC	TGCG	C	AG	C	CGA	TA	GT	AC	GCTCCA	TCAC	GCC	C	ATGG	GTCA	C	TCTGTGA	CT	GCGCCT	TTT	CC	GT	CTCCAGCTT	GC	G	GA	GAGCGG	CTG	GCAGTG	G	GCCT	CTGG	CTCC	CT	AGG	GGA	G	AGGT	C
IndividualH111	C	CGGGGG	C	C	C	GC	A	GCCCC	CAGG	CGAGCTG	AC	TGCG	C	AG	C	CGC	TA	GT	AC	GCTCCC	TCGC	ACC	C	ATGG	GTCA	T	TCTGCGA	CT	GCGCCT	ATT	CC	GT	CTCCAGCTT	CC	G	GA	GAGCGG	CTG	GCAGTG	G	GCCT	CTGG	CTCC	CT	AGG	GGA	G	GGGT	C
IndividualH204	C	CGGGGG	C	C	C	GC	A	ACCCC	CAGG	CGAGCTG	GC	TGCG	C	AG	C	CGC	TA	GT	AC	GCTCCC	TCAC	GCC	C	ATGG	GTCA	T	TCTGTGA	CT	GCGCCT	ATT	CC	GT	CTCCAGCTT	CC	G	GA	GGGCGG	CTG	GCAGTG	G	GCCT	CTGG	CTCC	CT	AGG	GAA	G	GGGT	C
IndividualH204	C	CGGGGG	C	C	C	GC	A	GCCCC	CAGG	CGAGCTG	GC	TGCG	C	AG	C	CGA	TA	GT	AC	GCTCCC	TCAC	GCT	C	ATTG	GTCA	T	TCTGCGA	CT	GCGCCT	ATT	CC	GT	CTCCAGCTT	CC	G	GA	GAGCGG	CTG	GCAGGG	G	GGCG	CTGG	CTCC	CT	AGG	GGA	G	GGGT	C
IndividualH506	C	CGGGGG	C	C	C	GC	A	GCCCC	CAGG	CGAGCTG	GC	TGCG	C	AG	C	CGC	TA	GT	AC	GCTCCC	TCAC	GTC	C	ATGG	GTCA	C	TCTATGA	CT	GCGCCT	ATT	CC	GT	CTCCAGCTT	CC	G	GA	GAGCGG	CTG	GCAGTG	A	GCCT	CTGG	CTCC	CG	AGG	GAA	G	GGGT	C
IndividualH506	C	CAGGGG	C	C	C	GC	A	GCCCC	CAGG	CGAGCTG	GC	TGCG	T	AG	C	CGA	TA	GT	AC	GCTCCC	TCAC	GCC	C	ATGG	GTCA	C	TCTGTGA	CT	GCGCCT	ATT	CC	GT	CTCCAGCTT	CC	G	GA	GAGCGG	CTG	GCAGTG	G	GGCG	CTGG	CCCC	CG	AGG	GAA	G	GGGT	T
IndividualH062	C	CGGGGG	C	C	C	GC	A	GCCCC	CAGT	CGAGCTG	GC	TGCG	C	AG	C	CGC	TA	GT	AC	GCTCCC	TCGC	GCC	C	ATGG	GTTA	C	TCTGTGA	CT	GCGCCT	ATT	CC	GT	CTCCAGCTT	CC	G	GA	GAGCGG	CTG	GCAGTG	A	GGCG	CTGG	CCCC	CG	AGG	GGA	G	GGGT	C
IndividualH062	C	CGGGGG	C	C	C	GC	A	GCCCC	CAGT	CGAGCTG	GC	TGCG	T	AG	C	CGC	TA	GT	AC	GCTCCC	TCGC	GCC	C	ATGG	GTCA	C	TCTG-GA	CT	GCGCCT	ATT	CC	GT	CTCCAGCTT	CC	G	GA	GAGCGG	CTG	GCAGGG	G	GCCT	CTGG	CTCC	CG	TGG	GAA	G	AGGT	C
IndividualH149	C	CGGGGG	C	C	C	GC	A	GCCCC	CAGG	CGAGCTG	GC	TGCG	C	AG	C	CGC	TA	GT	AC	GCTCCC	TCAC	GCC	C	ATGG	GTCA	C	TCCGTGA	AT	GCGCCT	ATT	CC	GT	CTCCAGCTT	CC	G	GA	GGGCGG	CTG	GCAGTG	G	GGCG	CTGG	CTCC	CG	AGG	GGA	G	GGGT	C
IndividualH149	C	CGGGGA	C	C	C	GC	A	GCCCC	CAGG	CGAGCTG	GC	TGCG	C	AG	C	CGC	TA	GT	AC	GCTCCC	TCAC	GCC	C	ATGG	GTCA	T	TCTGTGA	CT	GCGCCT	ATT	CC	GT	CTCCAGCTT	CC	G	GA	GAGCGG	CTG	GCAGGG	G	GCCT	CTGG	CTCC	CG	AGG	GAA	G	AGGT	C
IndividualH226	C	CAGGGG	C	C	C	GC	A	GCCCC	CGGG	CGAGCTG	GC	TGCG	C	AG	C	CGC	TA	GT	AC	GCTCCC	TCGC	GCC	C	ATGG	GTCG	C	TCTGTGA	CT	GCGCCT	ATT	CC	GT	CTCCAGCTT	CC	G	GA	GAGTGG	CTG	GCAGTG	G	GCCT	CTGG	CTCC	CG	TGG	GGA	G	GGGT	C
IndividualH226	C	CGGGGG	C	C	C	GC	A	GCCCC	CAGG	CGAGCTG	GC	TGCG	C	AG	C	CGC	TA	GT	AC	ACTCCC	TCAC	GCC	C	ATGG	GTCA	C	TCTGTGA	CT	GCGCCT	ATT	CC	GT	CTCCAGCTT	CC	G	GA	GGGCGG	CTG	GCAGTG	G	GGCG	CTGA	CTCC	CG	AGG	GGA	G	GGGA	C
IndividualH217	C	TGGGGG	C	C	C	GC	A	GCCCC	CAGG	CGAGCTG	AC	CGCG	C	AG	C	CGC	TA	GT	AC	GCTCCC	TCGC	GCC	C	ATGG	GTCA	C	TCTGTGA	CT	GCGCCT	ATT	CC	GT	CTCCAGCTT	CC	G	GA	GAGCGG	CTG	GCAGTG	A	GGCG	CTGG	CTCC	CG	AGG	GAA	G	GGGA	C
IndividualH217	C	CGGGGG	C	C	C	GC	A	GCCCC	CAGG	CGAGCCG	GC	TGCG	C	AG	C	CGC	TA	GT	AC	GCTCCC	TCAC	GCC	C	ATGG	GTCG	C	TCTGTGA	CT	GCGCCT	ATT	CC	GT	CTCCAGCTT	CC	G	GA	GAGCGG	CTG	GCAGGG	G	GGCG	CTGG	CTTC	CG	AGG	GGA	G	GGGT	C
IndividualH132	C	CGGGGG	C	C	C	GC	A	GCCCC	CAGG	CGAGCTG	GC	TGCG	C	AG	C	CGC	TA	GT	AC	GCTCCC	TCAC	GCC	C	ATGG	GTCA	C	TCCGTGA	CT	GCGCCT	ATT	CC	GT	CTCCAGCTT	CC	G	GA	GAGCGG	CTG	GCAGAG	G	GGCG	CTGG	CTCC	CG	AGG	GGA	G	GGGA	C
IndividualH132	C	CGGGGG	C	C	C	GC	A	GCCCC	CAGG	CGAGCTG	GC	TGCG	C	AG	C	CGC	TA	GT	AC	GCTCCC	TCGC	GCC	C	ATGG	GTCA	T	TCTGTGA	CT	GCGCCT	ATT	CC	GT	CTCCAGCTT	CC	G	GA	GAGCGG	CTG	GCAGTG	G	GGCG	CCGG	CTCC	CG	AGG	GGA	G	GGGT	C
IndividualHO_394	C	CGGGGG	C	C	C	GC	A	GCCCC	CAGG	CGAGCTG	GC	TGCG	C	AG	C	CGC	TA	GT	AC	GCTCCC	TCGC	GCC	C	ATGG	GTCA	C	TCTGCGA	CT	GTGCCT	ATT	CC	G-	CTCCAGCTT	CC	G	GA	GGGCGG	CTG	GCAGTG	G	AGCG	CTGG	CTCC	CG	AGG	GAA	G	GGGT	C
IndividualHO_394	C	CGGGGG	C	C	C	GC	A	GCCCC	CAGG	CGAGCTG	GC	TGCG	C	AG	C	CGC	TA	GT	AC	GCTCCC	TCAC	GCC	C	ATGG	GTCA	C	TCTGCGA	CT	GCGCCT	ATT	CC	GT	CTCGGGTCT	CC	G	GA	GAGTGG	CTG	GCAGTG	G	GCCT	CTGG	CTCC	CG	AGG	GAA	G	GGAA	C
IndividualH108	C	CGGGGG	C	C	C	GC	A	GCCCC	CAGT	CGAGCTG	GC	TGCG	C	AG	C	CGC	TA	GT	AT	GCTCCC	TCAC	GCC	C	ATGG	GTCA	C	TCTGTGA	CT	GCGCCT	ATT	CC	GT	CTCCAGCTT	CC	G	GA	GGGCGG	CTG	GCACTG	G	GGCG	CTGG	CTCC	CG	AGG	GAA	G	GGGT	C
IndividualH108	C	CGGGGG	C	C	C	GC	A	GCCCC	CAGG	CGAGCTG	GC	TGCG	C	AG	C	CGC	TA	GT	AC	GCTCCA	TCAC	GCC	C	ATGG	GTCA	T	TCCGTGA	CT	GCGCCT	ATT	CT	AT	CTCCAGCTT	CC	G	GA	GAGCGG	CTG	GCAGGG	G	GCCT	CTGG	CTCC	TG	AGG	GAA	G	GGGT	C
IndividualH497	C	CGGGGG	C	C	C	GC	A	GCCCC	CAGG	CGAGCTG	AC	TGCG	C	AG	C	CGC	TA	GT	AC	GCCCCC	TCAC	GCC	C	ATGG	GTCA	C	TCTGTGA	CT	GCGCCT	ATT	CC	GT	CTCCAGCTT	CC	G	GA	GAGCGG	CTG	GCAGGG	G	GGCG	CTGG	CTCC	CG	AGG	GAA	G	GGGT	C
IndividualH497	C	CGTGGG	C	C	C	GC	A	GCCCC	CAGG	CGAGCTG	GC	TGCG	C	AG	C	CGC	TA	GT	AC	GCTCCA	TCAC	GCT	C	ATGG	GTCA	T	TCTGTGA	CT	GGGCCT	ATT	CC	GT	CTCGGGTCT	GC	G	AA	GAGCGG	CTG	GCAGGG	G	GGCG	CTGG	CTCC	CG	AGG	GAA	G	GAGT	C
IndividualHO_514	C	CGTGGG	C	C	C	GC	A	GCCCC	CAGG	CGAGCTG	GC	CGCG	C	AG	C	CGC	TA	GT	AC	GCTCCC	TCAC	GCC	C	ATGG	GTCA	C	TCTGTGA	CT	GCACCT	ATT	CC	GT	CTCCAGCTT	CC	G	GA	GGGCGG	CTG	GCAGGG	G	GCCT	CCGG	CTCC	CG	AGG	GAA	G	GGGT	C
IndividualHO_514	C	CGTGGG	C	C	C	GC	A	GCCCC	CAGG	CGAGCTG	GC	TGCG	C	AG	C	CGC	TA	GT	AC	GCTCCC	TCAC	ACC	C	ATGG	GTCA	C	TCTGTGA	CT	GCGCCT	ATT	CC	GT	CCCGAACTC	CC	G	GA	GAGCGG	CTG	GCAGGG	G	GGCG	CTGG	CTCC	CT	AGG	GGA	G	GGGT	T
IndividualHO_449	C	CGTGGG	C	C	C	GC	A	GCCCC	CAGG	CGCGCTG	GC	CGCG	C	AG	C	CGC	TA	GT	AC	GCTCCC	TCGC	GCC	C	ATGG	GTCA	C	TCCGTGA	CT	GTGCCT	ATT	CC	GT	CTCCAGCTT	CC	G	GA	GAGCGG	CTG	GCAGTG	G	GGCG	CTGG	CTCC	CT	AGG	GAA	G	AGGT	C
IndividualHO_449	C	CGGGGG	C	C	C	GC	A	GCCCC	CAGG	CGCGCTG	GC	TGCG	C	AG	C	CGA	TA	GT	AC	GCTCCC	TCAC	GCC	C	ATGG	GTCA	C	TCCGTGA	CT	GCGCCT	ATT	CC	GT	CTCCAGCTT	CC	G	GA	GAGCGG	CTG	GCAGGG	G	GGCG	CTGG	CCCC	CG	AGG	GGA	G	GGGA	C
IndividualH392	C	CGGGGG	C	C	C	GC	A	GCCCC	CAGG	CGAGCTG	AC	TGCG	C	AG	A	CGC	TA	GT	AC	GCTCCC	TCGC	GCC	C	ATGG	GTCA	C	TCTGTGA	CT	GCGCCT	ATT	CC	G-	ATCCAGCTT	CC	G	GA	GAGTGG	CTG	GCTGTA	G	GGTG	CTGG	CTTC	CG	AGG	GAA	G	GGGT	C
IndividualH392	C	CGGGGA	C	C	C	GC	A	GCCCC	CAGG	CGAGCTG	AC	TGCG	C	AG	C	CGC	TA	GT	AC	GCTCCC	TCAC	GCC	C	ATGG	GTCA	C	TCCGTGA	CT	GCGCCT	ATT	CC	G-	CTCCAGCTT	CC	G	GA	GGGCGG	CTG	GCTGTA	G	GGCG	CTGG	CCCC	CT	AAG	GAA	G	GGGT	C
IndividualH444	C	CGGGGG	C	C	C	GC	A	GCCAC	CAGG	CGCGCTG	GC	TGCA	C	AG	C	CGC	TA	GT	AC	GCTCCC	TCGC	GCC	C	ATGG	GTCA	C	TCCGTGA	CT	GCGCCT	ATT	CC	GT	ATCCAGCTT	CC	G	GA	GGGCGG	CTG	GCAGGG	A	GGCG	CTGG	CTCC	CG	AGG	GAA	G	GGGT	C
IndividualH444	C	CGTGGG	C	C	T	GC	A	GCCCC	CAGG	CGCGCTG	GC	TGCG	C	AG	C	CGC	TA	GT	AC	GCTCCC	TCAC	GCC	C	ATGG	GTCA	T	TCCGTGA	CT	GCGCCT	ATT	CC	GT	CTCCAGCTT	CC	G	GG	GAGTGG	CTG	GCAGTG	G	GGCG	CTGG	CTCC	CG	TGG	AGA	G	GGGT	C
IndividualHO_427	C	CGGGGG	C	C	C	GC	A	GCCCC	CAGG	CGAGCTG	GC	TGCG	C	AA	C	CGC	TA	GT	AC	GCTCCC	TCAC	GCT	C	ATGG	GTCA	C	TCTGTGA	CT	GCGCCT	ATC	CC	GT	CTCCAGCTT	GC	G	GA	GAGCGG	CTG	GCAGTG	G	GCCT	CTGG	CTCC	CG	AGG	GAA	G	GGGT	C
IndividualHO_427	C	CGGGGG	C	C	C	GC	A	GCCCC	CAGG	CGAGCTG	GC	TGCG	C	AG	C	CGC	TA	GT	AC	GCTCCC	TCGC	GCC	C	ATGG	GTCA	T	TCCGTGA	CT	GCGCCT	ATT	CC	GT	CTCCAGCTT	CC	G	GA	GAGCGG	CTG	GCAGTG	G	GGCG	CTGG	CTCC	CG	TGG	GAA	G	GGGT	C
IndividualH123	C	CGGGGG	C	C	C	GC	A	GCCCC	CAGG	CGAGCTG	GC	TGCG	C	AG	C	CGC	CA	GT	GC	GCTCCC	TCAC	GTC	C	ATGG	GTCA	C	TCCGTGA	CT	GCGCCT	ATT	CC	GT	CTCCAGCTT	CC	G	GA	GAGTGG	CTG	GCAGGG	G	GGCG	CTGG	CTTC	CG	TGG	GAA	G	GGGA	C
IndividualH123	C	CGGGGG	C	C	C	GC	A	GCCCC	CGGG	CGAGCTG	GC	TGCG	C	AG	C	CGC	TA	GT	AC	GCTCCC	TCGC	GCC	C	AAGG	GTCG	C	TCCGTGA	CT	GCGCCT	ATT	CC	G-	CTCCAGCTT	GC	G	GA	GGGCGG	CTG	GCACTG	G	GCCT	CCGG	CTCC	CT	AGG	GGA	G	GGGT	C
IndividualHO_047	C	CGGGGG	C	C	C	GC	A	GCCCC	CAGG	CGCGCTG	GC	TGCG	C	AG	C	TGC	TA	GT	GC	GCTCCC	TCGC	GCC	C	ATGG	GTCA	C	TCTGCGA	CT	GCGCCT	ATT	CC	GT	CTCCAGCTT	CC	G	GA	GAGCGG	CTG	ACAGTG	G	GCCT	CTGG	CTCC	CG	AGG	GAA	G	GGGT	C
IndividualHO_047	C	CGGGGG	C	C	C	AC	A	GCCCC	CAGG	CGAGCTG	GC	TGCG	T	AG	C	CGA	TA	GT	AC	GCTCCC	TCGC	GCC	C	ATGG	GTCA	C	TCTGCGA	CT	GCGCCT	ATT	CC	GT	CTCCAGCTT	CC	G	GA	GGGCGG	CTG	GCAGTG	G	GGCG	CTGG	CTCC	CG	AGG	GGA	G	GGGT	C
IndividualHO_453	C	CGTGGG	C	C	C	GC	A	GCCCC	CAGG	CGAGCTG	GC	TGCG	C	AG	C	CGC	TA	GT	AC	GCTCCC	TCGC	GCC	C	ATGG	GTCA	T	TCCGTGA	CT	GCACCT	ATT	CC	GT	CTCCAGCTT	CC	G	GA	GGGCGG	CTG	GCAGGG	A	GCCT	CTGG	CCCA	CG	AGC	GAA	G	GGGT	C
IndividualHO_453	C	CGGGGG	C	C	C	GC	A	GCCCC	CAGG	CGAGCTG	GC	TGCG	C	AG	C	CGC	TA	GT	AC	GCTCCC	TAAC	GCC	C	ATGG	GTCA	T	TCTGTAA	CT	GCGCCT	ATT	CC	GT	CTCCAGCTT	CC	G	GA	GAGCGG	CTA	GCAGGG	G	GGCG	CTGG	CTCC	CT	AGG	GAA	G	GGGT	C
IndividualH067	C	CGGGGG	C	C	C	GC	A	GCCCC	CAGG	CGAGCTG	GC	TGCG	C	AG	C	CGC	TG	GT	AC	GCTCCC	TCGC	GCC	C	ATGG	GTCA	C	CCCGTGA	CT	GCGCCT	ATT	CC	GT	CTCCAGCTT	CC	G	GA	GAGCGG	CTG	GCAGTG	G	GGCG	CTGG	CCCC	CG	AGG	GGA	G	GGGT	C
IndividualH067	C	CAGGGG	C	C	C	AC	A	GCCCC	CAGG	CGAGCTG	GC	TGCG	C	AG	C	CGC	TG	GT	AC	GCTCCA	TCAC	GCC	T	ATGG	GTCA	C	TCCGTGA	CC	GCGCCT	ATT	CC	GT	CTCCAGCTT	CC	G	GA	GAGCGG	CTG	GCAGTG	G	GGCG	CTGG	CTCC	TG	AGG	GAA	G	GGGT	C
IndividualHO_445	C	CGGAGA	C	C	C	GC	A	GCCCC	CAGG	CGAGCTG	GC	TGCG	C	AG	C	CGC	TA	GT	AC	GCTCCC	TCAC	GCC	C	ATGG	GTCA	C	TCTGCGA	CT	GCACCC	ATT	CC	GT	CTCCAGCTT	CC	G	GA	GAGCGG	CTG	GCAGGG	G	GCCT	CTGG	CTCC	CG	AGG	AGA	G	GGGT	C
IndividualHO_445	C	CGGGGG	C	C	C	GC	A	GCCCC	CAGG	CGAGCTG	GC	TGCG	C	AG	C	CGC	TA	GT	AC	GCTCCC	TCAC	GCC	C	ATGG	GTCA	T	TCTGTGA	CT	GCGCCT	ATT	CC	GT	CTCCAGCTT	CC	G	GA	GGGCGG	CTG	GCAGTG	G	GCCT	CTGG	CTCC	CG	AGG	GAA	G	GGGT	C
IndividualH119	C	CGGGGG	C	C	C	GC	A	GCCCC	CAGG	CGAGCTG	AC	TGCG	C	AG	C	CGC	TA	GT	AC	GCTCCC	TCGC	GCC	C	ATGG	GTCA	C	TCTGTGA	CT	GCGCCT	ACT	CC	GT	CTCCAGCTT	CC	G	GA	GAGCGG	CCG	GCAGGG	G	GGCG	CTAG	CTCC	CG	AAG	GAA	G	GGGA	C
IndividualH119	C	CGGGGG	C	C	C	GC	A	GCCCC	CAAG	CGAGCTG	GC	TGCG	C	AG	C	CGA	TA	GT	AC	GCTCCC	TCGC	GCC	C	ATGG	GTCA	C	TCTGTGA	CT	GCGCCT	ATT	CC	GT	CTCCAGTCC	CC	G	GA	GAGCGG	CTG	GCAGGG	G	GGCG	CTGG	CCCC	CG	AGG	GAA	G	GGGA	C
IndividualH459	C	CGGGGG	C	C	C	GC	T	GCCCC	CAGG	CGAGCTG	AC	TTCG	C	AG	C	CGA	TA	GG	AC	GTTCCC	TCGC	GCC	C	ATGG	GTCA	C	TCTGTGA	CT	GCGCCT	ATT	CC	G-	CTCCAGCTT	CC	G	GA	GAGCGG	CTG	GCAGGG	G	GCCT	CTGG	CTCC	CG	AGG	GGA	G	GGGT	C
IndividualH459	C	CGGGCG	C	C	C	GC	A	GCCCC	CAGG	CGAGCTG	GC	TGCG	T	AG	C	CGC	TA	GT	AC	GCTCCC	TCAC	GCC	C	ATGG	GTCA	C	TCTGTGA	CT	GCGCCT	ATT	CC	G-	CTCCAGCTT	CC	G	GA	GGGCGG	CTG	GCAGGG	G	GGCG	CTGG	CTCC	TG	AGG	GAA	G	AGGT	C
IndividualH232	C	CGGGGG	C	C	C	GC	A	GCCCC	CAGG	CGAGCTG	GC	TGCG	C	AG	C	TGC	TA	GT	AC	GCTCCC	TCAC	GCC	C	ATGG	GTCA	C	TCTGTGA	CT	GCGCCT	ATT	CC	GT	CTCCAGCTT	CC	G	GA	GAGCGG	CTG	GCAGTG	G	GCCT	CCGG	CTCC	CG	AAG	GAA	G	GGGT	C
IndividualH232	C	CGGGGG	C	C	C	GC	A	GCCCC	CAGG	CAAGCTG	GC	TGCG	C	AG	C	CGC	TA	GT	AC	GCTCCC	TCGC	GCC	C	ATGG	GTCA	C	TCCGTGA	AT	GCGCCT	ATT	CC	GT	CTCCAGCTT	CC	G	GA	GAGCGG	CTG	GCAGTG	G	GGCG	CTGG	CCCC	CT	AGG	GAA	T	GGGT	C
[truncated: 2,459 more columns]
