# Supplementary material for: Genetic diversity in migratory bats: Results from RADseq data for three tree bat species at an Ohio windfarm
Source: PeerJ. 2016 Jan 26;4:e1647. doi: 10.7717/peerj.1647 (PMC4730867; doi:10.7717/peerj.1647)
Supplement: Supplemental Information 6 [file peerj-04-1647-s006.zip › Monomorphics_100.txt]

AAAAACAAAACACAGAAACAAACAAATAACATACCACACCAACAATGCCCATTCTTCCTGCTG 27 67 31 31 35 13 15 71 28 49 20 27 38 19 20 18 31 44 32 56 65 44 49 23 14 22 55 43 40 35 33 17 12 48 56 45 25 23 14 27 17 31 31 43	21
AAAAATAATGAAAGAAAATAAAAATCTGTTTGTGAATTACCAAAGCAATTCAGAGGTGAGAAT 26 34 7 12 14 8 9 10 20 30 33 10 29 16 30 17 16 26 9 33 10 15 24 19 13 12 47 28 12 17 18 15 38 13 22 17 30 15 22 24 31 23 18 19	9
AAAATACAAATCTCTAGAAGGTTGGAGGCTTTGCCTGACCTAATCAGTCAGAAACACCATTTG 41 197 67 48 45 40 56 52 50 165 69 114 42 41 39 42 48 73 58 44 180 40 49 34 62 49 65 64 24 49 35 32 86 48 45 24 52 41 64 92 10 71 33 39	51
AAACACAGGGAGTACGGGTCTCCCAGCCGGGGCAGGCACATGCCAATTCCTCTGCCTCTTAAA 21 53 34 36 38 34 42 89 35 52 53 85 23 71 64 38 17 36 44 113 60 22 44 27 44 49 28 46 37 26 37 49 42 40 19 19 51 35 41 76 29 58 22 34	55
AAACATTCAATGGGCTGAATGGCAGAAAGTTTAATAAAGAGCCACTTACAAAGTAGGGATGAG 28 101 53 48 35 22 34 66 40 54 36 43 41 27 36 59 26 39 40 46 74 42 52 58 49 33 63 53 34 24 38 34 49 63 52 33 70 37 41 19 30 20 18 25	44
AAACCATCTCACGGTTCCGGGTGTTGGCGGTGGACCCCACAGAGTTTGCCTGCATGAAGGCCC 25 43 31 15 28 16 41 31 27 15 37 29 55 52 31 43 39 17 36 82 27 33 46 35 18 27 32 61 31 29 34 50 60 69 28 65 33 33 29 33 46 59 25 49	50
AAACCCCAAATATCCCTATCATGGTGACACCTTTCAGTGATCCCTCAGCTTTTCCTGGTCCAG 18 39 11 46 28 11 22 39 31 28 10 11 39 6 27 18 12 24 17 51 19 27 47 26 16 26 41 54 31 20 23 15 35 47 25 29 28 26 15 13 36 11 27 38	23
AAACCCCCTTAGGGAGAACTAGAATTTGATTCTCTGGTAAAAACCTGAGGAGTTTGGCTTTGA 34 145 67 60 54 56 47 60 60 108 69 126 89 86 59 83 65 86 52 69 194 51 56 49 83 53 56 95 59 67 35 82 118 51 54 50 72 60 44 75 55 57 42 53	75
AAACTCCTGCATTGAGTGTCTGCCCCCTGGTGGTCAGTGTGTGTCATAGCAACTATTAGGTCA 55 98 64 60 38 23 33 58 73 114 51 22 106 33 79 34 52 72 32 71 75 66 76 55 15 37 74 56 65 67 61 62 85 57 68 50 65 41 75 49 69 50 51 62	37
AAACTGAACACAGACAACAGCTAATGCATATACTGCAACAAACAATGCAGCTACTCAGGACAC 40 146 66 92 69 68 66 69 66 140 84 146 73 60 53 87 41 106 34 104 102 44 72 52 67 91 80 34 48 97 50 59 45 87 70 42 76 55 76 140 51 104 19 55	54
AAACTGTCTCCTAGTATCAATTGCTACTAAGTCATCAGCTTTGGACAGATTTTGGAGACTCAA 50 192 86 93 59 71 58 126 106 202 138 145 114 83 96 81 86 127 70 102 285 22 73 46 69 73 94 76 57 97 52 91 86 115 105 43 92 104 87 108 75 108 50 80	73
AAACTTGTAGTGGCATTTGGAACTAAGAAGAAAATCTGGATCTTGGCCAAGACAAAAAGTACC 25 33 19 19 31 21 21 28 32 55 25 24 23 9 22 9 14 29 12 46 22 24 35 20 15 28 46 53 31 24 26 12 34 41 48 30 20 22 13 29 17 24 35 40	17
AAAGAGCAGTTGGGGTGGAACAGGCTTGCAGAAAAGGGCAGTTGGGAGTGATCAGACCAGCAG 9 29 16 45 11 7 23 52 13 21 35 15 7 18 39 21 7 15 18 87 7 11 8 15 13 14 15 30 9 22 12 7 58 22 6 8 42 14 45 67 19 72 5 15	11
AAAGCAGTAACCATAATTGCAATAACTACTAGCATTAGCATAGTTCTTTATAGTTTACAAAGG 32 121 72 61 52 53 39 76 56 64 81 98 43 75 37 73 65 60 42 66 170 28 54 38 38 55 61 49 35 39 39 48 27 50 60 26 50 53 37 61 15 54 23 33	69
AAAGGAGGTCAGTGAAACCTGGGGTGGGCAGGCACAACAGAGGTGGGAAGAGGGGAGATTGAA 18 36 6 20 20 10 7 35 19 34 18 20 20 6 29 13 5 42 9 41 21 29 17 9 17 13 25 30 19 24 19 8 32 29 13 19 19 9 18 25 13 41 12 18	5
AAAGGGCAGTTGGTAGCTTAATAAATATTTAGGTGGCTATACCTGTCTTTAAGAGCTAAAGTA 40 74 53 44 32 48 41 40 81 55 59 115 34 49 29 63 54 53 38 31 113 26 51 34 46 52 60 56 37 47 39 45 31 42 47 25 39 34 50 69 22 61 18 42	46
AAATAGACATATTCCTAGAAAAATATAAACTAGACCACCAGCTTACATCATACACAAAAATAA 41 49 49 27 42 17 21 42 29 40 44 37 40 23 28 45 27 34 36 64 50 51 59 51 33 22 55 67 39 44 35 38 33 40 33 48 36 32 22 26 12 28 17 54	23
AAATAGTAATATTGACAGGTATGGTTTGAAGGAATGTCTGGATGCCAAGAATTTCTTTCCGAT 68 117 91 95 88 66 104 156 51 92 106 106 114 102 91 86 36 64 70 155 132 57 108 83 105 102 93 107 65 82 57 112 155 93 98 67 96 86 77 104 68 107 42 92	105
AAATAGTCAGCTACTTCCTCTACTATTGGGAAGCACGGGAAACTTGCCTGGAAAGTTTGTAAG 23 22 30 16 22 17 11 22 33 13 30 23 41 20 29 40 18 23 25 37 22 28 28 32 15 17 37 30 29 13 17 26 60 32 19 34 23 13 27 29 39 23 15 23	26
AAATGCTGGGCATCCCATTCCAGGGTGTCCTCAGACCCTGTGGCAAATTCCTCTTGCTCACTC 38 153 81 73 54 42 54 116 96 104 44 103 111 75 67 109 100 53 50 81 183 40 90 56 41 64 94 86 65 68 70 78 83 64 85 66 94 83 69 66 60 44 45 72	83
AAATGTGGGAGATCCTTGGGAAGGCTTTTTCAATGTATGCTCATGTTCAGCAAGAGTGAGGGA 19 30 14 34 31 14 16 25 28 29 21 7 39 19 44 21 25 31 32 19 14 26 31 44 10 24 30 24 31 21 30 25 67 34 16 22 79 17 35 36 28 17 32 30	13
AAATGTTATTCTTTGTTGTCATTTGGAACAAATCATTTACAAACTCAAAGTGTTTTCATAATA 50 156 66 82 58 64 60 74 78 107 63 160 85 61 44 70 75 78 78 79 195 52 68 52 54 72 79 76 59 74 48 67 53 79 103 45 62 64 60 91 37 92 36 74	72
AACAATGATTTCTGCAAGCACCTCTGAGAGAAAAACACCCTCGCTTTCCAGTCCCGATGTCAG 29 27 47 25 34 21 22 57 54 42 55 48 68 49 39 51 63 50 41 86 25 53 58 53 31 25 53 55 67 36 56 52 70 54 36 62 46 36 60 45 61 71 37 41	38
AACATTCTACGTGTGTGGGACTGCCTGCCTGCAAACTGGATGGGAATGCCTTAAACTTCAGAA 37 45 20 50 42 27 23 77 42 28 27 39 53 31 42 15 26 32 51 93 25 40 84 26 19 46 86 66 50 41 59 22 87 38 49 75 23 40 25 53 61 59 103 51	36
AACCAGTGTCTTTTAGATCATGCCTTGAACGTCTCCCTCCTATTCTGCCATATAGTATTTTGC 36 91 56 43 45 27 46 45 46 72 46 60 89 39 55 80 53 78 44 61 133 40 68 55 13 45 78 75 62 62 47 55 68 23 68 44 79 54 44 52 43 48 39 54	46
AACCCCAGCACTGGGCAGCCGAGCCGAGGACCATGACAAATGAAACAGTGTATGTGAAGTGAT 31 70 26 33 24 22 18 43 40 62 37 25 66 41 61 35 56 41 34 83 69 21 29 32 19 23 50 30 45 60 35 42 75 37 39 49 46 31 42 26 43 45 34 35	39
AACCTTGGCCTTGAACCCGAAGGCAGGTGGGCCGGTAATGGGTTCTCATCCAGGTTTGGGTGC 27 89 22 46 19 7 6 79 38 61 42 16 56 22 37 28 39 53 21 70 36 39 37 43 10 11 40 40 27 57 22 27 88 37 43 31 62 22 33 36 41 40 42 29	11
AACTCCAACCAGGGCCTGGGCCAAGGAAGAGCTCGCAAGCAAGTAATGCCCTTGACCAGAATC 47 87 86 69 58 65 47 80 65 71 56 144 55 83 71 73 50 86 70 105 85 48 65 34 56 81 57 64 65 48 60 71 57 60 42 38 81 67 72 79 45 88 40 58	79
AACTCCGTTTCCTCTTCTGCACAGTGCGGAATAGCAGCCTTCCTCTTCTCTGGGTTTTTGCAA 73 265 95 135 90 92 126 208 133 211 160 136 183 148 133 108 127 125 83 246 200 62 120 82 80 104 107 138 129 158 105 159 152 122 136 70 142 145 108 178 102 104 81 101	125
AAGAGGAAAAGAGGTGGTGGCAACCAAGGTATAGAGCTGGTCCTCAGAGAGGAGCTGTAAATT 11 182 43 44 29 19 38 54 36 125 38 35 81 29 47 33 24 39 46 28 132 50 59 40 18 21 47 57 36 72 25 37 66 32 50 35 60 22 26 65 27 45 15 25	28
AAGAGGAATCTAAGAGTGAAAGGACTCTGACCCTGGGCCCCACCTCCGTCTAGGCCACTGCTT 17 77 27 33 23 9 7 25 28 48 39 15 55 32 38 27 24 58 15 25 47 23 39 17 12 19 41 28 27 20 25 26 27 30 26 33 29 9 43 32 30 32 24 20	14
AAGATCCAAAGGAAGCCTCACCTTCAAAAGTTCCCAGGGTGTTGCATCAGCATGGTCATGGCA 43 117 67 65 71 73 71 109 56 99 108 58 28 72 81 81 70 76 50 100 74 43 38 43 60 87 75 62 58 77 33 52 57 105 58 33 65 74 93 107 59 105 27 56	77
AAGCAGCCAATCAATGATTCTCTCACATCATTGATGTTCCTATCTCTACATCTCCCTCCCTCT 23 21 29 10 21 13 16 15 31 26 22 15 31 29 35 32 22 6 17 51 21 13 29 34 14 13 14 38 11 27 24 26 35 9 11 31 17 17 32 13 35 21 14 29	24
AAGCCCTATTCTTGCAAGAATCTTCCTGCAATGGGCCTCTAGTTTAAAGATAAATTTGCATGT 51 147 83 80 35 59 55 83 84 139 103 133 86 55 47 90 68 79 50 77 195 35 65 26 57 59 75 65 48 69 48 63 39 45 85 35 65 68 43 94 24 57 15 38	56
AAGCCGATAGATAATTGTCTGATTGGAATATACATTGGGTCAACAAAGTGTCCTTAGCAATCT 38 67 86 59 79 54 57 78 57 52 66 135 79 60 42 107 37 39 48 109 59 23 82 44 68 86 64 81 41 31 62 55 57 22 44 43 64 64 41 102 53 87 12 72	61
AAGGCCTCTGGCTCATGGGCAGCTTCCAAAAGTCGCTGTCCATCCTGATGATGTCACACGGTT 36 59 25 29 42 12 18 84 39 89 45 24 74 30 46 23 32 56 24 60 41 28 42 35 12 25 56 51 43 38 25 33 57 41 46 48 51 22 52 19 49 29 21 36	19
AAGGGGATGTGCTCTATCCCAGTCTGCCTGGCGCAGCTACTCAGTAAATGGCTGATGTGTGAA 34 83 23 24 28 13 13 65 60 87 53 18 62 26 61 20 29 63 21 52 49 27 35 40 35 29 51 38 39 29 27 33 77 45 42 36 54 28 41 29 58 39 46 35	20
AAGGTCTGGGCTCGGACTCGGAAATGCAGTTGCAAACTTCGGCTTTCTTGCCGGTGGATTGGC 27 42 40 41 43 24 42 50 53 43 40 54 75 47 45 52 46 30 51 102 64 31 61 41 26 22 41 85 34 34 46 60 50 53 36 51 79 47 64 53 55 57 42 45	45
AAGTCTGTCAAGAGGAAAGATTCTTAGGTTGCATTTAGTGCTCTGATAGGAGACTGGGATGGA 20 146 68 90 55 32 66 103 102 83 95 98 71 42 68 85 30 96 65 139 130 21 69 43 68 58 94 105 52 91 55 85 42 79 76 44 90 77 76 124 31 65 29 57	78
AATAATTCTTTCTTCTTGTACAGATTTCCCTTTAAGTTTATAGGGGTAGCTGGATCATGAAGG 26 111 29 21 16 12 9 50 46 72 56 22 57 46 69 27 46 37 15 115 63 19 32 52 26 27 45 29 48 73 30 31 80 60 46 33 46 16 29 41 77 30 44 36	13
AATATCGGGCCCATTTCTGTATAAAACTTCCATCAGATTATGGATGGTGATTTTGTATCCTAC 44 87 54 77 43 52 72 129 97 117 107 106 96 113 83 76 62 52 38 112 67 42 58 55 57 78 49 60 85 70 67 72 73 74 51 44 87 91 51 79 51 101 42 58	60
AATCCATTTTCAGTAACAGCCTGGCAGATAAAACCCACAGGCAGATTTACACTGTCATAGAAA 41 150 74 41 51 55 42 76 51 88 58 67 74 69 64 56 73 67 60 47 169 50 63 54 38 58 67 76 57 63 41 78 88 48 73 44 50 45 46 96 49 29 27 55	71
AATCTGTAGAATCCATCCTCAAAAGATAATGATTCTCCTTGTTCCTCCCTTCTTGAAGCATTT 27 14 41 22 46 26 35 53 56 5 20 32 43 57 27 53 30 25 41 63 29 23 84 44 35 29 59 51 48 10 35 45 62 23 27 56 31 43 28 24 61 22 33 50	38
AATCTGTTCTTCAATTTAGAGAGAAATTTACAGAATCAGCTTGTTTGTATGAGTTATAAGTAT 59 66 107 74 65 67 36 149 101 61 93 110 117 109 102 102 94 65 24 136 86 77 140 84 74 82 119 92 130 46 101 97 120 77 67 87 80 131 70 85 85 61 59 65	103
AATGAGAATAAACAAACACTGTATCAACAAACTAGCAATAGAATCCACAAAAAGGTGTAAGAT 34 37 43 42 22 46 43 18 29 35 24 87 26 33 20 50 26 12 27 40 43 23 28 17 36 43 46 28 23 40 32 33 27 35 10 15 30 27 35 50 18 42 11 33	37
AATGTGAGTTTGTATTTAAAGAAACAGAATGTTTTTACATTATTTCTCATTTTGTTTGAAGAC 23 43 66 47 56 61 20 53 65 47 53 120 63 60 42 29 35 34 48 63 59 16 47 22 36 64 50 55 20 50 23 51 55 21 19 41 35 63 14 88 32 71 30 39	67
AATGTTCACTGAATTTCTTTGCTCTTCCAGGTGAAGGGAGTACCAGGGGCAACCTGATTCCTC 48 240 81 104 60 65 78 152 93 182 69 94 86 62 51 55 64 96 68 161 257 63 97 29 58 69 100 116 98 159 70 51 99 101 133 82 79 125 48 89 35 92 51 67	111
AATTTCATGCACTGGGCATCTAGTGAATATTATAACTACCCATATATGTGATATGAAATATGA 14 36 18 20 21 20 18 22 18 14 29 29 13 28 22 26 24 31 16 30 34 13 22 17 38 26 32 32 17 14 18 27 24 9 27 36 22 19 22 22 25 23 15 15	25
AATTTTTCTAGATTCTGAATCAAGAACCCACCAATAGCTCATGCTGCCTCTACCCTTTTTGGT 40 128 48 41 29 35 34 99 51 83 59 35 70 34 48 48 45 75 25 54 132 31 54 55 42 23 51 44 59 54 34 50 78 45 62 44 39 39 50 34 39 37 44 42	31
ACAAAACAAGGAGAGGCCACCACCAGTTCCCAATCCGGACTATGAGGTAACAAGGCATAGAGG 5 49 7 14 20 22 15 34 11 14 17 25 21 12 22 17 7 15 27 38 19 14 15 6 26 19 9 15 13 34 11 11 15 10 5 5 19 13 27 31 5 37 7 12	24
ACAAGATGAGGGATCCTTGTGATAAAGCCTAGTGCTTCCTAGATACTAATTAAGTCTCCACAC 71 64 86 39 61 83 62 116 75 63 16 125 47 35 43 68 44 63 74 126 98 60 82 36 144 92 79 114 64 29 80 38 53 32 63 44 57 82 37 99 18 50 35 90	66
ACAAGCACTACCTGGACAGTGTCCACAGGGCAGGGCACAAAGTCCGTGTGTGAAAGGCAGCGG 64 113 68 144 94 67 98 213 66 106 166 110 96 136 107 79 142 84 140 162 93 63 84 69 137 86 84 106 98 109 98 77 154 137 86 56 102 116 83 96 32 137 107 63	88
ACACCAGGGGAGGAAGAGCCTGAAGTTACAGAAACAAATCATGTAGCACAAAGGTATAACCAA 29 96 76 68 50 44 44 71 42 79 63 105 40 39 45 58 34 71 30 74 108 31 45 48 50 43 63 55 20 81 42 41 36 65 65 24 53 40 49 54 24 57 13 37	66
ACAGCAACACCTAGACCTCCTCTCCCCCTCCTTCACTACACCTCCAATCACTGACTCAGCCTT 26 72 66 74 55 59 84 103 58 86 90 87 78 54 75 63 69 40 43 120 74 34 65 36 73 71 59 61 75 99 53 69 77 43 43 39 64 74 50 73 55 75 24 63	78
ACAGGCAGAAACTGGCACTTAGCTAATGGGGTAGGAGAGCTGCAGTTACCACATGACCCATCA 41 63 27 34 37 16 24 65 37 105 56 26 68 34 50 25 44 36 30 85 33 27 22 45 19 33 62 53 39 37 48 23 78 56 50 50 66 33 54 47 63 25 43 54	28
ACAGTATCTGGAGACCCTGGTCAGCAGAACTGATTTAGAGTAACAAAGAGCCAATGCAAAAAG 29 28 53 39 58 61 59 49 39 16 37 107 18 27 21 42 23 11 79 86 24 38 66 26 54 58 37 98 29 16 58 31 52 39 19 60 10 61 19 68 33 36 25 71	79
ACAGTGTTAAAAGCTATTTCTGACTAATTGGATCAGGCAAAGACTCTAAGTCTCAAAGACCAC 25 57 24 37 36 11 25 34 34 37 36 24 63 42 33 34 39 17 30 48 33 31 47 48 5 14 53 46 42 31 28 35 47 17 47 32 35 17 19 33 52 35 43 41	37
ACATTTTCCTGCCGAATGTCTATTTAATGCGGGCCTCCCAACACATCATGGATCACTGTGCTG 89 366 122 97 92 81 94 176 161 218 121 97 170 101 85 146 91 182 53 145 361 88 112 124 68 106 154 99 123 115 101 122 113 96 180 116 130 135 105 122 76 80 61 74	91
ACCAATCAGAGTTCCCACTTGCTCTAAATTGATGGCCCCAGCTCCACCATGGTAGTGCAGTTT 34 86 48 47 23 13 27 37 49 72 42 39 74 42 45 40 22 54 44 45 86 39 58 73 14 26 63 39 35 58 32 49 78 46 73 42 41 25 37 37 37 23 35 40	27
ACCAATCTCTGGAGAATGGGCCAGGCACTGACAGACTAACTCTGCTGACATGATTCTGACAAT 15 48 16 46 11 27 21 46 12 36 39 40 23 11 28 21 6 30 23 52 23 10 21 6 19 20 18 19 23 25 23 16 18 16 19 14 40 20 29 44 7 33 7 17	26
ACCACATGGATATGGAGGAAATGTGGGCAAATTAAAGGGAGCAGGAATGAGAGCCTCATGAAC 37 12 25 23 38 13 21 49 24 34 25 35 53 61 41 27 22 29 30 54 24 29 42 49 9 23 40 44 34 18 27 28 70 33 28 40 56 13 28 48 57 26 15 37	13
ACCAGTACCAATTCTGCTATCGAGCCTCACTCGAGTACCTGGGCAGCTTTGATCACTATGCAA 39 166 45 92 38 59 53 100 88 134 131 63 78 64 59 69 82 107 48 131 105 25 57 37 38 48 62 52 51 91 56 51 47 79 75 44 88 49 74 124 45 96 35 53	81
ACCATCAGATGGGGCCTGGAGGCCGCTACGGAAGCCACTCATCGTTCTGTAGCCATGTCTCAT 35 18 34 23 53 15 18 42 43 16 18 22 50 68 39 40 52 23 51 71 26 46 75 58 26 46 57 52 52 47 47 53 123 30 18 55 36 34 43 39 50 48 51 60	41
ACCATCCACAATGTGAGCACTGGGCCCAGTGCAGCCCGAGCTCTGCTGGAACAGGGATTCCAG 39 43 18 33 40 16 23 107 60 57 46 23 90 38 75 29 50 43 29 65 38 32 58 50 19 30 80 46 47 30 33 36 99 73 55 38 55 30 67 25 65 39 39 36	29
ACCCAGCTCCCAGCATGCAGCACCTACCAGTCTCCAGAGCCCTTGGGGAGAGTGACTTTTGTC 33 88 25 31 44 19 17 116 27 103 67 21 89 36 90 30 52 72 25 62 50 29 54 31 28 11 53 34 43 89 45 33 131 93 75 29 74 23 42 48 33 36 74 46	18
ACCCAGGTCTCTCAGAGTGCTAGCAAAGAACAGTAACTTAAATGCTAAACTACTAAAATGAAT 21 17 15 14 28 12 11 38 24 22 24 19 41 33 42 15 32 23 22 66 5 28 41 29 17 17 30 18 33 16 26 25 66 10 22 35 49 18 29 33 52 21 32 31	15
ACCCTCAGTGGGGATTCAGCCCTCAATCCAGGCATGTGCCCTGATCAGGAATTGATCTGTGAC 40 132 55 40 19 23 47 117 62 96 57 42 100 43 61 46 68 48 34 80 159 47 67 76 16 14 67 57 64 50 39 74 123 90 83 61 48 55 53 71 37 21 44 40	56
ACCTTCAAGGGAAGGCTGACAGGGCTTACCTAATCAGGCAGTCTCTACTACCATTACAAACAG 25 89 40 74 34 36 42 64 33 111 99 73 43 53 46 42 49 63 33 116 64 15 41 28 55 43 32 31 31 78 54 24 57 54 43 26 48 54 58 104 27 82 25 35	37
ACCTTTGGGGATAGGCTCCCTAATTAGCCAGCCTCTGCTACCATTGCAAACAGTCCCAGAGTG 18 96 41 116 48 36 43 160 51 118 117 95 54 69 112 40 64 85 46 94 62 25 37 26 40 38 51 38 43 93 48 44 34 87 54 33 79 40 48 116 30 102 33 35	44
ACGTTAAGGTCCAACATAATTTTTTGTTATGGCTGAGCTGCTTCTCAATTGCTTTTCTCAGCC 31 123 71 44 42 43 27 27 44 64 62 103 60 28 28 65 44 46 43 85 160 14 48 26 20 34 46 43 24 62 45 36 43 52 56 27 29 51 36 68 5 63 21 18	50
ACTAATGAGGGAGTGAGTGGCTACAGCCTGGCTGGTGAGCCACCAAGATGGGTCATCAGCTGA 44 91 58 89 35 50 55 98 63 85 77 120 58 88 58 71 36 31 53 114 58 24 41 35 45 57 69 46 48 58 60 46 92 77 42 28 49 46 74 107 61 140 29 47	53
ACTATGACTTTATTCAGGAAAAGGCTTCCGAGCTAGCTGCTGCTTCCTTTCTCTTGGCCCTCT 33 182 76 74 66 48 71 183 65 180 44 120 35 34 34 35 40 37 74 113 128 43 73 29 68 67 56 78 43 91 41 41 53 64 79 48 44 57 26 107 25 85 39 67	108
ACTCATCACACCTATTGTATTTAATGCACATATAAAGGGACTGGAAACCATTGCTAATGATGT 33 45 34 20 49 12 33 63 43 27 37 29 72 43 37 43 43 32 22 69 32 32 39 50 31 23 42 48 31 36 47 49 94 41 45 54 34 21 36 34 75 30 40 49	48
ACTCCAGGCCCAGGGAAAGAGGAGGCCACCTAGACTGTTGAGGGGGACAAGTAGCTGGGTGAC 25 11 30 43 43 53 50 76 49 23 52 68 33 75 75 62 27 13 44 136 22 19 35 29 36 38 27 60 34 49 40 39 63 53 14 39 52 60 43 82 51 78 29 26	50
ACTCCCAGGTCCTAATTGAGCTGAACAAGTCAGGCTTTGCCCGCCCGGGCGACGTGGAATTAG 13 7 12 14 16 5 16 38 12 16 13 14 29 14 38 13 13 7 16 34 9 13 26 32 13 16 26 21 24 20 25 14 31 19 6 25 31 9 42 13 50 32 23 31	14
ACTCCTTGTTCCTCAGACTTGTCAGAAAGGATGAACAGGTGAGGACCCAGACTTCTCCATCTG 55 313 64 130 78 88 94 170 136 282 167 149 115 115 98 96 100 158 60 136 274 34 102 73 99 99 84 72 105 90 77 118 67 101 169 63 128 91 98 125 76 144 62 88	91
ACTCTGTCAATATTTAAATTTTGGTCTTGCCTTATAAAACTATTTATGAATAGTTTTAATGGA 34 31 32 20 30 17 16 54 26 32 19 31 46 27 36 34 32 24 21 87 31 31 30 36 14 22 37 43 42 42 39 38 88 21 28 52 41 24 48 37 39 22 36 39	23
ACTCTGTGCTCTTCTGCAGCCGGCCACCAGCACCCGCAGCCAGCAATGCTTTCATTCTGTTTC 84 99 119 105 116 141 184 236 160 92 141 143 176 217 133 119 132 90 100 237 97 85 180 118 120 189 102 101 135 106 147 129 206 154 120 135 127 169 113 194 168 168 79 147	136
ACTGAATTGAATCGGTCTGCAGGTAAAGGTGGTCTCTGGTGGATTTGAGCCTTTGCCTGATCT 38 222 51 101 56 45 56 92 66 233 36 94 35 27 46 28 37 105 58 123 165 45 52 11 48 58 67 99 31 83 58 29 26 84 70 27 39 50 17 73 28 69 45 58	68
ACTGGGGCCCCTTCTTCTCCCTGGCCCTCCCCAGTATGCTCATGATCTGCATCGAGTGGTGGG 19 87 30 76 23 41 38 106 33 86 87 48 48 75 72 35 48 38 34 90 49 29 18 24 43 44 40 21 45 86 31 37 42 59 48 23 72 35 39 69 18 75 20 19	37
ACTGTGGCTGTAAAAATGCTAAAAGGTATGGACACTGTAGTTTGGCTTTCAACTGACCCACTG 47 214 87 99 61 69 109 150 107 185 89 105 103 94 71 104 99 102 60 166 168 46 78 74 76 81 81 80 56 130 72 67 85 64 82 39 75 75 69 101 76 82 41 75	78
ACTTAATACCACAACTGCTTACAACATGAACATTTGCTCCCATCTGTATGACCTGAATCACCA 68 211 120 109 105 107 126 178 124 168 120 160 125 107 85 135 132 104 80 129 132 65 103 84 99 107 108 99 108 112 86 128 158 122 126 70 93 101 83 143 118 110 60 110	114
ACTTATGGGGGCAGGTTCACCAGGCTCGCCTAACCAGACAGTTTTTGCTACTGTTGCAAATGG 24 157 36 72 22 39 41 125 36 91 51 72 24 30 37 13 27 50 41 110 72 22 39 5 29 36 33 25 35 71 34 30 53 54 45 21 42 46 40 93 7 96 39 36	41
ACTTCTCTGGAAATGTTTCTGTATTGATTTCATCCTTGCTTGAGTCAGATATGGATGTTTCCT 37 145 53 62 52 27 31 74 61 104 30 47 95 46 39 42 69 76 31 52 166 36 59 56 29 24 69 46 57 55 62 51 84 42 71 61 32 39 59 34 46 25 14 41	39
ACTTTAATTTAAGTTTTAATTTATGTAGAACTTTTTCATTTTTCTCTTCATGAATTTGACATT 29 35 22 41 37 21 8 54 47 36 31 15 92 41 57 28 59 43 26 38 38 29 54 38 9 26 58 37 63 18 32 36 53 24 54 49 40 29 34 25 37 38 59 27	21
ACTTTCAGGGGTTGGAACACCAGGCTCACTTAGACAGGGATCCCCTGCTACTGCTGCAAGCAC 45 67 64 68 62 54 62 75 61 44 31 109 33 51 25 45 11 50 56 122 40 41 60 30 55 63 44 68 45 59 65 24 42 43 50 27 17 61 29 88 13 114 37 56	78
AGAACTGCGGCACATCACCAAGCTGAAGCCCTGGAGCCTCTTTGATGTACTTGTGGAAAAGTA 52 184 111 126 75 51 97 93 84 95 139 173 91 83 83 96 69 111 77 97 112 64 79 65 125 81 94 79 65 146 76 97 137 85 104 50 85 79 76 153 81 112 54 65	122
AGAACTTCAGATTGGTCCCTCTTTCCATTTCCCGTGCATCTAAATCAGGATGATTTGCAGTTG 33 26 25 18 27 25 10 60 36 64 45 35 80 41 21 25 45 40 27 35 10 23 48 58 12 23 27 47 40 52 25 43 52 68 35 13 57 27 61 53 36 42 16 31	15
AGAAGGGGGTCATTCTGAGACACTGGATCCCTCTAGCAGGGCCTCTCCACCTCTGTTCTAATC 27 90 38 62 38 43 50 116 73 57 98 85 59 69 62 64 50 57 46 148 40 24 43 40 37 57 51 45 39 88 44 48 29 88 46 36 59 54 71 84 45 123 39 42	72
AGAAGTGAGAGGGGAATGTGGAAAGCCCCACCCACACCCACACCTCCTGAGGCCTTTGCAAAC 32 156 38 115 43 46 56 99 73 153 133 82 59 52 71 64 62 110 32 99 126 44 56 47 50 59 61 71 46 121 47 43 72 97 99 22 96 62 58 80 17 105 22 19	62
AGAATTAATCTGTAGGTTCGAGTAAATTTTGGATCTTAATGGATACCAGATACATTGAGCCCA 44 48 33 19 43 21 26 78 61 36 34 35 82 43 41 44 40 38 54 45 51 40 54 52 18 28 46 70 51 51 32 52 74 33 20 54 43 30 31 36 51 53 40 39	44
AGACAGGATATCAGAAATGACCACCAACCCCACTAGCAGGCTTTTTGCTGCTCCCTCTTATCC 36 122 17 27 29 19 17 98 48 99 30 18 35 18 33 6 21 52 20 49 39 32 40 12 8 32 54 36 28 71 29 22 34 48 59 47 34 22 13 59 36 28 80 50	16
AGACCTGTGGGCACATGAGGTTGGGGAAGTGCTCACCTAAAGCTCTGCCCAGGGCAGTGTGCT 32 36 40 33 33 43 41 33 37 44 45 82 27 45 48 44 32 25 57 69 27 23 65 34 70 48 34 47 40 68 51 38 69 67 24 19 37 45 39 67 36 69 17 42	54
AGACTAGGCATAATACAGAGGGACATACGTTATTCTGTTAGGACTTGTTGAAACCAAGGGGAC 13 9 14 30 20 27 37 32 21 14 29 56 18 25 21 39 11 6 18 59 18 12 28 23 36 35 12 29 26 23 30 13 19 25 7 10 16 35 11 33 8 42 8 27	33
AGACTCTTAAGCTAGCAGCTATCTCCTAGCCTGCCCAAGCTCCGGTAGGGCAGCTGAGCAAGG 44 91 25 38 24 26 16 78 62 81 68 24 87 37 85 32 40 55 28 78 34 30 69 52 32 23 72 38 54 95 51 44 60 74 56 69 59 21 42 46 92 37 67 51	28
AGAGAGCAGTTAGGAGTGACCAAGCCCACAAGGTAGGGCATTTAGGGGCAAACAAGCTGGAAG 13 88 24 47 32 31 26 62 37 51 66 64 27 33 24 37 30 50 32 51 50 13 18 26 22 28 39 44 30 59 24 15 58 53 31 17 30 21 31 62 22 32 10 21	22
AGAGATATTTTTTCTTTCAGGAATTAAGTAATTACAGGGCTGATTTCACTTCTTTTGCACAAA 41 162 67 141 67 72 72 143 87 151 124 127 105 95 55 80 90 83 44 138 104 33 69 49 54 105 87 66 37 53 79 76 87 126 113 53 56 90 80 104 27 105 45 59	95
AGAGATTGAGAGGAGAAGCAGATCTACCTTATACATTGTCACAAACAGGCAGCCAAAATGAGG 38 85 25 20 23 14 15 55 26 81 39 18 58 32 36 26 26 30 27 39 71 42 51 63 20 16 56 52 18 34 23 25 34 34 45 36 41 11 37 21 37 27 22 36	25
AGAGCACCTGAGGAATTTCTGACCCCAGGATTTACCTAAAAGGAACAAGGAGCCTCTGAGCAG 11 29 40 37 29 44 27 37 30 17 24 91 24 36 31 41 31 6 36 28 22 15 37 21 27 35 21 32 17 36 38 29 48 36 18 28 25 29 28 42 10 51 11 25	39
AGAGGACAGTTGAGGAAATCAGGCTGGCAGAGAATGGCAATTAGGGGTGACCAGGCTGTCAAG 10 113 24 91 23 15 31 126 45 54 40 60 52 35 90 37 64 77 44 74 53 24 17 24 49 22 23 50 35 103 29 35 117 71 46 13 79 50 21 57 33 43 23 38	38
AGAGGATAGAAGGCAGTGTGGGCCTGTGGGGCCAGATCTTGCCCAGCCCTTACAAACAGGAAG 34 29 47 28 32 27 15 18 26 30 26 71 37 32 24 46 27 19 38 88 40 25 45 18 20 32 34 49 35 44 35 48 74 41 23 10 41 34 18 31 26 22 20 43	54
AGAGGGCAGTTAGGGGCAAACAGGCTAGCAGGGAAACAGCTAGGAATCAATCAGGCTAGCAGG 8 49 15 35 10 25 22 51 16 34 22 51 10 12 20 15 17 44 24 45 21 14 9 9 20 14 5 19 11 30 10 10 12 56 16 8 5 11 10 26 6 30 12 19	24
AGATAGTATGTGTGGTCCAAGCTCAGTAGTTCTCTTACAGGGTCATTGATGTTTCAACCATTC 75 174 106 103 66 72 67 132 102 147 121 120 140 119 118 109 93 111 76 117 161 61 94 81 62 59 127 122 86 102 72 94 114 120 121 92 120 135 75 120 74 75 59 82	80
AGATCACCCCATGCTAGGTGATCCCACTCCTAACACTAGGATTCAACCCCTGCAGCAGGTCAG 23 44 20 36 36 10 27 92 48 35 34 15 76 47 69 25 30 33 29 94 5 29 36 41 22 33 50 42 45 64 42 29 59 44 32 48 69 18 47 36 57 38 36 40	19
AGATGTCATATCCATGGCAAATGCTAAGCTTCAGACCACAAGAAAAAGGTGTGTTTGTCCAGA 24 118 29 30 27 8 15 41 30 64 21 30 63 29 30 33 43 29 29 24 77 32 30 42 23 23 42 31 35 36 30 25 46 49 42 38 50 23 6 37 42 27 23 40	14
AGATTATAAGAGTGTAAAATTACTTAAAGTCTGTTTTCATCCTATCTGCTCCCCCAACCATCC 31 79 65 53 54 43 55 92 68 66 73 64 93 63 63 77 30 48 24 111 81 46 100 75 35 55 92 44 68 64 59 64 66 57 64 66 82 77 38 42 59 71 50 39	82
AGATTTAACACATCTGGCCTGAGGATTAAGGAAAAGTGGTAAAACCAAAATTGGCCATTAGTT 27 73 52 62 31 54 36 43 58 86 31 109 17 36 13 26 10 65 38 71 88 34 35 20 28 42 50 67 41 38 19 26 26 23 45 28 16 38 17 93 11 43 9 43	54
AGCAAGTTCAGTAGGGCCAGAGTCATTAGGGCTGGGGTTGGGGTGTATGTGTGGATAGATCAA 30 86 50 95 38 37 46 181 60 97 102 67 50 66 86 65 44 44 34 115 38 26 36 37 25 46 41 62 27 56 45 44 101 59 51 33 79 56 87 118 18 92 29 33	45
AGCACAGGTGGTGACATATCTGCCCAAGGTAAGTTCATCTCCTGGCATAGATCAGCCATAGCC 57 161 81 99 44 69 81 134 81 219 132 129 88 57 100 91 89 113 81 140 163 47 81 38 82 75 71 60 60 117 73 89 70 116 113 41 116 55 59 91 73 111 27 59	62
AGCAGAGTCAGTGAGCTTGGGGATGCAAGGAATGAAGGCTGAGGTCTGGAACAGAACCTTCTC 44 207 103 96 65 55 59 81 85 126 97 110 128 87 51 93 82 84 62 142 155 59 87 55 91 49 85 81 67 100 51 86 108 87 101 61 134 87 52 72 74 73 33 59	71
AGCATCTGCATTTTAATATTAGCTCTGCCAAGCAAGTCTTTCATAGCCCAACGTTCCAGACTC 27 32 46 60 35 40 29 94 49 55 44 89 46 39 36 58 38 39 42 84 34 22 37 23 30 42 33 40 34 60 36 44 45 26 26 26 60 39 36 88 25 65 19 35	68
AGCCAAACATGGTCCACATCAAGAAGCCAGTTCCCATTCTCTTCTTTGGGTTCCAGTTGGGAA 15 40 42 68 18 36 29 47 58 39 77 82 30 52 40 37 22 32 41 55 75 16 33 21 43 36 33 37 24 56 27 26 44 40 32 25 25 26 28 42 23 49 11 21	40
AGCCCTGAGCAGACCCAGTCCAGGGAGGTGCCTGCAACCAAGATAGGCCCTTGACTGGAATTG 43 103 63 111 61 39 72 168 73 128 111 82 84 86 119 41 72 59 37 152 92 45 66 43 53 68 68 49 65 104 70 62 98 64 79 53 90 69 64 115 21 81 57 55	96
AGCCTAAATACCACAGCTCAGCAATGGATTGCAGCTGGGAACACAGGTAAGTTAACTGGATGC 6 39 6 20 7 16 7 37 10 28 21 33 23 16 31 6 15 34 21 19 19 10 6 8 20 19 8 11 10 11 14 13 6 8 21 7 17 12 29 6 11 22 7 10	18
AGCCTGACCAGGGGCCCCAGCCGGGGAGAAGTCTGCAACTAAGGTACATGCCCTTGACCAGAG 37 69 49 42 32 22 34 131 58 30 36 34 34 42 32 23 31 43 48 116 61 48 53 29 20 40 61 65 45 82 54 35 50 57 34 57 38 58 30 56 21 41 65 47	65
AGCTAACTGTCCCTAACTCACACACACACACACTCTCCTTTCCCTGCTGTCTTGTCAGTTACC 47 157 74 64 48 47 48 54 87 122 33 51 65 30 15 32 36 59 40 114 146 50 73 37 34 48 93 69 77 41 61 30 43 79 78 84 33 61 37 67 20 45 46 54	59
AGCTCGGGTGGAATATGGCGACTGCTAGGCTTGTATGCTGTGCCAAACAGTTATCAAGCACCT 50 158 65 138 74 65 97 248 87 168 131 106 97 135 129 76 84 108 72 160 105 60 76 57 65 105 83 90 68 97 68 96 159 124 84 55 129 77 115 159 72 132 57 73	76
AGCTGAACAATAATGTATGTCAATCAAGCCTATCTGTGTCTGTGCCCCACGTCCCTGGCTAAG 47 118 33 50 41 19 25 64 49 102 47 43 81 72 54 49 47 51 26 96 71 41 58 59 23 30 85 48 56 75 35 38 147 59 65 53 50 35 58 37 64 51 64 50	36
AGCTGAGGAATCTATTTTCATTATAACAAACATTGATTTTGCATTAAAAAGTCTCATTATTTG 17 38 44 40 32 41 33 54 31 24 51 62 29 42 23 57 47 42 28 30 27 14 28 17 19 33 23 43 26 45 20 24 20 19 32 19 38 56 27 20 9 33 17 29	35
AGCTTTATAGCATTCTTAAATATACTATGAATTGCCTTGGATGTGGTTTCATTCTTAAAATCT 38 175 14 33 55 36 56 81 61 125 44 73 54 43 40 78 43 101 28 44 210 37 48 63 52 47 63 58 29 45 31 64 20 48 74 40 65 58 37 38 33 30 21 45	57
AGGAAAAGCTCCTTGGCTGCAGGTTTCTCTCAGGATCCAGGGAGCTTGCCCCCAGGAATTAGA 26 98 19 19 28 10 7 76 27 9 24 18 72 26 61 24 23 39 26 46 30 18 34 36 17 17 32 24 29 36 20 24 68 50 32 33 54 14 33 28 50 41 47 26	15
AGGAGCGACTTCTGGAGCCGCATAATTCAAGGAGGGAGAATGCGGCTCCCGGGACAGACCTCC 46 81 64 112 69 77 75 119 67 74 93 120 92 79 91 67 77 76 67 142 119 46 72 60 65 72 79 74 67 136 71 88 56 106 84 49 129 88 89 111 48 135 43 56	66
AGGAGGAGGGACATAAGACTTACAGAGGTTAAGTATAGGACTGGTGTAACTGAAAAAAGGATG 36 52 58 80 27 15 56 40 63 45 55 110 43 51 48 60 38 28 42 79 62 34 61 43 72 56 49 30 14 10 51 56 35 56 40 23 67 50 50 108 31 77 18 50	50
AGGCAAACAATGAATATGGCTATTTCACATCAATGTTTCTCTATCTCTCCCGTCTCTCTTTGT 28 41 41 23 20 47 33 22 35 44 24 74 34 32 38 52 24 23 34 40 59 21 38 29 38 23 38 45 26 46 25 42 43 40 31 24 29 27 19 58 8 46 11 36	31
AGGCAGCCGATCCATGATTCTCTCTCATCGTGGATGTTTTGGGCTCCCTCTCTGACATCAATA 29 38 22 23 10 12 11 44 28 27 7 17 35 7 39 17 27 31 14 19 24 22 29 21 9 13 32 20 22 17 20 20 57 9 22 21 27 17 8 33 21 15 27 15	22
AGGCAGCCTATTGATAATTCTCTCTCATCAGTGATGTTTCTATCTCTCTACCTCTCCCTGCCT 9 21 25 8 17 42 16 15 18 10 15 63 17 6 7 35 9 8 29 24 25 7 16 15 15 25 26 37 6 8 20 10 19 18 10 13 29 21 17 25 10 31 8 21	49
AGGCAGGGCATGACCAGGCACTGTCTTGGAGAAGGCCCCACAGGTCCCTCCTGTCCTTTCCTC 52 197 58 121 82 58 82 150 92 183 133 101 124 95 110 76 88 93 60 164 142 45 83 52 67 71 68 80 86 131 54 86 65 130 91 41 113 75 92 127 61 111 33 48	87
AGGCTAACCTTAGCAGAGGCTCCTGCCACTCCCACTGTGCTCACCAGCTGTGAGCCTGGCTTC 56 193 91 162 72 91 76 227 147 225 174 144 142 141 127 80 150 136 94 199 148 55 110 79 78 104 126 75 113 162 94 115 112 169 119 71 144 99 107 196 73 153 99 85	97
AGGCTCTTGGAAGCCACTGTGAGCTCTCCCTGGGCGCGACCTCAAACAAACAGGGGTGCACTT 18 28 22 35 19 5 12 67 22 23 15 17 21 9 26 5 5 30 18 46 13 17 33 9 12 12 32 37 21 51 17 11 45 38 19 27 7 16 14 26 24 39 28 17	8
AGGCTGTTGATTAATGTTGTATCTCACATTGATGTTTCTCTATCTCCCTCTACTGCCCCCCTT 40 86 89 73 55 72 63 77 68 84 54 133 109 84 90 89 87 45 62 78 122 26 71 50 47 70 58 84 68 67 56 73 52 64 65 37 50 32 38 98 52 84 60 59	25
AGGGAAGGCAGCGAGGCATCCAATTATTTACCCTTCCCGGGGAAATATTTTAAAAGCCCTGCC 36 109 23 56 38 50 38 87 33 85 27 63 43 65 59 27 39 45 51 96 87 22 49 33 19 39 42 50 47 80 38 44 44 63 63 23 56 44 35 93 21 76 26 31	65
AGGGAATTGTTCTAGCTGTGTTCACTGCCCTTTACCCTGTCACGTTTAAGTAGGCTAGGGTAT 28 119 47 85 37 41 49 124 57 134 45 80 36 42 39 32 46 71 42 125 88 32 50 13 50 63 57 63 44 112 40 24 46 110 51 33 32 55 20 95 17 71 21 36	56
AGGGACAGCTGCCATGGTGTCTGGGCTCCAGCCAGAATGTCAGCAGCTGTCTTTGCTCCACCC 59 207 68 56 38 49 61 75 86 151 106 71 122 103 103 93 101 90 65 177 121 58 107 101 47 35 71 74 91 91 73 89 86 95 106 99 143 74 54 102 74 75 59 76	87
AGGTAGCCAGTCAATGTTTCTCTCTCATTGATGTCTCTGTTGTTCTCCCTTCCTCCTCTCCAA 63 151 105 122 93 97 97 147 111 121 187 147 142 122 100 94 144 110 82 102 181 56 80 85 93 85 146 72 108 123 70 115 137 115 117 72 134 114 85 110 89 100 95 28	104
AGGTCCCCCCTGTAAAATGAATTATAGTAAGCTATATGTGATAATTAACCATGCATTAGCAAA 65 122 111 74 60 81 81 107 111 118 83 161 83 81 73 98 84 103 56 114 171 44 94 91 110 86 122 90 73 73 82 128 124 74 105 69 112 112 53 133 80 76 39 69	82
AGGTGCTGAGTGCGAGCTCTCGCTTAGCGTGGCGATGACCACATTTCTCCTTCCAGCAGCACC 54 196 69 149 88 74 91 274 107 185 152 130 124 118 105 73 108 142 56 183 159 33 102 76 80 98 105 77 84 136 81 96 113 155 119 63 128 110 93 167 60 163 82 77	96
AGGTTACACAATTGAACTTTAAAAAATGATTATCTTCCTCTTCCTCCATTTTTATATGGTGAT 35 46 42 27 39 27 43 61 50 31 42 50 69 45 45 59 21 19 26 54 54 36 60 37 21 38 40 74 41 14 40 56 29 30 28 56 40 39 41 39 31 30 16 29	59
AGGTTGGTTAAATGCCTCTTTCTGGGCTGGTCAAGGGGAACAGTGTCAGCCCTGGGAGGTTAG 17 43 28 31 29 25 27 25 15 13 34 58 25 35 38 34 15 12 27 33 26 6 19 8 19 23 25 42 17 31 16 15 14 23 21 8 18 24 17 48 22 48 13 26	34
AGTAAAGACCTTGCTGCCTGGCTCCCTAGTATGCTTTGTGTTCTATCAGGACCCCTGGTTTGA 46 244 93 84 43 39 51 106 85 184 32 83 79 35 52 40 43 123 49 102 260 57 74 39 21 58 101 98 76 72 54 31 60 59 110 79 55 61 27 75 27 51 75 60	64
AGTACAAGAGGCAATCTATCCAGGGTAAGGTTGTTTTGGCATAGCTTAGCCATAATCTGCTTT 51 46 71 74 59 52 80 143 78 66 66 134 68 91 90 98 57 75 61 162 76 43 86 64 60 74 70 98 88 90 81 89 109 77 53 60 79 94 93 96 104 114 31 78	87
AGTCCACAGGATTCTTGACAACATAGGACTAGCCACATCCAAGGTCAAATTAGCTGAATGGGA 36 103 46 39 33 17 24 71 61 46 75 49 97 59 77 54 54 62 47 81 88 52 73 58 11 42 77 51 51 44 36 64 48 36 67 64 68 47 39 46 64 39 42 46	32
AGTGAGACCGGAAGTTCCATTGCTCGCTGGGATGTGTGCAGACCACCAGGGGGTGGTGCGGAA 13 50 33 61 15 15 17 78 35 43 59 31 34 31 54 33 26 37 24 89 12 10 16 27 13 22 40 25 30 56 13 26 72 40 27 24 104 22 43 68 26 51 23 9	32
AGTTGAACCAGGAGACTGATCACTTGATATGATGTGTGCTGACCACCAGGGGGCAGTGCAGAA 37 90 66 64 44 51 41 127 83 51 53 86 97 60 59 83 64 78 61 110 70 63 85 69 29 51 83 70 74 47 57 63 141 71 51 62 69 56 41 93 53 46 56 69	70
ATAAAAACCATCTCTGTGGTTTTAAGTAAATTTGTATTTGTGTGTTATGTAAATTTTTTCACA 17 14 26 7 19 17 9 8 17 29 30 28 20 24 23 17 10 12 19 61 19 20 35 30 14 15 27 35 13 11 16 27 46 7 13 26 15 9 14 14 29 7 15 26	8
ATAAAGCCCCATCTCTGCGGGAATGGCATGTGAGGCTCTCCACCAACTGGCCTTGCCTGCCCT 29 73 74 123 67 65 93 142 62 54 78 85 61 125 94 90 47 57 78 128 57 31 84 64 71 81 63 84 81 67 76 96 147 95 58 69 122 80 83 142 81 85 62 72	94
ATAATACTTTGATACATGAACATAACATTTTGAAATAAACACTATCCAAGTGGTTATCAACAC 43 96 34 28 33 18 23 85 55 127 51 27 58 46 67 40 46 72 26 82 95 55 58 39 28 34 78 41 62 50 40 50 42 50 70 32 40 13 50 22 67 44 47 54	22
ATACTCCTACAAGGAAGATTTCATGTGGATCTTCAGCTTAAGAACAAGGCCTCTTTGTCCTGC 24 48 33 24 26 14 33 51 37 39 39 25 57 14 42 25 31 41 25 91 42 26 40 40 39 20 65 39 58 26 34 40 67 20 28 47 47 18 47 32 66 39 15 44	21
ATAGTGTCAAACATACTAAGACAGATACAATGGGAGTTCCAGAAGGAAAGGGAGATTAAATGA 24 73 21 18 15 13 10 19 30 60 31 23 29 20 32 22 18 20 18 29 40 36 35 34 14 11 57 28 22 25 21 21 49 48 31 35 33 10 31 17 20 18 22 29	17
ATAGTTCAGTTGGTTAGAGTGCCATCCCCATATGTCAAGGTTGAGGGTTTGATCCCCTGTACA 42 85 26 19 29 19 16 87 36 61 59 13 57 31 70 34 37 52 19 69 55 37 56 51 17 19 63 33 41 61 43 26 89 42 54 44 65 21 58 19 63 42 36 39	27
ATATAACTGTCCCTTATTCACACAACCATCACACACTCCTGTTTTGCTCACTCACTCACACTC 78 34 99 106 71 85 108 172 126 76 64 121 71 66 42 41 41 90 66 142 67 53 124 31 89 120 94 65 91 99 89 41 73 86 86 56 55 111 54 109 30 130 52 88	97
ATCAGTTACCAGGATTAAAGAGTGACTGGAGCAGACACATCAGAGAAAGTGAGAGCTGAAGAG 47 28 64 42 53 38 52 46 43 19 52 91 42 37 39 58 37 35 61 77 33 32 54 57 52 62 42 81 27 62 51 50 62 47 21 43 52 54 41 69 43 62 12 52	55
ATCCCAGGGCTGCTACCTGTCAGAGCTTGGATTTAACTCAGCTGCAGGTTTTTCCCTTGAGCA 33 118 75 66 71 78 70 143 112 71 92 136 90 102 80 124 69 55 55 127 110 49 110 88 64 67 90 87 91 57 75 100 139 69 51 86 98 106 96 105 70 95 53 78	97
ATCCTATGGGACAGTCTTTTTATCTTTGGTAGAATATTTTAAGGCAAATTTCAGACATCATGT 25 36 58 19 47 37 49 54 56 19 25 75 57 58 49 83 31 20 40 51 47 35 67 45 39 39 51 78 51 32 36 68 61 42 35 57 52 45 35 36 65 48 40 50	81
ATCCTCACTTCAGTTCTGTCTTTACAAATATCCATGCCTGTAACTTTTTCTCAAAAATCCCTC 49 172 88 80 64 64 85 92 93 174 89 171 98 122 97 116 107 116 73 84 199 42 85 53 100 71 92 86 64 111 66 90 103 112 81 52 72 67 59 122 61 73 47 74	79
ATCTAAATTCCCCTCACTATCTCTCTCACACAGACCACACACATCCACACACTGTCCTTTCAC 51 178 66 83 43 57 81 140 74 176 119 102 79 110 100 78 74 76 46 149 165 47 57 48 74 75 92 41 87 122 65 78 89 81 110 52 65 74 90 104 64 89 40 75	70
ATCTAACTGTGCCTCACTCACACACACACACCTCACATGACCACACACTCCTCTTTTGCTCCC 86 181 96 175 109 94 133 261 150 187 209 135 175 182 135 104 145 126 62 250 154 79 123 85 117 137 105 89 164 195 116 139 138 160 139 79 148 149 140 194 135 205 92 117	102
ATCTCCCAGAAATCATTTCCTCCTCTGTCCTGAAAATAAAGTTCCTACACATACACATAGGAA 14 54 61 32 31 28 38 25 47 57 50 100 59 47 30 52 26 43 39 42 101 24 30 20 27 31 48 38 46 59 34 38 31 34 37 23 41 46 41 64 23 49 14 35	50
ATCTGAGCTGGCAGCTAGAAGTCCACAGAAAACTTTAGGTAGTTCTAAATTTCTTATACCTTA 42 29 50 40 31 13 15 57 41 41 44 21 52 28 31 38 32 25 34 47 39 47 33 40 10 22 47 49 39 24 31 50 28 64 38 31 52 19 23 33 33 29 14 45	19
ATCTGGTAACTAAGCCACCTGCATGGGCTCCAGAGGGGACAGTGGAGCAGAATGCACCTGGCT 37 33 21 26 39 27 20 70 43 27 36 17 92 65 65 18 39 22 35 35 34 39 65 46 35 33 47 64 56 58 29 38 83 39 38 47 50 37 35 22 68 49 33 45	18
ATCTTCCAGGGGAATTGAGGAGACCAAAAAGCATACTGCACACTTCGACCAGGCAACTGGGCT 43 144 66 63 43 60 55 57 46 125 28 88 21 39 35 34 23 74 46 47 116 41 53 18 48 57 75 61 23 74 46 32 29 55 62 17 29 52 24 98 16 54 27 24	58
ATGAAATAGTACTTTAGTCTAAACAAAGTATATTAAACTCAATGAATACTTTAATATGGAAGT 40 48 23 23 18 9 15 47 37 62 39 19 38 13 41 34 30 26 17 38 56 34 34 42 14 20 59 34 27 34 36 36 60 52 52 33 56 22 23 29 54 38 30 18	24
ATGAAGAAAGTTAAAGAGACAGCACATGTGGGGCACTACACTTAGATTTCTAGTTCCAAAAAC 26 81 22 18 21 13 12 60 32 89 65 19 52 20 32 16 28 40 23 28 65 22 32 39 26 25 45 34 31 28 33 36 53 54 47 43 36 21 54 25 43 35 26 23	18
ATGAATTTGGCCTGCAAGCCGAAAGCTTGTAATCTGAGACAGGTTATATCTGTCATCTCTGGT 40 177 60 95 64 67 62 116 72 140 102 131 79 67 58 84 58 91 64 80 206 40 47 52 56 75 62 78 63 76 58 89 104 64 97 34 65 49 62 105 61 96 33 55	73
ATGACCAATTCAAAACAGCCGGTGTCCCCTCAGCATAGCCGCCACCCTTCTCTGAGCCTCAGC 34 57 30 20 45 21 25 91 35 29 23 16 77 30 31 17 59 21 34 95 35 36 42 41 10 29 46 50 44 45 46 37 75 28 26 44 63 19 47 25 51 56 48 24	30
ATGCATGTTAAAAGTGCCATGTGTGGTGTGTGGGTGCGGAGTGTGCAAACACATGGCTGAAAT 28 94 35 41 34 20 26 49 49 51 53 34 56 55 40 46 50 36 29 55 59 48 39 40 26 20 45 45 35 62 35 52 101 54 51 35 49 33 35 47 36 26 30 40	42
ATGCCCTGGGAGAGGGCAAAATGACCCTCAGGATCCAAAATGTCAGTGTTATTGATGAGGGGA 49 106 89 109 62 57 56 90 78 71 70 136 66 56 60 99 59 76 75 99 141 45 73 33 56 74 74 73 34 97 71 80 61 89 46 45 76 59 56 74 39 128 26 59	86
ATGGAGATGTGAGAATGGGAGGGTCCTTTCGAGGAGCTTTCAGCAACTCAGATAAAGGTAAAA 30 86 40 32 23 25 22 36 35 49 39 51 42 38 33 47 33 44 46 36 129 32 40 36 17 16 72 45 16 36 27 25 43 63 51 33 33 27 29 38 28 32 19 31	58
ATGGCACTGGCATTTTGACCACTGAAGATAAGCAGATGATTCAGTTTCAAATGCTTCACCATC 78 119 90 114 86 96 95 130 106 95 138 177 96 131 88 88 66 81 81 149 151 28 101 79 104 114 107 107 59 84 100 102 88 108 98 61 79 103 61 159 75 138 41 70	109
ATGTGCTCAGGAAATTCTGTTTATCTCATCACCAAGAGCTCTACTATTGGACAAGGGCTTAAG 55 92 94 101 70 87 69 106 94 63 80 103 120 94 85 113 65 67 63 151 88 58 101 89 70 67 109 98 122 65 73 113 104 64 77 72 77 96 65 70 107 54 50 69	88
ATTCCCCCAGCCTGGGGTCTCCCAGGGGCACAAAGGTATGCCATGACTCTCCATTTTCTCACA 40 70 57 54 47 45 44 87 57 92 75 98 68 71 57 74 46 55 61 75 94 38 51 45 48 55 44 57 38 47 36 56 57 47 52 22 68 60 55 123 54 104 45 45	74
ATTCCTTTAACTTGGGAATCCTCCCAGAAATCTGCAGGAGGCATTTTCCCCTCTACATTGATG 40 70 74 91 75 62 78 77 103 78 111 145 100 110 87 105 68 66 67 107 101 40 76 59 52 88 72 74 59 82 68 97 79 71 69 57 63 74 93 99 59 99 52 48	117
ATTGGGCCTCAACCTGTAATCAGACATCCCCCAAGGGGTCCTGGATTGCGTGAGGGTGCAGGC 28 150 35 43 21 15 31 105 50 104 36 28 31 11 46 26 25 61 28 92 82 33 47 27 40 17 56 36 42 133 18 25 64 61 49 34 49 29 20 49 28 45 45 27	30
ATTGGGCTCCTGCCACCATTGAGAAGCTGGTTTAAGTAAACGTCCTTTCATTGGCTGCTATCT 38 97 19 37 23 20 16 29 41 42 45 18 86 50 52 16 35 42 33 58 32 33 37 39 15 27 50 41 45 58 49 22 88 60 48 36 64 15 41 55 54 54 30 18	20
ATTTATGGATATTATTTACACCAAACTACATCTTATTCTTGAATTATTACCTACTTTATTCAT 41 73 22 40 39 12 18 38 59 35 47 32 71 37 43 25 17 48 21 111 35 40 59 51 39 29 68 30 43 31 35 41 37 52 63 36 52 21 39 37 51 53 31 55	16
ATTTCAAGGGCCCCAACTAAATTCCTACTTACAATATCCTTGGCAGAAAACAAAGCTGGCTGT 37 58 41 53 52 66 43 95 58 49 64 101 58 64 44 63 47 31 62 78 56 25 62 52 34 56 53 76 44 74 51 52 83 33 43 43 58 14 39 90 42 56 40 49	70
ATTTTCTGGGATAACTAAGGATGCCCCATATTCTTATTTTGATCTGTGTAGCTTCAGCTATCC 16 88 41 40 35 43 26 35 34 48 55 92 35 37 31 45 40 38 32 10 70 16 19 18 22 27 39 36 11 27 18 25 45 39 48 19 26 23 21 36 5 40 10 33	46
CAAATCTCCATCTCAGAGTCTGTTTATTAGGGAGCCCACCCTAAGAGGCAGTCATAAGTTCCT 80 167 130 156 133 93 169 260 157 169 168 146 171 158 152 120 135 105 79 218 133 55 147 104 132 134 118 113 152 137 106 160 160 161 146 102 153 167 132 189 152 175 116 123	136
CAACCTTGAGGGACCCCAGCCATGTAAGAATTGGTGCACCAGGTGTCTAGTTTTAAAATATCA 30 83 69 45 57 36 56 79 75 38 65 80 110 57 52 89 57 61 48 69 88 42 81 58 25 52 75 87 50 75 48 54 116 30 65 66 96 64 45 85 72 48 26 64	70
CAACTCCTCCTGGGAGGTCACCAGATTCAGGGTTAGTGACTGGTGAGTGCTGCTGGGGCAGTG 22 82 34 75 39 57 40 93 35 65 91 90 55 61 47 61 45 56 35 106 54 24 31 21 50 52 32 47 32 45 41 54 47 62 39 22 57 49 57 103 30 58 29 37	49
CAAGGGAGGCACAGCTCCGACGCCCTCCAGCCTCTCCTAGAACATTATGAATCCCTGAATGGG 36 56 66 65 67 57 80 106 63 83 83 81 59 99 88 81 55 50 59 116 73 45 55 56 49 72 56 70 70 67 58 73 69 49 50 40 86 71 64 99 53 81 31 59	65
CAAGTTATCTTTACCTTCCTCACTCCCAAGCCCAAGGGCCCTTCCTTTGCCTCTATAACTCAT 78 196 133 154 105 115 149 241 180 125 192 167 179 203 139 141 194 117 85 206 139 97 179 113 105 126 179 136 176 225 95 176 147 129 224 125 160 136 103 172 136 110 106 112	105
CAATACCTCACCCCTTGGGCTCCTACAAGGGGAAAGGACAGACCCGCCTCACTACTTGTATAT 22 117 33 47 24 32 29 64 25 80 60 69 25 29 33 39 33 68 36 71 77 24 18 11 27 32 22 37 31 54 25 30 42 72 40 17 46 27 39 76 13 52 11 16	43
CAATATAAACTTGGATGGGAGGCTGGAATGCTTTCCAAGGTCCTTTCTCTTCCATGATTCCAC 18 60 41 22 27 13 26 39 49 38 17 25 19 17 15 10 16 19 32 32 38 33 40 23 25 21 56 44 40 48 30 15 20 24 44 38 18 29 9 27 19 30 28 46	39
CAATTCAAGACAAAATCCTATCAGTCTGTATACAGAGGTGGTCTCTGGAGGCTTTGAATCCTT 48 197 56 85 48 40 49 69 52 209 44 92 30 33 14 29 35 70 47 58 158 46 49 17 55 44 63 57 34 48 47 16 38 58 90 18 34 50 28 105 23 72 15 52	60
CAATTTCTCCATATTCCCCCTTTTCTGTTTTTCAAGTTGGGATTTTAGCCTATGATGCTGGCA 82 40 80 62 79 98 88 125 91 70 87 113 116 174 92 98 101 61 67 156 88 53 71 63 74 86 107 116 95 84 88 118 124 49 71 66 90 93 65 104 104 93 85 111	141
CAATTTGTGCATAGTTTCCCTTTTAAAATGAATAGTGGTGCTTTTTGGCAACAGTGAAAATTA 44 104 71 33 39 33 41 95 60 107 61 53 84 52 46 66 59 54 45 50 170 49 62 61 36 36 70 54 56 92 37 63 66 58 76 55 46 65 35 46 69 45 23 40	64
CACACTGCTTCACCACTGCTTCATTGATGTCCATAGGACTGTGGTGAGGATTACAGATAACAC 63 44 40 50 34 20 29 84 64 45 41 35 70 66 78 44 60 56 35 97 23 50 87 52 23 38 73 54 50 26 49 58 104 68 51 63 58 34 39 38 59 52 62 32	21
CACAGCCCCTTCTCCAACCCCATCTCAGCCCTCAGAGCAGATTCTGAGCTGACTGCCCAGGGA 30 135 39 73 30 36 51 165 38 80 64 77 82 34 41 44 49 83 44 83 89 39 30 32 57 23 43 56 35 91 41 48 96 60 57 25 80 57 106 101 34 103 24 33	84
CACAGTTACCCACTTCTTTCCACTGAGCTACCCCTGGCCCTTTGTGAGTTTCTCTTACAGAGG 35 55 75 85 61 59 54 73 83 53 79 106 84 103 94 83 59 50 53 90 35 39 70 55 61 91 45 65 45 48 53 68 71 91 56 69 63 51 54 82 53 98 24 49	64
CACCACAGCCTTGCTGGGACACAGCACCTGGTCTCAGCTGCCTCCACAGGGCACACTACTCTT 76 189 109 226 149 100 156 323 194 175 235 169 159 191 169 114 196 113 110 321 177 91 143 99 124 159 160 128 138 177 100 153 194 170 156 106 158 176 159 192 154 206 101 129	129
CACCAGTGCCACCTAATTGTTTGCTCCATACAAAAGGTGGATCAGAGAAAAATCGCTTCTTTA 24 41 37 53 31 37 44 55 51 23 50 57 29 24 46 45 28 40 30 72 14 20 39 22 41 42 24 38 38 39 41 38 33 49 23 21 48 37 36 71 23 39 31 24	33
CACCCAGGACCTGGGCTTCCCTCTGGCCCAGGCTTCGTCCAGAAGGACGTTCGGTCTAATTAG 29 70 47 50 37 45 39 71 44 93 74 90 49 65 62 62 63 64 39 100 78 41 33 21 42 41 31 33 36 60 42 44 51 45 41 23 48 66 44 75 19 69 30 32	46
CACCGCTCAGCCTTACCCTCAGCACTGGAGTCAGAGAGACTTGTGAGGCCCGTGGAAAACTGA 42 98 55 85 60 51 66 156 60 44 94 124 78 78 92 70 83 82 71 115 43 59 61 55 60 53 56 109 66 99 54 74 84 70 62 55 119 65 54 106 46 56 51 62	63
CACCTCCTGTATGAAGTTTTATCTGCCTGGGAAGATGTTTAGAGAAAGGTCCAATTCCTGCCA 26 40 30 16 34 46 52 59 37 18 37 62 45 81 58 68 32 20 41 66 37 17 30 26 44 57 31 55 45 15 50 44 50 36 28 32 32 45 35 41 59 57 9 47	50
CACTGGGAAAGAGAATTGCAACCACAGCTTTAGACTAACGGATAACAAGAATCCAGTCTTTCT 36 41 25 35 36 16 10 51 52 11 36 18 74 31 64 23 15 47 34 68 26 32 63 31 21 28 47 32 31 20 31 33 80 26 40 51 34 12 27 34 32 34 31 44	27
CACTGTTCACCATGTGCATGCCTTTCTTGTACAGGGAGAAGGTGCTCTCGTTCAGCAGGCCTG 18 115 41 70 39 38 28 80 63 72 75 45 38 60 63 33 18 17 43 98 40 18 18 19 37 22 39 61 32 56 45 21 59 63 66 27 66 49 11 109 44 70 21 42	53
CACTTGGGGCCCTACTGGCTTTTGCTTTCCTGAGCAGTCTGGGATGTTGTCTGTGGTGGAGAC 38 40 70 63 46 47 40 102 67 34 36 63 101 54 92 96 50 48 29 63 74 55 88 57 48 48 62 105 78 52 60 71 111 50 40 46 81 60 33 68 45 47 40 63	67
CACTTTCCCCTGGAAAACAAAACTACACATAATGTTTCCTGTACAATTTCAAAGGATTTATGG 23 109 24 44 38 18 12 32 53 39 33 18 62 33 49 35 37 62 25 62 43 38 27 46 21 21 52 43 17 61 33 47 70 46 55 19 38 13 24 27 30 11 37 28	22
CAGAATCCAGGTTTGTTTGTTCCATGCAGGTCCAAGGATTAAAGCACTACGTGAAAGCAACCA 31 47 20 28 36 7 21 26 37 47 37 12 69 33 70 24 28 30 39 73 16 30 39 39 17 34 66 48 26 56 45 28 63 43 54 17 28 26 59 46 28 33 53 20	9
CAGACAGGTTAGGAGCCAGCGGTCCCAGATTGCAAGAGGGATATCCGACTGCTGATTTAGGCC 17 143 78 79 70 53 97 143 91 80 143 93 130 151 100 51 58 78 34 147 77 71 86 38 76 78 116 108 90 154 36 108 141 89 82 81 152 118 123 122 91 87 99 84	51
CAGACGGTGTCACCATTTTACAGAAGGAAAAAATGAAACCAGAGCAATTAATTAGCTCAAGGC 42 114 110 69 62 52 51 103 92 82 68 98 92 66 77 67 73 88 69 104 124 53 64 70 37 60 89 73 50 85 35 77 75 46 72 51 122 81 54 76 54 42 51 61	62
CAGAGCCTCCACAGGCCTGGCTTCTCCTCTGGCTGAGGGCTCTGCATTAGATACGTCTTCCCT 49 104 62 54 44 27 40 97 54 50 46 43 110 59 84 70 66 32 63 77 60 49 72 60 44 29 63 72 59 54 45 56 125 61 49 69 73 55 50 60 53 40 35 53	62
CAGATGTATCCCTTAGTTCAGAGCAGAGATTGGGCCGATTACGAAGGGAAGACAAATGAGAAC 49 284 89 63 52 65 46 131 72 183 81 97 93 64 71 91 86 135 65 110 253 49 50 60 58 55 86 73 61 61 57 94 89 81 103 48 80 54 72 124 48 59 33 56	84
CAGATGTTCTGACTTGCATGAATTTCAGCAATAGACTAGAGAGACAGATAACCAACAGTGAAA 39 64 69 48 72 50 59 100 67 34 47 86 89 92 76 104 74 49 60 113 67 51 99 67 10 67 59 103 64 50 55 76 95 46 51 73 67 59 50 61 69 45 54 69	89
CAGATTTTAAATATATTCCTAACATTTCAATTTCTTCATATTATGTCCCATTTGCCAGCCCCT 63 125 94 109 91 82 81 195 93 109 117 131 93 138 84 102 106 86 89 118 144 67 83 68 55 72 81 116 93 66 80 76 64 114 95 42 85 85 71 75 78 124 47 87	118
CAGCAGCTGCCAGGCCTGTGGCATGCTCTTGCCAGGTCCTGCCAAGCTGCAGGCATATTGGCT 49 315 91 166 92 89 105 235 136 297 172 154 108 123 142 85 123 224 63 181 267 44 103 77 79 116 106 76 91 138 84 102 93 174 154 55 138 115 112 154 71 169 62 73	98
CAGCAGCTGGCAGCGGTTGTGGGAAGGTGGGGCCAGCAAGCGGGTGACAGGGGTTGTGAGGCT 21 188 39 81 21 27 31 140 25 116 90 46 21 24 84 25 35 127 21 109 34 13 21 28 32 31 26 34 27 163 27 37 98 93 38 19 127 31 86 107 24 106 18 15	28
CAGGAAAGATACCATCAGATAATAACAAAATTATGTTTCCGCAAACTTGATGAGGAGTACAGA 27 31 30 40 24 24 18 29 32 27 56 28 52 49 35 37 41 40 30 67 31 32 47 46 10 16 54 14 42 43 42 30 73 72 60 37 46 15 45 50 33 45 30 36	35
CAGGATGGTGGAGCAGGTGAGGAGCGGTGCCAGGCCATGACCAGTGCAAGGCAGGGCTGCAAG 46 124 72 93 39 32 63 168 60 98 29 75 38 40 52 39 45 65 57 142 71 59 80 51 67 62 85 81 82 102 64 37 53 60 62 34 59 69 29 94 10 77 44 50	75
CAGGCAGGCCAACTGCCCATGTCCTCTGCCCCTGGCCAGGCTGGATGGTCCCCACCCATGCAT 20 90 14 60 22 13 7 79 28 95 60 11 39 32 74 21 39 60 18 71 17 16 27 29 15 18 33 29 24 39 21 16 88 71 27 15 67 13 48 51 36 36 39 32	15
CAGTAGAAGCACCTATAAAAACAAAAATAACAATATCTTGTATTTATGGGTAGCTGTCTCCCC 35 39 48 30 41 33 36 78 51 43 32 43 97 48 49 71 46 24 39 42 20 45 64 67 28 27 100 42 53 51 32 50 81 36 26 41 47 41 26 23 45 56 36 41	51
CAGTCTTCTGGGACTTGGGTTGGTGAAGGTAGCCCTCATCCTGGTATAGCAGCCAGTCCAGAA 15 43 25 62 21 36 46 55 50 46 83 65 49 34 30 30 22 35 28 59 19 20 17 30 45 44 33 21 29 80 24 33 9 35 35 16 50 39 79 47 23 60 17 26	36
CATAATGCTTCTCTTACCATGGTACCTATTGCTCCCTATACTTGGGACACATTTTCTCAGAAT 41 28 31 42 35 15 24 72 46 60 66 21 101 75 57 20 47 40 31 41 36 24 50 49 21 32 52 49 51 58 29 38 94 33 58 63 56 27 39 45 68 33 60 41	28
CATAGTAGTTAGGGGCAATCAGGCAGGCAGGCAGGCAAGCAGTTAGGAACCAGTAGTTCTGGA 38 170 30 57 58 56 65 96 74 125 104 122 76 78 102 61 58 113 36 125 127 34 30 44 36 62 75 58 37 128 45 73 124 130 82 44 98 50 81 103 46 86 33 46	76
CATCTCTAGGTACAACAAAATACTGCAGTTACTTCTTAAAAAATATGCAGTGTCCAAAGCCTG 41 216 63 52 31 33 46 58 43 125 58 65 74 44 48 76 66 90 50 77 246 52 65 76 39 36 106 66 52 104 38 68 41 48 74 53 78 51 90 50 28 40 26 59	54
CATCTGGGATCTGAGCTGGCTTCCCTTGGGCCCTGGCTTCATCAGGAAGGATGTCAGAAGGCA 53 128 78 86 53 76 71 64 96 80 127 130 104 91 47 69 90 110 45 150 106 33 78 53 58 76 96 72 78 108 60 71 86 107 87 59 55 96 72 45 47 127 43 56	81
CATGCCCCCTGACCTACTGCCTGTCCCTCTGCCTGCCTGGAAGGTATAAAGATGGTGCCAACA 31 70 30 54 47 18 29 83 27 61 67 27 52 52 66 29 48 31 35 74 42 40 57 56 21 25 49 51 45 39 43 33 72 58 55 51 82 30 83 52 62 55 33 42	24
CATGGACTGAGGGACACAGCAGTGCTCACCTGCCTGCCCAAAGCCAGTGCAGACTAGGCTCCT 25 97 29 40 48 21 29 57 52 77 66 32 73 34 64 18 49 85 40 57 44 36 60 43 20 34 64 36 44 56 48 45 90 54 53 53 98 27 49 66 75 65 35 46	19
CATGGTCTTCTCAGTCTTGTTCACTATTGCTTGACTAAGGCGAGACAGACTCACAATGGATGA 67 132 86 79 53 86 76 128 74 67 62 166 96 120 88 108 82 85 90 112 87 58 68 49 69 66 40 86 50 86 72 85 81 91 63 37 65 80 45 106 66 86 39 48	100
CATTTGTGAATCCACTGGGACATGTATTTCCACTTCTTTCAGAGGCTCCTGTGAGACCTTCAA 70 354 91 148 83 67 108 188 145 318 72 93 139 113 42 123 156 173 27 251 328 66 100 26 72 84 143 117 98 117 79 107 157 172 86 75 93 119 113 79 93 156 80 94	92
CCAAACGGCCTGCACCTGGGGCCTAGGCTTCTGAAACCTGGAGCCTTTGCACCGGCGGAGGGG 30 216 38 48 28 27 19 119 60 119 66 22 64 38 52 55 60 78 46 99 163 32 54 60 19 22 33 27 40 81 21 58 60 72 53 24 73 20 43 66 41 45 10 31	41
CCAAAGGGCCACGAATGTATACTATGATGAGATGATTTGCATAATAAAGGGGTCACAAAAATA 35 132 71 90 56 63 66 92 73 118 78 121 67 66 61 69 71 121 45 112 97 35 54 50 49 76 71 62 36 101 49 72 74 84 69 36 62 57 75 94 50 111 23 39	62
CCAACACTCTATTCACTGAGCCAAAACAGTTAGGGCTTTTTATTATGTTTTGATGCTTTTCTC 41 46 55 52 60 39 48 67 54 20 44 37 109 73 66 64 66 24 64 37 29 64 74 19 27 33 65 90 66 79 51 65 81 27 52 66 78 68 26 54 43 53 56 61	68
CCAACAGAGAGAGGAAGCATTTCATTCTATTATAGCAGGGTTCCTTGAAAGTTCTGATTGTCT 10 43 14 33 9 34 17 12 21 21 40 47 41 25 37 34 16 20 18 52 32 16 11 7 20 16 20 24 13 37 20 17 21 29 24 7 28 28 25 26 11 23 8 14	18
CCACCCAGAGGGACCCTACCCATGCACAAATTCACACACCAGGCCTCTAGTCTGAAAATAAAT 32 181 53 46 22 26 32 86 64 77 44 45 88 43 53 56 57 72 44 70 139 44 64 62 47 37 62 39 53 65 36 46 108 67 50 51 64 32 47 51 45 33 45 36	40
CCACCTTCCAACAAAGAACTGGGAGATCTATTCGGCTAACTCACAAATAGGCACTTCTCTTCT 28 20 28 23 42 22 17 42 27 11 28 13 63 46 58 36 25 10 18 47 6 39 42 42 7 23 13 41 39 33 38 32 68 54 45 34 21 22 55 44 71 43 26 53	22
CCACTCCCCATGAGAGAGCCCCAGACACAGGGCTCAAGGCTGGTGAGTGCTGTTGCAGCAGAG 40 188 73 115 52 65 55 180 75 142 71 110 32 51 50 28 43 86 54 183 71 51 57 18 72 67 72 75 52 130 63 37 43 85 79 36 56 73 38 183 38 111 61 40	63
CCACTCCCCTTGGGAGGGCACCAAATGTAAGGCTCATGGCTGGTAAGCTCTGCTGTGGCAGTC 17 137 34 157 26 21 31 166 37 115 126 35 30 37 83 30 38 78 36 100 43 26 19 16 40 35 33 27 27 128 32 31 147 77 54 26 89 35 105 139 35 153 19 19	27
CCACTCTGGAAGGAATGATGTAGGCCGTCTGGAAAAGTCCACCAGGGATCAGACATATGAATT 19 24 8 29 18 9 19 40 26 7 9 9 38 19 49 17 17 12 33 53 9 16 38 24 8 10 30 29 17 7 31 16 63 19 21 30 49 13 22 16 42 23 25 35	18
CCAGATAAATAGCTCTCCATCTATGTTCTCATAAAACTTTATAAATAATACAGTGTTGGATTA 45 7 83 45 44 66 52 55 76 11 55 133 70 70 43 96 30 14 64 52 16 46 64 47 39 56 68 87 35 53 56 68 71 37 43 45 60 67 38 78 40 75 33 63	114
CCAGCCCCCCTGATAGGCCCTAATCAAGGGACCAGTTGGCCAATCTTCCGGGGTCTCTCCCTC 24 90 30 25 33 18 25 92 36 59 50 17 57 57 64 24 43 41 36 41 40 31 42 47 10 17 56 40 34 71 32 33 79 34 35 36 84 24 59 50 39 37 26 31	34
CCAGTTTCCTCTCCTGATTGGTACTGATTGGGCACGAGCCCGTGGGAGCAGCAGGTAGGAGTT 23 148 30 82 20 13 24 123 24 128 66 20 60 24 71 50 29 74 17 94 54 30 35 35 16 18 24 19 38 78 26 33 99 61 34 39 75 29 46 52 21 40 35 14	33
CCATAGGTGCCATGGAACTCATGACCTTCAAGTAACTCTTAATCAGCAACTGATGGATATTGC 37 130 90 68 71 61 68 142 95 75 62 103 115 84 82 116 63 73 59 97 127 62 101 89 68 70 102 107 86 63 59 86 166 55 90 92 108 92 86 92 88 61 42 75	87
CCATCTTGTGGAGGCCATCTTGTGTGTTAGAGTGATAGATAGTCAACTTATATATTATCTCTT 45 22 67 24 42 44 62 45 77 21 40 69 100 51 72 81 30 17 45 117 15 56 84 68 25 43 73 73 76 29 45 58 88 43 89 68 54 69 48 65 80 58 40 55	72
CCATCTTGTGGCAGTCATCTTTGACCACATTGGGGTGGCCATCTTGTGTGAGGGCATGAAGGT 40 38 72 34 54 57 51 37 56 15 52 130 69 79 63 64 33 31 35 87 11 21 48 44 40 66 55 54 61 48 47 67 74 39 50 40 52 69 59 102 62 56 33 52	79
CCATGATGCTGATGGGCTTTGGGGATATCTTCTCAATGAACAAAGCAGGAGCTGTGCTGCATT 37 8 31 48 37 22 29 44 75 16 46 24 67 30 39 36 32 37 30 26 7 26 59 47 16 24 50 50 38 38 40 40 55 39 33 50 29 21 35 46 54 58 46 58	26
CCATTACCTGAAAGTCAATGGGAACAGAACCTTCCATACTTACCCAGGTGGACAGTCCCCGGG 8 65 15 32 22 25 26 61 25 26 34 48 22 43 31 30 21 42 34 52 5 13 18 11 35 27 25 16 13 37 30 23 23 15 41 9 27 34 56 58 23 58 6 22	35
CCATTTCCTGTTTGACCCTCACTGCCTAAAACAACATACAGGTAAATTCCACGTCCATGAATT 21 45 15 49 25 18 11 51 24 31 32 16 60 45 50 18 23 32 17 111 20 27 43 31 13 26 39 28 34 33 40 22 80 44 46 33 69 16 44 19 77 34 18 35	20
CCCACCTGCAGCACCCTCAGGTAGGACTCTGTTTCCTGAGGCCACAGACCACCCCAGTCCCTG 13 34 22 30 23 18 42 22 29 13 19 55 22 104 42 51 19 16 22 39 5 13 30 15 22 35 32 46 27 11 25 29 32 41 20 28 17 30 44 40 40 53 15 25	27
CCCAGAGCTGAACCCACTTAAGGGAAAGCTTGTGCTGTGGGCATTGTCAGCTCCCAACACCTG 23 90 37 43 29 44 38 63 47 52 60 66 36 61 30 36 42 61 24 52 63 18 36 21 22 24 35 52 37 53 39 24 31 59 46 9 45 45 46 68 19 62 17 42	36
CCCAGCCCCATATCTAGCACCCAACCTAACATGGGGAGGCCTCAGGCCCATCTGCTGGTCTCA 16 32 38 68 45 38 57 101 33 32 42 56 25 58 28 25 20 25 37 163 27 28 31 19 51 48 35 40 42 53 39 28 65 40 33 28 38 60 32 79 20 86 28 54	43
CCCAGGGTGCCCCCTTCAAGCCACTGGTGGCACGAGGATGTGGAGATTTATTGGTCAGAGCTT 27 57 39 40 16 15 13 31 42 24 37 18 47 22 78 34 31 49 21 95 26 26 42 38 23 23 37 48 29 35 35 42 99 50 37 38 52 25 42 50 61 39 22 36	19
CCCAGTGTCAGCATTGGAACTAGAGAAAAATATTAACTTTATATTTAAAGTTTATGTACAAGG 17 53 42 36 27 34 32 54 48 49 61 113 48 40 26 56 29 53 34 63 82 11 35 19 34 31 42 43 39 44 27 35 46 18 39 21 26 52 39 77 7 48 15 20	37
CCCCAGGCCAGACAAGGTGGGTGCCAGTGGGGGTCCCCTCCGGTAGCCCTGCCCTGATGGCTG 67 109 84 111 75 69 102 159 97 103 105 119 126 88 121 89 92 81 80 157 48 68 69 59 106 85 99 96 101 86 102 93 141 75 95 69 128 81 104 146 90 110 94 86	99
CCCCAGGTCAGCAAAGGTGGGTGCCAGTGGGAGCCAACAGCTGGCAGCAGCAGGAGACTGGGC 60 167 65 145 73 61 98 145 82 164 145 101 91 131 119 69 104 108 61 202 53 62 67 42 80 77 87 80 88 173 90 66 163 110 99 43 128 72 84 122 65 127 61 70	86
CCCCCCTCTATTTCAGAGAGAAAAACATCAATCATTGACCAGTTGCCTCCTGCATGCCCTCCA 39 17 54 57 57 65 62 58 70 14 49 64 54 108 59 70 39 26 47 87 7 40 61 73 68 49 27 67 51 27 47 73 88 42 41 51 64 70 62 84 72 52 29 49	76
CCCCCTACTAACTAAGGATCGAGCCCACAACCCAGGACCCTTCAATCCACAGGCCAACGTTCT 46 111 58 71 55 59 45 141 62 111 108 109 71 54 80 67 65 64 62 129 107 34 40 47 75 61 48 74 43 75 51 57 89 86 60 36 74 64 67 73 42 55 29 46	50
CCCCCTATTGGGGATCAAGTCCACAAACTGGGAATGTGCCCTGACTGGGAATGGAACGTGACT 41 82 74 77 59 68 91 102 89 82 120 100 70 98 88 83 64 60 58 152 69 39 87 73 57 58 53 97 60 65 74 104 90 90 56 46 68 90 75 105 95 93 52 62	103
CCCCCTGCCAGGGATGGAGCCCACAATCTCAGCATGTGCCTTGACCAGAATTAAACCAGCAAC 19 69 20 35 30 8 13 56 38 46 39 19 78 28 68 12 22 63 22 68 36 39 37 58 9 28 56 52 36 44 54 38 75 49 36 49 32 24 31 55 45 60 18 49	18
CCCCTGTAAGACACCCTTATTATACCTCTGTCTCTTCATATTGCTAACCCCCATTGTAAATAT 105 191 123 158 121 98 150 246 155 187 198 167 201 174 145 132 147 118 61 223 179 74 136 85 111 152 100 86 138 178 122 132 160 109 141 91 117 159 123 170 124 177 114 121	127
CCCTCACACCCTCAGACCATCTTTCAGCAATGTGTGACAGAGCTGAGACAAGTTTATGGAACG 22 41 26 28 36 14 10 42 26 24 46 24 42 23 54 25 32 43 29 58 16 27 42 43 22 24 34 41 30 31 34 26 34 23 49 25 27 18 33 34 35 41 41 36	17
CCCTCTGCTGTCGACGCTGAGTCCCATCCAGATTCCCTTCCCGGATGAGTGGCTCTGACACAC 18 91 39 51 37 43 36 101 26 114 50 79 49 55 49 39 77 73 37 103 83 12 20 20 21 35 34 34 35 71 47 54 47 54 54 23 45 45 29 52 11 64 30 31	34
CCCTTCCCACCAGTCCTGGGAGGATGTTTCCAGATACCTTCCAGACCCTGCTGCAGTGGGGCT 27 18 20 30 31 10 22 51 48 9 41 29 75 44 73 23 30 16 25 72 7 22 50 55 26 28 62 30 54 18 31 35 72 40 53 43 39 32 58 43 73 40 35 45	19
CCGACACTCTATCCACTGAGCCAAACCGGTTTCGGCAAAATGATGTTTTTAAATTGATTTTTT 47 151 64 97 51 54 58 118 87 75 86 121 84 93 81 82 77 81 50 98 87 29 52 39 40 64 69 54 72 93 52 66 58 97 94 39 102 60 52 91 48 125 43 46	87
CCGACGCTCTATTCACTGAGCCAAACTGGTTTTGGATTAGTTGTAGTTTTGTAATTGTTGTGT 49 194 63 82 60 47 64 161 83 133 56 78 45 55 36 38 36 117 44 135 128 41 60 20 71 72 47 51 74 148 64 29 57 128 117 31 30 99 23 117 19 82 38 78	90
CCGAGGTGGTCTCTGGAGGCTTTGAGGCTTTGCCTGATCTACTTAGTCAGAAATTAGTGTTTT 47 152 67 46 57 50 57 77 76 107 66 117 55 84 57 61 75 61 71 133 123 37 65 48 83 72 79 79 50 123 60 47 97 74 68 47 56 48 52 97 41 69 35 53	59
CCGCATAGCTAACCCACTCTGGGCCTCTTGTCACATCACCTTTAATAATTAAGCAGATTGTGT 44 69 34 39 54 17 14 57 50 42 70 26 62 50 49 35 45 58 20 71 19 57 68 52 27 32 68 47 43 72 48 46 65 43 76 64 69 23 46 48 89 41 19 41	36
CCGCTGATGTTCCGAGTATGCTAAGCAGCAGTTCTGTACATCCCTGGAAAGCCCCAATGCACC 41 172 60 71 44 40 63 85 57 113 80 132 62 76 89 61 78 93 72 118 118 42 54 41 70 44 71 64 31 72 42 62 53 77 87 33 69 41 48 111 27 80 32 44	52
CCTACTTGCCCTCAATTGCCTTCCCCTGCTGGCCTGGTCACCCCTAACTGCCCTCCCTTTCTG 83 40 110 92 132 83 137 145 177 32 180 145 206 198 177 99 100 39 61 261 9 87 167 96 117 145 136 96 164 106 162 153 139 101 118 102 137 163 117 162 131 156 120 134	116
CCTAGAGACCTGGAGACCTGGGCCCTAGCCCTGGACTTGCTGCTTTTCAACTTTTTGAACTTG 25 72 72 74 28 55 37 79 53 62 53 92 53 69 54 47 30 53 53 111 41 27 48 27 51 60 42 37 37 86 38 60 34 78 40 23 83 69 43 72 43 80 27 50	70
CCTCAATGAATCAAACACATACTGTGTGTCAGGCCTCCCACTGTCTTCAAGTGGAATGTACTG 79 78 114 107 90 105 119 105 140 56 113 158 115 115 117 137 79 62 76 139 24 58 140 76 121 109 90 83 114 135 100 140 135 94 79 71 100 121 85 112 97 116 75 114	114
CCTCAGAGGCCGCTTCCCCTGTCTCCCATCTGCCCTTTGTTCTCTGGGACCCTGCTGGGACTC 12 119 17 54 13 22 24 47 27 102 64 55 27 58 42 28 32 61 36 59 60 8 15 9 17 23 22 16 21 70 19 18 45 73 38 17 53 28 42 79 34 58 9 19	34
CCTCAGGTCCCCGGAAGACAGTATCAGCAATTAATCAGACTTCCACATTGCATGCCTCCCTGA 30 115 22 40 22 11 18 82 50 71 49 15 78 40 83 27 38 50 25 60 52 30 43 42 26 24 62 48 39 72 39 45 118 67 60 49 68 32 59 22 69 51 45 47	18
CCTCCCACTGGGGATCAAGCCCACAACCCAGGCATGTGCCCTGCCTAGGAATCAAACTGTGAC 47 79 32 64 86 64 68 86 79 49 52 106 87 86 81 84 61 55 61 72 51 38 82 64 88 81 94 50 28 81 72 73 92 65 49 34 34 53 60 57 71 80 28 64	67
CCTCCCGCGTCCACCTGCGCATGTGCCTCTTAGCTTCTAGCTGGAAACACTGCGCACCTTTTA 95 44 130 97 115 108 152 85 198 46 116 172 186 220 124 157 77 33 97 249 7 62 143 88 127 162 148 119 143 90 149 148 121 67 119 132 111 165 111 151 108 172 61 139	122
CCTCTGGTTTGTGATCCAACGACCCGTAAGCTCACAGGTGCTTACAAAAAGCCTCAAATGTGA 24 44 34 52 31 35 28 40 48 20 31 77 37 64 49 52 22 39 32 58 18 19 47 23 21 42 42 38 38 22 46 37 42 51 28 34 52 42 53 64 20 91 30 31	58
CCTGATCACCCCTAACTGCCTTCTTCTGCCAGCCTGATCCCTCCCAACTGTCTTCCCATGCTG 58 18 73 90 60 79 112 90 84 36 87 111 123 115 38 76 45 38 65 202 7 52 72 57 74 97 91 71 88 71 81 101 126 73 91 64 122 94 93 150 67 111 46 81	75
CCTGATCATCCCCAACTGCCCTCCCCTGCCAGCCCAGTCACCCCTAACTGCCCTCTCTTGCCA 18 25 23 64 37 25 44 47 43 22 56 54 39 45 62 42 24 27 21 135 6 23 39 20 42 40 30 23 45 61 33 45 31 16 60 14 65 43 44 68 10 77 32 35	40
CCTGGCCTGGGCTCCGGTCTCCCTTCCTGGGACTTGCCTGCCCCCTCTGCAGAGTTCCCTATC 24 48 46 100 43 34 31 55 41 39 47 82 52 36 29 53 38 35 45 98 14 29 32 31 35 35 42 60 38 69 32 41 53 54 29 34 50 60 36 58 37 74 11 29	75
CCTGGGAAAAGTCCTTCAGTCCAGTCAGTGTTTGTTGATTGACTGATCTATGGTGCAAGGGCT 33 141 55 70 60 43 52 124 53 111 117 144 51 45 65 89 61 66 29 80 75 30 50 35 81 57 45 48 50 94 56 65 101 90 76 37 114 46 56 86 61 90 27 44	71
CCTGGGTCCCCCTCCAACTGCTCTCACCTGCTGTTCTGGTCTCCCCCAACTGCTCTCCTCTGC 42 179 74 156 60 52 68 282 91 166 206 89 97 112 127 71 98 128 51 192 70 31 67 70 57 90 69 50 70 166 77 81 162 174 82 62 154 87 120 149 83 175 63 46	60
CCTGGGTCTCCCTCAACTGCCCTTCCCTGTAGGTCTGGTCCCTCCCAACTGTCCTCACCTGCT 46 50 52 107 54 54 54 85 65 33 90 70 67 87 89 47 30 43 54 119 29 21 53 39 63 48 38 47 51 29 47 53 89 48 36 23 57 53 48 80 35 97 38 49	46
CCTGGTAACCCCATGACTGCCTACAATCAGGAAAATTGTACCACATTAACCATTGTTTAGAGA 34 44 26 43 48 19 26 49 54 57 24 8 52 39 56 23 32 16 29 67 32 28 48 59 8 17 63 50 32 37 31 33 48 40 29 43 81 22 36 36 67 37 38 49	7
CCTGGTCACCCCTAACTGCCCTCCCCTGCTGGCCTGATTGATAAATTAATGACTTCTATTAAT 55 101 83 75 44 82 46 97 95 83 71 85 115 114 89 124 120 71 74 107 131 49 85 76 24 64 90 102 77 70 73 86 136 45 68 41 100 81 70 74 56 68 53 71	82
CCTGGTCGCCCCTAACTGTTCTCCTCTGCCAGGCTGATTGCCCCCAACTGCCTCCCCTGCTGA 44 23 59 79 56 44 73 73 92 15 52 128 63 108 47 68 50 17 56 185 5 27 68 55 60 89 78 58 80 37 53 54 102 51 55 42 72 83 75 127 46 130 22 61	48
CCTGGTCTCCCCAGCCGCCATTCCCTGCTGGCCATCTTGTGACGATGTGGGGCAACAATCTTA 38 18 64 27 33 32 45 50 87 10 68 49 81 65 50 59 47 29 41 102 8 51 91 73 25 54 67 71 68 52 76 68 98 41 47 82 62 50 69 74 67 49 46 49	42
CCTGGTTGCCCCCAACTGCCTTCCCTTCCAACTGCCTTCCCCTACTGGCCATCTTGTGGTAGC 70 11 82 79 90 87 112 97 129 19 63 92 140 160 133 107 89 21 126 192 6 50 174 66 85 94 79 118 94 76 96 125 158 37 106 89 144 146 109 142 97 97 113 108	125
CCTGTTCACCCCCATTGCCCTCTCTTGCTGGCTCAGTTGCCCCTTACTGTCCTCCTCTGCAGG 56 55 73 115 81 81 89 114 127 30 116 138 115 114 120 102 96 49 62 271 13 42 97 58 88 105 111 95 88 103 84 103 169 90 107 59 133 117 103 175 90 152 66 83	109
CCTGTTCCCAGAATAGCTCACGCTCCATCTCCACCTCAGACCGCAGGAGATTCAGCCTTTCTC 68 58 86 68 79 77 87 98 107 25 65 96 118 116 121 104 70 35 76 170 22 49 128 94 91 84 51 136 104 88 85 137 181 70 52 95 128 125 70 70 88 71 58 98	106
CCTTACTGCCTGTAGCAGACTCCAGGCACATGTGTGTCCCAGACACAAAGTCCACCCCATCCG 67 94 78 85 90 63 96 103 106 72 103 125 120 88 90 114 39 68 58 110 16 51 76 72 104 79 96 112 57 93 80 95 110 70 110 56 131 101 74 162 91 108 57 71	91
CCTTCTCCTGCTGGCCAATTCTCATGATATATTTATAAAGATAGGTCACTTCTTATAGTGACC 42 209 78 58 37 64 61 122 66 182 41 113 40 46 52 60 33 68 75 58 213 38 75 18 72 54 66 69 50 75 65 25 27 74 77 30 25 72 16 79 11 54 41 53	53
CCTTCTTTCATGAGCTTCACTGTTTGCAAACTAATTGTGGGGTCAAAATGGCAGTTCACACCA 33 121 35 46 24 20 20 26 37 75 49 22 48 17 34 37 44 61 29 48 43 47 48 65 10 17 52 52 36 36 19 48 95 42 84 37 43 29 51 44 45 43 37 35	19
CCTTTCCCAGGTCAGCTCCTCATTGGCTCCCACGCCTGTGACCCACTTCTTCCTCCACGTGCA 25 68 49 43 39 23 42 35 41 65 55 37 55 73 47 51 32 19 42 40 36 30 68 43 18 40 50 68 57 42 49 58 76 32 34 55 59 46 63 72 49 32 33 37	50
CCTTTGTGGAACAGAGTCCAGATTCCTCTGAAGTGTTTTGAGTGAGTACATGAACGACTTTTT 7 58 17 44 12 30 26 39 18 67 38 35 26 14 43 23 15 30 25 49 36 12 16 11 20 21 22 15 14 45 17 30 22 41 29 9 29 18 31 33 12 46 7 16	20
CGCCTCTCAGAGTTGAGGATGGCCCACAACAACCAGTGAGAAAGTTATGCCTCAGTCCAGTAA 26 88 28 63 44 27 28 63 61 89 67 46 65 27 48 57 54 50 30 63 89 48 54 58 7 38 66 33 44 69 43 73 45 35 54 61 69 41 57 58 35 38 50 51	46
CGCTGTGCCAATCACGTTAGCGTTTTTAGCAAAAAGGTGCTTGCAGTTTTTACTTACAGCCCA 71 81 100 81 79 74 85 161 111 82 66 138 72 74 71 42 46 49 88 169 72 58 123 52 62 106 72 102 94 105 76 59 64 79 58 60 50 96 34 136 27 89 56 77	118
CGTGGTCCTCCCCAACTCCCCTCCCCTGTTGGCCCAATCACCCTCAACTACCCTTCCTTGCAG 31 221 59 136 49 38 55 213 75 156 144 63 83 68 87 44 65 167 32 141 91 23 54 36 63 65 57 41 60 153 55 56 79 110 84 42 108 61 64 95 41 147 39 41	56
CGTTTGCGTCTGTTTCAGCATTGCCCTGAGATGGTTTGCCTCTGCTGACCCTTAGCCTTAACC 54 97 78 101 43 72 52 98 68 117 92 125 76 78 65 74 53 59 61 114 79 48 63 48 56 78 79 72 68 109 64 65 83 97 101 40 118 76 55 113 47 99 35 64	71
CTAACGCTCTATCCACTGAGCCAAACCGGTCTCAGCAGCAATGGTATACATTTAAAAACACAT 28 23 57 56 69 61 73 122 47 34 47 105 80 70 39 60 45 31 56 90 47 43 48 43 51 59 37 101 52 57 55 61 41 56 29 19 70 69 36 88 37 79 31 38	75
CTAATTGTTATTCTCAACCTTAGAAAATCCACAGGATGGGACAAGGGATTTCTCCCATAGGCA 54 103 73 65 66 57 57 62 62 54 71 91 74 79 78 89 54 72 69 85 95 51 69 42 58 45 57 78 55 63 50 67 92 36 55 57 80 87 50 66 57 46 37 74	45
CTACATTTAAAATCCTACAAGGTTAATGATGTTGGTGCTAAATGAAGTCACTCATAGGAAAAT 64 232 80 61 59 59 56 111 75 127 73 107 80 51 71 82 83 111 43 99 237 65 84 75 40 62 112 83 60 66 55 101 71 68 97 69 86 64 57 84 33 44 42 66	90
CTACCCACTCACCACAGAAGCCAGAGTGCAGTTTCCCATCTCCAAGCTCATCTTCCAGAGTTT 34 42 62 40 38 15 38 87 83 55 44 58 76 60 74 68 42 38 47 79 37 55 88 58 37 39 69 60 64 23 57 49 54 45 41 47 63 70 45 32 59 33 28 43	74
CTACTCCCTTTGGGAGGGCATCAGATGCAATGCTCATGGCAGTGCGAGCCTCTCCTAATCGGG 59 225 80 125 78 60 87 176 92 189 149 64 99 86 93 97 108 114 52 201 57 59 70 68 65 82 100 84 84 107 88 91 123 139 94 53 62 96 119 128 83 116 62 58	74
CTACTGAAGGTGATGTTTTATGTAGTCATTATGTTTTCTCATCTACTTGTTTATTTTTTTAAA 34 71 24 20 36 17 12 35 36 34 25 24 69 38 37 24 31 21 13 41 29 39 43 47 16 21 44 40 45 64 26 52 102 31 30 37 49 19 45 25 54 45 35 36	30
CTATTTCCTGTTCTTCCCTTCCTGTAACTTGCAACCTTGGATGACTATCACATAAACATTTAG 31 39 49 44 55 56 61 49 54 24 64 106 34 58 51 74 32 25 41 81 53 25 64 43 56 71 31 65 41 31 56 49 44 20 27 54 42 64 43 60 40 66 33 32	55
CTCAGCACCTCACTCCCCTCAATGCCAGTAACTTCCTCCTCACTGCACAGGTCCTGCTTGGTT 50 182 60 102 74 76 80 157 68 179 155 94 98 107 83 68 76 124 59 230 116 47 84 40 73 78 62 62 96 139 84 89 122 86 111 29 86 77 93 104 50 130 49 55	75
CTCCATGCTGTATAGGCTGAAAGTCTTCTTGGAAATAGAGTCATTAACTTGAAAGTAAATAGC 23 74 23 50 27 11 18 61 37 43 37 21 73 28 40 22 36 38 32 90 55 32 50 39 12 21 70 44 28 58 33 32 59 43 36 41 65 20 52 28 56 29 23 28	15
CTCCCACACTCATGTTCTAGCACCTTCATTCTCCTGCATTCATTCAGCTCTTAAGCACTGAGC 41 130 68 68 60 27 48 97 77 107 103 58 68 46 56 52 86 79 35 109 123 47 77 84 43 35 95 66 81 93 36 70 105 67 81 81 62 46 60 59 68 70 45 63	30
CTCCGGAGCTTCTGGCTGCTGTTTGAGGCCTGGTAGGGGCCCATTGGGCTCTTCAGGGGACAG 16 97 31 34 22 31 19 48 25 75 40 53 27 29 22 34 22 55 29 34 47 9 19 20 14 27 23 29 16 37 17 23 37 46 21 10 41 24 34 60 10 46 11 10	27
CTCCTGACATTCTCTTTAGCTACCTCACTTCTATGCCAGCTTCCTTTGTTCCTGCTCTGAGGG 44 48 56 33 41 44 52 67 32 31 15 56 26 41 32 53 29 53 43 81 47 40 79 27 21 33 54 73 63 58 43 30 28 42 50 70 34 93 23 52 35 24 29 53	55
CTCCTGCTGATTTAGTTTTCATGGTGGGGTGGTAAGGAAAGTCTGAGGCTGATGTGTCCAGAG 31 57 38 54 35 42 29 66 32 38 36 61 27 47 81 49 29 39 34 86 36 19 29 21 33 30 30 72 22 72 39 52 62 63 18 24 60 31 58 87 27 69 13 21	37
CTCTCAGGGCCTCTCTGGGTCAGTACAAATAATAATCACTGGGATTGATGTCACTTCCATGTT 31 50 44 51 30 41 34 58 46 88 70 102 49 60 46 72 60 57 40 89 80 17 42 30 20 48 46 57 33 55 41 29 45 50 47 21 41 49 33 78 39 56 23 42	53
CTCTCATGCATAAGGCCTGTCTCACACCCTAAGCCTTGTACTCACAGGGGCATGGAGATCCAG 32 14 35 25 59 21 37 78 28 11 25 29 51 72 34 26 23 20 49 52 17 28 56 59 24 30 47 38 30 33 34 39 59 50 25 50 20 31 45 42 69 58 18 44	29
CTCTCATGGGCGACAGGATGCCTTGGGCTCCTTCACTGAGTTACGGGCTGCAGCTTCCTTTAT 64 163 94 180 94 71 127 238 129 139 186 118 126 115 88 108 104 105 58 188 127 54 87 66 82 123 96 68 105 157 88 116 98 135 127 77 132 117 119 167 80 156 67 94	111
CTGAGATCATCTCCAGGGAATGTTGTCAGACTGAGGTCACTGCCAGGGCAGCCAGACCTGCAC 38 103 63 82 52 56 50 91 69 74 83 134 72 71 63 76 58 41 59 93 93 42 55 55 99 54 77 81 38 70 60 59 86 69 56 36 76 72 52 94 52 85 30 74	89
CTGAGGCTCTATCCACTGAGCCAAACTGGCTAGGGCAGGATATGACATTTCTTAGCCCCTCCA 35 102 43 48 27 17 22 77 49 78 66 35 90 62 60 44 58 61 30 26 94 50 50 42 15 21 64 54 41 63 51 63 79 57 54 38 50 21 43 37 46 63 41 32	27
CTGAGGGATCCCAGAATCAATTCCACTCAAGGGCACATGCCTGGGTTGCGGGCTCCATCCCCA 42 143 61 69 60 67 62 102 74 115 53 111 68 60 67 75 52 85 49 78 116 35 50 32 23 50 51 63 62 90 51 76 83 82 52 46 53 70 70 107 37 63 38 41	65
CTGCAGTGTCAGCAGACACCTACTCAGTGGTGCCCTGGTTCCCTGTGCTGCTAAATGGGGCAG 85 172 100 140 104 88 112 249 100 131 161 143 129 140 159 125 118 81 75 218 85 62 121 89 87 102 132 130 112 162 86 122 171 148 152 77 180 145 100 208 89 139 95 103	104
CTGCCACTTCATGCTGTGCATTGATTTTTGAAAACTATCTTACAATTCTAAAAATATGTCTGA 46 180 82 48 57 49 33 81 66 141 68 97 96 61 82 97 92 119 70 97 240 45 74 68 56 65 112 99 49 82 76 93 85 70 85 70 96 76 39 69 63 65 38 73	104
CTGCCTGAGGAAGGGTGTCAGATGCATGAAAGAAAGGCTTAGCATCTTTGTCAAACTTTAGTT 22 7 16 6 21 9 5 23 16 12 12 29 28 31 52 21 9 10 19 60 10 20 23 36 8 5 35 25 20 13 28 13 53 21 13 29 25 17 24 17 34 34 41 24	14
CTGCTGGCACCACCTTGTGGCCACAAAGAAAAATTGTATGACTGGAAACAAATCTCAAAAGAC 30 235 66 106 54 43 59 66 59 113 100 93 87 41 42 80 40 119 42 119 143 31 66 57 59 57 64 56 39 102 53 90 49 115 74 45 83 45 58 88 47 99 25 18	53
CTGGAGTGCAGCCCCTCCCCTTTCCCTGTTACACGTGCAGCTCGCAGCTGCACTTAGCTCTGG 41 43 35 30 38 23 23 78 33 29 42 21 41 52 83 42 40 28 50 128 22 30 50 42 26 34 46 43 45 82 41 40 85 41 30 33 79 21 43 31 85 44 65 40	34
CTGGGATTATATGAACAGCACATACCTTCCAATAAATATCCCCAAATCACCTGCATACACCTC 34 88 40 68 29 36 37 71 61 56 52 103 38 58 52 42 32 49 40 79 74 32 37 27 51 50 34 39 16 83 30 42 79 27 46 19 58 44 55 49 28 86 11 32	51
CTGGGGATCAGGGTGAAGTCACTGATTCTTCATTTTAATTGTTGGGATTTGGAGCTGACTATT 15 29 17 38 30 19 16 38 35 54 49 11 62 34 24 20 34 53 29 61 14 35 28 33 24 16 49 32 49 19 22 30 61 37 56 48 45 20 53 32 54 24 60 28	13
CTGGGGGCAGCTCCTGAGTTGAGTGCACATCATAGTGAGTGGTCATACCACTGGTCGTTCTGC 41 144 45 27 46 22 16 92 66 50 76 28 98 40 64 41 53 98 32 100 51 52 47 52 25 29 75 59 44 86 49 47 130 57 67 43 65 38 52 47 48 58 60 32	37
CTGGGGGCAGCTCCTGCTTTGAGCATTTTCCCTCTGGTGGTCAATACTAGAGGCCAGTGTATG 25 55 18 34 27 8 9 114 40 48 51 20 51 13 71 32 47 55 24 76 10 27 28 41 10 22 35 31 31 51 31 30 84 66 42 32 56 13 33 20 41 25 46 38	11
CTGGGGTTTGATCCCCACACATTAGCAGTGGGAGACCAGTGCCTTTAATTGGACAAATGCCTG 28 54 33 34 52 11 26 28 49 41 33 40 56 32 36 44 43 51 41 57 42 39 34 52 21 24 44 31 47 43 32 36 86 38 37 44 42 17 30 47 33 16 42 39	20
CTGGTACAAGATGGCTCCAGCATTCCTCTAATTTCCTTTTAGTTCTATAAAATAGCCTCTTGT 52 30 76 66 76 89 106 55 99 27 72 115 104 95 119 100 64 24 55 149 16 54 98 66 50 89 28 78 90 54 101 90 101 56 55 75 68 99 82 106 98 109 46 70	81
CTGGTGTTTGATCCCCACACATTATTGCTGTGTGTCTGGGTTTTAATTGGACAAATGCCTGGT 29 48 28 36 35 13 22 51 51 36 29 21 53 57 54 24 40 31 32 66 26 27 34 42 30 21 55 45 46 21 41 62 52 49 29 43 42 23 53 52 52 41 24 23	20
CTGGTTTGACTCTGTTTGCAAACTCTGGATTGTGCACTGCACTTCCAGAGCCTGGCCTGTAGG 32 49 29 30 41 10 21 51 30 29 17 20 38 29 46 23 27 31 15 83 33 43 35 41 11 26 48 33 40 30 41 49 81 73 35 49 54 28 39 39 55 28 35 30	22
CTGTAGACCACAACAAGGCATAAACTCCAGAGTGAGAGTAAAGAGGTTTTCCAACAGGGTGGA 38 71 42 54 27 22 34 67 51 61 44 29 52 43 42 72 46 44 38 49 75 48 51 64 31 33 51 49 45 57 43 58 115 34 41 58 66 59 28 55 37 34 27 40	46
CTGTCTAGTTTGGAATCTCAACAACTTTAAGCTGAGTGAGAAAAGGCACACAAAGAATTAGAT 27 56 17 31 21 17 13 91 24 48 39 22 63 21 49 19 35 29 19 31 20 27 32 31 14 24 45 37 32 53 23 18 47 44 49 33 38 16 50 25 46 11 40 29	16
CTGTGCGACAAGTCTCCCAGGAGAGTCGGCAGAGGGAAGAGAGAGACGGTGACAACCGGGGCA 8 23 15 23 17 14 7 33 8 27 17 30 15 21 22 35 8 14 13 24 19 13 10 9 29 11 14 18 14 14 11 5 30 15 20 7 14 11 12 37 7 17 10 8	9
CTTATGACTAATTAAAAACAAGACACTCACATATAAATGAAAGTTATATATAATTAAAAGGCC 28 67 38 18 40 28 26 36 29 47 39 50 62 24 45 55 37 61 39 62 119 34 46 43 19 22 48 40 24 44 43 36 59 42 44 40 36 28 39 24 36 38 25 35	40
CTTCCACTTTAATGAGAGTTAGATTAATGAAAAAGGACCTTTTGCCTCAGATTGCATGACAAC 36 135 31 25 39 16 23 61 26 106 33 18 66 26 48 22 55 37 53 15 127 26 46 42 7 25 44 43 48 63 34 36 72 47 62 26 45 23 22 31 33 19 37 38	19
CTTCTCTACCTCCCCCTGCTCCTGAGGAGCGATCTGGAGGCAGCCTCCTCTCACACCCACTGC 27 138 33 71 27 33 59 181 45 116 113 49 51 80 101 37 87 61 49 163 29 30 32 24 45 41 46 44 49 127 37 38 124 62 45 33 90 45 85 106 22 118 41 22	58
CTTGAAGGTTATCATCCACATGTCCAGCTCTCTGTACCCCATTTCAGAACAGTCAACTATGCT 26 84 41 42 44 47 52 103 73 47 56 60 86 72 72 64 59 39 57 91 55 31 83 38 48 60 45 70 70 39 47 72 93 44 43 72 60 52 52 62 63 50 48 42	57
CTTGAGTCCCCCCCAACTGTCCTCCCGTGCACGTCATCTTGTAGTGACCATCTTGTGTCCACA 27 78 45 45 26 39 50 150 26 85 111 44 63 66 86 35 46 61 22 144 24 24 22 25 55 38 38 30 52 104 57 46 95 66 27 15 80 34 68 151 39 108 13 42	37
CTTGATCATCCCAAACTGCCTTCCCTTGCAGGCCTGGTCCCTCCCAACTCCTCTCCCTATCAT 12 19 19 16 31 53 28 53 22 30 33 36 31 54 63 33 17 25 37 103 27 14 21 15 31 37 18 25 22 31 39 22 35 37 15 23 28 24 22 61 29 48 18 22	47
CTTGCCCTGGTTTTTCATGATGTCATCCATTCATCATTGTGAGCTGATTGGCGGTCCCAGGCC 24 71 32 79 15 22 32 67 37 100 69 45 26 24 54 47 31 50 32 77 61 15 6 19 31 26 23 36 18 44 31 33 42 38 42 16 49 38 49 62 29 73 16 16	23
CTTGCGGGTGACTGTCACCCCCTCATTCAATGACTCATTATGCCAGAGACTAAATTCTGGGAG 8 51 13 56 18 16 21 94 21 21 63 26 24 32 33 20 17 27 15 91 15 11 10 14 31 23 10 26 19 81 17 18 58 44 15 9 48 24 37 38 6 71 15 9	20
CTTGCTGCAAAACCTATGCTAATTATGTGATGATTAAAATAACAATGAACACCAGCTTCATTT 44 118 75 82 50 71 55 93 79 140 80 142 85 46 81 74 77 59 58 91 154 26 65 50 56 87 53 62 59 98 56 94 94 110 79 49 62 61 54 37 72 77 20 45	73
CTTGGTCCTCCCCAACTACTTATAAACTGACCAATAAAACCCTTATTTATGCTAAAACACAAA 27 54 17 19 25 14 23 36 38 32 40 19 56 26 71 32 33 20 25 38 12 25 32 36 13 21 40 33 38 56 26 34 23 42 40 27 50 17 42 23 36 16 18 27	15
CTTGGTGAGGGACCAAGCAGTCTGCCTTCTGCCCCACTCACTAGTCACTGCTATCACGGACTC 28 53 27 32 43 33 42 70 27 52 20 70 7 23 29 14 14 50 26 82 52 16 31 8 44 38 27 37 33 66 26 10 30 50 25 32 12 38 11 84 26 51 29 33	47
CTTGTTCCCCCAAACTGCCCTCCTCTGCTGGCCTGGTCCCCCTCTAACTGCCCTTCCCTTCAG 13 39 40 86 39 37 42 122 59 37 97 34 48 29 89 34 30 44 25 106 12 15 25 20 42 41 42 24 44 105 45 40 67 64 37 27 52 44 75 109 44 108 31 20	28
CTTTCATTCAATCTATGGCAGTGGTTCTCAACCTGTGAGTTGCCTGAGAATCGCTAGCAATAT 21 25 41 38 42 35 39 16 33 9 35 66 36 45 22 40 25 19 36 69 10 11 25 39 40 30 37 35 26 23 21 41 14 30 35 14 35 32 39 56 28 50 16 13	38
CTTTCTCCTGGGCTTCAGTGACCAGTAAAAACCTGCCTCCTAGTGGTACTGTTTCTTCCTCTG 33 33 23 17 32 18 14 35 52 27 40 31 44 28 62 24 19 29 13 38 18 23 43 39 12 30 48 23 39 22 33 48 77 54 30 42 23 14 43 26 43 44 41 23	11
CTTTCTGATGTTTTCAGAACTGTGAATTTCTTAGAGAACTGAACACATTTTTCCTTAACAACT 20 28 34 51 23 41 29 38 32 25 45 79 30 47 41 58 22 19 30 39 41 13 36 22 11 30 28 47 18 44 19 31 39 35 35 10 22 24 11 44 16 25 16 20	42
CTTTGACCACAGATGCAGGAACAAAGGCTGGCTCGGCATCTTGCCAAACCCTGTGTGCCACCG 43 95 63 100 56 37 54 141 49 120 117 92 74 62 57 71 90 83 60 119 31 39 54 45 47 46 60 55 64 70 54 23 48 70 55 36 89 56 52 115 38 129 29 43	89
CTTTGGTCTCACACTGCCAGGTGGATGCTGAGTCCCCTTTAATAAATAAAAACCGGAGCTCAG 23 67 13 14 22 13 8 36 29 52 54 20 45 27 25 24 29 47 32 36 30 31 38 40 10 17 42 49 29 66 23 23 54 49 43 12 41 21 22 19 34 27 46 40	14
GAAAATGTTATTTAAAATTCTCTAATCTATTATCCTACATTCAGGAAGGTCAACACCTACACC 22 26 31 21 30 16 15 24 21 27 17 28 37 22 14 23 19 21 27 41 13 26 32 19 8 11 27 35 34 20 17 29 61 12 28 32 15 13 29 18 38 19 21 35	21
GAAAGCAGTTGGTAGTCCTTGCTACCACTGTGGCATTCCCAGGTAGAGCAGTTTTAATGTGGA 24 96 20 47 23 32 34 89 28 55 47 65 13 38 36 39 21 72 21 65 34 28 29 16 23 40 40 19 29 79 34 25 42 56 32 23 23 41 43 68 29 68 16 27	32
GAAATCCTTGTGACATGTTGATGTGTCATGACAGTGACTGGGAAACACTGAGGACAATCAGTT 18 16 26 45 38 19 15 81 32 22 26 23 64 21 47 21 24 24 28 26 8 30 43 43 13 36 68 32 39 32 27 36 45 53 38 44 33 29 26 11 52 32 33 31	15
GAAATTCTTTCTAGCCCATTGGTGACTTGTCCTCCAAAGTTCTGCAGAAAGACCTACTTTATT 25 45 34 59 59 60 50 100 41 44 72 70 120 62 75 81 95 61 69 69 135 62 32 63 45 20 52 90 58 50 49 92 85 37 76 72 61 55 15 35 47 44 61 61	85
GAACAGGTACCTTAATCCCAAAGTCCTGTGACTTAGCACGAGCTGAGAAAAGCACACCAAGCA 34 99 61 107 57 55 70 60 72 98 92 136 62 87 68 75 61 66 40 107 88 32 45 43 54 56 55 54 68 80 51 72 45 53 89 44 55 61 61 111 40 88 47 44	76
GAACTCAACCTTAGACGCCACATTGCTCTCATGACTGGGAGCCTGGGAGGCAGGGAGGCAGGG 33 38 41 51 35 24 37 40 48 25 41 19 48 64 53 51 30 17 44 95 35 34 64 36 25 29 54 72 31 21 33 46 81 22 36 43 58 36 37 49 68 37 33 45	37
GAAGGCAGTTGGGTCCCGCTGCACGACAGAGCTTGACTCTGGGTCTCGTAGTGCAGTAGGACT 37 47 16 42 43 42 41 106 61 38 47 68 87 67 79 59 46 25 60 128 23 56 71 53 41 49 53 107 56 39 54 63 137 37 17 42 86 56 72 67 54 31 28 58	77
GAAGGCTGCTGTGTTGTGGAACCTTGCTAGCACATGGACCTTAGGGGGTCCAGGCTGCAGGAC 33 115 58 60 36 46 54 103 42 78 82 95 52 61 70 51 33 64 42 81 44 35 47 30 44 48 60 58 39 33 43 57 43 60 79 28 49 51 73 101 41 92 22 36	33
GAAGGGCAGATGAATAAGACACATCTATACCTTCCACGTGTTCCATACATTAATCCAATCTCT 29 22 48 77 41 56 37 43 55 13 54 112 47 54 44 57 12 16 43 60 15 21 45 36 49 57 56 39 49 52 40 47 67 13 43 21 34 41 40 59 30 74 14 46	56
GAAGTCCATGTACTGCTCCTCTTTCAGCAATCAAGGACAGACACAATAGAGTCCTCAGCTCTC 36 39 87 91 57 77 67 84 103 37 119 158 121 78 71 92 65 31 59 91 37 48 64 56 68 81 81 67 64 80 84 87 79 83 55 47 78 45 82 101 64 133 23 79	100
GAATCCATGCTCCCAGAGGCAGACAGGGAAGCGTTAGAATTAAATTATCTGTAAGTACAACTT 55 49 81 73 81 72 79 92 70 19 54 103 144 108 109 95 84 35 94 167 23 52 110 91 73 95 94 101 102 86 86 97 97 40 85 70 102 130 82 115 67 64 55 109	111
GACAGAGCAGCACAGTCCAGCTCCCTGTGGCCAGCTCACCCCCAGGAAGATGAAGAGACAAAG 28 59 54 41 36 40 36 39 49 33 39 99 38 44 55 41 39 22 44 70 17 27 27 29 47 47 40 42 25 55 38 48 42 39 58 20 68 46 27 73 29 45 18 40	31
GACAGGGCCTGGGCACATTAATCCTTTTATCTCTGCACATTTAGATTGTTTTGGGCTTTTACT 49 69 73 59 56 42 40 27 65 27 66 51 106 69 74 69 82 52 57 89 27 63 119 70 32 38 76 90 81 64 58 63 98 40 83 72 75 73 55 62 76 49 58 65	80
GACATGCCCCAGGAGGGCAGAGGTGAGCACCTGGGCCAGCGCTCCACCCTGAGACGACAGAGA 14 40 20 51 26 10 20 25 43 16 35 22 74 25 73 18 28 57 28 57 8 24 40 40 15 23 53 19 36 37 21 29 69 62 61 35 62 22 68 27 50 30 42 24	7
GACCAGACCTGCAAAATCCGCACCCCCTCTCCCTCCCACACATCCTAGGGGCCTTCATGGAAG 10 101 19 68 21 27 40 45 28 61 70 52 52 37 32 30 19 49 23 90 53 8 27 12 41 29 21 22 21 72 38 24 30 66 34 12 57 26 37 51 15 67 6 26	10
GACCCTGGGTGATACAGATGTTTCAGGCACTGTTTCTGTCCCCTGTGAGCAAGCTGGCTGGTC 36 77 21 47 35 21 27 103 61 65 69 9 76 53 70 34 57 42 36 101 26 50 54 56 32 43 55 42 55 85 54 46 147 49 55 52 64 21 45 52 57 44 48 52	28
GACTAATCAAGAGAGCTGCTGTGACTAAAAGTGAAGTGGAGGTTGTAGCTGCCTGGGAGATGA 27 176 25 34 9 8 9 79 47 83 73 27 44 31 42 36 75 93 29 63 85 20 50 35 15 18 50 38 33 67 25 34 84 60 62 20 35 21 31 34 50 40 25 28	24
GACTGTGATGGGAAAGGCTGCCTGTGAAGTTGTGGGGAACAGTAAATGCCACTGAGCTGTGAA 21 62 28 28 31 6 11 49 29 67 35 19 45 43 45 22 35 34 23 50 47 27 42 35 10 13 42 35 15 44 38 24 62 48 48 26 48 13 21 39 30 29 20 47	21
GAGAACGCCATGAATAGGGCCTGGCATCTAGACAGGAAAGATAGCACAGGACTGTGAATGTTC 43 75 24 32 21 15 18 18 27 45 34 21 51 17 40 31 42 46 27 48 47 45 44 38 23 16 52 33 30 43 44 28 79 60 36 54 44 22 38 23 35 40 30 31	12
GAGAAGCTGGATTTGAGAGGAGCTGCAAAGATGGAATCAGTATAACATGAAGACTACTGCATG 68 75 86 54 61 78 65 52 67 54 74 169 75 76 50 91 53 64 38 106 65 24 62 25 38 81 65 92 48 72 56 68 66 85 38 49 91 50 42 104 46 84 26 82	68
GAGAAGGAGTCACTGCACAGGTAGGCTGAGAACATGCCAGGACCTGTGACTATAAACCATAGC 65 97 95 76 63 57 61 98 114 91 113 157 80 91 93 85 83 49 78 117 58 56 79 66 50 75 81 91 50 112 68 81 75 56 89 48 93 40 69 127 87 91 55 72	100
GAGAGCAGTTGTGGGCATTCAGGCAAGCAGGGAGGGCAGTTAAAGGTGGCTGGGGTGGCAGAG 25 116 32 56 28 24 37 99 38 66 57 55 41 26 62 31 16 47 21 147 18 9 23 41 57 30 53 48 34 69 34 38 62 67 41 15 81 31 49 80 14 85 27 21	47
GAGAGGGAGCTGGGATAGTTTCACTCACAGCAGCAGGCGTTTTCTGGACATAGGCGCCCTGGG 58 75 85 111 92 85 121 176 114 50 93 138 130 122 92 102 74 60 74 251 40 45 65 66 95 81 98 76 100 64 91 101 113 91 55 75 121 102 86 119 72 136 54 78	86
GAGATTCCTTGACTAGTCCACTTAACCAGCTTCTCTATTATCTCAACACATTTTTGTCTTATG 35 31 27 41 49 17 26 33 41 21 27 20 80 52 68 30 39 28 32 41 11 43 43 42 20 28 67 50 38 47 45 30 71 40 46 63 46 24 36 28 56 46 49 50	22
GAGCACGTCATTGGACACGTCCCCTTTGTCCCCCTTTTCACCCTTCTGTCCTACTGGGCCCTC 34 94 31 47 40 12 27 42 40 59 74 38 80 78 83 34 73 50 34 105 56 42 45 49 27 44 67 55 53 59 45 42 137 48 53 61 73 24 51 44 80 25 67 25	33
GAGCGCCCCTGAGTCTTCCTCTCCCCCAATGGAGCTGTCCTTCTGTTTCTGTGGGATGATTCC 37 161 89 100 49 59 69 141 76 133 119 113 89 84 85 105 89 86 86 181 144 44 77 73 53 64 82 95 76 110 58 105 169 106 93 36 108 75 63 122 74 131 41 83	78
GAGCGGGCCTAAGCCATCAGTTGGATATCCCCTGAGGGCTCCTGGACTGCGATAGGGCACAGA 38 34 21 28 30 15 17 93 21 22 10 7 23 29 12 13 13 26 20 63 15 20 31 12 9 25 33 17 22 21 39 7 26 38 28 44 19 23 8 50 13 34 41 32	23
GAGCTAGGATTCACTCTCATCCCAGAGAGAGCTGGGAATTAGACCACAATCTCAGTGCAAATC 38 16 14 23 28 12 19 41 32 17 22 16 35 43 49 27 43 49 21 76 6 30 43 36 6 30 50 42 40 33 20 21 61 40 44 37 54 25 37 45 51 41 27 33	21
GAGCTGGTGGGCTGGCTGGCCTTCAGGGCCCTGGCTTTCCCCAGGGTGAGATCTGTTACACAC 30 88 18 23 35 12 25 61 46 76 19 20 62 27 56 20 45 65 14 50 37 20 38 43 20 19 54 54 46 89 38 24 55 43 47 37 69 16 38 37 63 32 46 29	19
GAGGAAGGAACAGAAGAAGGTATTTAAGATTCAAAAGTTTCTAAGACGGTTTATAACTCATTT 23 12 9 34 24 13 11 44 35 8 28 21 34 16 42 24 17 20 38 65 10 23 34 40 16 18 37 27 35 20 17 37 49 34 36 34 24 25 36 30 45 27 35 33	12
GAGGACAAGGCCCACAGATGTAGCAAGGGTACACCTAGAGTGAAAAGGGGAAGCTATGGGAGA 26 168 46 72 46 28 62 98 52 64 86 101 38 64 64 54 52 42 42 97 69 34 64 41 62 52 83 95 33 74 54 42 61 70 50 30 67 38 43 79 31 64 27 42	51
GAGGAGCATGAGAACTGAAAAGGCCCCCAAATTCTGGGCTTCTGAACTGCTCCCCACTGAGTG 42 58 65 44 34 48 34 66 54 23 28 105 42 63 60 82 29 23 58 91 15 46 48 44 61 53 64 69 35 26 39 39 79 26 35 34 110 68 50 107 17 59 13 44	62
GAGGAGCTTGCAGTGTGTGGGTTGCAGGGGAGAGCCCACACCTGTGATTAGGACCATCTGCTC 15 169 23 47 19 31 27 78 45 95 47 67 42 29 40 53 28 80 30 51 60 12 37 22 26 33 26 25 28 69 28 29 36 37 63 11 42 29 53 45 21 47 11 26	18
GAGGCAGGGGAGCTCCCCTCATAAAGTGAGATTTGAACGGCAACTAAGCAGCAGGAGGAGGAG 24 69 16 39 21 15 12 74 33 56 46 18 37 28 43 15 34 48 25 63 34 32 16 36 20 18 36 22 21 65 31 28 59 40 33 29 65 14 48 42 22 34 50 31	22
GAGGGACTGAGAGGTGGTCAATGCATCTCATAGCAACTGGTTGAGTGGTTGTTCCATTTGTTA 36 41 41 38 29 15 16 71 47 23 44 18 56 64 44 34 44 11 26 32 15 42 38 56 18 24 64 43 36 32 36 36 92 19 29 37 26 31 54 59 73 43 40 42	25
GAGTTCACACCCTGTCCATCGCTGTCTTACTGAGTGAATCCACACCCTTTCTGTTCCACCAAT 9 52 29 44 17 41 15 38 37 48 71 57 38 45 25 31 30 35 17 60 52 19 21 20 36 33 29 18 14 33 26 27 45 49 35 20 27 40 35 52 10 28 16 21	14
GAGTTTGGCATTTGCTGAGAAGTGCAATTCGTTGTCATCATTATCTGCACTGAGCATGTGACT 23 155 93 119 76 80 74 87 39 86 95 161 74 81 47 97 48 95 59 138 64 27 66 74 26 80 65 120 55 112 69 87 87 99 67 58 31 93 81 125 50 121 23 77	90
GATATCTGGCAGTCGGACATCCCCTGAGGGATCCCAGATTGGAGAGGGTACAGGCTGGGCTGA 38 241 50 116 49 48 53 137 55 197 103 75 67 66 74 54 58 62 50 143 111 25 56 33 70 43 51 67 44 98 50 42 117 84 60 35 73 48 36 114 33 98 24 36	51
GATATGATAGCACCCTTTGTCAAAAATGAGTCTTTTGAACACATATGTAATACATTAATCAAT 42 103 44 22 25 39 26 43 30 64 41 55 37 45 24 58 38 78 55 32 139 35 50 35 20 21 52 55 46 40 24 42 64 37 63 38 34 31 30 26 22 29 12 32	45
GATCAGCCAAAATTGGCTCTCCGACATCCCAGCAGAGGTCCTGGATTGCAAGAGGGCAGTTCT 18 18 41 52 43 47 33 37 47 14 18 81 31 51 34 35 22 13 26 72 5 29 21 31 49 33 39 44 31 42 26 32 66 31 33 26 43 34 36 81 10 30 11 41	51
GATCAGGCCAAAACCAGTTATTCAACATCCCCTGAGAGTTCCCAGATTGTGAGTAGGCACAGG 49 131 69 65 63 42 69 67 71 76 106 130 65 79 66 75 67 63 59 107 97 42 69 45 53 56 80 75 38 107 42 79 75 100 77 38 83 62 88 105 36 70 29 48	75
GATCAGGCCAGAACCAGCAACCCAACATCCCCTGAGGAGTCCTGGATTGCAAGAGGTCACAGG 59 58 79 92 64 71 62 74 88 34 72 84 108 86 76 83 69 23 54 108 30 57 92 75 47 57 87 85 81 89 75 100 147 69 102 73 112 69 72 129 54 103 39 68	100
GATCCCACCAAGCCAGCAGCACCATCAGAGGACCATAACTCAGAGGCTGGCTGCAGCTGCCGA 45 87 74 98 63 54 65 113 75 78 103 114 57 67 67 69 76 71 49 156 97 47 49 34 59 63 69 65 55 66 54 49 101 80 69 43 59 64 80 117 41 144 32 52	68
GATCCCACTCTGCACACACAATCTCAGCCAGCTCTCACTGTCCAGGGACGCCAGTAAACAACA 21 28 47 47 48 38 42 39 61 19 46 103 40 58 34 53 27 15 41 104 11 29 44 42 39 55 47 42 38 45 48 43 36 41 45 21 72 37 56 71 34 72 24 36	44
GATCCCAGGTGGCAGAGCTGGTGCTGGTGGTGACGCCTCCTGGCAGTGGGGAGAAGGGTGCAG 6 37 28 68 16 23 23 63 36 65 55 56 23 45 44 31 18 35 39 73 24 13 17 24 16 31 25 37 19 34 18 26 38 53 26 12 54 35 41 70 17 63 20 25	39
GATCCTGCAAAAATGTGGGATGACAAGCAGTTCACAGCAAATTTTTTGAAATTGGGGTAAAAT 23 44 25 21 34 11 20 13 36 19 26 13 52 22 25 29 36 28 43 52 14 22 25 25 7 19 41 43 28 32 19 40 25 31 36 27 48 21 29 30 27 39 37 31	23
GATCTAGTCCCCGTAGCTGGTGGGTGAAGGAGTGGCAGAATCTTGGACTCAAACATTTCTTAG 36 63 50 40 48 51 52 49 49 39 37 79 87 94 67 80 48 34 38 85 52 38 40 61 31 44 62 76 55 34 49 66 89 58 41 55 68 45 61 84 63 48 45 46	68
GATGAAGTAGTCTTCTGGCCAAGAATTGCAATGTCCAGGTAGGGAATTGAATGAGAATCACAA 51 100 90 100 75 84 94 123 104 56 88 139 87 124 80 87 72 44 74 157 68 53 82 85 70 78 88 69 55 72 70 104 101 72 82 58 99 79 69 140 52 98 26 64	79
GATGGACTGTGCCTACTCCCAGCATCACTTCACCATGATGTCCCTGACTCCTGGCCTCCAAAG 63 54 101 142 77 84 104 141 107 33 81 148 130 121 113 96 88 49 106 244 27 72 128 81 114 125 126 103 89 140 98 122 125 56 116 96 163 128 112 148 86 124 82 106	123
GATGGTCTCCTCTTTTAAAGCAGGTTGTGTACAACATTCAGTACACTGAAGGTAAGCTAAACC 46 18 62 47 37 34 52 42 55 17 39 69 69 61 56 86 22 50 45 64 13 33 93 45 20 46 60 79 55 27 50 67 111 31 37 61 67 42 46 56 56 33 33 52	57
GATTGGGTCAAAACTGGCTCTCTAACATCCCCTGAGGTGGCCCAGATTGCAAGAGAGCACAGG 38 20 22 26 44 14 30 37 38 14 15 29 66 43 64 29 46 11 33 76 6 38 39 54 21 18 64 41 37 27 32 46 97 28 47 41 63 16 34 72 59 29 33 40	32
GCAAAGTCCCAAAGAGACAGACTATGGAAACATTGCTTTTCTAGCTCCTATCTAGTTTGGTGG 35 83 59 82 50 64 49 81 81 50 85 82 51 87 43 53 36 29 39 72 27 34 44 24 40 54 30 35 47 73 32 39 90 76 67 43 61 54 65 72 40 88 21 42	51
GCAATCGGGGCAGCAGCTGCCATTTGCACCTGCTGATGCCACCAGCCCCACAAGCATCCACTA 36 222 51 146 45 35 51 151 29 143 126 44 68 83 47 46 77 101 45 140 84 31 56 54 46 58 63 68 61 155 52 56 128 114 47 26 123 85 46 116 21 104 26 61	64
GCAATTGATCAGCTCTGGGACCCCGCCTGACTCTCTCAGTGCCACCAGTGGTCACCATTTGTG 30 123 39 106 48 51 69 200 73 89 153 91 66 69 99 68 77 80 54 120 29 24 51 36 65 63 82 24 65 146 58 70 101 103 76 43 112 70 84 101 52 106 46 51	73
GCACATACCCAGGTTGAAGCATCAATCTCCTGCATGCAGGAGGCAGCCAATCAATGATTCTCT 36 133 53 40 33 57 31 84 42 124 59 137 66 57 36 71 63 66 54 108 169 39 51 26 24 44 36 68 36 99 53 48 53 54 52 31 52 43 37 58 38 57 18 49	57
GCACGGCTGATTTGCAGCTCAGGCAGAGGCTGGAAAGGGAGCGCTCCAACACGTTCACAGTGC 48 7 68 88 53 75 58 62 71 16 84 87 65 56 72 69 27 41 37 134 10 37 54 35 42 44 46 83 61 76 50 65 77 57 36 48 77 62 58 123 47 98 30 46	67
GCAGATGGGAGGCTGTCTGAGCTGTACAGGCATGTAGAAGTTGCCGTAGTCCCAAGATTATCC 77 39 97 102 105 87 114 126 124 83 143 128 117 120 92 118 73 51 76 194 57 52 119 64 80 106 80 76 100 72 90 104 107 68 103 74 131 116 107 122 108 147 46 76	97
GCAGCTGAGTGGGAACTGTAAAAGGAAACCCCACCTGGGGAGACCCACAGTGTCCCATTTCAT 26 61 20 40 15 5 12 22 33 44 32 17 45 37 25 18 29 36 12 32 12 33 35 38 19 32 31 31 25 30 27 35 82 39 53 37 25 15 9 25 36 44 37 35	19
GCAGGCCACAGGTACCTGAGAAGGAAAGCCCTGGGGAACAGCCTGCTTTCATCTGACAGTTAT 29 61 24 39 23 10 24 41 35 68 42 25 66 41 21 25 32 38 20 62 28 41 35 46 17 27 56 34 34 15 33 45 75 37 43 41 46 11 24 41 52 25 40 38	33
GCAGGGAAGGACAAAGTGGTCCAGGAACCCTCAGGAGGGGATTCGATCCGGGTTGGGGCAGAG 13 88 18 38 19 19 22 42 20 42 58 46 12 35 22 22 20 24 21 41 37 15 17 17 22 18 18 17 19 34 18 19 22 40 28 10 28 21 30 52 12 49 6 16	28
GCATCTATTACAGTGCAGGTCCTGGGAGCCTGGAGCAGGGATCTAATCAATTAGTCAGTGTAA 20 90 40 50 24 39 31 55 48 64 42 84 54 44 44 68 31 31 40 50 67 15 25 29 33 34 50 41 28 77 23 28 13 61 39 18 54 34 60 40 23 52 6 30	52
GCCAAAATTGGGGTGAGGCAGAAGCCGACCTGCCCTTGTGTAACCCTGACAGTGACACCCACT 59 331 75 142 49 68 87 150 74 259 135 121 106 102 121 91 122 155 70 183 180 45 63 55 112 88 95 78 79 159 66 105 126 113 130 36 132 83 134 187 73 145 81 64	71
GCCATCTGCCATAGAGGCTTTCCTGCTTCATTCTGAAAAGCCATGCTTTTAGGAAAAGCAAGT 42 72 65 61 56 61 60 70 72 53 98 81 93 100 92 78 37 49 62 131 35 55 74 63 84 57 68 68 59 91 60 65 99 59 83 52 91 92 43 120 45 71 44 63	90
GCCTCTACCTGCAGCCATGGGAAGTCTCCCTCTCCCCAGAGTTATGAACACCAGCCCAGGACT 34 107 49 77 53 53 58 97 54 63 38 88 41 44 46 30 46 70 56 151 43 49 59 15 55 55 61 64 67 88 63 31 27 64 73 35 32 62 34 76 30 82 54 48	53
GCCTGTTGATAAAGAAAAATCAGTAGTGCCCATGTGTGGCAACATTCTTGGTGGAAGTCAGTC 47 17 45 45 51 47 61 20 31 10 55 76 48 70 46 47 20 24 59 121 5 25 57 56 53 50 55 58 56 18 60 81 22 25 51 47 51 60 34 83 52 66 18 33	44
GCTACAGAATTAGAAACCACATCTTATCACTGCATAATGGCTCTGGGTCTATTTCCCACATCC 27 18 57 48 26 47 42 57 47 18 44 114 36 64 45 54 29 18 44 44 24 22 40 28 40 48 31 37 48 27 29 36 20 9 27 18 30 45 37 73 13 68 13 29	52
GCTCACAGTCTGGCACTTGTAGCCAGTCACCTCATTGTTGTTCCTCTGCATTCTGCTGATTTC 34 47 57 54 40 54 55 50 50 31 27 114 29 49 37 49 40 21 55 93 51 32 43 22 72 40 49 48 23 37 30 33 34 41 31 18 39 64 37 68 40 57 10 30	55
GCTCAGCACAGGCTGGCTCCTGCCCACTGTTCAAGCTCATTCTGTACTTTCTTTCACTTGTAT 42 104 73 85 56 42 64 155 70 38 106 66 90 41 68 70 57 71 29 119 75 46 76 78 31 45 78 91 83 67 55 74 126 56 75 87 103 74 71 78 54 54 77 59	72
GCTCCATGCTGCACTGGGCATGCAGGTCAAACTGGGCAACGTGTCCTGTGACCTAGATGGTAG 63 45 92 107 79 68 106 139 107 39 123 139 83 145 102 99 61 48 85 192 13 25 117 69 95 100 100 95 69 56 90 117 118 93 84 69 112 82 83 100 72 143 61 101	105
GCTCCTCAGGAGAAGGTCAAATTCCTAAGAGCTGAATTTTTGTTTACTCTTCTAATGTATAAC 20 54 46 41 28 43 22 26 38 72 61 74 16 23 27 49 20 53 26 40 47 17 23 17 31 24 23 29 25 35 23 23 42 29 34 15 28 9 49 51 7 44 9 26	33
GCTGCACAGCACTAGGGACAGGAGGCACAGCTGAAAGCACTGCCTCTAACTCAGACCTATACC 45 48 89 67 98 87 81 111 99 45 51 97 103 126 126 91 72 38 63 157 27 52 96 70 68 101 60 104 80 87 85 85 132 69 31 77 124 104 56 96 92 61 65 120	127
GCTGCTGCAAGGGGGCGGCAGCTGAAGGTAAAGGTATAAAAGGCTGAAGTCTCTCTGTAGAGT 25 69 26 37 26 12 20 94 39 37 63 25 64 30 43 21 31 43 31 52 25 30 32 38 14 9 28 26 23 42 23 34 101 59 36 36 51 16 43 42 38 41 31 21	23
GCTGGAGCCTGCAACCTCCCACAACTGGTCCTCAGCGGCCTGACAGCAAAGGTCGGGTCTGTG 41 28 63 61 42 58 68 41 44 18 61 66 59 74 76 62 42 24 61 64 9 43 40 48 51 49 41 92 36 56 50 60 125 31 39 56 92 81 63 61 33 70 30 53	71
GCTTATTGAAACACAGAGTTTGCTGGATCCTATCTAGAGTTTCTGACTCAGTAGGTCTGAGGT 28 54 50 47 41 19 28 79 47 47 42 14 75 64 45 53 34 31 35 93 49 51 66 56 32 24 46 58 58 47 42 55 64 31 42 55 50 38 55 55 40 52 23 36	36
GCTTGCTTTCAGAAATTCTCCGAAAGGAAGAGGACCCCAAGACTGCCTCCCAGTCTTTGCTGG 28 11 45 37 38 30 23 15 52 9 37 75 62 72 42 50 30 18 35 37 6 13 45 28 35 32 47 42 30 33 46 48 64 17 26 41 37 32 42 58 32 51 14 28	42
GGAACTTGACGGTGAAAACAACACTAAGAGTTTGTTCCTTAGAAAGCGAGCCTAGTTGGTACT 38 44 74 60 56 58 65 57 74 25 57 100 101 59 67 88 32 59 42 111 21 49 72 57 70 49 90 70 68 75 40 85 53 20 78 62 61 94 62 70 56 65 11 50	68
GGAAGGTGAACAGGCAGTTTTCAGAATAGAAAAAGCATGTGGAAGAGAGTACGTGGAAGAGAG 16 8 16 23 33 10 13 9 26 19 37 16 34 10 20 18 9 28 24 59 12 35 36 18 22 14 25 22 29 21 23 28 43 9 20 36 40 16 20 29 30 17 19 37	14
GGAGAGCAAGGATCTCTTGGCTCTGGGAGAAACCTCTGATCTGCCTCAGTAGGAAATAGCTAG 28 45 32 29 28 14 14 57 32 33 41 27 64 38 41 22 39 47 26 54 31 32 44 43 13 22 56 59 36 55 22 29 69 50 44 39 49 24 34 23 41 38 28 51	20
GGAGCACCAGGTGATGTTTTCAGCCTTGAGGGTAGAGTTGCATAGTTCATCTGGGAGATGACC 33 66 39 19 32 19 19 68 28 25 29 26 31 29 44 44 40 35 44 92 76 30 50 37 21 15 33 52 23 41 20 43 39 49 43 32 36 18 41 23 37 13 21 23	26
GGAGGCAGTTAGGGGCAATTGGGCCAGTAGGAAAGCAGTTAGGTGTCATCTGTGGAACACTCA 31 6 54 35 38 67 62 31 35 8 48 93 94 95 53 70 16 22 73 129 7 32 89 44 54 64 49 74 42 42 65 86 81 26 67 34 47 72 42 111 61 89 27 61	67
GGAGGGCAGTTGGTGAGGCCAGACGTGCAGGGGAGAGCAGTTGGGTGGGACCAGGCCTACAGA 29 68 41 98 33 32 46 92 60 47 133 77 48 48 84 43 56 53 45 123 24 26 50 35 25 37 51 50 27 67 51 58 65 88 42 30 65 53 42 155 38 89 30 46	36
GGAGGGTAGTTGGGATGGCCAGGCTGGCAGAGGAGGGCAGTCGGATATACCTTGAGGACACCC 36 31 32 57 30 27 49 53 42 14 20 59 25 28 21 23 25 20 42 109 18 29 44 22 32 45 40 53 38 36 42 20 45 38 24 17 29 52 15 73 18 54 35 56	46
GGAGTCTCGGACTGCACTCTCTGCCCACCAATTTTGTGGAGTCAGCTCCAGTGCCACATGTTC 7 14 18 34 8 23 23 33 18 25 11 55 8 13 13 15 10 19 25 43 33 14 9 7 17 13 27 21 12 26 19 6 7 30 11 5 9 19 6 25 7 22 10 16	23
GGATAGGAGGAAGACAGAAGGGGACCATCTGCCATCAGGGAGATGACCAAAATTAGCTCTGGG 9 55 32 50 24 19 17 39 19 33 38 55 10 27 29 30 23 36 20 48 36 7 16 11 18 14 19 22 14 26 14 20 7 42 24 11 20 25 34 31 13 36 10 18	19
GGATCCTCAACAGCCACTGTCTCACCAGAGAGGAGGGGAATAAGTCCAGCTCCACTGTCACGC 6 54 7 82 12 27 17 63 19 38 30 45 28 24 34 19 22 48 16 33 26 8 13 10 24 16 14 22 13 29 18 12 35 35 27 5 42 18 24 22 17 25 8 13	38
GGATGCCCCGGGGCTCTTGTCATGGAATGCCAGTCACAGATGCACTAAGAAGTGTCCTTACAC 20 87 44 45 25 18 33 53 32 29 66 37 89 49 48 30 55 54 29 64 51 36 40 45 40 25 43 34 42 49 32 42 110 31 75 40 60 40 54 34 56 37 55 32	42
GGCAGGCATTTCAGGAGGCAGGGCTGAGGTTGGGCCAGCAGAGGAACAGAAGGATCCCAAGGG 25 167 41 40 44 10 24 105 36 80 32 16 44 24 70 23 56 52 38 77 82 37 40 28 27 18 43 52 40 51 33 38 54 67 57 29 55 18 64 31 46 56 45 30	20
GGCCAGGTGCTGCTCATTGAGAACGTGGCCTCACTCTGAGGCATGAGGGTCCGCAACTACACC 47 69 93 65 65 72 97 155 63 72 46 89 37 51 52 51 45 57 101 131 33 60 94 31 67 75 64 114 72 78 86 61 71 66 53 42 44 92 36 128 30 65 68 73	101
GGCCCTCAGGGTAGAGTTCATTTATTGATAAGCAAGTGCTGAGTATAGTCTCTGCCCTCAGGT 18 37 37 36 19 39 35 33 33 15 14 61 7 27 26 27 13 17 29 66 18 16 31 5 44 43 28 43 25 24 57 15 17 33 25 25 7 30 12 48 5 36 8 31	44
GGCCCTGGCTGCCAAGCCCAGACACAATGAGGGTGGACACCCACAAGGGTGCTCACTGACCAC 18 34 23 31 26 16 26 48 39 26 31 20 39 45 76 38 32 12 28 48 13 21 33 40 14 20 27 71 30 24 29 31 41 54 22 46 43 25 39 41 33 18 10 30	35
GGCCTGGCCATCTTTTTTGCTACATGTTTACAGCCTGGAACCATGATTGTGTTGAGCAACATT 20 85 41 77 32 42 35 93 34 68 64 76 39 49 63 43 35 40 28 109 28 21 33 22 41 42 33 22 38 61 32 26 46 54 40 26 52 39 67 70 35 53 18 25	28
GGCCTTCAAGCCATTGCTTTTAGATCCTGAATGATTACTCATAGATATTCTGATACTTACAGA 31 92 99 92 77 87 85 113 101 62 108 200 131 138 74 142 79 80 95 86 108 69 106 83 58 101 83 109 93 112 97 105 115 66 92 61 104 102 48 120 107 101 81 89	118
GGCCTTCCATGAGGATGGTCAGCTGTACAATTTGGACTCAGTACTAGGGAGTATGAGGTTCAC 24 17 47 41 36 29 30 51 45 34 37 96 29 41 26 52 42 13 43 66 8 25 42 34 23 35 43 40 21 43 46 30 30 38 46 16 47 47 50 71 26 41 14 29	29
GGCCTTGGAAACTCCAAGGAGGCCTCCTGGGAGATTTCTTTGCTGTCCGCCTCTCCTGCTTCT 61 58 90 73 69 70 74 108 84 40 82 131 98 145 93 93 77 41 99 86 22 52 89 72 86 79 75 113 59 78 73 99 105 67 71 51 137 91 64 116 72 96 44 77	98
GGCTCCCAGTGGTTCCCAGATCATGCTGTGGATAGGTGGGCTCAGGCATCCTGTTAGTTTGTG 45 28 60 82 82 53 63 93 42 28 68 74 86 104 84 79 49 24 83 113 7 47 54 64 87 55 30 100 67 45 73 78 145 43 31 43 77 65 78 105 39 68 57 84	82
GGCTTCCACACCAGGTGATCCTGCAGAGCTATCAGTACATTAAGTCCTGGTATAGCTGCTCTT 35 62 38 44 41 16 24 90 56 51 60 17 66 45 58 30 54 26 26 81 27 37 71 46 11 33 49 44 44 61 53 49 66 65 56 44 70 27 40 42 61 44 47 42	29
GGGCGGGACCCCCTGGGGAGGAGCCTGTGCTACCTGCCTTCATTCCCAGTGAAGATATCACCG 44 99 59 75 35 43 58 115 52 83 58 61 95 62 80 67 81 58 26 78 74 47 75 60 51 42 62 82 58 111 61 55 83 59 83 59 82 54 66 87 74 35 61 63	73
GGGCTGGACCTTCCTGAGTTTGCCAGGGTGGAGCTGGGGGAAGCTGGTGTCCCATCAGAGAAG 17 90 53 85 32 42 35 113 51 67 68 84 44 40 38 51 59 48 37 89 39 15 32 26 32 43 42 68 27 85 40 36 66 27 45 20 48 52 45 54 25 56 24 32	57
GGGGAACCTTGAAACTTATAGGGAGAAAAAGTATTAACCCTTGAACTCTCACTGGGCACTCAG 21 80 36 47 16 35 32 66 30 80 59 62 50 45 37 35 47 37 33 85 63 22 19 28 32 35 32 26 25 75 18 27 45 63 32 16 39 34 30 70 16 65 22 26	28
GGTACCGGTAACGTGGCCACATTCCTAAGCAACATTAAGTCCCACTGTTAATCACAAACAGAT 22 149 34 65 46 45 38 103 57 87 88 80 61 72 46 62 60 84 43 75 38 17 36 38 35 33 47 54 26 79 37 43 56 66 63 28 84 50 57 122 42 75 25 45	41
GGTCCGGAAGCCTCTCCTGAGCCTGGCTCCTCCTCTCTGGCTGGAACCATCAGTCCATCCTGA 45 86 77 142 65 64 68 126 87 62 91 110 115 109 77 79 68 70 80 158 38 56 115 71 91 82 113 80 102 98 77 112 179 80 112 67 179 84 42 133 106 101 44 69	87
GGTGCTATTCTGGGCGAAGAGCCGTAGAGTATGGCCCCTTGGTGCAGGATGCCTCTGGGCCCT 12 19 27 58 23 33 16 23 20 16 56 29 19 24 21 38 19 10 26 51 13 17 24 19 21 32 26 27 27 32 25 30 52 42 24 23 32 31 44 48 15 35 11 22	26
GGTGGCTTGTTGGAGGCAGTTATTTTTAAGTCAGGTTTGTAAGTTAGGACAGCTTGATGAAGT 14 29 39 53 37 47 36 45 48 27 58 90 29 54 56 44 34 34 35 72 7 23 23 28 25 39 33 29 40 53 38 26 35 40 35 20 38 44 69 51 22 75 13 26	46
GTAGGAGGATGCTTGACCACAAAGGGGAATAAAGGAACCTTTCCAGTTGATTGAAATATTCTG 30 82 45 39 51 57 39 61 60 61 68 124 36 54 48 80 44 56 45 57 108 33 51 40 60 62 52 69 28 52 35 48 22 33 48 27 61 39 38 92 33 50 24 53	71
GTCACACTGAGGGTTTTTGCTTTACAGTTTGGTCTATAAATAGTGCAATTAACCTTTCAAGAA 41 21 27 30 35 19 16 41 47 67 50 34 72 38 47 31 25 26 24 60 15 36 49 42 25 26 66 39 44 49 44 39 71 41 55 53 64 19 66 37 55 33 51 59	27
GTCCCCAGGTCCCATCCAGACTCACCCAGCATCCCCATGCCAAGCATGAACGCATCCATGGTA 57 44 78 92 61 60 77 102 71 23 97 92 78 86 95 92 53 67 85 160 22 46 87 51 76 80 64 99 76 73 70 126 137 85 53 68 93 90 63 117 78 108 52 81	94
GTCGCTGCTCTCTAGGAAGGCACATGTGGTGCCAAGCTTGTGTATGGACCGTGCTTGGTGACA 21 151 34 26 28 16 19 80 36 122 69 24 61 44 73 22 45 61 30 54 58 38 37 34 17 20 47 34 30 89 49 43 97 66 60 44 49 22 44 55 52 51 36 34	10
GTCTATGGGACCTGGATTAATCATTAAAGGGGGATTCCTTATTGCTGGCTACATGGGTGGGTA 20 40 24 46 36 8 7 37 49 33 24 14 58 37 49 24 22 39 21 45 22 19 25 43 12 16 50 31 25 44 15 26 61 34 38 38 75 14 35 28 41 46 18 26	9
GTCTGAGTGGGTCCCTCGGAGGGGAAACACAGGAATGGGCTGACAGAGCCTGCAGCCAGACAC 32 56 53 78 53 33 48 83 42 56 83 97 50 60 58 52 44 36 59 117 17 22 29 27 39 52 67 57 42 89 39 59 61 59 70 28 66 55 56 110 43 85 23 47	55
GTCTGGTGACTTGCCAGTCACCTGGCTAAGTGCATAGCACTTGGAATTGCCCCCAGAATTAGA 40 80 19 37 38 7 19 83 28 42 56 18 78 35 49 21 33 49 33 48 29 34 53 35 12 20 53 42 46 44 28 31 109 38 51 25 53 38 64 33 56 34 47 34	9
GTCTGTTCTCCCTGGGAGCGCTCTGGCTACTCCTGTTTGAAGCTATATGCTTAGCACATCTAG 43 34 39 35 32 15 15 25 66 32 37 27 102 35 70 25 45 33 33 62 17 33 37 41 21 27 61 36 48 39 46 43 81 45 59 44 66 33 47 35 75 27 46 32	23
GTGAATAATCAGGCCTCAGAGGTCTGGCTAAGAAGTCTCTCTGGGTCCCAGAATTGTTGAAGA 35 18 24 19 35 10 20 28 32 16 44 24 37 35 27 18 21 15 32 22 14 27 35 30 9 17 32 34 33 32 31 31 79 25 18 41 17 11 35 38 25 20 14 24	17
GTGAGTAACAACCTACCATTTTATGTGTTTTACCTTCCAATCAATTGGGTTGGACTAATATTT 30 72 74 57 54 65 58 90 55 83 88 120 45 61 71 72 52 78 43 65 114 31 52 44 47 50 59 78 42 39 40 58 71 40 57 41 56 58 41 71 56 75 26 55	78
GTGATGCTCTATCCACTGAGCCACACCAGCTAGGGCCATTTCAGCATTATTGACAATAGCCAG 69 81 72 72 63 49 82 131 69 69 63 66 119 83 75 85 75 36 72 113 54 87 73 81 81 55 65 109 74 113 83 80 106 41 51 47 81 76 68 71 61 51 53 77	89
GTGGCGCTAGGAAGGAAGCCTAGACTCCACTGTTTTAAATTAATGGTATTAGCAACAGCTTTC 21 44 27 32 20 15 8 52 41 36 43 22 61 21 31 29 17 28 26 51 32 31 34 29 18 18 30 41 37 47 28 42 41 44 47 37 32 15 36 19 41 37 25 34	25
GTGGGAACTGGAGGTGAGGCACTGCCAGGGGACTACCAGCCTGTGCCCCCCAACTTGGAGGGG 14 175 21 71 32 12 26 96 36 94 51 51 37 26 47 18 33 57 39 71 41 10 16 12 30 24 30 18 13 92 24 20 23 89 35 10 65 31 34 25 25 35 20 27	24
GTGGGCCCTGTACTCACTGGATAGCAACGCTCCACAGTGCACTGTTGTAGGTGGTGGAACTAC 27 115 13 32 33 14 24 88 50 99 61 10 32 45 31 28 48 59 25 45 45 13 36 23 29 23 44 35 31 101 17 35 71 30 16 14 55 13 58 53 24 50 33 22	14
GTGGGGTCCCCAAGGTTCTGGGTAACAGGAGCAGCTCATTTGAGTTTCTAAGAGACCACAGAA 26 46 46 53 32 33 24 32 51 19 50 104 49 35 40 64 28 35 53 92 17 13 27 31 22 44 64 58 32 44 37 39 55 32 48 22 38 31 34 61 23 73 26 19	52
GTGGTAAGGTGCCTGATTATTGTACTGGGCACTGTCCAGAATTAGAACGTTGGGCTTATAGTT 23 63 31 37 30 50 16 45 38 24 72 29 45 68 47 59 37 37 39 44 17 7 52 42 20 46 38 74 34 19 35 24 41 15 21 30 24 43 42 30 38 25 22 36	33
GTTCAAAAATTCAGCAGGGCGGTCTTCACTCCTGCTTCAAAGAAATGTTAAATGAACACAGAG 25 91 61 50 36 47 39 64 23 67 75 91 51 24 39 70 51 46 32 88 56 22 26 37 38 50 56 61 31 59 40 42 15 52 59 22 28 55 42 68 24 57 17 34	42
GTTGAGCACCAAATAGCTGGGGGGCTGTTGTCCAGAGCTGAAGAATCTTCCAAACCATGAGGG 34 42 37 31 37 11 12 50 36 52 33 13 51 31 51 37 48 30 28 39 42 43 31 40 9 20 36 51 37 47 21 31 27 31 24 28 71 27 29 43 18 27 39 25	19
GTTGTATGGAAGCTGCTCCACTCTCCTCAGTGGGAGGGAAGGGAAGCTCTCTGACGGCAGACA 35 75 69 64 40 39 59 120 83 30 51 79 75 55 78 68 50 50 47 144 25 39 67 69 38 52 58 64 54 71 67 71 121 65 43 66 64 91 51 76 72 61 56 57	74
GTTTACCAAAAGACACGCTCACATCCATTATCTCGGTGATTCTCACCACAACCCTGTGAGGTG 29 230 80 121 37 67 63 175 102 220 119 65 85 92 113 95 89 142 75 150 162 56 83 65 87 83 101 93 71 158 58 102 121 140 105 63 69 93 70 126 37 126 40 91	84
GTTTAGTTTTCATTAAAGATCTGTTTCTTGATCTTGAATTGTGCAAGTTAAGAAAGTTGTATT 23 36 54 41 48 59 51 39 63 35 48 96 39 71 42 70 22 31 26 95 37 29 40 34 32 35 30 54 23 31 41 61 39 43 45 30 42 52 26 64 22 48 22 56	53
GTTTTCATGGAAAAGGAAATTAAGGCAGCATGAACGGAAAGGGACCCTTTAACAGGCCCTGGG 24 29 53 21 25 32 30 22 38 10 24 48 46 42 44 59 15 21 36 38 7 32 55 49 21 29 36 78 20 15 28 41 66 23 36 47 42 33 53 48 29 33 25 38	36
TAACAATTGTACATTCTGCACAAAATAGAAAAAAATTACCCAAAGGCACTGGAGAATAAACAA 35 112 42 34 31 36 45 65 40 98 39 110 13 23 27 16 22 62 52 71 123 36 37 14 72 47 51 75 21 39 50 18 21 58 33 16 21 41 26 84 15 50 13 47	51
TAACTTTTTTATACCTAGTGAATTTTTTGATTGTTGGTGTTTTATCCCACTCAAAACAATTGT 40 71 24 22 30 19 14 74 40 76 32 24 71 38 31 32 48 40 25 37 52 28 43 39 18 27 61 38 43 36 33 35 64 28 54 35 44 29 35 24 34 32 43 35	21
TAAGAGGATAAGCTAACCCAGGCACACCTCGAAGGCTGTGGTACAGTTCTAGACAAGCACAAT 36 56 33 40 34 12 17 40 33 43 56 24 61 18 67 16 26 19 24 54 28 47 38 41 24 20 52 46 45 37 44 34 66 34 32 33 45 30 20 70 28 38 27 48	28
TAAGAGTACAGGGCAAACCCCTGCCTTGCTGGGAGGCCAGAACAGCCTTGGTATCATCTCAGA 111 209 194 162 144 105 135 260 140 157 181 211 245 150 216 191 138 102 137 221 153 141 125 184 187 120 205 167 147 130 135 156 215 125 158 182 122 180 132 206 125 110 96 138	163
TAAGGGCATTCCACCTGCAGCACTGCCCAGAGGACTTCAATATTAACCAGCTATCCAAAGGCT 35 201 69 61 50 54 72 134 74 143 76 90 99 53 49 110 97 103 66 73 152 48 65 79 60 50 83 109 71 87 55 63 127 67 83 54 89 72 75 84 57 59 31 64	84
TAAGTATGAGAACAATAATTTTATCAACCCCAAAAGGAGGGCCATTAAGTTCATTCTTTTGAA 32 55 31 37 28 27 19 69 36 37 34 15 55 33 50 26 46 42 19 36 15 34 24 29 5 29 40 34 29 38 31 23 45 42 26 35 59 17 17 40 42 23 29 34	23
TAAGTTCAGGCCAAGCCTATCCAGCTTCTCTCTCAGGCAGCGGCCCCCATTCTTGGACTTTGC 35 221 68 53 36 22 29 51 70 130 86 38 76 36 60 56 46 107 44 89 243 46 58 41 23 32 52 51 34 61 36 49 90 43 77 60 56 42 63 50 30 50 35 45	40
TAATGGCAACCAGTTTACAACCACTTCATACTTTACAGTCAGTGTGGTAGGTAATGAATTAGA 38 56 18 33 34 17 13 87 41 27 53 15 96 40 60 19 30 51 21 66 43 34 44 46 22 24 65 41 46 48 39 28 75 56 62 46 70 40 45 26 79 65 37 49	12
TAATGTATTTTTCTAAGATGACTTATGGTTAATGCTGACCTTTAAAATACTGTTCTAGGATCT 32 34 53 26 42 58 54 24 62 19 35 90 40 50 55 85 27 15 40 89 40 24 74 55 50 44 29 79 47 6 45 48 68 25 10 52 48 54 27 47 51 33 18 44	60
TACACAAGGAGCTCATTAGTGGCAGAACTGGTAGAGACAGGTGAGAGCAAGATGAGCTGAAAG 17 40 31 55 15 17 20 42 30 52 66 69 21 30 42 36 24 31 24 19 49 12 33 13 28 33 33 32 28 36 19 27 45 62 13 22 41 30 16 65 24 61 12 22	18
TACACCTGCCTAATTGAAAAGTGGAACATTTCAATTCATTTTTTCTACCTAAATGTTGAATAA 43 50 59 26 54 73 48 50 66 26 31 100 70 82 57 98 46 54 55 75 41 29 75 57 31 69 67 82 60 53 53 62 113 31 47 66 56 59 37 62 74 32 22 77	86
TACACGGTGTGCTCCAGCTCTCCCCTGAAGAGGAGGGTCTCATTAGCTTGTCTTTGTGGAATA 31 182 15 23 24 13 17 46 34 91 49 18 39 35 49 20 38 61 20 90 71 19 22 25 16 15 50 32 23 81 40 34 52 41 64 49 56 12 41 30 47 35 44 34	26
TACATCTCAAGAGATTGGTAGAGAATCTGCCCCCTGGTGGTTAATACACATTATAGCAAGAGG 80 132 47 131 137 107 114 145 114 136 129 176 134 157 117 98 158 79 108 259 114 74 95 81 108 98 105 130 96 128 55 130 152 90 92 68 133 112 112 180 79 134 79 115	147
TACGAAAAATCAATTTAAATGTGCTAATATTTTAATTATATAAAAAGCTGCCATTGAGCCTGA 37 99 65 41 31 43 22 48 55 77 38 55 52 56 36 86 42 46 43 47 115 34 61 45 28 41 58 57 46 32 37 75 28 47 62 63 56 46 46 42 21 22 23 43	59
TAGAGCATTGGATTCGCAGCGTATCTATGAGTGAACCAGGGCTCTTTCTGTCTGCTTATCTTG 41 89 40 20 37 21 22 65 47 87 42 21 55 27 57 35 43 48 27 90 74 41 34 46 11 30 61 59 43 47 25 52 101 44 59 48 43 32 38 34 67 40 41 42	36
TAGAGCTGAGCTCTTGCATGGGACCCTTGGAATCATGGATACTGTGGAGGTGTTGGCCTCTTG 20 57 26 66 17 37 29 49 30 43 73 46 28 37 32 35 23 43 33 83 39 24 25 23 33 26 27 41 21 46 20 25 51 55 23 19 37 28 37 55 13 58 7 33	26
TAGAGGAGAAATTCTGGAAGGAAATGGTCCTCACCCAAGAATAGCAGATTCCTATAGTTCTGC 49 153 50 45 43 27 30 59 59 74 48 41 82 69 48 46 47 79 31 70 140 64 71 59 25 37 75 63 49 97 39 51 90 50 25 56 65 38 37 45 53 33 34 46	38
TAGATCCATGTCTTGTGATTCTGGACATGTCCTGAGCTTGCTGATCCTGGTGCTGTGCTCATG 17 48 20 18 41 11 7 33 33 47 42 11 40 50 42 21 45 30 22 38 24 23 38 33 33 20 44 36 36 41 35 42 65 39 41 41 49 9 29 25 45 19 27 31	17
TAGCTCCCAGAACCTCCAAAAGCTCTAAAGGTTCATCTGCTATGACAAAAGTAAAAACTTAGC 35 19 57 42 33 59 44 30 61 26 38 98 50 49 35 67 35 9 53 58 49 17 38 22 17 47 37 48 26 52 44 41 48 22 25 19 49 47 32 38 25 63 22 36	57
TAGCTCTTTATAGCCACTGTGAGATCTCTCTGAGTGTGACCTCGAACAAACAGGGGCGCATTC 21 102 25 56 19 32 24 83 21 94 57 52 25 45 38 49 19 63 15 25 75 22 19 14 33 27 22 29 31 52 30 33 32 35 37 11 42 38 36 70 22 48 26 22	23
TAGGGGATAGGGCCCCATCTCTGAGGCCTACCTTTTTGTACCCCACTGGGCCAGTGGCTGTCC 21 24 15 26 44 55 56 73 24 14 15 42 43 138 50 57 36 27 49 84 30 19 77 33 37 76 30 86 59 19 58 28 44 35 13 67 25 53 37 56 80 21 43 69	56
TATATATTTTTCAAAAGAGTTAAAAAATTAGAACTTTGGGGGACAATCCATGGAAAAGACCAT 46 111 68 43 38 45 46 58 77 143 55 116 54 70 34 78 73 78 41 67 159 54 66 40 42 55 63 65 41 87 56 54 59 51 66 36 82 46 39 78 23 56 21 54	54
TATCGGGCTGAAACTGGCTATCCAACATCCCCCAAAGGGTCTCAGACTGCAAGAGGCACAGAC 22 100 23 24 40 15 19 70 48 92 60 15 76 36 55 20 55 54 27 84 35 42 51 47 12 22 75 51 41 87 48 41 87 42 51 36 52 18 33 58 56 32 45 44	21
TATGCATGTAGCCCAGGGCTGGAACGGAGGAGAAAGGATCGAGAACCTGTGTGCAGAGGGCAG 31 193 30 55 33 16 22 108 57 156 65 22 77 47 66 25 54 78 35 78 184 43 55 41 20 25 63 55 44 88 30 42 87 56 79 40 81 23 23 73 49 35 59 34	20
TCAAGCTGAGGGACCCCACTGGTGCACAATTTTGTGCACTGGGCCTCTAGTTTTATAGATAAA 35 43 41 27 46 25 29 28 61 26 34 35 50 55 52 54 38 34 43 105 53 34 77 36 38 47 42 73 41 36 46 40 89 31 24 64 55 39 34 40 49 26 33 60	48
TCACCACTTTCTCCTTCTCCTTGGAGCAATAGGAGGCGAAGTCCTTGATGATGATGTCCGCAT 41 193 57 106 65 56 59 112 37 158 122 116 83 102 43 65 59 94 73 98 153 53 56 39 42 71 58 63 43 102 51 73 38 93 81 24 64 67 65 112 57 103 42 41	82
TCAGAAGTTCATTGTGGTTGGGTTCTCTGCTCAAGGCTGGAACCAAGATGTCAACTGGGCTGA 36 51 19 23 32 13 16 80 36 39 12 28 38 17 36 15 20 48 21 32 41 29 60 26 14 18 61 34 31 66 34 16 33 33 52 37 25 23 16 47 18 25 56 29	19
TCAGAGTTTTGATGACTGGCAAAACACTAGCAAGCTTGCATTGCAGTTGTCTGAACCACACCC 26 25 54 40 36 45 32 30 40 29 21 83 32 47 35 55 21 29 31 60 28 33 31 19 34 32 35 41 24 25 28 40 36 23 25 27 25 31 17 52 14 39 8 26	38
TCAGCTTTGCATCAGTGCCATACAACCCTTGCTGTACTTGCTCAACAGCCAAATTCTTTTTCA 36 81 87 76 72 72 70 86 68 91 72 129 72 106 77 75 44 44 89 97 55 45 71 49 72 87 53 82 51 86 55 78 91 89 48 58 61 92 44 85 60 105 52 48	85
TCATAATTCTGTTCAAAACATTGGTTTGTTTGAGTTATGCTTTCTGCTTTGGCTTCCACACCC 30 50 36 27 63 17 30 56 46 73 43 14 66 34 60 32 46 15 32 50 39 34 71 50 29 19 45 35 52 64 35 40 113 43 59 51 55 34 71 32 71 59 44 54	14
TCATCCAGTGTCTGCTGATGGGCCTCTTGGAGGGCCTTCTTCTCCTTGGTCAACTTTGCAATG 77 176 107 111 97 84 85 203 134 136 105 150 146 101 82 123 127 106 62 135 173 77 147 88 96 87 149 88 106 142 78 146 157 74 125 97 122 164 96 116 97 82 76 107	97
TCATCTGCTATCACCCACTCCTAAGAGTAGACCATGTACTCCTTTTTCAAAGTGAAATCTATA 32 11 47 27 35 20 30 36 44 22 44 66 74 37 37 40 26 27 23 48 38 29 46 38 13 25 41 44 46 26 37 34 53 43 41 60 39 29 24 28 45 18 20 42	40
TCATTGCTGATATGAATATCTTATTCTTCATCAGGAAAAATTATAGGCAAAAAGAAAGTCTGC 42 90 79 67 44 60 51 65 68 118 64 109 62 60 59 103 62 56 44 103 129 37 52 38 38 59 53 53 63 70 35 81 60 66 74 37 52 65 26 55 23 65 38 47	54
TCATTTGCCAGGGTGGCGCACTCCCATACTTAGGGGGGCCCTGGCGCTGAAACTGAGTGACCA 35 23 25 25 39 15 14 58 27 41 18 18 40 25 28 14 27 26 44 85 24 46 47 13 13 15 25 46 29 33 31 16 33 44 42 34 41 30 23 34 25 34 47 35	24
TCCAATCGCCAGAGAACAGGCCAGGCACTGACAGACTAGCACCACTGTCACTATCCTGACAGT 6 33 13 32 12 14 18 63 13 20 26 36 17 9 32 16 6 27 24 53 16 9 15 6 24 16 14 14 15 20 15 6 33 26 21 15 26 14 25 30 12 36 6 10	24
TCCAATCTCCAGAGAATGGGCCAGGTGCCAACAGACCAGCACCGCCAGCACTATCCCAACAGC 19 64 29 48 26 25 17 64 28 88 64 45 36 21 59 43 28 42 31 71 54 22 31 17 36 19 32 25 20 54 33 25 18 53 44 25 56 26 21 62 25 44 21 29	22
TCCAATCTCCGGAGAACAGGCCAGGCACCAACCACTGGCCTCCTGGAAGTTTCCCTTGGGCAC 21 104 38 86 37 44 36 102 30 57 38 56 27 25 18 22 25 53 46 74 67 35 25 16 37 45 50 35 29 80 47 22 22 62 42 24 18 42 23 83 15 71 23 27	53
TCCACCCTCACGCATCCAACATCCGAGCAAACTGCTATCCAGGCTGGGCACCCACTGGCTCCT 26 99 24 37 34 19 24 120 44 91 69 26 74 49 99 17 54 74 41 86 36 40 42 49 18 27 60 48 43 50 38 45 129 53 50 54 76 26 64 39 61 42 63 38	16
TCCAGAGACCACACTTTGAGAACAGCTGTTCTAAGGGGAGTAATTTCCACTCATCCAGCCCAT 16 12 27 24 28 39 24 38 27 6 27 70 15 41 27 47 12 7 32 26 13 13 28 10 20 42 23 32 18 22 25 26 17 14 14 23 12 22 10 29 9 22 10 18	40
TCCAGCTCCAGCCACAGATGCATTTTGCTTAGCCCTCATTGTACTGACTCATCAGCACCTTAA 41 120 53 55 34 25 42 107 73 90 70 32 89 38 53 46 60 63 50 63 94 42 69 46 22 28 65 50 54 58 31 60 105 53 63 75 71 36 56 33 58 55 47 40	23
TCCAGGTGATATACCTTGGGTTCTTTCCAGCTGGATTATCTCTCTAGAAAGAGCTCTTTCGCC 53 39 80 30 46 76 78 79 58 21 76 100 60 68 53 89 38 23 94 82 38 24 77 61 57 86 48 80 74 67 74 71 93 44 34 70 58 89 61 63 74 64 48 86	92
TCCCACACTGGAGATCAAGCCTGCAACCTGGGCACATGGCCTTACTGGGAATCGAACTGGTGA 56 163 87 101 86 62 84 177 108 130 92 111 117 116 106 100 96 102 57 124 124 62 124 77 95 109 94 104 92 95 66 131 120 86 75 98 120 123 107 178 101 100 60 79	101
TCCCACTGGGTATTGAGCAGGCAACCCGAGCATGTGCCCTGACTAGGAATTGAACAGCAACCT 81 253 119 145 116 92 123 190 164 343 120 164 164 139 155 121 157 157 65 207 228 29 126 51 119 93 132 56 126 184 51 153 122 139 173 94 162 139 86 179 119 137 39 95	105
TCCCCCACAGACGAGGCTGGTCCTAGGCTTGGTGGCACGCAATCCAGGAGCGCCTCTGCCACA 25 64 34 33 30 21 17 46 32 14 46 23 40 18 67 19 23 50 24 90 13 17 39 34 13 30 31 29 27 34 26 30 158 46 35 38 55 29 41 57 48 38 32 22	23
TCCCTCTCTACTGCAAGAAACTCAAGGTTCATCGACTCTAGAGAACCATCTCCAGCCTCTATT 40 82 64 60 56 61 63 55 72 60 57 119 59 67 56 86 49 43 66 112 69 62 78 55 74 61 72 77 52 49 63 80 109 30 58 63 31 73 55 101 49 50 40 63	95
TCCCTGAACCAGCTCAGTCTTCACTCTCTGCCTTTGCACATTCTGGAACCTATGCCTAGAAGA 45 75 75 45 47 26 45 74 65 53 37 48 100 58 75 79 70 49 38 58 71 44 79 65 25 39 66 35 63 60 44 56 62 48 47 57 50 31 73 45 51 32 36 51	48
TCCCTGACCAGGGCCCCAGACAGAAAGTAGCCTGCAACCTAGGTACGTTTCCTTGACTGAATC 31 61 51 44 35 44 44 29 47 66 54 91 35 36 65 56 29 51 42 53 59 17 26 25 41 36 31 47 28 53 28 38 38 39 26 28 41 45 60 54 19 67 17 26	63
TCCTCCTCACCAAACTTGAGGACAAAGACTGTGTCTTCCTAGTTTACCACCATATCCACCAAG 44 31 34 30 31 16 27 62 46 51 37 28 62 29 51 35 25 31 31 49 47 46 59 53 18 17 50 41 33 57 30 31 88 26 28 59 42 24 41 23 59 23 20 44	30
TCCTCTTAGCTAGAGCAAAATTCCATTTCCACCTTGGCGTCCCAGTTCTGGAAGCCAATATTC 39 48 77 67 46 60 71 66 85 73 83 120 58 72 48 60 50 31 38 96 102 37 50 43 39 63 66 71 49 74 60 68 82 61 44 39 46 64 61 65 43 89 42 46	62
TCCTGGCATGAAGAATCCAAGCCACCCGTGGTCCCGGGGCAAAGAGGCTGCCCCTCCCACAGT 15 113 22 32 24 13 18 96 34 101 36 27 42 35 33 14 38 54 26 57 64 24 32 33 13 22 39 18 28 64 21 37 96 39 33 33 51 6 36 30 25 24 19 21	13
TCCTGGGCTTCAAAATGGCATTGAAGTCTATACAGCAGAGCTGGGCAAAACAGTGACTATCAC 50 113 29 37 31 18 18 85 40 115 71 12 71 37 70 20 46 38 25 70 77 25 50 36 9 26 47 41 32 85 41 28 72 63 57 39 58 38 37 33 49 47 39 37	20
TCCTGGTAAGGTTCCCCATGCATGTGTACCTGGCATTGTGTCCAGTGAAGGCTCACTTCAGAC 68 173 112 112 97 90 73 113 116 115 109 162 108 145 96 125 96 78 63 100 109 65 85 75 57 68 119 99 79 146 65 130 69 121 123 57 111 100 96 126 53 103 58 76	89
TCCTTACAGAGCTTTCAGGATTTCACCAAAATCCTGATAAGGGCCCCAATGTCTTTGTTCAGG 50 152 84 87 55 73 72 61 80 69 80 136 124 77 75 112 83 107 59 78 96 41 84 62 55 65 89 79 67 86 51 102 55 92 79 72 80 101 60 95 54 75 45 72	85
TCGGCAGGCCCTTTCACAGCTCAGGGGGCTTCTGTCTGGCTGAGAGCATTTGGCCCAGCTCTC 59 75 87 113 89 77 96 172 79 69 119 86 89 121 114 106 101 61 93 187 62 42 100 88 90 83 80 95 72 122 119 105 116 118 89 83 148 102 96 156 97 156 68 72	111
TCTCAGATTCCAGGCACTGCTACCAAGAGGGAAAATCCAAGGCAGGGAGATATCCTAAAGCTA 26 77 38 28 40 19 47 38 47 63 46 36 59 37 52 44 34 36 39 38 62 42 52 44 19 33 48 55 33 42 34 33 94 65 29 30 58 28 28 53 28 31 37 31	27
TCTCCAATAATTTGCATTATTTTAAAAGAAACTTCCATTATCTTTCTGAGCATGATAGAAAAA 33 112 86 49 32 46 19 40 29 80 52 94 56 35 43 56 55 54 38 52 161 36 46 54 16 25 31 46 21 55 26 42 43 33 55 40 41 40 39 36 24 36 21 30	57
TCTCCCTGACGCAGAGGGCGGGACTGAGGGGACCTGCAAAGACCTGCAGAAAATATACCCTTG 46 170 76 98 61 45 61 125 73 147 99 123 75 81 57 51 72 67 47 82 110 31 56 46 53 68 66 61 55 77 57 56 70 123 105 35 90 52 82 137 36 102 22 53	60
TCTCCTACTGGGGATCCAGCCTGCATCCCAGGAATGTACCTTTGACCAGAATTGAACCTGGGA 19 53 42 70 32 51 43 104 67 116 103 87 52 71 55 49 43 87 24 60 126 35 43 24 50 49 47 30 47 114 38 41 63 93 82 38 50 44 45 62 19 52 19 36	57
TCTGATCACCCCTAAATACCTCTGCCTCAGCCCCCACCACTCTGGCTTTGTCCAGAGGAATTT 44 75 76 77 35 51 55 52 63 96 99 123 48 49 56 76 58 51 61 94 90 24 62 42 40 58 78 57 52 77 51 55 76 83 58 33 37 46 53 62 38 86 33 47	62
TCTGCAATGGGACCTGCAACACAAAGGTCAAGGGAGCAGTGGGTTGGTTCACAATCCAATGTG 35 34 24 29 27 33 16 59 38 33 57 25 50 41 47 14 33 34 21 69 23 40 50 33 9 28 34 29 38 43 27 32 68 47 48 25 43 15 21 38 42 46 34 34	13
TCTGGCTGTCCACCACCATGAAAGCCAAACTCATGATAAAGGCACTTGCATGAAGGAAAGTGG 27 119 62 50 59 56 36 27 49 91 67 112 62 59 62 82 40 66 40 78 107 28 48 40 61 58 57 63 37 73 53 53 58 81 49 31 57 45 58 93 35 72 28 48	48
TCTGGTGGCCGCTCAGAGTCTTCCCAAGGCTGGACTGCATCTCTTCCTCAACTTCTGCCAGCT 42 64 70 134 68 65 93 172 86 80 93 109 84 114 113 67 69 68 62 230 55 34 82 62 69 94 66 70 74 109 92 75 74 104 51 58 144 76 97 117 93 120 45 74	109
TCTGTCAATATGCAAATTGGTTGTTACTGGGGCATCTTAATGGCAATCAGCACATTATCTGTT 80 287 132 151 101 91 118 133 143 350 139 237 134 113 126 118 199 160 89 157 329 73 119 104 118 107 166 130 110 157 96 123 123 156 188 84 123 110 85 147 46 143 65 92	92
TCTGTCTCCAACATCAACCACCATGACACTACTGCCAGGAAGGGAGCTCTGCTTCCTCCATGG 35 17 36 28 39 16 17 61 43 21 54 25 58 47 78 31 26 25 28 69 16 35 57 61 22 31 29 54 51 44 37 43 46 30 33 52 50 23 44 23 51 41 44 41	33
TCTGTGTATGTACATGTGTGATGATGGTAAGTGTGGTGAAATTGACTTAAGTGTAGCTATTTC 35 59 44 17 42 14 19 51 37 38 46 13 49 25 26 34 20 35 22 57 20 41 56 48 18 36 48 42 36 34 33 47 21 38 31 55 42 29 27 40 60 41 9 58	9
TCTTCTTGGCAGTCCTTTTGAAAGAGAGATTGAAAGCTCACCTAATCTGCAAGGCACTGCAAT 47 177 91 80 60 59 54 101 81 123 126 142 48 79 79 101 87 60 56 82 164 32 59 45 62 64 70 103 48 96 34 68 99 84 71 41 77 66 58 67 40 79 23 56	88
TCTTTCACACAGCTTCCCCAAGGTGCGGGGAGGGTGTACACACACACACACACACACACACAC 20 47 14 26 24 6 14 84 27 39 37 11 31 17 75 8 30 40 16 46 27 20 32 34 9 17 38 23 14 49 21 22 51 43 26 27 60 13 33 23 29 28 24 25	12
TGAACAGAGCCCACAGAACTGGAAGGAGAGTCTAGTTAGGCCCTAGCCGGATAAGTTCCTTGC 25 97 35 23 33 21 16 52 42 58 32 25 51 40 39 40 34 61 29 70 79 39 46 50 15 26 50 30 35 50 33 39 73 39 41 53 57 10 58 27 29 80 48 30	22
TGAAGAAGGGAACTTTTGAGAAGGATCGGTGTGAAGAGTTGTAGATGCTGTCAGTGTTTGGGG 33 140 52 21 35 18 25 75 47 106 40 34 63 37 57 39 30 101 38 50 105 31 61 52 21 31 70 42 40 56 27 43 50 44 51 46 45 21 26 29 29 49 37 32	26
TGACCAGGTCCTAACTTCAAGGTGAATGCAAAGGGCCCTGAGAGATCAACTGCCAATGTGGGT 23 65 33 41 33 11 9 39 17 51 52 25 55 22 48 28 30 62 30 76 43 33 40 43 11 18 50 46 31 34 35 41 96 31 48 51 34 21 37 31 45 30 21 26	15
TGACTGCAGGCCAGGAACCCCAGTTTCCTTACCTGTAGTGTCATTATAGCATATGCATAGAGC 57 200 109 140 82 71 94 191 119 233 131 142 102 101 91 121 101 137 65 198 174 52 91 78 89 79 97 89 97 186 75 111 105 161 111 56 131 128 82 127 67 89 60 72	84
TGAGAATGGATGTTGGTCAGGGTCCAAGTAGAGCTGGGAAAAAATTGGCCGTGGTACCACACT 36 50 53 35 44 23 33 41 38 35 49 60 68 50 45 76 26 28 38 91 41 47 53 62 32 39 37 73 40 41 48 46 73 45 16 63 68 46 24 50 40 52 23 53	46
TGAGCCTTTACCTGACAGAGACCATGAGGGACAGCACCTCCAGTAGCAGGGCCACCCCGAAGA 54 158 47 96 60 39 59 77 53 113 112 85 67 61 70 50 71 95 49 175 98 38 57 41 75 63 65 61 54 108 54 63 70 79 89 31 96 51 68 92 37 71 37 39	48
TGAGCTTTTGATTGAGTTTCCTGCTTGCCAAGCCCCAGTGTTATTCCAGCCCCCTGCATCCCA 42 40 31 26 39 16 17 65 34 65 31 24 58 48 55 21 65 41 40 30 16 27 41 40 17 15 40 48 47 33 41 45 69 49 30 36 46 24 30 60 41 44 43 49	33
TGAGGATCAATTTTTAAAGGCTCCAACTCTGCTTGCTTTGCTGATAAAGTTCTTCAGGAGATC 36 69 37 47 40 27 34 51 39 32 42 41 65 24 51 66 46 42 33 32 73 36 65 45 46 20 58 73 39 39 37 52 35 54 53 57 54 25 34 44 34 53 29 44	50
TGATAGTTTCAAAGTGACCGTTTCTGTGTACACGACCTGGTAAGGATCTCTTGGTGGGATGGA 64 122 90 84 72 78 95 198 100 105 117 102 117 103 112 133 84 68 67 150 76 41 91 82 92 85 81 86 72 83 67 97 157 67 82 75 105 98 73 133 64 68 61 87	111
TGATTAATTAGAACAAGCAAGAAAGGCCAATGGTGAGGAAATAGCTTTTTGAGAGTTTCCTCC 36 164 44 50 45 29 42 66 58 88 51 58 58 42 57 60 41 80 50 110 183 44 73 53 21 40 79 56 65 88 46 55 60 47 62 53 69 47 32 50 54 40 29 47	72
TGCACTAGTAACTGTTAGTCTTTTTCCCCAGGCAGGGAAGGAACATCTGATAGAGCTTGCACA 37 124 36 26 37 23 16 83 62 106 60 21 69 35 57 40 45 69 27 71 68 40 62 57 20 27 64 35 46 56 31 42 73 49 67 63 100 31 46 47 47 40 33 32	19
TGCAGAGGTCCTGGCTGTAAGCATCCTGTCCTGTGCTTTCCCAATCTTCCTCTAAGTATGCAC 29 59 42 60 34 43 40 65 50 44 96 88 54 44 36 53 36 54 36 98 59 21 48 34 33 46 39 48 37 56 37 41 58 61 37 20 60 45 52 63 35 60 17 42	44
TGCAGTAGCCTGTGAGTCTCCACAGGTCCTGGCTTCTTCCAATTTTCCCCAGACTGTGTTTAA 55 31 83 65 72 49 65 93 77 58 49 117 79 84 63 108 73 50 63 100 65 48 96 65 47 74 34 106 75 76 51 92 119 69 52 70 84 81 68 90 72 80 38 68	84
TGCATCCCCAGGCCTAAGCTAGAGAGCACAGAACCTGGTTGATGGCATGTGAGAGGTCAGCCC 36 15 32 15 56 27 39 39 37 12 22 50 33 34 54 66 26 13 44 48 17 40 51 61 26 30 40 49 37 32 40 30 56 24 24 53 29 47 41 38 44 18 28 33	56
TGCCATGTGCCATCCTAGGAGCAAGTTGTAAGAAGCAACCACATGAACAACGGCTGACCAATG 31 207 83 56 46 27 28 139 55 144 87 54 93 41 82 50 73 86 41 95 150 69 72 83 39 42 94 67 64 80 43 69 41 105 93 76 103 50 68 88 55 62 52 43	54
TGCCCCAATTGTTGGCTCCTCTATTAACTTAAAATCTGTCATCTCTGCAGTGGAGGGAAATAA 29 67 73 64 47 63 50 83 66 72 19 97 23 52 25 44 30 45 44 75 92 42 50 13 57 55 56 79 27 63 41 23 20 64 47 31 26 53 16 74 17 43 28 56	65
TGCTCACCCTGGCCTGTGTGCAGTGGCCTGCCTCTCCATCTGGGAATCTGAGTGACCAGGCCC 19 178 50 94 36 44 37 33 49 116 112 38 54 42 70 40 30 79 30 71 128 22 37 32 28 40 41 43 36 68 19 42 66 66 55 18 49 15 66 138 22 90 28 21	30
TGCTGCCCACATGAGCGGAGCATATGGCTGTGCTAATGTGTAATAAAACGTGAGCGAAGCCAT 23 41 72 82 49 77 85 75 82 24 79 113 70 114 77 69 70 16 61 140 15 27 56 41 53 60 58 37 49 49 70 85 80 66 48 45 92 72 51 110 70 106 36 64	55
TGGAAGTTGTTCACCCCAAATAAGCAGGTATAGAGAATTTCACAAATTCACCTCTACATCTTT 38 83 29 25 23 19 18 55 49 72 46 31 69 46 66 44 20 64 33 35 41 33 54 43 25 37 47 37 38 62 30 43 80 29 54 54 41 16 31 46 35 55 31 34	13
TGGAATGGTAAAGCAGGTAAGGGGGCAAAGACAAGCCATGGCAGGCTGCCAGGCAGGGCTGCA 51 164 90 130 75 62 91 216 93 175 93 119 121 88 128 99 122 133 76 144 137 72 82 92 105 96 93 100 76 117 79 132 190 58 91 72 157 88 71 149 74 72 88 101	99
TGGACTGCAGAGGCTTCCCCCAGTCCTCTGAGCCAGGACACCTCAGGTGTTCCCAGACCTGCT 57 232 109 178 106 82 128 179 126 246 161 126 122 134 118 113 131 151 67 188 152 75 115 88 73 97 136 70 95 116 98 124 133 115 141 77 154 112 106 145 89 170 63 71	89
TGGACTGCCTCATGATGCATTATGGGATTATTCTGTGGCTGTGTATAATCATTGTTTGTATTT 66 249 100 111 74 78 68 124 81 184 101 158 133 98 84 111 93 142 70 106 257 50 87 69 80 75 111 113 58 100 69 86 125 80 122 59 129 115 94 128 67 62 65 82	83
TGGAGGACCCTTTGCCCCCCGCGTTCTCAGGCACTCCAAAGGGCAGTGGGGCTGGTTATGGTG 24 86 15 33 25 12 12 90 37 54 48 10 52 26 55 10 38 82 18 85 28 21 32 24 7 14 24 32 29 52 18 13 79 44 35 27 52 23 47 21 33 36 36 22	7
TGGCATAGGGCACTGCAAATTTATCTGCCATCTTTGCTGAGTTGATTTGCATATCATTCCTGA 67 187 89 65 66 73 83 229 115 125 103 89 145 85 114 91 143 98 89 141 154 72 133 95 56 81 115 105 115 113 74 139 150 86 115 97 103 107 80 104 105 30 97 77	88
TGGGACTTAGAGGAGGAAGAATTTCAAAACATCTCAGAAGAGGCCAAGGAGTTCATCTCTAAG 38 56 47 54 52 49 50 69 58 86 47 99 80 64 70 89 38 56 63 73 62 45 72 43 64 42 67 81 33 55 56 64 55 70 48 34 74 68 46 79 59 62 32 54	84
TGGGAGAATGGACTAGGGATAGCTGCTTATCAAAGTCTTACTCACAAGCAAACTGTTTTCTAT 39 52 26 23 25 14 17 68 38 51 33 19 65 29 46 28 25 14 12 50 20 27 47 43 16 22 40 40 28 48 30 36 87 50 26 33 36 26 22 31 66 46 24 38	15
TGGGCCTGGCCTTGCTGCATGCCTGCCACCCTGGCAGGACTAAGGGGACTGGGCACCACCATC 19 60 39 34 20 24 25 53 40 39 48 94 40 52 45 45 35 26 31 109 37 25 40 27 28 48 24 27 31 36 23 41 53 23 36 21 36 42 45 42 33 82 24 37	35
TGGGGGCACCCTGCCTGGAAGGGAAAACACAGAGGGGTCCTGGCTTCTTGCTGTTTGCTGAAT 25 80 15 35 24 12 8 62 35 74 53 10 38 33 50 22 21 25 39 45 36 16 38 35 7 27 41 42 37 46 21 20 40 32 57 30 49 15 22 23 52 33 35 30	12
TGGTAGTATAACTTAGATAAAAGGATGCTAAACTGTATCTATTAAAACTAAACATATGCTTTT 37 145 40 70 61 55 46 36 65 106 56 98 28 43 55 60 41 58 45 59 118 41 41 36 59 52 80 49 32 56 41 69 36 99 35 28 55 56 31 70 30 70 15 54	66
TGGTGTCAGGTGTAGCCCACCCTTCCTGCATATGCAAATTTACCTCCATATTTGTTGGCTTAA 38 92 54 78 62 65 41 143 81 76 75 106 55 51 28 42 32 35 56 82 73 37 58 18 40 63 43 52 79 79 53 30 53 73 50 41 40 101 29 85 29 87 31 70	78
TGTAAAGCTTAGATTAGACATCTTGGTGGTGGTAGTGGTGATTGGGGCTTATGTTACAGAATG 71 158 98 139 83 81 103 134 126 161 120 163 82 99 86 92 75 123 68 135 180 65 87 80 80 98 99 112 54 86 85 111 121 114 106 71 129 96 64 96 53 113 43 93	96
TGTAACCTGTCTGCTGCCTTGCTAAGCCTTATTCCCCTGACCTGGGTGCCCAAAATACCACCA 42 82 58 71 45 57 57 78 60 67 65 103 78 86 70 63 46 41 65 130 94 26 48 22 42 53 47 53 45 66 37 60 68 55 63 33 80 55 49 101 36 106 19 54	63
TGTATTATGTATTTCCTCCAGGCCTATGAGTTATAAACTGGTTTTTGCCAATTTATCTTGTGG 65 87 95 94 76 93 85 153 122 64 122 148 140 102 74 104 85 55 76 117 52 56 105 66 86 91 93 77 73 85 76 122 110 68 89 59 82 105 63 118 70 74 71 90	90
TGTCACATCCATATTAAAAAGGGAACAGATAAAGGGTTCATTTGCCTGGCTTGAGATGTGACT 21 17 26 34 27 11 10 25 22 21 42 18 41 20 25 12 19 21 19 30 12 25 33 38 12 17 32 27 18 14 22 11 59 22 17 25 59 15 16 16 51 30 16 24	20
TGTGACCTCAGGCTCCTCCTCAGAGTGTGAACACAGCTCCCAATTCACTACAGAACCCAGCAG 30 95 33 32 38 19 25 68 49 80 52 25 65 41 67 29 48 78 27 74 45 47 51 52 26 31 64 41 46 82 43 41 74 55 53 43 66 25 54 55 60 59 27 41	31
TGTGATTTTGTACAGACAAGGGTGCACTGCTCCACAGTAGAATTTTTAAATTCCTTCCTGCTA 12 26 14 43 15 28 24 43 22 15 18 47 33 25 33 36 21 19 24 31 9 21 27 11 32 28 14 19 20 41 25 17 13 31 22 10 33 31 21 37 8 43 14 32	42
TGTGCAAGCGCATGTGGTTATACAATTGAGATTTCAGCTGAGGTGCCTTGATTGCCAATATGA 30 42 58 19 44 40 36 36 48 9 32 71 26 73 61 83 24 15 41 59 39 21 69 63 37 36 50 105 40 24 38 52 85 24 24 79 35 73 31 43 48 54 32 63	64
TGTGGATGCCTGAAAAAGGAGCCTCCCCTGCACCAAGCACAAGTCACGCACAGGAATATTTGC 33 68 19 31 44 12 20 58 32 34 36 28 45 44 45 19 45 53 28 82 35 30 42 50 25 27 54 45 33 36 33 34 60 42 32 41 41 19 63 38 35 34 35 24	16
TGTGTCAGTAATCTGCTATTGTCTGAAGCTACGCACAGGGTGCATGGCTCTAGGGCCTCCAGA 41 79 54 67 58 53 58 96 75 70 62 96 60 87 34 56 50 41 44 77 42 47 39 37 60 70 66 52 50 88 36 59 73 58 55 32 66 56 56 100 42 102 18 52	43
TGTTATCAGAAGCAGTGCATAATCAAGTAAGGAGCTTGGAGTTTCTACTTTAATTCTGTCTGA 22 102 44 66 25 48 42 49 40 50 58 83 14 28 45 49 31 70 33 34 93 22 26 23 54 42 49 19 33 63 41 39 25 47 41 27 41 39 36 58 22 65 17 17	36
TGTTCGAAAAATAGTAAGCTTCATAAAATTTTCTTTTTTCTATTTTAGTAGTCATTGGTTCTG 17 37 40 23 26 42 24 47 22 23 17 33 33 20 32 47 29 30 15 77 30 11 30 15 42 31 18 25 22 21 19 43 10 30 16 24 32 29 32 34 11 47 9 36	39
TGTTGGCATTTTCAACCCCTGGCTTCTGTGAGGGCGGTATTTTTTAATAAGTTGACCCCTTTC 46 201 80 122 75 77 80 158 125 241 156 116 94 90 101 96 119 114 62 201 141 41 82 48 82 82 78 86 84 131 69 108 117 81 135 73 139 71 111 126 100 116 46 69	79
TTAAATCAAGTGCTTAAGGCCACACAGTCAGGATTCTGGTGGCAAATCCTGTGGTCTTGCCAC 29 17 44 11 38 52 57 51 41 14 53 92 36 65 35 53 17 11 41 79 24 26 56 36 36 57 37 54 36 11 31 28 32 30 13 25 32 48 25 48 35 45 7 41	36
TTAACATTTACTTGTCCTTCCTTCCAGGTCCCCAAATATTCTTCCTTTCATTCTATGGCTAAC 62 223 62 96 55 25 57 101 97 125 104 48 122 65 34 72 81 93 53 73 203 66 109 109 46 34 103 68 70 69 64 77 83 93 106 86 77 62 71 58 70 66 39 63	49
TTAATACCTGAGTATGTGTGTTTGAATTAAGGATTCTCCAAAATCTGGAAGTTGGGACAACCA 35 27 25 34 30 15 13 27 41 45 16 29 31 16 17 8 26 39 18 92 26 30 61 31 16 22 58 32 35 32 27 6 14 34 38 57 37 23 16 37 23 40 26 28	19
TTAGAGGAAGGCAGGGAGGTCTTCGTGGGGAGGAACCCAGGCCTTGCTCTAAGGGCACTGGGA 8 66 18 46 21 18 23 63 22 52 52 51 30 27 51 34 10 43 20 79 32 17 26 12 29 22 24 17 9 50 18 14 24 35 27 9 50 24 24 63 11 52 10 16	34
TTAGTGCTCCCACCCTCCAAACTCCCTGTCTCTTATGCCTGACTCACAGCTTCAAAAAGGCAA 39 47 31 22 37 13 12 35 43 42 40 19 60 30 52 28 31 31 21 48 43 23 39 45 14 25 44 26 27 54 26 37 60 46 31 39 50 24 42 17 69 50 43 43	16
TTATTAAGTTTTCTGCATTTCATAAGTACAGTTTGATTTAAAAGGATCCCTGAACCTTATTGT 25 33 46 45 36 48 35 37 33 28 33 80 48 39 35 54 22 11 29 33 30 14 42 25 24 36 45 22 50 18 37 47 39 42 30 18 69 33 51 76 21 65 21 30	45
TTCAAAGCCACACTGTGGATGTGTGAGGACTTTCCTCTCTCCCTTGTGGAGCAGGTTATTCCC 26 25 47 12 30 13 20 14 27 19 20 23 48 55 45 35 18 27 50 88 9 33 57 47 26 24 30 54 27 14 51 52 70 25 18 43 38 28 42 22 66 22 19 38	32
TTCACCCTGAAAATAAGGCTCCAAATTTATCATTATCTCAGACAGTACAAATGTATACCTAGA 41 49 32 27 25 20 16 52 45 54 43 20 80 37 23 28 36 57 20 73 40 29 34 39 27 25 55 41 39 59 38 31 68 39 47 48 46 15 33 35 32 31 49 45	10
TTCAGCTTTACTCCAATTGGATTCCAAACCTGGATGCATATTCAAATCACTTGAGAAACTAAA 24 13 40 12 42 50 34 38 33 12 15 77 54 109 45 75 31 22 48 72 23 21 46 42 26 56 36 71 54 38 36 42 63 13 21 47 23 41 21 27 60 37 16 52	65
TTCAGTTATCCCCAACTTTTCTCCTTTGCCAGCCTGGTCACCCCTAACTGCCCTCTCTTGCAG 49 248 55 141 61 58 91 182 117 151 158 75 97 107 85 73 108 153 50 150 130 49 81 54 98 81 90 42 63 145 83 101 103 102 132 46 87 82 102 135 60 107 61 60	80
TTCCCTGGGCAGCTCTTTGCTTCAAAGGGCCCTCCCTGGGAGGCTTTTCACACCATACGTCCC 46 185 88 110 76 80 62 190 105 164 118 91 124 79 104 97 109 119 63 166 174 60 89 83 28 68 100 92 108 108 57 116 120 87 108 104 133 96 117 115 69 80 69 66	80
TTCCTGTGGGAGCCTCCCCTCCCTCCTCCAACCACTAGTCTCCCCTTCTGTCCCCTGTCCTCC 30 56 46 36 28 14 13 80 44 35 44 26 54 40 69 30 57 37 19 72 44 30 59 45 12 19 43 40 42 42 24 36 56 55 30 44 87 30 45 44 36 27 41 30	17
TTCTGGTGTCAGCTGGCTCCCTAGTCTGACCAATGAGATGAAATGGTGAAGGATAAGGAGGGG 33 87 49 117 60 65 68 40 67 64 82 137 65 75 57 70 48 25 48 88 55 29 75 47 51 21 40 56 40 53 51 72 81 43 44 19 38 54 38 91 55 69 34 34	66
TTCTTTTGGGTTTCCAATGTACACTACTTGTGCAGTATCAGCATCCAATCACTGAACTATTTT 63 76 95 105 83 82 93 138 94 91 131 114 112 118 82 135 102 72 64 112 138 55 95 67 94 103 96 99 84 70 71 102 92 67 70 62 102 117 81 127 103 106 41 91	100
TTGACTGTGCCTGGGTGAACACCTTCACCTGCTTAGGATGCGGATGTGCCCACCCCTCTCAGG 35 262 35 100 39 44 74 163 52 204 135 36 65 57 86 55 88 140 57 135 85 36 52 40 58 68 45 41 61 146 49 37 99 110 51 36 90 74 78 76 6 127 57 36	40
TTGGACAGATGTCCCCAGGGTTAGCCACTCGCCTGGGCTGGCCACCTCCTCCTCTCCTTCTCT 25 102 29 62 43 14 19 121 53 70 55 22 72 47 65 20 41 59 38 69 49 37 42 51 19 21 47 45 40 100 37 35 89 54 66 46 75 31 30 55 63 36 38 33	28
TTGGAGACAAATGGCAGCCTTTGTCTTTAGTGTGGACCCCTATCCTTGGATTGCTCTTGTTGG 58 206 101 84 51 56 81 146 104 100 93 110 130 92 90 124 98 104 80 105 147 69 112 91 59 84 93 120 98 131 85 114 177 90 128 60 132 109 89 97 91 54 110 90	115
TTGGCAAAAGGCATTACCAGTGGGAAAGGAGGTGTCTAACTGCTTTTATGTAGTATTTGAAGC 47 135 59 54 54 71 54 98 87 123 74 107 82 81 55 69 40 86 38 111 117 34 45 32 62 48 64 45 38 102 50 85 78 99 52 42 72 42 59 102 62 106 28 37	57
TTGTCCACTTTGTTGGAATGGAGTTGTTCATAGTATTATTTAACAATCCTTTCGGCAGGGTCT 62 256 86 124 77 82 101 228 126 187 157 124 130 158 121 55 142 118 60 172 203 55 108 82 90 91 123 66 109 175 82 123 174 130 139 59 116 129 119 187 76 112 60 84	95
TTGTGAAAGACAATAATCTTGCTGTCTCCCTTGTTCTTCTAGGCACCTTCATTAGGTTCCTTT 25 53 37 33 29 15 27 81 43 34 36 26 67 34 55 15 35 34 33 63 47 29 48 61 15 27 59 47 33 45 38 23 49 52 34 47 38 26 35 36 69 41 32 36	20
TTGTGTGGGGTGAGGGCTCAACAGAGAAACAATGGTACCTGCCTGAGACTTAGTCCTAGAGAA 20 138 38 58 35 20 30 94 31 119 65 73 40 65 41 46 50 97 32 101 106 21 33 18 28 36 45 29 39 69 31 47 54 71 48 19 63 38 44 90 27 83 22 27	39
TTTAATCTCTAGAGAATGGGCCAGGCAGCAACGGACCAGTGCTGCCAGCAGGATTCCTATGGC 25 46 26 43 30 10 19 49 37 35 51 20 59 49 63 18 31 34 21 64 29 26 46 34 8 24 38 30 38 36 39 38 104 58 33 37 52 25 36 26 65 44 35 45	24
TTTACATCATCAGTTCTAAGTATATGAGCCTTTGAAACTGGACAGAAGATCCTTAAGAACACA 33 104 30 25 33 14 18 54 61 49 68 34 65 29 49 23 41 49 23 76 50 45 41 56 16 37 68 38 46 39 31 55 92 76 56 56 46 13 74 30 58 35 17 34	20
TTTCAAGATGGGTCAAGGAGCACAGAGGAAGGCCACCCTCTCTCTGCAGCCTCTTCTAAGTCT 46 247 66 70 40 49 46 115 71 186 73 50 92 93 57 85 86 118 62 84 292 77 59 62 28 44 91 83 72 81 49 80 114 71 108 66 94 60 46 80 67 30 57 53	79
TTTCCCAGATGTTATAACACACACCTAGCCCCCCAAAGGCAGGGCTGCAGGCTGTGCACTGCA 7 60 16 30 15 19 11 36 25 66 44 30 23 31 29 24 11 48 25 52 27 7 19 6 27 31 16 9 18 35 16 16 13 24 33 9 36 14 40 23 8 29 7 9	24
TTTCCCTGCAGAGGGAGGTGACCAGTGGTGGCAGCAGGAGGCAGGGCCAGCAAGTAGGCAGAT 64 276 79 154 72 61 75 248 106 195 215 113 120 113 135 97 111 139 50 233 144 55 64 79 56 90 105 98 78 134 79 92 130 86 103 59 152 78 105 131 77 128 78 65	77
TTTCTTACTGTAGTGCTCTAGGCCTTATTTTGGCAACAGAAGTCTAATTCATTGTTATACAAA 32 122 72 98 57 54 49 76 62 142 96 125 70 71 84 76 63 78 35 54 175 35 18 41 36 61 54 58 40 90 41 73 80 66 60 22 71 43 45 73 56 104 39 56	52
TTTCTTAGGCTTCTCCAGGGCTCAAGTCAGAAGGTTCAAGGGGCCCTTTCCGCTCAGCCTCAG 54 45 66 71 60 89 74 137 74 103 86 104 63 106 69 87 72 85 53 132 58 55 64 59 52 68 60 105 74 89 63 100 99 63 63 57 95 70 71 74 60 69 46 55	91
TTTGGGGAGAGCATATAAATGTGGATAATTTCTTGGGCCATAAACCCAAGATTAATTTCTCAC 40 117 81 44 38 51 53 94 64 96 67 81 83 77 56 84 56 72 60 96 168 49 85 60 65 40 84 92 55 72 74 79 80 54 97 59 54 74 52 57 54 26 56 59	81
TTTGTTTATACATATTTCAGCTAAGTATTTTCTACAGACCATTGAGATAGATCTGGATGATTG 24 25 56 47 29 50 48 56 47 37 45 90 38 59 46 36 23 40 28 55 24 22 38 22 37 40 32 28 30 26 33 36 36 34 34 24 39 51 35 39 27 66 9 36	36
TTTTAGTGAACAAATAGGTCCACATGTGGTCACACCAAAAATATCAGTTTGAAATGAATTAGA 22 21 21 23 25 16 18 45 34 24 37 19 33 32 35 21 18 21 23 30 22 29 37 27 9 20 39 25 23 22 20 25 29 33 35 30 60 10 45 42 45 23 29 27	10
