# Supplementary material for: Genetic diversity in migratory bats: Results from RADseq data for three tree bat species at an Ohio windfarm
Source: PeerJ. 2016 Jan 26;4:e1647. doi: 10.7717/peerj.1647 (PMC4730867; doi:10.7717/peerj.1647)
Supplement: Supplemental Information 6 [file peerj-04-1647-s006.zip › SNPMatrix_100.55.txt]

	LocusNumber3	LocusNumber14	LocusNumber14	LocusNumber14	LocusNumber14	LocusNumber14	LocusNumber14	LocusNumber18	LocusNumber19	LocusNumber20	LocusNumber26	LocusNumber26	LocusNumber27	LocusNumber28	LocusNumber28	LocusNumber28	LocusNumber28	LocusNumber28	LocusNumber29	LocusNumber29	LocusNumber29	LocusNumber29	LocusNumber31	LocusNumber31	LocusNumber31	LocusNumber31	LocusNumber31	LocusNumber31	LocusNumber31	LocusNumber32	LocusNumber32	LocusNumber36	LocusNumber36	LocusNumber36	LocusNumber36	LocusNumber43	LocusNumber46	LocusNumber46	LocusNumber48	LocusNumber49	LocusNumber49	LocusNumber49	LocusNumber50	LocusNumber50	LocusNumber51	LocusNumber51	LocusNumber54	LocusNumber54	LocusNumber55	LocusNumber55	LocusNumber55	LocusNumber55	LocusNumber55	LocusNumber55	LocusNumber56	LocusNumber56	LocusNumber56	LocusNumber56	LocusNumber57	LocusNumber57	LocusNumber57	LocusNumber59	LocusNumber61	LocusNumber61	LocusNumber61	LocusNumber61	LocusNumber62	LocusNumber62	LocusNumber62	LocusNumber62	LocusNumber64	LocusNumber69	LocusNumber69	LocusNumber69	LocusNumber69	LocusNumber69	LocusNumber69	LocusNumber69	LocusNumber70	LocusNumber70	LocusNumber73	LocusNumber73	LocusNumber73	LocusNumber73	LocusNumber73	LocusNumber73	LocusNumber76	LocusNumber76	LocusNumber76	LocusNumber77	LocusNumber77	LocusNumber83	LocusNumber83	LocusNumber84	LocusNumber84	LocusNumber84	LocusNumber84	LocusNumber84	LocusNumber84	LocusNumber84	LocusNumber84	LocusNumber84	LocusNumber85	LocusNumber85	LocusNumber88	LocusNumber89	LocusNumber89	LocusNumber94	LocusNumber94	LocusNumber94	LocusNumber94	LocusNumber94	LocusNumber94	LocusNumber97	LocusNumber97	LocusNumber97	LocusNumber101	LocusNumber101	LocusNumber101	LocusNumber101	LocusNumber101	LocusNumber101	LocusNumber105	LocusNumber112	LocusNumber112	LocusNumber112	LocusNumber112	LocusNumber113	LocusNumber113	LocusNumber113	LocusNumber113	LocusNumber120	LocusNumber120	LocusNumber120	LocusNumber120	LocusNumber122	LocusNumber122	LocusNumber124	LocusNumber124	LocusNumber124	LocusNumber126	LocusNumber126	LocusNumber126	LocusNumber129	LocusNumber147	LocusNumber147	LocusNumber147	LocusNumber147	LocusNumber155	LocusNumber168	LocusNumber168	LocusNumber168	LocusNumber168	LocusNumber168	LocusNumber168	LocusNumber169	LocusNumber169	LocusNumber169	LocusNumber169	LocusNumber171	LocusNumber172	LocusNumber172	LocusNumber172	LocusNumber172	LocusNumber172	LocusNumber172	LocusNumber172	LocusNumber173	LocusNumber173	LocusNumber173	LocusNumber173	LocusNumber173	LocusNumber173	LocusNumber173	LocusNumber173	LocusNumber176	LocusNumber178	LocusNumber178	LocusNumber178	LocusNumber178	LocusNumber178	LocusNumber178	LocusNumber178	LocusNumber178	LocusNumber178	LocusNumber182	LocusNumber189	LocusNumber190	LocusNumber190	LocusNumber190	LocusNumber190	LocusNumber190	LocusNumber190	LocusNumber190	LocusNumber190	LocusNumber190	LocusNumber191	LocusNumber191	LocusNumber191	LocusNumber191	LocusNumber191	LocusNumber195	LocusNumber195	LocusNumber195	LocusNumber195	LocusNumber195	LocusNumber195	LocusNumber195	LocusNumber195	LocusNumber207	LocusNumber207	LocusNumber209	LocusNumber210	LocusNumber210	LocusNumber210	LocusNumber211	LocusNumber213	LocusNumber215	LocusNumber216	LocusNumber216	LocusNumber218	LocusNumber218	LocusNumber219	LocusNumber219	LocusNumber221	LocusNumber221	LocusNumber230	LocusNumber231	LocusNumber231	LocusNumber233	LocusNumber234	LocusNumber236	LocusNumber236	LocusNumber236	LocusNumber236	LocusNumber236	LocusNumber240	LocusNumber240	LocusNumber243	LocusNumber245	LocusNumber245	LocusNumber250	LocusNumber250	LocusNumber250	LocusNumber250	LocusNumber250	LocusNumber250	LocusNumber250	LocusNumber250	LocusNumber254	LocusNumber254	LocusNumber255	LocusNumber256	LocusNumber256	LocusNumber256	LocusNumber256	LocusNumber260	LocusNumber260	LocusNumber261	LocusNumber262	LocusNumber262	LocusNumber262	LocusNumber265	LocusNumber265	LocusNumber265	LocusNumber265	LocusNumber267	LocusNumber267	LocusNumber275	LocusNumber275	LocusNumber275	LocusNumber275	LocusNumber275	LocusNumber275	LocusNumber275	LocusNumber275	LocusNumber275	LocusNumber275	LocusNumber275	LocusNumber276	LocusNumber276	LocusNumber276	LocusNumber276	LocusNumber276	LocusNumber276	LocusNumber285	LocusNumber285	LocusNumber285	LocusNumber285	LocusNumber285	LocusNumber285	LocusNumber287	LocusNumber288	LocusNumber288	LocusNumber288	LocusNumber288	LocusNumber288	LocusNumber288	LocusNumber290	LocusNumber290	LocusNumber296	LocusNumber296	LocusNumber296	LocusNumber296	LocusNumber296	LocusNumber296	LocusNumber296	LocusNumber296	LocusNumber296	LocusNumber302	LocusNumber302	LocusNumber302	LocusNumber302	LocusNumber302	LocusNumber302	LocusNumber303	LocusNumber303	LocusNumber303	LocusNumber303	LocusNumber303	LocusNumber304	LocusNumber304	LocusNumber304	LocusNumber304	LocusNumber304	LocusNumber304	LocusNumber305	LocusNumber305	LocusNumber305	LocusNumber305	LocusNumber305	LocusNumber305	LocusNumber305	LocusNumber305	LocusNumber305	LocusNumber305	LocusNumber305	LocusNumber306	LocusNumber307	LocusNumber307	LocusNumber307	LocusNumber307	LocusNumber307	LocusNumber308	LocusNumber309	LocusNumber309	LocusNumber309	LocusNumber309	LocusNumber309	LocusNumber309	LocusNumber309	LocusNumber309	LocusNumber309	LocusNumber309	LocusNumber311	LocusNumber311	LocusNumber315	LocusNumber317	LocusNumber318	LocusNumber318	LocusNumber318	LocusNumber318	LocusNumber318	LocusNumber318	LocusNumber319	LocusNumber319	LocusNumber324	LocusNumber327	LocusNumber330	LocusNumber331	LocusNumber334	LocusNumber334	LocusNumber334	LocusNumber334	LocusNumber334	LocusNumber334	LocusNumber338	LocusNumber338	LocusNumber338	LocusNumber339	LocusNumber339	LocusNumber339	LocusNumber339	LocusNumber339	LocusNumber339	LocusNumber339	LocusNumber339	LocusNumber339	LocusNumber341	LocusNumber341	LocusNumber341	LocusNumber341	LocusNumber341	LocusNumber344	LocusNumber344	LocusNumber345	LocusNumber345	LocusNumber345	LocusNumber345	LocusNumber345	LocusNumber345	LocusNumber352	LocusNumber352	LocusNumber352	LocusNumber355	LocusNumber355	LocusNumber355	LocusNumber355	LocusNumber356	LocusNumber356	LocusNumber356	LocusNumber356	LocusNumber359	LocusNumber359	LocusNumber359	LocusNumber359	LocusNumber359	LocusNumber361	LocusNumber361	LocusNumber361	LocusNumber361	LocusNumber361	LocusNumber361	LocusNumber363	LocusNumber363	LocusNumber363	LocusNumber363	LocusNumber366	LocusNumber366	LocusNumber366	LocusNumber366	LocusNumber366	LocusNumber366	LocusNumber371	LocusNumber371	LocusNumber371	LocusNumber371	LocusNumber372	LocusNumber372	LocusNumber372	LocusNumber373	LocusNumber373	LocusNumber373	LocusNumber375	LocusNumber376	LocusNumber376	LocusNumber376	LocusNumber377	LocusNumber377	LocusNumber378	LocusNumber378	LocusNumber378	LocusNumber386	LocusNumber386	LocusNumber386	LocusNumber386	LocusNumber386	LocusNumber386	LocusNumber386	LocusNumber386	LocusNumber386	LocusNumber386	LocusNumber386	LocusNumber388	LocusNumber388	LocusNumber388	LocusNumber388	LocusNumber388	LocusNumber396	LocusNumber396	LocusNumber396	LocusNumber396	LocusNumber396	LocusNumber396	LocusNumber396	LocusNumber396	LocusNumber401	LocusNumber401	LocusNumber404	LocusNumber404	LocusNumber404	LocusNumber404	LocusNumber407	LocusNumber410	LocusNumber410	LocusNumber410	LocusNumber410	LocusNumber411	LocusNumber412	LocusNumber412	LocusNumber412	LocusNumber412	LocusNumber412	LocusNumber413	LocusNumber413	LocusNumber413	LocusNumber413	LocusNumber413	LocusNumber413	LocusNumber413	LocusNumber413	LocusNumber413	LocusNumber413	LocusNumber413	LocusNumber414	LocusNumber414	LocusNumber414	LocusNumber414	LocusNumber414	LocusNumber414	LocusNumber414	LocusNumber414	LocusNumber414	LocusNumber414	LocusNumber414	LocusNumber414	LocusNumber414	LocusNumber423	LocusNumber425	LocusNumber427	LocusNumber427	LocusNumber429	LocusNumber429	LocusNumber429	LocusNumber429	LocusNumber429	LocusNumber429	LocusNumber433	LocusNumber439	LocusNumber439	LocusNumber439	LocusNumber442	LocusNumber442	LocusNumber442	LocusNumber442	LocusNumber445	LocusNumber445	LocusNumber445	LocusNumber447	LocusNumber448	LocusNumber448	LocusNumber448	LocusNumber450	LocusNumber451	LocusNumber451	LocusNumber454	LocusNumber454	LocusNumber454	LocusNumber455	LocusNumber462	LocusNumber462	LocusNumber469	LocusNumber469	LocusNumber469	LocusNumber469	LocusNumber469	LocusNumber469	LocusNumber469	LocusNumber472	LocusNumber472	LocusNumber472	LocusNumber472	LocusNumber472	LocusNumber472	LocusNumber472	LocusNumber472	LocusNumber472	LocusNumber472	LocusNumber472	LocusNumber476	LocusNumber476	LocusNumber476	LocusNumber477	LocusNumber477	LocusNumber478	LocusNumber481	LocusNumber489	LocusNumber489	LocusNumber489	LocusNumber489	LocusNumber491	LocusNumber491	LocusNumber491	LocusNumber491	LocusNumber491	LocusNumber492	LocusNumber492	LocusNumber493	LocusNumber493	LocusNumber501	LocusNumber501	LocusNumber501	LocusNumber502	LocusNumber502	LocusNumber502	LocusNumber502	LocusNumber502	LocusNumber502	LocusNumber503	LocusNumber504	LocusNumber504	LocusNumber504	LocusNumber504	LocusNumber505	LocusNumber505	LocusNumber508	LocusNumber513	LocusNumber513	LocusNumber515	LocusNumber515	LocusNumber517	LocusNumber517	LocusNumber517	LocusNumber517	LocusNumber517	LocusNumber517	LocusNumber518	LocusNumber518	LocusNumber518	LocusNumber518	LocusNumber518	LocusNumber521	LocusNumber521	LocusNumber521	LocusNumber521	LocusNumber521	LocusNumber522	LocusNumber522	LocusNumber522	LocusNumber524	LocusNumber524	LocusNumber525	LocusNumber528	LocusNumber530	LocusNumber530	LocusNumber530	LocusNumber530	LocusNumber530	LocusNumber530	LocusNumber530	LocusNumber530	LocusNumber530	LocusNumber531	LocusNumber531	LocusNumber531	LocusNumber531	LocusNumber531	LocusNumber531	LocusNumber531	LocusNumber538	LocusNumber538	LocusNumber538	LocusNumber538	LocusNumber546	LocusNumber546	LocusNumber546	LocusNumber546	LocusNumber546	LocusNumber546	LocusNumber547	LocusNumber548	LocusNumber548	LocusNumber549	LocusNumber549	LocusNumber551	LocusNumber551	LocusNumber551	LocusNumber551	LocusNumber551	LocusNumber551	LocusNumber554	LocusNumber558	LocusNumber560	LocusNumber560	LocusNumber561	LocusNumber561	LocusNumber566	LocusNumber566	LocusNumber566	LocusNumber566	LocusNumber566	LocusNumber569	LocusNumber569	LocusNumber573	LocusNumber575	LocusNumber575	LocusNumber576	LocusNumber576	LocusNumber576	LocusNumber576	LocusNumber577	LocusNumber577	LocusNumber577	LocusNumber577	LocusNumber585	LocusNumber585	LocusNumber605	LocusNumber605	LocusNumber606	LocusNumber606	LocusNumber607	LocusNumber607	LocusNumber607	LocusNumber607	LocusNumber612	LocusNumber617	LocusNumber617	LocusNumber619	LocusNumber625	LocusNumber625	LocusNumber631	LocusNumber631	LocusNumber631	LocusNumber633	LocusNumber633	LocusNumber633	LocusNumber639	LocusNumber639	LocusNumber639	LocusNumber639	LocusNumber639	LocusNumber639	LocusNumber639	LocusNumber639	LocusNumber639	LocusNumber639	LocusNumber640	LocusNumber641	LocusNumber653	LocusNumber654	LocusNumber654	LocusNumber654	LocusNumber654	LocusNumber654	LocusNumber654	LocusNumber657	LocusNumber657	LocusNumber657	LocusNumber661	LocusNumber661	LocusNumber661	LocusNumber661	LocusNumber661	LocusNumber663	LocusNumber663	LocusNumber664	LocusNumber668	LocusNumber669	LocusNumber669	LocusNumber671	LocusNumber671	LocusNumber671	LocusNumber671	LocusNumber671	LocusNumber671	LocusNumber671	LocusNumber671	LocusNumber671	LocusNumber671	LocusNumber671	LocusNumber671	LocusNumber671	LocusNumber672	LocusNumber672	LocusNumber672	LocusNumber672	LocusNumber674	LocusNumber674	LocusNumber674	LocusNumber674	LocusNumber674	LocusNumber674	LocusNumber674	LocusNumber674	LocusNumber674	LocusNumber675	LocusNumber676	LocusNumber676	LocusNumber676	LocusNumber676	LocusNumber676	LocusNumber676	LocusNumber676	LocusNumber677	LocusNumber683	LocusNumber683	LocusNumber683	LocusNumber688	LocusNumber688	LocusNumber688	LocusNumber689	LocusNumber689	LocusNumber690	LocusNumber690	LocusNumber691	LocusNumber691	LocusNumber691	LocusNumber691	LocusNumber691	LocusNumber691	LocusNumber694	LocusNumber694	LocusNumber694	LocusNumber694	LocusNumber694	LocusNumber694	LocusNumber694	LocusNumber697	LocusNumber697	LocusNumber697	LocusNumber697	LocusNumber699	LocusNumber699	LocusNumber699	LocusNumber699	LocusNumber699	LocusNumber699	LocusNumber706	LocusNumber706	LocusNumber706	LocusNumber706	LocusNumber706	LocusNumber710	LocusNumber721	LocusNumber721	LocusNumber721	LocusNumber721	LocusNumber721	LocusNumber721	LocusNumber721	LocusNumber721	LocusNumber736	LocusNumber736	LocusNumber736	LocusNumber744	LocusNumber745	LocusNumber745	LocusNumber746	LocusNumber746	LocusNumber746	LocusNumber746	LocusNumber748	LocusNumber748	LocusNumber748	LocusNumber748	LocusNumber750	LocusNumber750	LocusNumber750	LocusNumber750	LocusNumber750	LocusNumber753	LocusNumber756	LocusNumber759	LocusNumber759	LocusNumber759	LocusNumber759	LocusNumber759	LocusNumber759	LocusNumber759	LocusNumber759	LocusNumber759	LocusNumber759	LocusNumber759	LocusNumber759	LocusNumber761	LocusNumber761	LocusNumber761	LocusNumber763	LocusNumber764	LocusNumber770	LocusNumber770	LocusNumber770	LocusNumber770	LocusNumber771	LocusNumber771	LocusNumber771	LocusNumber771	LocusNumber771	LocusNumber771	LocusNumber772	LocusNumber772	LocusNumber772	LocusNumber772	LocusNumber772	LocusNumber777	LocusNumber777	LocusNumber777	LocusNumber778	LocusNumber778	LocusNumber778	LocusNumber778	LocusNumber778	LocusNumber778	LocusNumber778	LocusNumber778	LocusNumber778	LocusNumber778	LocusNumber778	LocusNumber778	LocusNumber778	LocusNumber778	LocusNumber780	LocusNumber780	LocusNumber781	LocusNumber781	LocusNumber781	LocusNumber781	LocusNumber781	LocusNumber781	LocusNumber783	LocusNumber783	LocusNumber783	LocusNumber784	LocusNumber786	LocusNumber786	LocusNumber786	LocusNumber786	LocusNumber786	LocusNumber790	LocusNumber790	LocusNumber790	LocusNumber790	LocusNumber790	LocusNumber793	LocusNumber793	LocusNumber793	LocusNumber793	LocusNumber793	LocusNumber793	LocusNumber793	LocusNumber793	LocusNumber793	LocusNumber793	LocusNumber793	LocusNumber795	LocusNumber795	LocusNumber795	LocusNumber795	LocusNumber797	LocusNumber798	LocusNumber798	LocusNumber798	LocusNumber798	LocusNumber800	LocusNumber800	LocusNumber805	LocusNumber805	LocusNumber806	LocusNumber812	LocusNumber812	LocusNumber812	LocusNumber812	LocusNumber812	LocusNumber812	LocusNumber812	LocusNumber812	LocusNumber812	LocusNumber812	LocusNumber812	LocusNumber813	LocusNumber813	LocusNumber813	LocusNumber815	LocusNumber818	LocusNumber818	LocusNumber818	LocusNumber818	LocusNumber819	LocusNumber819	LocusNumber819	LocusNumber819	LocusNumber819	LocusNumber819	LocusNumber819	LocusNumber819	LocusNumber819	LocusNumber819	LocusNumber819	LocusNumber819	LocusNumber819	LocusNumber819	LocusNumber820	LocusNumber820	LocusNumber820	LocusNumber822	LocusNumber823	LocusNumber823	LocusNumber823	LocusNumber823	LocusNumber823	LocusNumber823	LocusNumber823	LocusNumber824	LocusNumber830	LocusNumber832	LocusNumber832	LocusNumber838	LocusNumber838	LocusNumber840	LocusNumber840	LocusNumber840	LocusNumber842	LocusNumber842	LocusNumber842	LocusNumber843	LocusNumber843	LocusNumber843	LocusNumber844	LocusNumber845	LocusNumber845	LocusNumber845	LocusNumber845	LocusNumber845	LocusNumber845	LocusNumber850	LocusNumber850	LocusNumber850	LocusNumber850	LocusNumber850	LocusNumber850	LocusNumber850	LocusNumber850	LocusNumber855	LocusNumber855	LocusNumber857	LocusNumber860	LocusNumber860	LocusNumber860	LocusNumber860	LocusNumber860	LocusNumber860	LocusNumber860	LocusNumber861	LocusNumber861	LocusNumber861	LocusNumber861	LocusNumber861	LocusNumber870	LocusNumber875	LocusNumber880	LocusNumber880	LocusNumber884	LocusNumber884	LocusNumber884	LocusNumber884	LocusNumber884	LocusNumber884	LocusNumber885	LocusNumber885	LocusNumber888	LocusNumber888	LocusNumber888	LocusNumber896	LocusNumber896	LocusNumber896	LocusNumber896	LocusNumber896	LocusNumber896	LocusNumber896	LocusNumber896	LocusNumber896	LocusNumber896	LocusNumber896	LocusNumber896	LocusNumber896	LocusNumber900	LocusNumber900	LocusNumber900	LocusNumber900	LocusNumber903	LocusNumber903	LocusNumber903	LocusNumber904	LocusNumber904	LocusNumber904	LocusNumber905	LocusNumber905	LocusNumber905	LocusNumber906	LocusNumber907	LocusNumber907	LocusNumber909	LocusNumber909	LocusNumber909	LocusNumber919	LocusNumber919	LocusNumber919	LocusNumber921	LocusNumber924	LocusNumber925	LocusNumber929	LocusNumber929	LocusNumber930	LocusNumber930	LocusNumber930	LocusNumber930	LocusNumber930	LocusNumber930	LocusNumber930	LocusNumber932	LocusNumber935	LocusNumber937	LocusNumber937	LocusNumber942	LocusNumber942	LocusNumber945	LocusNumber945	LocusNumber945	LocusNumber950	LocusNumber956	LocusNumber956	LocusNumber968	LocusNumber968	LocusNumber968	LocusNumber968	LocusNumber968	LocusNumber969	LocusNumber969	LocusNumber969	LocusNumber969	LocusNumber970	LocusNumber971	LocusNumber973	LocusNumber973	LocusNumber973	LocusNumber973	LocusNumber978	LocusNumber978	LocusNumber978	LocusNumber978	LocusNumber978	LocusNumber980	LocusNumber980	LocusNumber980	LocusNumber980	LocusNumber983	LocusNumber986	LocusNumber986	LocusNumber986	LocusNumber986	LocusNumber993	LocusNumber993	LocusNumber993	LocusNumber995	LocusNumber995	LocusNumber995	LocusNumber997	LocusNumber997	LocusNumber997	LocusNumber997	LocusNumber997	LocusNumber997	LocusNumber997	LocusNumber997	LocusNumber997	LocusNumber998	LocusNumber1000	LocusNumber1001	LocusNumber1005	LocusNumber1007	LocusNumber1007	LocusNumber1007	LocusNumber1007	LocusNumber1009	LocusNumber1011	LocusNumber1011	LocusNumber1011	LocusNumber1011	LocusNumber1011	LocusNumber1014	LocusNumber1014	LocusNumber1018	LocusNumber1018	LocusNumber1023	LocusNumber1023	LocusNumber1025	LocusNumber1025	LocusNumber1040	LocusNumber1043	LocusNumber1043	LocusNumber1043	LocusNumber1043	LocusNumber1056	LocusNumber1056	LocusNumber1056	LocusNumber1056	LocusNumber1056	LocusNumber1056	LocusNumber1063	LocusNumber1063	LocusNumber1063	LocusNumber1063	LocusNumber1063	LocusNumber1069	LocusNumber1069	LocusNumber1069	LocusNumber1069	LocusNumber1070	LocusNumber1070	LocusNumber1070	LocusNumber1070	LocusNumber1070	LocusNumber1070	LocusNumber1070	LocusNumber1070	LocusNumber1070	LocusNumber1070	LocusNumber1070	LocusNumber1071	LocusNumber1071	LocusNumber1072	LocusNumber1072	LocusNumber1072	LocusNumber1072	LocusNumber1075	LocusNumber1075	LocusNumber1075	LocusNumber1079	LocusNumber1079	LocusNumber1079	LocusNumber1079	LocusNumber1080	LocusNumber1082	LocusNumber1082	LocusNumber1082	LocusNumber1082	LocusNumber1082	LocusNumber1082	LocusNumber1083	LocusNumber1083	LocusNumber1086	LocusNumber1086	LocusNumber1086	LocusNumber1086	LocusNumber1087	LocusNumber1087	LocusNumber1087	LocusNumber1089	LocusNumber1091	LocusNumber1091	LocusNumber1091	LocusNumber1092	LocusNumber1094	LocusNumber1094	LocusNumber1094	LocusNumber1094	LocusNumber1094	LocusNumber1094	LocusNumber1094	LocusNumber1094	LocusNumber1094	LocusNumber1094	LocusNumber1099	LocusNumber1107	LocusNumber1107	LocusNumber1107	LocusNumber1107	LocusNumber1108	LocusNumber1108	LocusNumber1108	LocusNumber1108	LocusNumber1116	LocusNumber1116	LocusNumber1120	LocusNumber1120	LocusNumber1120	LocusNumber1121	LocusNumber1121	LocusNumber1121	LocusNumber1121	LocusNumber1121	LocusNumber1121	LocusNumber1121	LocusNumber1121	LocusNumber1121	LocusNumber1121	LocusNumber1121	LocusNumber1121	LocusNumber1121	LocusNumber1121	LocusNumber1121	LocusNumber1124	LocusNumber1124	LocusNumber1124	LocusNumber1124	LocusNumber1125	LocusNumber1125	LocusNumber1125	LocusNumber1125	LocusNumber1128	LocusNumber1128	LocusNumber1128	LocusNumber1128	LocusNumber1135	LocusNumber1135	LocusNumber1138	LocusNumber1138	LocusNumber1138	LocusNumber1140	LocusNumber1142	LocusNumber1144	LocusNumber1144	LocusNumber1144	LocusNumber1144	LocusNumber1144	LocusNumber1146	LocusNumber1146	LocusNumber1146	LocusNumber1146	LocusNumber1146	LocusNumber1153	LocusNumber1153	LocusNumber1155	LocusNumber1155	LocusNumber1155	LocusNumber1157	LocusNumber1157	LocusNumber1157	LocusNumber1157	LocusNumber1159	LocusNumber1159	LocusNumber1159	LocusNumber1159	LocusNumber1159	LocusNumber1159	LocusNumber1159	LocusNumber1159	LocusNumber1159	LocusNumber1159	LocusNumber1159	LocusNumber1160	LocusNumber1164	LocusNumber1164	LocusNumber1164	LocusNumber1164	LocusNumber1164	LocusNumber1164	LocusNumber1165	LocusNumber1165	LocusNumber1165	LocusNumber1165	LocusNumber1168	LocusNumber1168	LocusNumber1170	LocusNumber1170	LocusNumber1170	LocusNumber1175	LocusNumber1177	LocusNumber1177	LocusNumber1177	LocusNumber1180	LocusNumber1180	LocusNumber1180	LocusNumber1182	LocusNumber1183	LocusNumber1184	LocusNumber1184	LocusNumber1184	LocusNumber1186	LocusNumber1186	LocusNumber1186	LocusNumber1186	LocusNumber1190	LocusNumber1190	LocusNumber1193	LocusNumber1196	LocusNumber1196	LocusNumber1196	LocusNumber1202	LocusNumber1202	LocusNumber1202	LocusNumber1202	LocusNumber1202	LocusNumber1202	LocusNumber1202	LocusNumber1207	LocusNumber1207	LocusNumber1212	LocusNumber1212	LocusNumber1212	LocusNumber1212	LocusNumber1212	LocusNumber1212	LocusNumber1212	LocusNumber1215	LocusNumber1218	LocusNumber1218	LocusNumber1218	LocusNumber1218	LocusNumber1218	LocusNumber1218	LocusNumber1232	LocusNumber1232	LocusNumber1232	LocusNumber1232	LocusNumber1232	LocusNumber1240	LocusNumber1240	LocusNumber1240	LocusNumber1240	LocusNumber1250	LocusNumber1250	LocusNumber1252	LocusNumber1252	LocusNumber1252	LocusNumber1252	LocusNumber1252	LocusNumber1266	LocusNumber1266	LocusNumber1266	LocusNumber1267	LocusNumber1267	LocusNumber1267	LocusNumber1267	LocusNumber1267	LocusNumber1270	LocusNumber1270	LocusNumber1270	LocusNumber1270	LocusNumber1270	LocusNumber1271	LocusNumber1271	LocusNumber1272	LocusNumber1278	LocusNumber1278	LocusNumber1278	LocusNumber1278	LocusNumber1278	LocusNumber1278	LocusNumber1278	LocusNumber1281	LocusNumber1281	LocusNumber1281	LocusNumber1281	LocusNumber1281	LocusNumber1281	LocusNumber1281	LocusNumber1281	LocusNumber1281	LocusNumber1289	LocusNumber1289	LocusNumber1289	LocusNumber1289	LocusNumber1289	LocusNumber1289	LocusNumber1293	LocusNumber1293	LocusNumber1293	LocusNumber1294	LocusNumber1294	LocusNumber1294	LocusNumber1311	LocusNumber1312	LocusNumber1312	LocusNumber1318	LocusNumber1318	LocusNumber1318	LocusNumber1318	LocusNumber1321	LocusNumber1321	LocusNumber1321	LocusNumber1321	LocusNumber1321	LocusNumber1323	LocusNumber1323	LocusNumber1324	LocusNumber1324	LocusNumber1325	LocusNumber1325	LocusNumber1325	LocusNumber1325	LocusNumber1326	LocusNumber1326	LocusNumber1326	LocusNumber1330	LocusNumber1330	LocusNumber1330	LocusNumber1330	LocusNumber1333	LocusNumber1333	LocusNumber1333	LocusNumber1333	LocusNumber1333	LocusNumber1333	LocusNumber1333	LocusNumber1335	LocusNumber1336	LocusNumber1336	LocusNumber1336	LocusNumber1336	LocusNumber1336	LocusNumber1336	LocusNumber1336	LocusNumber1336	LocusNumber1340	LocusNumber1340	LocusNumber1340	LocusNumber1341	LocusNumber1341	LocusNumber1342	LocusNumber1342	LocusNumber1344	LocusNumber1344	LocusNumber1344	LocusNumber1344	LocusNumber1344	LocusNumber1344	LocusNumber1344	LocusNumber1345	LocusNumber1345	LocusNumber1347	LocusNumber1347	LocusNumber1347	LocusNumber1347	LocusNumber1347	LocusNumber1347	LocusNumber1349	LocusNumber1349	LocusNumber1349	LocusNumber1349	LocusNumber1349	LocusNumber1349	LocusNumber1349	LocusNumber1350	LocusNumber1350	LocusNumber1350	LocusNumber1352	LocusNumber1352	LocusNumber1352	LocusNumber1352	LocusNumber1352	LocusNumber1353	LocusNumber1353	LocusNumber1360	LocusNumber1360	LocusNumber1360	LocusNumber1360	LocusNumber1360	LocusNumber1365	LocusNumber1367	LocusNumber1367	LocusNumber1367	LocusNumber1367	LocusNumber1367	LocusNumber1367	LocusNumber1368	LocusNumber1368	LocusNumber1369	LocusNumber1369	LocusNumber1369	LocusNumber1369	LocusNumber1369	LocusNumber1369	LocusNumber1369	LocusNumber1376	LocusNumber1376	LocusNumber1376	LocusNumber1376	LocusNumber1376	LocusNumber1377	LocusNumber1377	LocusNumber1377	LocusNumber1378	LocusNumber1378	LocusNumber1378	LocusNumber1378	LocusNumber1379	LocusNumber1379	LocusNumber1380	LocusNumber1380	LocusNumber1380	LocusNumber1380	LocusNumber1380	LocusNumber1380	LocusNumber1380	LocusNumber1380	LocusNumber1380	LocusNumber1380	LocusNumber1380	LocusNumber1380	LocusNumber1383	LocusNumber1383	LocusNumber1387	LocusNumber1387	LocusNumber1388	LocusNumber1388	LocusNumber1390	LocusNumber1390	LocusNumber1390	LocusNumber1391	LocusNumber1391	LocusNumber1391	LocusNumber1391	LocusNumber1391	LocusNumber1392	LocusNumber1399	LocusNumber1399	LocusNumber1408	LocusNumber1410	LocusNumber1412	LocusNumber1412	LocusNumber1412	LocusNumber1412	LocusNumber1413	LocusNumber1415	LocusNumber1415	LocusNumber1415	LocusNumber1415	LocusNumber1417	LocusNumber1423	LocusNumber1423	LocusNumber1423	LocusNumber1423	LocusNumber1423	LocusNumber1423	LocusNumber1423	LocusNumber1423	LocusNumber1424	LocusNumber1424	LocusNumber1428	LocusNumber1428	LocusNumber1428	LocusNumber1428	LocusNumber1431	LocusNumber1431	LocusNumber1442	LocusNumber1442	LocusNumber1442	LocusNumber1442	LocusNumber1442	LocusNumber1442	LocusNumber1442	LocusNumber1447	LocusNumber1447	LocusNumber1447	LocusNumber1447	LocusNumber1447	LocusNumber1447	LocusNumber1449	LocusNumber1455	LocusNumber1465	LocusNumber1465	LocusNumber1465	LocusNumber1465	LocusNumber1465	LocusNumber1465	LocusNumber1465	LocusNumber1465	LocusNumber1465	LocusNumber1467	LocusNumber1469	LocusNumber1469	LocusNumber1469	LocusNumber1469	LocusNumber1482	LocusNumber1486	LocusNumber1486	LocusNumber1486	LocusNumber1489	LocusNumber1490	LocusNumber1490	LocusNumber1493	LocusNumber1493	LocusNumber1493	LocusNumber1494	LocusNumber1494	LocusNumber1494	LocusNumber1495	LocusNumber1495	LocusNumber1501	LocusNumber1501	LocusNumber1501	LocusNumber1502	LocusNumber1502	LocusNumber1502	LocusNumber1506	LocusNumber1506	LocusNumber1517	LocusNumber1517	LocusNumber1517	LocusNumber1518	LocusNumber1519	LocusNumber1519	LocusNumber1519	LocusNumber1519	LocusNumber1519	LocusNumber1523	LocusNumber1526	LocusNumber1528	LocusNumber1528	LocusNumber1528	LocusNumber1529	LocusNumber1529	LocusNumber1529	LocusNumber1529	LocusNumber1533	LocusNumber1533	LocusNumber1533	LocusNumber1542	LocusNumber1542	LocusNumber1542	LocusNumber1543	LocusNumber1544	LocusNumber1544	LocusNumber1544	LocusNumber1544	LocusNumber1544	LocusNumber1545	LocusNumber1545	LocusNumber1552	LocusNumber1552	LocusNumber1552	LocusNumber1552	LocusNumber1552	LocusNumber1552	LocusNumber1552	LocusNumber1554	LocusNumber1555	LocusNumber1555	LocusNumber1557	LocusNumber1557	LocusNumber1557	LocusNumber1558	LocusNumber1558	LocusNumber1559	LocusNumber1562	LocusNumber1562	LocusNumber1562	LocusNumber1562	LocusNumber1562	LocusNumber1562	LocusNumber1566	LocusNumber1566	LocusNumber1573	LocusNumber1573	LocusNumber1573	LocusNumber1573	LocusNumber1573	LocusNumber1574	LocusNumber1574	LocusNumber1574	LocusNumber1574	LocusNumber1574	LocusNumber1574	LocusNumber1574	LocusNumber1574	LocusNumber1580	LocusNumber1580	LocusNumber1582	LocusNumber1583	LocusNumber1583	LocusNumber1583	LocusNumber1586	LocusNumber1586	LocusNumber1587	LocusNumber1587	LocusNumber1591	LocusNumber1591	LocusNumber1591	LocusNumber1591	LocusNumber1591	LocusNumber1591	LocusNumber1591	LocusNumber1591	LocusNumber1592	LocusNumber1594	LocusNumber1598	LocusNumber1598	LocusNumber1598	LocusNumber1598	LocusNumber1598	LocusNumber1598	LocusNumber1598	LocusNumber1598	LocusNumber1598	LocusNumber1605	LocusNumber1617	LocusNumber1617	LocusNumber1617	LocusNumber1617	LocusNumber1617	LocusNumber1617	LocusNumber1617	LocusNumber1617	LocusNumber1621	LocusNumber1623	LocusNumber1623	LocusNumber1627	LocusNumber1627	LocusNumber1627	LocusNumber1627	LocusNumber1627	LocusNumber1627	LocusNumber1627	LocusNumber1627	LocusNumber1629	LocusNumber1629	LocusNumber1630	LocusNumber1630	LocusNumber1630	LocusNumber1634	LocusNumber1634	LocusNumber1635	LocusNumber1635	LocusNumber1635	LocusNumber1635	LocusNumber1635	LocusNumber1636	LocusNumber1636	LocusNumber1636	LocusNumber1636	LocusNumber1636	LocusNumber1645	LocusNumber1645	LocusNumber1645	LocusNumber1645	LocusNumber1645	LocusNumber1646	LocusNumber1646	LocusNumber1646	LocusNumber1646	LocusNumber1646	LocusNumber1655	LocusNumber1662	LocusNumber1667	LocusNumber1674	LocusNumber1674	LocusNumber1674	LocusNumber1674	LocusNumber1674	LocusNumber1674	LocusNumber1674	LocusNumber1674	LocusNumber1674	LocusNumber1674	LocusNumber1674	LocusNumber1674	LocusNumber1674	LocusNumber1674	LocusNumber1676	LocusNumber1676	LocusNumber1677	LocusNumber1680	LocusNumber1685	LocusNumber1685	LocusNumber1685	LocusNumber1688	LocusNumber1688	LocusNumber1688	LocusNumber1688	LocusNumber1689	LocusNumber1689	LocusNumber1689	LocusNumber1689	LocusNumber1689	LocusNumber1689	LocusNumber1689	LocusNumber1689	LocusNumber1689	LocusNumber1689	LocusNumber1689	LocusNumber1689	LocusNumber1692	LocusNumber1692	LocusNumber1692	LocusNumber1692	LocusNumber1692	LocusNumber1692	LocusNumber1692	LocusNumber1692	LocusNumber1693	LocusNumber1697	LocusNumber1697	LocusNumber1697	LocusNumber1697	LocusNumber1697	LocusNumber1701	LocusNumber1701	LocusNumber1701	LocusNumber1706	LocusNumber1706	LocusNumber1709	LocusNumber1709	LocusNumber1709	LocusNumber1709	LocusNumber1709	LocusNumber1709	LocusNumber1709	LocusNumber1709	LocusNumber1709	LocusNumber1714	LocusNumber1714	LocusNumber1714	LocusNumber1714	LocusNumber1714	LocusNumber1714	LocusNumber1714	LocusNumber1714	LocusNumber1733	LocusNumber1733	LocusNumber1737	LocusNumber1737	LocusNumber1738	LocusNumber1738	LocusNumber1738	LocusNumber1739	LocusNumber1741	LocusNumber1745	LocusNumber1753	LocusNumber1753	LocusNumber1753	LocusNumber1754	LocusNumber1754	LocusNumber1754	LocusNumber1754	LocusNumber1754	LocusNumber1754	LocusNumber1754	LocusNumber1754	LocusNumber1756	LocusNumber1756	LocusNumber1756	LocusNumber1756	LocusNumber1757	LocusNumber1757	LocusNumber1767	LocusNumber1767	LocusNumber1768	LocusNumber1768	LocusNumber1768	LocusNumber1770	LocusNumber1770	LocusNumber1770	LocusNumber1772	LocusNumber1772	LocusNumber1773	LocusNumber1787	LocusNumber1790	LocusNumber1791	LocusNumber1791	LocusNumber1791	LocusNumber1794	LocusNumber1794	LocusNumber1794	LocusNumber1794	LocusNumber1794	LocusNumber1794	LocusNumber1794	LocusNumber1794	LocusNumber1794	LocusNumber1794	LocusNumber1800	LocusNumber1802	LocusNumber1802	LocusNumber1803	LocusNumber1804	LocusNumber1804	LocusNumber1804	LocusNumber1804	LocusNumber1804	LocusNumber1804	LocusNumber1804	LocusNumber1807	LocusNumber1807	LocusNumber1807	LocusNumber1807	LocusNumber1807	LocusNumber1807	LocusNumber1807	LocusNumber1807	LocusNumber1808	LocusNumber1810	LocusNumber1810	LocusNumber1810	LocusNumber1810	LocusNumber1810	LocusNumber1810	LocusNumber1810	LocusNumber1814	LocusNumber1814	LocusNumber1814	LocusNumber1815	LocusNumber1815	LocusNumber1815	LocusNumber1815	LocusNumber1815	LocusNumber1815	LocusNumber1815	LocusNumber1815	LocusNumber1815	LocusNumber1819	LocusNumber1819	LocusNumber1819	LocusNumber1831	LocusNumber1831	LocusNumber1831	LocusNumber1831	LocusNumber1831	LocusNumber1831	LocusNumber1831	LocusNumber1831	LocusNumber1833	LocusNumber1835	LocusNumber1835	LocusNumber1835	LocusNumber1835	LocusNumber1835	LocusNumber1836	LocusNumber1842	LocusNumber1842	LocusNumber1842	LocusNumber1842	LocusNumber1842	LocusNumber1843	LocusNumber1843	LocusNumber1843	LocusNumber1844	LocusNumber1852	LocusNumber1852	LocusNumber1852	LocusNumber1852	LocusNumber1852	LocusNumber1854	LocusNumber1858	LocusNumber1858	LocusNumber1858	LocusNumber1858	LocusNumber1858	LocusNumber1861	LocusNumber1861	LocusNumber1862	LocusNumber1862	LocusNumber1865	LocusNumber1865	LocusNumber1865	LocusNumber1865	LocusNumber1867	LocusNumber1867	LocusNumber1867	LocusNumber1867	LocusNumber1867	LocusNumber1867	LocusNumber1867	LocusNumber1867	LocusNumber1874	LocusNumber1874	LocusNumber1874	LocusNumber1874	LocusNumber1878	LocusNumber1879	LocusNumber1879	LocusNumber1879	LocusNumber1879	LocusNumber1879	LocusNumber1879	LocusNumber1879	LocusNumber1879	LocusNumber1879	LocusNumber1899	LocusNumber1901	LocusNumber1901	LocusNumber1901	LocusNumber1901	LocusNumber1901	LocusNumber1901	LocusNumber1902	LocusNumber1904	LocusNumber1907	LocusNumber1907	LocusNumber1907	LocusNumber1907	LocusNumber1908	LocusNumber1908	LocusNumber1910	LocusNumber1910	LocusNumber1912	LocusNumber1914	LocusNumber1914	LocusNumber1914	LocusNumber1914	LocusNumber1914	LocusNumber1915	LocusNumber1915	LocusNumber1915	LocusNumber1915	LocusNumber1915	LocusNumber1917	LocusNumber1919	LocusNumber1921	LocusNumber1921	LocusNumber1923	LocusNumber1923	LocusNumber1923	LocusNumber1930	LocusNumber1932	LocusNumber1937	LocusNumber1940	LocusNumber1940	LocusNumber1948	LocusNumber1948	LocusNumber1948	LocusNumber1948	LocusNumber1948	LocusNumber1948	LocusNumber1948	LocusNumber1949	LocusNumber1949	LocusNumber1949	LocusNumber1949	LocusNumber1955	LocusNumber1955	LocusNumber1955	LocusNumber1955	LocusNumber1955	LocusNumber1955	LocusNumber1955	LocusNumber1955	LocusNumber1955	LocusNumber1956	LocusNumber1956	LocusNumber1957	LocusNumber1957	LocusNumber1957	LocusNumber1961	LocusNumber1961	LocusNumber1961	LocusNumber1966	LocusNumber1966	LocusNumber1970	LocusNumber1970	LocusNumber1970	LocusNumber1970	LocusNumber1973	LocusNumber1973	LocusNumber1973	LocusNumber1975	LocusNumber1975	LocusNumber1981	LocusNumber1981	LocusNumber1981	LocusNumber1981	LocusNumber1981	LocusNumber1981	LocusNumber1983	LocusNumber1983	LocusNumber1983	LocusNumber1983	LocusNumber1983	LocusNumber1983	LocusNumber1983	LocusNumber1983	LocusNumber1983	LocusNumber1983	LocusNumber1983	LocusNumber1984	LocusNumber1984	LocusNumber1984	LocusNumber1984	LocusNumber1984	LocusNumber1984	LocusNumber1985	LocusNumber1985	LocusNumber1992	LocusNumber1992	LocusNumber1992	LocusNumber1992	LocusNumber1992	LocusNumber1992	LocusNumber1992	LocusNumber1992	LocusNumber1992	LocusNumber1992	LocusNumber2003	LocusNumber2003	LocusNumber2004	LocusNumber2004	LocusNumber2004	LocusNumber2004	LocusNumber2004	LocusNumber2019	LocusNumber2020	LocusNumber2020	LocusNumber2023	LocusNumber2023	LocusNumber2023	LocusNumber2023	LocusNumber2028	LocusNumber2030	LocusNumber2030	LocusNumber2030	LocusNumber2030	LocusNumber2030	LocusNumber2032	LocusNumber2032	LocusNumber2032	LocusNumber2032	LocusNumber2033	LocusNumber2033	LocusNumber2035	LocusNumber2035	LocusNumber2035	LocusNumber2038	LocusNumber2046	LocusNumber2046	LocusNumber2047	LocusNumber2047	LocusNumber2047	LocusNumber2048	LocusNumber2048	LocusNumber2050	LocusNumber2050	LocusNumber2050	LocusNumber2057	LocusNumber2062	LocusNumber2062	LocusNumber2062	LocusNumber2064	LocusNumber2064	LocusNumber2065	LocusNumber2067	LocusNumber2071	LocusNumber2071	LocusNumber2071	LocusNumber2073	LocusNumber2073	LocusNumber2074	LocusNumber2074	LocusNumber2074	LocusNumber2074	LocusNumber2095	LocusNumber2095	LocusNumber2095	LocusNumber2095	LocusNumber2095	LocusNumber2095	LocusNumber2095	LocusNumber2095	LocusNumber2096	LocusNumber2102	LocusNumber2103	LocusNumber2103	LocusNumber2103	LocusNumber2104	LocusNumber2104	LocusNumber2104	LocusNumber2104	LocusNumber2104	LocusNumber2108	LocusNumber2109	LocusNumber2119	LocusNumber2119	LocusNumber2119	LocusNumber2121	LocusNumber2124	LocusNumber2124	LocusNumber2124	LocusNumber2124	LocusNumber2124	LocusNumber2124	LocusNumber2126	LocusNumber2126	LocusNumber2126	LocusNumber2126	LocusNumber2126	LocusNumber2127	LocusNumber2127	LocusNumber2127	LocusNumber2127	LocusNumber2127	LocusNumber2128	LocusNumber2130	LocusNumber2130	LocusNumber2130	LocusNumber2130	LocusNumber2131	LocusNumber2131	LocusNumber2131	LocusNumber2131	LocusNumber2131	LocusNumber2131	LocusNumber2131	LocusNumber2131	LocusNumber2131	LocusNumber2134	LocusNumber2139	LocusNumber2139	LocusNumber2139	LocusNumber2141	LocusNumber2141	LocusNumber2141	LocusNumber2141	LocusNumber2141	LocusNumber2141	LocusNumber2141	LocusNumber2143	LocusNumber2143	LocusNumber2143	LocusNumber2143	LocusNumber2143	LocusNumber2143	LocusNumber2143	LocusNumber2143	LocusNumber2143	LocusNumber2146	LocusNumber2146	LocusNumber2146	LocusNumber2150	LocusNumber2152	LocusNumber2159	LocusNumber2161	LocusNumber2163	LocusNumber2164	LocusNumber2164	LocusNumber2164	LocusNumber2167	LocusNumber2167	LocusNumber2172	LocusNumber2172	LocusNumber2174	LocusNumber2174	LocusNumber2184	LocusNumber2184	LocusNumber2184	LocusNumber2184	LocusNumber2184	LocusNumber2186	LocusNumber2191	LocusNumber2191	LocusNumber2191	LocusNumber2193	LocusNumber2193	LocusNumber2198	LocusNumber2198	LocusNumber2199	LocusNumber2199	LocusNumber2201	LocusNumber2201	LocusNumber2205	LocusNumber2205	LocusNumber2207	LocusNumber2211	LocusNumber2211	LocusNumber2211	LocusNumber2211	LocusNumber2214	LocusNumber2216	LocusNumber2216	LocusNumber2218	LocusNumber2218	LocusNumber2218	LocusNumber2220	LocusNumber2220	LocusNumber2220	LocusNumber2220	LocusNumber2220	LocusNumber2220	LocusNumber2225	LocusNumber2226	LocusNumber2226	LocusNumber2226	LocusNumber2226	LocusNumber2226	LocusNumber2226	LocusNumber2228	LocusNumber2229	LocusNumber2229	LocusNumber2229	LocusNumber2229	LocusNumber2229	LocusNumber2232	LocusNumber2233	LocusNumber2233	LocusNumber2233	LocusNumber2233	LocusNumber2237	LocusNumber2239	LocusNumber2239	LocusNumber2239	LocusNumber2239	LocusNumber2241	LocusNumber2241	LocusNumber2257	LocusNumber2257	LocusNumber2259	LocusNumber2261	LocusNumber2262	LocusNumber2262	LocusNumber2262	LocusNumber2262	LocusNumber2262	LocusNumber2262	LocusNumber2263	LocusNumber2263	LocusNumber2267	LocusNumber2269	LocusNumber2269	LocusNumber2269	LocusNumber2275	LocusNumber2275	LocusNumber2275	LocusNumber2278	LocusNumber2278	LocusNumber2278	LocusNumber2279	LocusNumber2281	LocusNumber2281	LocusNumber2281	LocusNumber2281	LocusNumber2282	LocusNumber2282	LocusNumber2282	LocusNumber2282	LocusNumber2282	LocusNumber2282	LocusNumber2284	LocusNumber2284	LocusNumber2284	LocusNumber2284	LocusNumber2284	LocusNumber2286	LocusNumber2286	LocusNumber2291	LocusNumber2291	LocusNumber2291	LocusNumber2291	LocusNumber2300	LocusNumber2300	LocusNumber2303	LocusNumber2306	LocusNumber2306	LocusNumber2306	LocusNumber2306	LocusNumber2306	LocusNumber2308	LocusNumber2308	LocusNumber2309	LocusNumber2312	LocusNumber2312	LocusNumber2312	LocusNumber2313	LocusNumber2313	LocusNumber2314	LocusNumber2314	LocusNumber2318	LocusNumber2318	LocusNumber2318	LocusNumber2320	LocusNumber2320	LocusNumber2320	LocusNumber2320	LocusNumber2321	LocusNumber2321	LocusNumber2324	LocusNumber2324	LocusNumber2324	LocusNumber2324	LocusNumber2324	LocusNumber2330	LocusNumber2330	LocusNumber2330	LocusNumber2332	LocusNumber2332	LocusNumber2336	LocusNumber2336	LocusNumber2338	LocusNumber2340	LocusNumber2344	LocusNumber2344	LocusNumber2346	LocusNumber2347	LocusNumber2350	LocusNumber2350	LocusNumber2350	LocusNumber2350	LocusNumber2350	LocusNumber2350	LocusNumber2354	LocusNumber2354	LocusNumber2354	LocusNumber2357	LocusNumber2357	LocusNumber2357	LocusNumber2357	LocusNumber2357	LocusNumber2357	LocusNumber2359	LocusNumber2374	LocusNumber2375	LocusNumber2375	LocusNumber2375	LocusNumber2375	LocusNumber2375	LocusNumber2381	LocusNumber2381	LocusNumber2381	LocusNumber2382	LocusNumber2382	LocusNumber2382	LocusNumber2383	LocusNumber2386	LocusNumber2386	LocusNumber2386	LocusNumber2386	LocusNumber2386	LocusNumber2386	LocusNumber2390	LocusNumber2394	LocusNumber2395	LocusNumber2396	LocusNumber2398	LocusNumber2402	LocusNumber2404	LocusNumber2404	LocusNumber2405	LocusNumber2405	LocusNumber2405	LocusNumber2406	LocusNumber2406	LocusNumber2406	LocusNumber2406	LocusNumber2406	LocusNumber2406	LocusNumber2406	LocusNumber2408	LocusNumber2408	LocusNumber2408	LocusNumber2412	LocusNumber2412	LocusNumber2414	LocusNumber2414	LocusNumber2414	LocusNumber2415	LocusNumber2415	LocusNumber2415	LocusNumber2415	LocusNumber2415	LocusNumber2415	LocusNumber2415	LocusNumber2415	LocusNumber2415	LocusNumber2417	LocusNumber2417	LocusNumber2417	LocusNumber2417	LocusNumber2420	LocusNumber2420	LocusNumber2421	LocusNumber2421	LocusNumber2421	LocusNumber2421	LocusNumber2421	LocusNumber2434	LocusNumber2434	LocusNumber2441	LocusNumber2441	LocusNumber2441	LocusNumber2442	LocusNumber2443	LocusNumber2445	LocusNumber2445	LocusNumber2446	LocusNumber2449	LocusNumber2449	LocusNumber2449	LocusNumber2449	LocusNumber2451	LocusNumber2451	LocusNumber2457	LocusNumber2457	LocusNumber2457	LocusNumber2457	LocusNumber2458	LocusNumber2464	LocusNumber2464	LocusNumber2464	LocusNumber2464	LocusNumber2472	LocusNumber2472	LocusNumber2473	LocusNumber2473	LocusNumber2473	LocusNumber2474	LocusNumber2474	LocusNumber2474	LocusNumber2474	LocusNumber2475	LocusNumber2475	LocusNumber2475	LocusNumber2475	LocusNumber2475	LocusNumber2479	LocusNumber2479	LocusNumber2480	LocusNumber2483	LocusNumber2484	LocusNumber2484	LocusNumber2486	LocusNumber2486	LocusNumber2486	LocusNumber2486	LocusNumber2486	LocusNumber2486	LocusNumber2486	LocusNumber2489	LocusNumber2490	LocusNumber2490	LocusNumber2490	LocusNumber2491	LocusNumber2491	LocusNumber2498	LocusNumber2498	LocusNumber2501	LocusNumber2503	LocusNumber2503	LocusNumber2503	LocusNumber2503	LocusNumber2509	LocusNumber2509	LocusNumber2509	LocusNumber2509	LocusNumber2509	LocusNumber2509	LocusNumber2509	LocusNumber2509	LocusNumber2509	LocusNumber2509	LocusNumber2509	LocusNumber2511	LocusNumber2511	LocusNumber2515	LocusNumber2515	LocusNumber2516	LocusNumber2516	LocusNumber2518	LocusNumber2518	LocusNumber2519	LocusNumber2519	LocusNumber2519	LocusNumber2519	LocusNumber2523	LocusNumber2529	LocusNumber2529	LocusNumber2529	LocusNumber2529	LocusNumber2529	LocusNumber2529	LocusNumber2535	LocusNumber2538	LocusNumber2545	LocusNumber2553	LocusNumber2553	LocusNumber2553	LocusNumber2553	LocusNumber2553	LocusNumber2553	LocusNumber2553	LocusNumber2553	LocusNumber2553	LocusNumber2556	LocusNumber2556	LocusNumber2556	LocusNumber2559	LocusNumber2559	LocusNumber2561	LocusNumber2561	LocusNumber2561	LocusNumber2562	LocusNumber2562	LocusNumber2563	LocusNumber2563	LocusNumber2563	LocusNumber2563	LocusNumber2563	LocusNumber2564	LocusNumber2566	LocusNumber2568	LocusNumber2568	LocusNumber2570	LocusNumber2570	LocusNumber2570	LocusNumber2570	LocusNumber2572	LocusNumber2572	LocusNumber2572	LocusNumber2572	LocusNumber2572	LocusNumber2572	LocusNumber2581	LocusNumber2585	LocusNumber2585	LocusNumber2585	LocusNumber2586	LocusNumber2586	LocusNumber2586	LocusNumber2587	LocusNumber2587	LocusNumber2587	LocusNumber2590	LocusNumber2590	LocusNumber2590	LocusNumber2590	LocusNumber2590	LocusNumber2591	LocusNumber2591	LocusNumber2591	LocusNumber2591	LocusNumber2593	LocusNumber2593	LocusNumber2593	LocusNumber2594	LocusNumber2594	LocusNumber2598	LocusNumber2598	LocusNumber2598	LocusNumber2598	LocusNumber2598	LocusNumber2598	LocusNumber2598	LocusNumber2598	LocusNumber2598	LocusNumber2602	LocusNumber2602	LocusNumber2602	LocusNumber2602	LocusNumber2607	LocusNumber2611	LocusNumber2611	LocusNumber2611	LocusNumber2611	LocusNumber2611	LocusNumber2611	LocusNumber2615	LocusNumber2615	LocusNumber2615	LocusNumber2616	LocusNumber2617	LocusNumber2617	LocusNumber2617	LocusNumber2617	LocusNumber2617	LocusNumber2617	LocusNumber2617	LocusNumber2617	LocusNumber2619	LocusNumber2619	LocusNumber2628	LocusNumber2628	LocusNumber2628	LocusNumber2629	LocusNumber2629	LocusNumber2629	LocusNumber2630	LocusNumber2630	LocusNumber2630	LocusNumber2634	LocusNumber2634	LocusNumber2634	LocusNumber2636	LocusNumber2636	LocusNumber2636	LocusNumber2636	LocusNumber2638	LocusNumber2638	LocusNumber2639	LocusNumber2639	LocusNumber2639	LocusNumber2639	LocusNumber2641	LocusNumber2641	LocusNumber2645	LocusNumber2645	LocusNumber2645	LocusNumber2645	LocusNumber2645	LocusNumber2647	LocusNumber2647	LocusNumber2647	LocusNumber2647	LocusNumber2647	LocusNumber2647	LocusNumber2647	LocusNumber2650	LocusNumber2651	LocusNumber2651	LocusNumber2652	LocusNumber2655	LocusNumber2655	LocusNumber2660	LocusNumber2662	LocusNumber2663	LocusNumber2663	LocusNumber2663	LocusNumber2663	LocusNumber2663	LocusNumber2663	LocusNumber2663	LocusNumber2665	LocusNumber2670	LocusNumber2670	LocusNumber2670	LocusNumber2676	LocusNumber2676	LocusNumber2676	LocusNumber2676	LocusNumber2676	LocusNumber2676	LocusNumber2676	LocusNumber2676	LocusNumber2685	LocusNumber2686	LocusNumber2686	LocusNumber2687	LocusNumber2687	LocusNumber2687	LocusNumber2687	LocusNumber2687	LocusNumber2687	LocusNumber2687	LocusNumber2688	LocusNumber2688	LocusNumber2690	LocusNumber2691	LocusNumber2696	LocusNumber2696	LocusNumber2700	LocusNumber2700	LocusNumber2705	LocusNumber2705	LocusNumber2705	LocusNumber2705	LocusNumber2705	LocusNumber2705	LocusNumber2708	LocusNumber2708	LocusNumber2708	LocusNumber2708	LocusNumber2708	LocusNumber2709	LocusNumber2709	LocusNumber2711	LocusNumber2711	LocusNumber2711	LocusNumber2711	LocusNumber2711	LocusNumber2711	LocusNumber2718	LocusNumber2719	LocusNumber2719	LocusNumber2719	LocusNumber2719	LocusNumber2720	LocusNumber2720	LocusNumber2720	LocusNumber2720	LocusNumber2720	LocusNumber2720	LocusNumber2720	LocusNumber2722	LocusNumber2725	LocusNumber2730	LocusNumber2730	LocusNumber2730	LocusNumber2730	LocusNumber2730	LocusNumber2731	LocusNumber2731	LocusNumber2731	LocusNumber2734	LocusNumber2741	LocusNumber2741	LocusNumber2741	LocusNumber2741	LocusNumber2741	LocusNumber2741	LocusNumber2741	LocusNumber2741	LocusNumber2741	LocusNumber2743	LocusNumber2745	LocusNumber2760	LocusNumber2760	LocusNumber2760	LocusNumber2764	LocusNumber2764	LocusNumber2764	LocusNumber2764	LocusNumber2764	LocusNumber2764	LocusNumber2767	LocusNumber2767	LocusNumber2768	LocusNumber2774	LocusNumber2774	LocusNumber2774	LocusNumber2774	LocusNumber2780	LocusNumber2790	LocusNumber2790	LocusNumber2793	LocusNumber2794	LocusNumber2794	LocusNumber2797	LocusNumber2800	LocusNumber2806	LocusNumber2806	LocusNumber2809	LocusNumber2809	LocusNumber2812	LocusNumber2812	LocusNumber2812	LocusNumber2814	LocusNumber2814	LocusNumber2814	LocusNumber2818	LocusNumber2819	LocusNumber2819	LocusNumber2819	LocusNumber2820	LocusNumber2820	LocusNumber2820	LocusNumber2820	LocusNumber2821	LocusNumber2823	LocusNumber2823	LocusNumber2823	LocusNumber2823	LocusNumber2823	LocusNumber2824	LocusNumber2824	LocusNumber2824	LocusNumber2824	LocusNumber2824	LocusNumber2825	LocusNumber2825	LocusNumber2828	LocusNumber2836	LocusNumber2836	LocusNumber2836	LocusNumber2839	LocusNumber2839	LocusNumber2841	LocusNumber2842	LocusNumber2844	LocusNumber2844	LocusNumber2844	LocusNumber2844	LocusNumber2844	LocusNumber2844	LocusNumber2846	LocusNumber2846	LocusNumber2846	LocusNumber2847	LocusNumber2851	LocusNumber2851	LocusNumber2856	LocusNumber2856	LocusNumber2856	LocusNumber2856	LocusNumber2856	LocusNumber2856	LocusNumber2858	LocusNumber2858	LocusNumber2860	LocusNumber2860	LocusNumber2860	LocusNumber2860	LocusNumber2860	LocusNumber2862	LocusNumber2862	LocusNumber2862	LocusNumber2862	LocusNumber2862	LocusNumber2862	LocusNumber2862	LocusNumber2862	LocusNumber2864	LocusNumber2864	LocusNumber2865	LocusNumber2865	LocusNumber2867	LocusNumber2867	LocusNumber2869	LocusNumber2871	LocusNumber2871	LocusNumber2874	LocusNumber2874	LocusNumber2878	LocusNumber2881	LocusNumber2883	LocusNumber2884	LocusNumber2884	LocusNumber2885	LocusNumber2886	LocusNumber2886	LocusNumber2886	LocusNumber2889	LocusNumber2889	LocusNumber2891	LocusNumber2891	LocusNumber2891	LocusNumber2891	LocusNumber2891	LocusNumber2899	LocusNumber2899	LocusNumber2902	LocusNumber2902	LocusNumber2903	LocusNumber2906	LocusNumber2909	LocusNumber2909	LocusNumber2915	LocusNumber2915	LocusNumber2915	LocusNumber2916	LocusNumber2916	LocusNumber2916	LocusNumber2916	LocusNumber2919	LocusNumber2919	LocusNumber2919	LocusNumber2930	LocusNumber2930	LocusNumber2930	LocusNumber2930	LocusNumber2930	LocusNumber2940	LocusNumber2940	LocusNumber2940	LocusNumber2942	LocusNumber2942	LocusNumber2942	LocusNumber2942	LocusNumber2942	LocusNumber2945	LocusNumber2946	LocusNumber2946	LocusNumber2947	LocusNumber2947	LocusNumber2947	LocusNumber2947	LocusNumber2947	LocusNumber2947	LocusNumber2947	LocusNumber2947	LocusNumber2947	LocusNumber2947	LocusNumber2949	LocusNumber2949	LocusNumber2951	LocusNumber2951	LocusNumber2954	LocusNumber2954	LocusNumber2954	LocusNumber2954	LocusNumber2960	LocusNumber2960	LocusNumber2960	LocusNumber2960	LocusNumber2960	LocusNumber2960	LocusNumber2960	LocusNumber2960	LocusNumber2960	LocusNumber2960	LocusNumber2962	LocusNumber2962	LocusNumber2962	LocusNumber2962	LocusNumber2962	LocusNumber2963	LocusNumber2964	LocusNumber2964	LocusNumber2965	LocusNumber2965	LocusNumber2966	LocusNumber2966	LocusNumber2971	LocusNumber2971	LocusNumber2971	LocusNumber2971	LocusNumber2971	LocusNumber2971	LocusNumber2971	LocusNumber2971	LocusNumber2971	LocusNumber2972	LocusNumber2974	LocusNumber2974	LocusNumber2974	LocusNumber2974	LocusNumber2974	LocusNumber2975	LocusNumber2980	LocusNumber2982	LocusNumber2982	LocusNumber2982	LocusNumber2982	LocusNumber2982	LocusNumber2985	LocusNumber2985	LocusNumber2985	LocusNumber2986	LocusNumber2986	LocusNumber2986	LocusNumber2986	LocusNumber2986	LocusNumber2986	LocusNumber2990	LocusNumber2990	LocusNumber2990	LocusNumber2990	LocusNumber2990	LocusNumber2990	LocusNumber2990	LocusNumber2990	LocusNumber2991	LocusNumber2991	LocusNumber2991	LocusNumber2991	LocusNumber2991	LocusNumber2991	LocusNumber2991	LocusNumber2991	LocusNumber2998	LocusNumber3001	LocusNumber3001	LocusNumber3001	LocusNumber3001	LocusNumber3001	LocusNumber3001	LocusNumber3003	LocusNumber3003	LocusNumber3003	LocusNumber3003	LocusNumber3004	LocusNumber3005	LocusNumber3005	LocusNumber3005	LocusNumber3005	LocusNumber3005	LocusNumber3005	LocusNumber3005	LocusNumber3005	LocusNumber3005	LocusNumber3005	LocusNumber3006	LocusNumber3006	LocusNumber3006	LocusNumber3006	LocusNumber3006	LocusNumber3006	LocusNumber3006	LocusNumber3006	LocusNumber3011	LocusNumber3011	LocusNumber3011	LocusNumber3012	LocusNumber3021	LocusNumber3021	LocusNumber3021	LocusNumber3021	LocusNumber3021	LocusNumber3021	LocusNumber3021	LocusNumber3021	LocusNumber3023	LocusNumber3023	LocusNumber3023	LocusNumber3023	LocusNumber3023	LocusNumber3023	LocusNumber3023	LocusNumber3028	LocusNumber3028	LocusNumber3028	LocusNumber3028	LocusNumber3028	LocusNumber3028	LocusNumber3028	LocusNumber3028	LocusNumber3029	LocusNumber3029	LocusNumber3029	LocusNumber3030	LocusNumber3030	LocusNumber3030	LocusNumber3030	LocusNumber3030	LocusNumber3030	LocusNumber3033	LocusNumber3033	LocusNumber3033	LocusNumber3033	LocusNumber3033	LocusNumber3036	LocusNumber3036	LocusNumber3036	LocusNumber3037	LocusNumber3037	LocusNumber3049	LocusNumber3050	LocusNumber3050	LocusNumber3053	LocusNumber3054	LocusNumber3054	LocusNumber3056	LocusNumber3056	LocusNumber3056	LocusNumber3056	LocusNumber3056	LocusNumber3056	LocusNumber3060	LocusNumber3060	LocusNumber3060	LocusNumber3060	LocusNumber3060	LocusNumber3060	LocusNumber3060	LocusNumber3060	LocusNumber3061	LocusNumber3064	LocusNumber3064	LocusNumber3064	LocusNumber3064	LocusNumber3064	LocusNumber3065	LocusNumber3065	LocusNumber3070	LocusNumber3072	LocusNumber3072	LocusNumber3074	LocusNumber3074	LocusNumber3074	LocusNumber3074	LocusNumber3075	LocusNumber3076	LocusNumber3077	LocusNumber3077	LocusNumber3082	LocusNumber3082	LocusNumber3082	LocusNumber3085	LocusNumber3085	LocusNumber3086	LocusNumber3086	LocusNumber3088	LocusNumber3088	LocusNumber3088	LocusNumber3088	LocusNumber3095	LocusNumber3095	LocusNumber3095	LocusNumber3095	LocusNumber3099	LocusNumber3099	LocusNumber3099	LocusNumber3099	LocusNumber3099	LocusNumber3099	LocusNumber3099	LocusNumber3101	LocusNumber3101	LocusNumber3101	LocusNumber3101	LocusNumber3105	LocusNumber3105	LocusNumber3105	LocusNumber3105	LocusNumber3105	LocusNumber3105	LocusNumber3108	LocusNumber3108	LocusNumber3108	LocusNumber3108	LocusNumber3108	LocusNumber3108	LocusNumber3108	LocusNumber3122	LocusNumber3122	LocusNumber3122	LocusNumber3122	LocusNumber3122	LocusNumber3122	LocusNumber3122	LocusNumber3122	LocusNumber3128	LocusNumber3128	LocusNumber3128	LocusNumber3128	LocusNumber3128	LocusNumber3128	LocusNumber3128	LocusNumber3128	LocusNumber3137	LocusNumber3137	LocusNumber3137	LocusNumber3137	LocusNumber3137	LocusNumber3138	LocusNumber3138	LocusNumber3138	LocusNumber3138	LocusNumber3157	LocusNumber3160	LocusNumber3160	LocusNumber3164	LocusNumber3164	LocusNumber3164	LocusNumber3164	LocusNumber3164	LocusNumber3167	LocusNumber3167	LocusNumber3167	LocusNumber3168	LocusNumber3169	LocusNumber3169	LocusNumber3169	LocusNumber3169	LocusNumber3169	LocusNumber3169	LocusNumber3169	LocusNumber3169	LocusNumber3169	LocusNumber3169	LocusNumber3169	LocusNumber3169	LocusNumber3169	LocusNumber3172	LocusNumber3172	LocusNumber3172	LocusNumber3172	LocusNumber3172	LocusNumber3172	LocusNumber3172	LocusNumber3173	LocusNumber3173	LocusNumber3173	LocusNumber3173	LocusNumber3173	LocusNumber3173	LocusNumber3173	LocusNumber3175	LocusNumber3175	LocusNumber3175	LocusNumber3175	LocusNumber3175	LocusNumber3177	LocusNumber3177	LocusNumber3180	LocusNumber3183	LocusNumber3183	LocusNumber3183	LocusNumber3183	LocusNumber3183	LocusNumber3183	LocusNumber3183	LocusNumber3183	LocusNumber3185	LocusNumber3188	LocusNumber3190	LocusNumber3190	LocusNumber3190	LocusNumber3190	LocusNumber3195	LocusNumber3195	LocusNumber3195	LocusNumber3195	LocusNumber3195	LocusNumber3195	LocusNumber3195	LocusNumber3203	LocusNumber3203	LocusNumber3203	LocusNumber3206	LocusNumber3206	LocusNumber3207	LocusNumber3208	LocusNumber3208	LocusNumber3208	LocusNumber3208	LocusNumber3211	LocusNumber3211	LocusNumber3211	LocusNumber3211	LocusNumber3211	LocusNumber3215	LocusNumber3215	LocusNumber3215	LocusNumber3217	LocusNumber3217	LocusNumber3217	LocusNumber3227	LocusNumber3227	LocusNumber3227	LocusNumber3227	LocusNumber3229	LocusNumber3234	LocusNumber3234	LocusNumber3234	LocusNumber3234	LocusNumber3234	LocusNumber3234	LocusNumber3234	LocusNumber3234	LocusNumber3234	LocusNumber3234	LocusNumber3234	LocusNumber3234	LocusNumber3234	LocusNumber3236	LocusNumber3236	LocusNumber3240	LocusNumber3240	LocusNumber3240	LocusNumber3240	LocusNumber3241	LocusNumber3247	LocusNumber3247	LocusNumber3247	LocusNumber3249	LocusNumber3252	LocusNumber3252	LocusNumber3271	LocusNumber3271	LocusNumber3271	LocusNumber3271	LocusNumber3274	LocusNumber3292	LocusNumber3292	LocusNumber3292	LocusNumber3295	LocusNumber3295	LocusNumber3295	LocusNumber3295	LocusNumber3295	LocusNumber3295	LocusNumber3295	LocusNumber3298	LocusNumber3298	LocusNumber3298	LocusNumber3298	LocusNumber3299	LocusNumber3304	LocusNumber3304	LocusNumber3304	LocusNumber3319	LocusNumber3319	LocusNumber3325	LocusNumber3327	LocusNumber3329	LocusNumber3336	LocusNumber3336	LocusNumber3338	LocusNumber3338	LocusNumber3338	LocusNumber3338	LocusNumber3346	LocusNumber3346	LocusNumber3346	LocusNumber3348	LocusNumber3348	LocusNumber3351	LocusNumber3351	LocusNumber3351	LocusNumber3352	LocusNumber3352	LocusNumber3352	LocusNumber3354	LocusNumber3371	LocusNumber3373	LocusNumber3373	LocusNumber3373	LocusNumber3373	LocusNumber3373	LocusNumber3381	LocusNumber3384	LocusNumber3385	LocusNumber3385	LocusNumber3385	LocusNumber3385	LocusNumber3387	LocusNumber3387	LocusNumber3387	LocusNumber3387	LocusNumber3391	LocusNumber3393	LocusNumber3393	LocusNumber3396	LocusNumber3396	LocusNumber3396	LocusNumber3396	LocusNumber3396	LocusNumber3397	LocusNumber3397	LocusNumber3397	LocusNumber3397	LocusNumber3397	LocusNumber3397	LocusNumber3397	LocusNumber3398	LocusNumber3398	LocusNumber3398	LocusNumber3400	LocusNumber3400	LocusNumber3400	LocusNumber3400	LocusNumber3406	LocusNumber3409	LocusNumber3409	LocusNumber3409	LocusNumber3409	LocusNumber3410	LocusNumber3410	LocusNumber3410	LocusNumber3410	LocusNumber3411	LocusNumber3412	LocusNumber3412	LocusNumber3412	LocusNumber3412	LocusNumber3417	LocusNumber3417	LocusNumber3417	LocusNumber3417	LocusNumber3417	LocusNumber3417	LocusNumber3417	LocusNumber3417	LocusNumber3417	LocusNumber3429	LocusNumber3435	LocusNumber3435	LocusNumber3435	LocusNumber3435	LocusNumber3435	LocusNumber3439	LocusNumber3440	LocusNumber3440	LocusNumber3458	LocusNumber3458	LocusNumber3458	LocusNumber3458	LocusNumber3458	LocusNumber3458	LocusNumber3459	LocusNumber3459	LocusNumber3459	LocusNumber3459	LocusNumber3466	LocusNumber3468	LocusNumber3468	LocusNumber3468	LocusNumber3469	LocusNumber3475	LocusNumber3475	LocusNumber3475	LocusNumber3475	LocusNumber3475	LocusNumber3475	LocusNumber3475	LocusNumber3475	LocusNumber3477	LocusNumber3482	LocusNumber3483	LocusNumber3483	LocusNumber3487	LocusNumber3487	LocusNumber3488	LocusNumber3492	LocusNumber3492	LocusNumber3492	LocusNumber3493	LocusNumber3496	LocusNumber3496	LocusNumber3496	LocusNumber3496	LocusNumber3496	LocusNumber3501	LocusNumber3501	LocusNumber3502	LocusNumber3512	LocusNumber3512	LocusNumber3512	LocusNumber3512	LocusNumber3512	LocusNumber3512	LocusNumber3512	LocusNumber3512	LocusNumber3512	LocusNumber3512	LocusNumber3512	LocusNumber3514	LocusNumber3516	LocusNumber3521	LocusNumber3531	LocusNumber3549	LocusNumber3549	LocusNumber3549	LocusNumber3549	LocusNumber3549	LocusNumber3549	LocusNumber3549	LocusNumber3555	LocusNumber3555	LocusNumber3555	LocusNumber3555	LocusNumber3557	LocusNumber3557	LocusNumber3557	LocusNumber3557	LocusNumber3557	LocusNumber3557	LocusNumber3557	LocusNumber3557	LocusNumber3557	LocusNumber3560	LocusNumber3565	LocusNumber3566	LocusNumber3566	LocusNumber3566	LocusNumber3567	LocusNumber3573	LocusNumber3573	LocusNumber3573	LocusNumber3573	LocusNumber3573	LocusNumber3582	LocusNumber3582	LocusNumber3584	LocusNumber3585	LocusNumber3585	LocusNumber3587	LocusNumber3594	LocusNumber3594	LocusNumber3594	LocusNumber3594	LocusNumber3594	LocusNumber3594	LocusNumber3594	LocusNumber3594	LocusNumber3597	LocusNumber3597	LocusNumber3603	LocusNumber3603	LocusNumber3603	LocusNumber3603	LocusNumber3603	LocusNumber3615	LocusNumber3615	LocusNumber3615	LocusNumber3615	LocusNumber3615	LocusNumber3615	LocusNumber3615	LocusNumber3615	LocusNumber3615	LocusNumber3615	LocusNumber3615	LocusNumber3626	LocusNumber3626	LocusNumber3626	LocusNumber3630	LocusNumber3630	LocusNumber3630	LocusNumber3640	LocusNumber3645	LocusNumber3645	LocusNumber3645	LocusNumber3647	LocusNumber3649	LocusNumber3649	LocusNumber3649	LocusNumber3662	LocusNumber3667	LocusNumber3667	LocusNumber3667	LocusNumber3687	LocusNumber3690	LocusNumber3690	LocusNumber3690	LocusNumber3690	LocusNumber3690	LocusNumber3692	LocusNumber3695	LocusNumber3695	LocusNumber3695	LocusNumber3695	LocusNumber3695	LocusNumber3702	LocusNumber3702	LocusNumber3703	LocusNumber3704	LocusNumber3704	LocusNumber3704	LocusNumber3704	LocusNumber3704	LocusNumber3705	LocusNumber3705	LocusNumber3705	LocusNumber3705	LocusNumber3706	LocusNumber3706	LocusNumber3706	LocusNumber3706	LocusNumber3706	LocusNumber3706	LocusNumber3714	LocusNumber3715	LocusNumber3715	LocusNumber3715	LocusNumber3719	LocusNumber3719	LocusNumber3719	LocusNumber3719	LocusNumber3720	LocusNumber3720	LocusNumber3720	LocusNumber3720	LocusNumber3720	LocusNumber3723	LocusNumber3723	LocusNumber3723	LocusNumber3723	LocusNumber3723	LocusNumber3723	LocusNumber3732	LocusNumber3732	LocusNumber3732	LocusNumber3732	LocusNumber3732	LocusNumber3739	LocusNumber3740	LocusNumber3740	LocusNumber3740	LocusNumber3749	LocusNumber3749	LocusNumber3749	LocusNumber3749	LocusNumber3749	LocusNumber3749	LocusNumber3749	LocusNumber3751	LocusNumber3751	LocusNumber3751	LocusNumber3751	LocusNumber3751	LocusNumber3752	LocusNumber3752	LocusNumber3752	LocusNumber3752	LocusNumber3752	LocusNumber3752	LocusNumber3755	LocusNumber3758	LocusNumber3762	LocusNumber3762	LocusNumber3762	LocusNumber3762	LocusNumber3762	LocusNumber3762	LocusNumber3762	LocusNumber3762	LocusNumber3762	LocusNumber3762	LocusNumber3762	LocusNumber3762	LocusNumber3762	LocusNumber3762	LocusNumber3762	LocusNumber3796	LocusNumber3798	LocusNumber3798	LocusNumber3803	LocusNumber3803	LocusNumber3803	LocusNumber3803	LocusNumber3805	LocusNumber3805	LocusNumber3805	LocusNumber3807	LocusNumber3807	LocusNumber3807	LocusNumber3807	LocusNumber3811	LocusNumber3811	LocusNumber3811	LocusNumber3814	LocusNumber3814	LocusNumber3814	LocusNumber3814	LocusNumber3818	LocusNumber3818	LocusNumber3818	LocusNumber3822	LocusNumber3822	LocusNumber3822	LocusNumber3829	LocusNumber3829	LocusNumber3829	LocusNumber3829	LocusNumber3829	LocusNumber3835	LocusNumber3836	LocusNumber3836	LocusNumber3836	LocusNumber3836	LocusNumber3836	LocusNumber3836	LocusNumber3836	LocusNumber3836	LocusNumber3836	LocusNumber3836	LocusNumber3836	LocusNumber3839	LocusNumber3839	LocusNumber3839	LocusNumber3839	LocusNumber3840	LocusNumber3843	LocusNumber3848	LocusNumber3854	LocusNumber3854	LocusNumber3854	LocusNumber3854	LocusNumber3854	LocusNumber3856	LocusNumber3856	LocusNumber3862	LocusNumber3864	LocusNumber3864	LocusNumber3864	LocusNumber3868	LocusNumber3868	LocusNumber3870	LocusNumber3870	LocusNumber3874	LocusNumber3876	LocusNumber3876	LocusNumber3876	LocusNumber3879	LocusNumber3879	LocusNumber3879	LocusNumber3879	LocusNumber3879	LocusNumber3879	LocusNumber3879	LocusNumber3881	LocusNumber3894	LocusNumber3894	LocusNumber3897	LocusNumber3913	LocusNumber3913	LocusNumber3913	LocusNumber3913	LocusNumber3913	LocusNumber3919	LocusNumber3919	LocusNumber3919	LocusNumber3924	LocusNumber3924	LocusNumber3924	LocusNumber3925	LocusNumber3925	LocusNumber3925	LocusNumber3925	LocusNumber3925	LocusNumber3925	LocusNumber3927	LocusNumber3927	LocusNumber3927	LocusNumber3927	LocusNumber3927	LocusNumber3928	LocusNumber3928	LocusNumber3954	LocusNumber3954	LocusNumber3954	LocusNumber3955	LocusNumber3956	LocusNumber3956	LocusNumber3959	LocusNumber3967	LocusNumber3967	LocusNumber3967	LocusNumber3967	LocusNumber3967	LocusNumber3967	LocusNumber3967	LocusNumber3967	LocusNumber3969	LocusNumber3969	LocusNumber3969	LocusNumber3969	LocusNumber3969	LocusNumber3972	LocusNumber3972	LocusNumber3972	LocusNumber3972	LocusNumber3972	LocusNumber3972	LocusNumber3972	LocusNumber3972	LocusNumber3972	LocusNumber3972	LocusNumber3974	LocusNumber3974	LocusNumber3974	LocusNumber3974	LocusNumber3974	LocusNumber3975	LocusNumber3975	LocusNumber3975	LocusNumber3996	LocusNumber4000	LocusNumber4002	LocusNumber4002	LocusNumber4002	LocusNumber4015	LocusNumber4015	LocusNumber4015	LocusNumber4015	LocusNumber4015	LocusNumber4017	LocusNumber4024	LocusNumber4024	LocusNumber4026	LocusNumber4026	LocusNumber4026	LocusNumber4026	LocusNumber4026	LocusNumber4026	LocusNumber4026	LocusNumber4026	LocusNumber4026	LocusNumber4026	LocusNumber4026	LocusNumber4026	LocusNumber4026	LocusNumber4026	LocusNumber4035	LocusNumber4035	LocusNumber4035	LocusNumber4035	LocusNumber4035	LocusNumber4035	LocusNumber4035	LocusNumber4035	LocusNumber4039	LocusNumber4039	LocusNumber4039	LocusNumber4039	LocusNumber4041	LocusNumber4041	LocusNumber4043	LocusNumber4043	LocusNumber4043	LocusNumber4045	LocusNumber4045	LocusNumber4045	LocusNumber4051	LocusNumber4051	LocusNumber4054	LocusNumber4054	LocusNumber4054	LocusNumber4055	LocusNumber4058	LocusNumber4062	LocusNumber4062	LocusNumber4062	LocusNumber4062	LocusNumber4069	LocusNumber4069	LocusNumber4069	LocusNumber4070	LocusNumber4070	LocusNumber4070	LocusNumber4076	LocusNumber4078	LocusNumber4078	LocusNumber4078	LocusNumber4078	LocusNumber4078	LocusNumber4078	LocusNumber4078	LocusNumber4078	LocusNumber4081	LocusNumber4081	LocusNumber4081	LocusNumber4081	LocusNumber4084	LocusNumber4084	LocusNumber4084	LocusNumber4084	LocusNumber4084	LocusNumber4088	LocusNumber4088	LocusNumber4088	LocusNumber4088	LocusNumber4088	LocusNumber4088	LocusNumber4088	LocusNumber4088	LocusNumber4088	LocusNumber4089	LocusNumber4100	LocusNumber4100	LocusNumber4100	LocusNumber4100	LocusNumber4100	LocusNumber4100	LocusNumber4100	LocusNumber4100	LocusNumber4100	LocusNumber4100	LocusNumber4102	LocusNumber4102	LocusNumber4102	LocusNumber4102	LocusNumber4102	LocusNumber4103	LocusNumber4103	LocusNumber4103	LocusNumber4107	LocusNumber4107	LocusNumber4107	LocusNumber4107	LocusNumber4112	LocusNumber4117	LocusNumber4117	LocusNumber4118	LocusNumber4118	LocusNumber4121	LocusNumber4121	LocusNumber4121	LocusNumber4128	LocusNumber4128	LocusNumber4128	LocusNumber4128	LocusNumber4159	LocusNumber4159	LocusNumber4159	LocusNumber4167	LocusNumber4173	LocusNumber4173	LocusNumber4182	LocusNumber4182	LocusNumber4200	LocusNumber4200	LocusNumber4202	LocusNumber4212	LocusNumber4217	LocusNumber4217	LocusNumber4229	LocusNumber4247	LocusNumber4247	LocusNumber4248	LocusNumber4248	LocusNumber4253	LocusNumber4255	LocusNumber4255	LocusNumber4255	LocusNumber4255	LocusNumber4259	LocusNumber4260	LocusNumber4260	LocusNumber4260	LocusNumber4260	LocusNumber4260	LocusNumber4260	LocusNumber4272	LocusNumber4272	LocusNumber4284	LocusNumber4284	LocusNumber4284	LocusNumber4284	LocusNumber4284	LocusNumber4284	LocusNumber4284	LocusNumber4284	LocusNumber4284	LocusNumber4300	LocusNumber4301	LocusNumber4301	LocusNumber4301	LocusNumber4309	LocusNumber4309	LocusNumber4309	LocusNumber4309	LocusNumber4309	LocusNumber4309	LocusNumber4309	LocusNumber4309	LocusNumber4336	LocusNumber4336	LocusNumber4336	LocusNumber4336	LocusNumber4336	LocusNumber4340	LocusNumber4340	LocusNumber4363	LocusNumber4363	LocusNumber4369	LocusNumber4369	LocusNumber4369	LocusNumber4373	LocusNumber4373	LocusNumber4373	LocusNumber4373	LocusNumber4378	LocusNumber4378	LocusNumber4378	LocusNumber4378	LocusNumber4383	LocusNumber4391	LocusNumber4391	LocusNumber4391	LocusNumber4391	LocusNumber4392	LocusNumber4392	LocusNumber4392	LocusNumber4392	LocusNumber4392	LocusNumber4392	LocusNumber4405	LocusNumber4405	LocusNumber4405	LocusNumber4405	LocusNumber4407	LocusNumber4407	LocusNumber4407	LocusNumber4407	LocusNumber4441	LocusNumber4441	LocusNumber4441	LocusNumber4441	LocusNumber4441	LocusNumber4441	LocusNumber4441	LocusNumber4441	LocusNumber4443	LocusNumber4443	LocusNumber4448	LocusNumber4448	LocusNumber4448	LocusNumber4448	LocusNumber4448	LocusNumber4448	LocusNumber4448	LocusNumber4454	LocusNumber4465	LocusNumber4465	LocusNumber4465	LocusNumber4465	LocusNumber4465	LocusNumber4465	LocusNumber4465	LocusNumber4465	LocusNumber4474	LocusNumber4474	LocusNumber4474	LocusNumber4475	LocusNumber4476	LocusNumber4476	LocusNumber4476	LocusNumber4493	LocusNumber4493	LocusNumber4493	LocusNumber4493	LocusNumber4500	LocusNumber4505	LocusNumber4505	LocusNumber4505	LocusNumber4505	LocusNumber4505	LocusNumber4505	LocusNumber4505	LocusNumber4505	LocusNumber4507	LocusNumber4507	LocusNumber4507	LocusNumber4532	LocusNumber4532	LocusNumber4533	LocusNumber4536	LocusNumber4544	LocusNumber4548	LocusNumber4548	LocusNumber4548	LocusNumber4548	LocusNumber4548	LocusNumber4548	LocusNumber4550	LocusNumber4556	LocusNumber4556	LocusNumber4556	LocusNumber4556	LocusNumber4559	LocusNumber4559	LocusNumber4559	LocusNumber4561	LocusNumber4561	LocusNumber4561	LocusNumber4562	LocusNumber4562	LocusNumber4569	LocusNumber4569	LocusNumber4569	LocusNumber4576	LocusNumber4576	LocusNumber4580	LocusNumber4580	LocusNumber4582	LocusNumber4582	LocusNumber4586	LocusNumber4586	LocusNumber4586	LocusNumber4592	LocusNumber4597	LocusNumber4597	LocusNumber4597	LocusNumber4597	LocusNumber4602	LocusNumber4609	LocusNumber4611	LocusNumber4611	LocusNumber4611	LocusNumber4612	LocusNumber4618	LocusNumber4621	LocusNumber4623	LocusNumber4623	LocusNumber4623	LocusNumber4623	LocusNumber4623	LocusNumber4624	LocusNumber4624	LocusNumber4625	LocusNumber4625	LocusNumber4628	LocusNumber4630	LocusNumber4630	LocusNumber4641	LocusNumber4641	LocusNumber4644	LocusNumber4644	LocusNumber4644	LocusNumber4649	LocusNumber4649	LocusNumber4653	LocusNumber4656	LocusNumber4656	LocusNumber4656	LocusNumber4656	LocusNumber4656	LocusNumber4656	LocusNumber4657	LocusNumber4657	LocusNumber4657	LocusNumber4658	LocusNumber4658	LocusNumber4658	LocusNumber4662	LocusNumber4662	LocusNumber4662	LocusNumber4671	LocusNumber4671	LocusNumber4678	LocusNumber4689	LocusNumber4689	LocusNumber4689	LocusNumber4689	LocusNumber4689	LocusNumber4689	LocusNumber4690	LocusNumber4691	LocusNumber4699	LocusNumber4702	LocusNumber4702	LocusNumber4702	LocusNumber4702	LocusNumber4702	LocusNumber4702	LocusNumber4702	LocusNumber4702	LocusNumber4702	LocusNumber4702	LocusNumber4702	LocusNumber4711	LocusNumber4711	LocusNumber4711	LocusNumber4711	LocusNumber4711	LocusNumber4720	LocusNumber4749	LocusNumber4749	LocusNumber4749	LocusNumber4749	LocusNumber4749	LocusNumber4751	LocusNumber4751	LocusNumber4751	LocusNumber4754	LocusNumber4754	LocusNumber4754	LocusNumber4754	LocusNumber4754	LocusNumber4754	LocusNumber4754	LocusNumber4754	LocusNumber4760	LocusNumber4760	LocusNumber4763	LocusNumber4763	LocusNumber4771	LocusNumber4774	LocusNumber4779	LocusNumber4780	LocusNumber4781	LocusNumber4782	LocusNumber4782	LocusNumber4782	LocusNumber4783	LocusNumber4786	LocusNumber4786	LocusNumber4795	LocusNumber4795	LocusNumber4795	LocusNumber4796	LocusNumber4796	LocusNumber4796	LocusNumber4799	LocusNumber4799	LocusNumber4799	LocusNumber4799	LocusNumber4805	LocusNumber4805	LocusNumber4805	LocusNumber4805	LocusNumber4805	LocusNumber4805	LocusNumber4805	LocusNumber4805	LocusNumber4811	LocusNumber4811	LocusNumber4811	LocusNumber4811	LocusNumber4811	LocusNumber4818	LocusNumber4818	LocusNumber4822	LocusNumber4823	LocusNumber4823	LocusNumber4826	LocusNumber4826	LocusNumber4826	LocusNumber4826	LocusNumber4826	LocusNumber4827	LocusNumber4827	LocusNumber4828	LocusNumber4828	LocusNumber4828	LocusNumber4830	LocusNumber4830	LocusNumber4830	LocusNumber4831	LocusNumber4831	LocusNumber4835	LocusNumber4835	LocusNumber4835	LocusNumber4835	LocusNumber4837	LocusNumber4837	LocusNumber4837	LocusNumber4837	LocusNumber4837	LocusNumber4837	LocusNumber4838	LocusNumber4838	LocusNumber4838	LocusNumber4843	LocusNumber4843	LocusNumber4845	LocusNumber4846	LocusNumber4846	LocusNumber4846	LocusNumber4847	LocusNumber4850	LocusNumber4851	LocusNumber4851	LocusNumber4852	LocusNumber4858	LocusNumber4862	LocusNumber4862	LocusNumber4862	LocusNumber4868	LocusNumber4868	LocusNumber4868	LocusNumber4868	LocusNumber4868	LocusNumber4869	LocusNumber4869	LocusNumber4870	LocusNumber4870	LocusNumber4871	LocusNumber4871	LocusNumber4871	LocusNumber4871	LocusNumber4873	LocusNumber4873	LocusNumber4876	LocusNumber4876	LocusNumber4880	LocusNumber4880	LocusNumber4880	LocusNumber4880	LocusNumber4883	LocusNumber4888	LocusNumber4888	LocusNumber4888	LocusNumber4892	LocusNumber4892	LocusNumber4892	LocusNumber4895	LocusNumber4895	LocusNumber4895	LocusNumber4895	LocusNumber4895	LocusNumber4895	LocusNumber4895	LocusNumber4895	LocusNumber4907	LocusNumber4907	LocusNumber4907	LocusNumber4907	LocusNumber4907	LocusNumber4909	LocusNumber4909	LocusNumber4914	LocusNumber4914	LocusNumber4914	LocusNumber4914	LocusNumber4918	LocusNumber4918	LocusNumber4918	LocusNumber4918	LocusNumber4918	LocusNumber4918	LocusNumber4922	LocusNumber4922	LocusNumber4922	LocusNumber4927	LocusNumber4927	LocusNumber4927	LocusNumber4927	LocusNumber4927	LocusNumber4929	LocusNumber4931	LocusNumber4931	LocusNumber4931	LocusNumber4931	LocusNumber4931	LocusNumber4931	LocusNumber4931	LocusNumber4932	LocusNumber4933	LocusNumber4937	LocusNumber4937	LocusNumber4937	LocusNumber4937	LocusNumber4937	LocusNumber4937	LocusNumber4937	LocusNumber4939	LocusNumber4939	LocusNumber4939	LocusNumber4939	LocusNumber4939	LocusNumber4942	LocusNumber4942	LocusNumber4947	LocusNumber4947	LocusNumber4947	LocusNumber4947	LocusNumber4947	LocusNumber4947	LocusNumber4947	LocusNumber4947	LocusNumber4947	LocusNumber4954	LocusNumber4954	LocusNumber4954	LocusNumber4954	LocusNumber4954	LocusNumber4954	LocusNumber4954	LocusNumber4955	LocusNumber4955	LocusNumber4955	LocusNumber4955	LocusNumber4955	LocusNumber4955	LocusNumber4955	LocusNumber4955	LocusNumber4955	LocusNumber4957	LocusNumber4958	LocusNumber4960	LocusNumber4960	LocusNumber4960	LocusNumber4960	LocusNumber4960	LocusNumber4960	LocusNumber4960	LocusNumber4960	LocusNumber4961	LocusNumber4961	LocusNumber4961	LocusNumber4961	LocusNumber4969	LocusNumber4970	LocusNumber4970	LocusNumber4970	LocusNumber4970	LocusNumber4971	LocusNumber4971	LocusNumber4971	LocusNumber4973	LocusNumber4973	LocusNumber4973	LocusNumber4973	LocusNumber4973	LocusNumber4973	LocusNumber4973	LocusNumber4973	LocusNumber4974	LocusNumber4974	LocusNumber4974	LocusNumber4974	LocusNumber4974	LocusNumber4976	LocusNumber4981	LocusNumber4981	LocusNumber4984	LocusNumber4984	LocusNumber4987	LocusNumber4987	LocusNumber4987	LocusNumber4987	LocusNumber4987	LocusNumber4987	LocusNumber4987	LocusNumber4987	LocusNumber4996	LocusNumber5000	LocusNumber5008	LocusNumber5008	LocusNumber5008	LocusNumber5008	LocusNumber5008	LocusNumber5008	LocusNumber5008	LocusNumber5008	LocusNumber5008	LocusNumber5014	LocusNumber5014	LocusNumber5014	LocusNumber5014	LocusNumber5015	LocusNumber5015	LocusNumber5015	LocusNumber5015	LocusNumber5016	LocusNumber5018	LocusNumber5018	LocusNumber5018	LocusNumber5018	LocusNumber5018	LocusNumber5018	LocusNumber5018	LocusNumber5018	LocusNumber5018	LocusNumber5018	LocusNumber5020	LocusNumber5020	LocusNumber5020	LocusNumber5027	LocusNumber5027	LocusNumber5030	LocusNumber5032	LocusNumber5033	LocusNumber5038	LocusNumber5038	LocusNumber5038	LocusNumber5041	LocusNumber5042	LocusNumber5042	LocusNumber5045	LocusNumber5048	LocusNumber5048	LocusNumber5049	LocusNumber5049	LocusNumber5049	LocusNumber5049	LocusNumber5049	LocusNumber5049	LocusNumber5049	LocusNumber5049	LocusNumber5049	LocusNumber5049	LocusNumber5049	LocusNumber5049	LocusNumber5052	LocusNumber5052	LocusNumber5052	LocusNumber5052	LocusNumber5053	LocusNumber5053	LocusNumber5053	LocusNumber5053	LocusNumber5053	LocusNumber5054	LocusNumber5054	LocusNumber5054	LocusNumber5054	LocusNumber5054	LocusNumber5054	LocusNumber5054	LocusNumber5054	LocusNumber5054	LocusNumber5060	LocusNumber5063	LocusNumber5063	LocusNumber5063	LocusNumber5063	LocusNumber5064	LocusNumber5064	LocusNumber5064	LocusNumber5064	LocusNumber5072	LocusNumber5072	LocusNumber5072	LocusNumber5080	LocusNumber5080	LocusNumber5080	LocusNumber5081	LocusNumber5081	LocusNumber5081	LocusNumber5081	LocusNumber5081	LocusNumber5081	LocusNumber5082	LocusNumber5082	LocusNumber5082	LocusNumber5082	LocusNumber5082	LocusNumber5082	LocusNumber5086	LocusNumber5086	LocusNumber5089	LocusNumber5096	LocusNumber5096	LocusNumber5096	LocusNumber5096	LocusNumber5096	LocusNumber5099	LocusNumber5099	LocusNumber5099	LocusNumber5099	LocusNumber5099	LocusNumber5101	LocusNumber5101	LocusNumber5104	LocusNumber5108	LocusNumber5108	LocusNumber5108	LocusNumber5108	LocusNumber5108	LocusNumber5108	LocusNumber5108	LocusNumber5108	LocusNumber5108	LocusNumber5112	LocusNumber5112	LocusNumber5127	LocusNumber5127	LocusNumber5127	LocusNumber5127	LocusNumber5127	LocusNumber5127	LocusNumber5127	LocusNumber5127	LocusNumber5128	LocusNumber5128	LocusNumber5128	LocusNumber5128	LocusNumber5128	LocusNumber5131	LocusNumber5131	LocusNumber5131	LocusNumber5134	LocusNumber5134	LocusNumber5134	LocusNumber5134	LocusNumber5139	LocusNumber5139	LocusNumber5139	LocusNumber5139	LocusNumber5141	LocusNumber5141	LocusNumber5141	LocusNumber5144	LocusNumber5144	LocusNumber5146	LocusNumber5146	LocusNumber5146	LocusNumber5146	LocusNumber5146	LocusNumber5150	LocusNumber5150	LocusNumber5150	LocusNumber5151	LocusNumber5154	LocusNumber5161	LocusNumber5166	LocusNumber5172	LocusNumber5174	LocusNumber5177	LocusNumber5178	LocusNumber5178	LocusNumber5178	LocusNumber5178	LocusNumber5178	LocusNumber5181	LocusNumber5181	LocusNumber5181	LocusNumber5181	LocusNumber5181	LocusNumber5188	LocusNumber5195	LocusNumber5195	LocusNumber5197	LocusNumber5197	LocusNumber5197	LocusNumber5197	LocusNumber5202	LocusNumber5202	LocusNumber5216	LocusNumber5217	LocusNumber5217	LocusNumber5217	LocusNumber5217	LocusNumber5217	LocusNumber5217	LocusNumber5217	LocusNumber5217	LocusNumber5221	LocusNumber5221	LocusNumber5224	LocusNumber5224	LocusNumber5224	LocusNumber5224	LocusNumber5224	LocusNumber5225	LocusNumber5225	LocusNumber5225	LocusNumber5225	LocusNumber5228	LocusNumber5228	LocusNumber5228	LocusNumber5228	LocusNumber5228	LocusNumber5230	LocusNumber5230	LocusNumber5230	LocusNumber5236	LocusNumber5236	LocusNumber5236	LocusNumber5236	LocusNumber5236	LocusNumber5236	LocusNumber5236	LocusNumber5241	LocusNumber5241	LocusNumber5241	LocusNumber5241	LocusNumber5241	LocusNumber5241	LocusNumber5241	LocusNumber5241	LocusNumber5244	LocusNumber5244	LocusNumber5244	LocusNumber5244	LocusNumber5245	LocusNumber5246	LocusNumber5248	LocusNumber5248	LocusNumber5248	LocusNumber5250	LocusNumber5252	LocusNumber5253	LocusNumber5253	LocusNumber5254	LocusNumber5255	LocusNumber5255	LocusNumber5259	LocusNumber5264	LocusNumber5264	LocusNumber5266	LocusNumber5266	LocusNumber5269	LocusNumber5270	LocusNumber5270	LocusNumber5270	LocusNumber5270	LocusNumber5270	LocusNumber5270	LocusNumber5270	LocusNumber5277	LocusNumber5278	LocusNumber5280	LocusNumber5280	LocusNumber5280	LocusNumber5281	LocusNumber5281	LocusNumber5281	LocusNumber5282	LocusNumber5283	LocusNumber5283	LocusNumber5283	LocusNumber5283	LocusNumber5283	LocusNumber5284	LocusNumber5285	LocusNumber5285	LocusNumber5285	LocusNumber5290	LocusNumber5291	LocusNumber5295	LocusNumber5298	LocusNumber5302	LocusNumber5302	LocusNumber5303	LocusNumber5303	LocusNumber5304	LocusNumber5306	LocusNumber5313	LocusNumber5315	LocusNumber5315	LocusNumber5315	LocusNumber5315	LocusNumber5315	LocusNumber5317	LocusNumber5317	LocusNumber5322	LocusNumber5322	LocusNumber5322	LocusNumber5322	LocusNumber5323	LocusNumber5326	LocusNumber5329	LocusNumber5332	LocusNumber5332	LocusNumber5332	LocusNumber5332	LocusNumber5332	LocusNumber5332	LocusNumber5334	LocusNumber5334	LocusNumber5334	LocusNumber5334	LocusNumber5334	LocusNumber5334	LocusNumber5334	LocusNumber5334	LocusNumber5334	LocusNumber5334	LocusNumber5334	LocusNumber5336	LocusNumber5336	LocusNumber5336	LocusNumber5336	LocusNumber5336	LocusNumber5336	LocusNumber5336	LocusNumber5336	LocusNumber5336	LocusNumber5336	LocusNumber5342	LocusNumber5342	LocusNumber5343	LocusNumber5347	LocusNumber5347	LocusNumber5347	LocusNumber5352	LocusNumber5354	LocusNumber5354	LocusNumber5354	LocusNumber5361	LocusNumber5361	LocusNumber5361	LocusNumber5361	LocusNumber5361	LocusNumber5361	LocusNumber5361	LocusNumber5363	LocusNumber5372	LocusNumber5374	LocusNumber5374	LocusNumber5375	LocusNumber5375	LocusNumber5375	LocusNumber5376	LocusNumber5376	LocusNumber5376	LocusNumber5376	LocusNumber5376	LocusNumber5376	LocusNumber5376	LocusNumber5376	LocusNumber5376	LocusNumber5376	LocusNumber5377	LocusNumber5377	LocusNumber5380	LocusNumber5380	LocusNumber5385	LocusNumber5388	LocusNumber5390	LocusNumber5390	LocusNumber5390	LocusNumber5390	LocusNumber5390	LocusNumber5390	LocusNumber5390	LocusNumber5392	LocusNumber5392	LocusNumber5392	LocusNumber5392	LocusNumber5392	LocusNumber5395	LocusNumber5395	LocusNumber5395	LocusNumber5395	LocusNumber5395	LocusNumber5395	LocusNumber5395	LocusNumber5396	LocusNumber5396	LocusNumber5399	LocusNumber5399	LocusNumber5399	LocusNumber5399	LocusNumber5399	LocusNumber5399	LocusNumber5407	LocusNumber5407	LocusNumber5410	LocusNumber5410	LocusNumber5410	LocusNumber5410	LocusNumber5413	LocusNumber5413	LocusNumber5413	LocusNumber5413	LocusNumber5413	LocusNumber5414	LocusNumber5417	LocusNumber5418	LocusNumber5419	LocusNumber5419	LocusNumber5419	LocusNumber5421	LocusNumber5421	LocusNumber5421	LocusNumber5421	LocusNumber5421	LocusNumber5421	LocusNumber5421	LocusNumber5421	LocusNumber5421	LocusNumber5421	LocusNumber5421	LocusNumber5425	LocusNumber5425	LocusNumber5425	LocusNumber5425	LocusNumber5425	LocusNumber5426	LocusNumber5426	LocusNumber5426	LocusNumber5426	LocusNumber5426	LocusNumber5426	LocusNumber5428	LocusNumber5430	LocusNumber5430	LocusNumber5431	LocusNumber5431	LocusNumber5435	LocusNumber5435	LocusNumber5435	LocusNumber5435	LocusNumber5437	LocusNumber5437	LocusNumber5437	LocusNumber5449	LocusNumber5449	LocusNumber5449	LocusNumber5449	LocusNumber5449	LocusNumber5462	LocusNumber5462	LocusNumber5462	LocusNumber5466	LocusNumber5466	LocusNumber5478	LocusNumber5481	LocusNumber5481	LocusNumber5482	LocusNumber5482	LocusNumber5484	LocusNumber5484	LocusNumber5484	LocusNumber5490	LocusNumber5490	LocusNumber5490	LocusNumber5494	LocusNumber5494	LocusNumber5494	LocusNumber5495	LocusNumber5495	LocusNumber5495	LocusNumber5495	LocusNumber5496	LocusNumber5499	LocusNumber5499	LocusNumber5502	LocusNumber5503	LocusNumber5504	LocusNumber5506	LocusNumber5506	LocusNumber5506	LocusNumber5507	LocusNumber5507	LocusNumber5507	LocusNumber5507	LocusNumber5507	LocusNumber5508	LocusNumber5508	LocusNumber5514	LocusNumber5515	LocusNumber5517	LocusNumber5519	LocusNumber5519	LocusNumber5519	LocusNumber5519	LocusNumber5525	LocusNumber5529	LocusNumber5529	LocusNumber5529	LocusNumber5529	LocusNumber5529	LocusNumber5529	LocusNumber5532	LocusNumber5532	LocusNumber5532	LocusNumber5534	LocusNumber5534	LocusNumber5534	LocusNumber5534	LocusNumber5534	LocusNumber5542	LocusNumber5557	LocusNumber5557	LocusNumber5557	LocusNumber5557	LocusNumber5563	LocusNumber5563	LocusNumber5563	LocusNumber5565	LocusNumber5565	LocusNumber5566	LocusNumber5566	LocusNumber5566	LocusNumber5566	LocusNumber5566	LocusNumber5566	LocusNumber5566	LocusNumber5566	LocusNumber5566	LocusNumber5566	LocusNumber5566	LocusNumber5573	LocusNumber5573	LocusNumber5573	LocusNumber5576	LocusNumber5576	LocusNumber5576	LocusNumber5576	LocusNumber5579	LocusNumber5579	LocusNumber5579	LocusNumber5579	LocusNumber5579	LocusNumber5587	LocusNumber5588	LocusNumber5588	LocusNumber5588	LocusNumber5590	LocusNumber5590	LocusNumber5590	LocusNumber5590	LocusNumber5590	LocusNumber5591	LocusNumber5591	LocusNumber5591	LocusNumber5591	LocusNumber5591	LocusNumber5593	LocusNumber5593	LocusNumber5593	LocusNumber5594	LocusNumber5594	LocusNumber5594	LocusNumber5594	LocusNumber5594	LocusNumber5594	LocusNumber5595	LocusNumber5595	LocusNumber5595	LocusNumber5595	LocusNumber5595	LocusNumber5595	LocusNumber5595	LocusNumber5595	LocusNumber5597	LocusNumber5597	LocusNumber5597	LocusNumber5597	LocusNumber5601	LocusNumber5601	LocusNumber5601	LocusNumber5601	LocusNumber5601	LocusNumber5601	LocusNumber5601	LocusNumber5602	LocusNumber5602	LocusNumber5602	LocusNumber5602	LocusNumber5602	LocusNumber5609	LocusNumber5609	LocusNumber5609	LocusNumber5609	LocusNumber5609	LocusNumber5609	LocusNumber5616	LocusNumber5616	LocusNumber5616	LocusNumber5618	LocusNumber5618	LocusNumber5626	LocusNumber5626	LocusNumber5626	LocusNumber5626	LocusNumber5626	LocusNumber5629	LocusNumber5635	LocusNumber5637	LocusNumber5637	LocusNumber5637	LocusNumber5637	LocusNumber5637	LocusNumber5637	LocusNumber5637	LocusNumber5637	LocusNumber5637	LocusNumber5637	LocusNumber5637	LocusNumber5637	LocusNumber5645	LocusNumber5648	LocusNumber5667	LocusNumber5667	LocusNumber5667	LocusNumber5667	LocusNumber5667	LocusNumber5667	LocusNumber5667	LocusNumber5667	LocusNumber5676	LocusNumber5685	LocusNumber5685	LocusNumber5686	LocusNumber5686	LocusNumber5686	LocusNumber5686	LocusNumber5710	LocusNumber5710	LocusNumber5719	LocusNumber5719	LocusNumber5719	LocusNumber5719	LocusNumber5719	LocusNumber5720	LocusNumber5720	LocusNumber5758	LocusNumber5758	LocusNumber5758	LocusNumber5758	LocusNumber5758	LocusNumber5760	LocusNumber5760	LocusNumber5760	LocusNumber5760	LocusNumber5760	LocusNumber5761	LocusNumber5761	LocusNumber5761	LocusNumber5761	LocusNumber5761	LocusNumber5761	LocusNumber5766	LocusNumber5766	LocusNumber5767	LocusNumber5767	LocusNumber5774	LocusNumber5774	LocusNumber5776	LocusNumber5776	LocusNumber5776	LocusNumber5776	LocusNumber5776	LocusNumber5776	LocusNumber5777	LocusNumber5777	LocusNumber5777	LocusNumber5777	LocusNumber5777	LocusNumber5777	LocusNumber5777	LocusNumber5782	LocusNumber5787	LocusNumber5787	LocusNumber5788	LocusNumber5788	LocusNumber5788	LocusNumber5788	LocusNumber5788	LocusNumber5788	LocusNumber5788	LocusNumber5788	LocusNumber5788	LocusNumber5795	LocusNumber5797	LocusNumber5797	LocusNumber5797	LocusNumber5799	LocusNumber5799	LocusNumber5800	LocusNumber5800	LocusNumber5800	LocusNumber5800	LocusNumber5800	LocusNumber5800	LocusNumber5800	LocusNumber5800	LocusNumber5800	LocusNumber5800	LocusNumber5800	LocusNumber5804	LocusNumber5804	LocusNumber5804	LocusNumber5804	LocusNumber5804	LocusNumber5804	LocusNumber5804	LocusNumber5804	LocusNumber5809	LocusNumber5809	LocusNumber5809	LocusNumber5809	LocusNumber5810	LocusNumber5810	LocusNumber5810	LocusNumber5811	LocusNumber5811	LocusNumber5811	LocusNumber5811	LocusNumber5811	LocusNumber5811	LocusNumber5813	LocusNumber5818	LocusNumber5818	LocusNumber5818	LocusNumber5818	LocusNumber5825	LocusNumber5826	LocusNumber5826	LocusNumber5826	LocusNumber5826	LocusNumber5826	LocusNumber5826	LocusNumber5826	LocusNumber5831	LocusNumber5833	LocusNumber5843	LocusNumber5846	LocusNumber5846	LocusNumber5846	LocusNumber5846	LocusNumber5846	LocusNumber5846	LocusNumber5846	LocusNumber5848	LocusNumber5850	LocusNumber5850	LocusNumber5850	LocusNumber5850	LocusNumber5850	LocusNumber5854	LocusNumber5854	LocusNumber5854	LocusNumber5854	LocusNumber5854	LocusNumber5854	LocusNumber5854	LocusNumber5860	LocusNumber5860	LocusNumber5860	LocusNumber5860	LocusNumber5861	LocusNumber5861	LocusNumber5872	LocusNumber5872	LocusNumber5872	LocusNumber5876	LocusNumber5891	LocusNumber5891	LocusNumber5891	LocusNumber5891	LocusNumber5892	LocusNumber5892	LocusNumber5892	LocusNumber5892	LocusNumber5896	LocusNumber5902	LocusNumber5905	LocusNumber5905	LocusNumber5905	LocusNumber5905	LocusNumber5905	LocusNumber5905	LocusNumber5909	LocusNumber5914	LocusNumber5914	LocusNumber5914	LocusNumber5914	LocusNumber5914	LocusNumber5914	LocusNumber5914	LocusNumber5914	LocusNumber5916	LocusNumber5926	LocusNumber5926	LocusNumber5930	LocusNumber5930	LocusNumber5930	LocusNumber5933	LocusNumber5934	LocusNumber5942	LocusNumber5942	LocusNumber5942	LocusNumber5942	LocusNumber5943	LocusNumber5943	LocusNumber5959	LocusNumber5959	LocusNumber5959	LocusNumber5966	LocusNumber5966	LocusNumber5966	LocusNumber5969	LocusNumber5974	LocusNumber5975	LocusNumber5977	LocusNumber5980	LocusNumber5981	LocusNumber5981	LocusNumber5981	LocusNumber5981	LocusNumber5990	LocusNumber5990	LocusNumber5990	LocusNumber5993	LocusNumber5993	LocusNumber5993	LocusNumber5993	LocusNumber5993	LocusNumber5993	LocusNumber5994	LocusNumber5994	LocusNumber5994	LocusNumber6000	LocusNumber6000	LocusNumber6000	LocusNumber6000	LocusNumber6000	LocusNumber6000	LocusNumber6000	LocusNumber6000	LocusNumber6000	LocusNumber6000	LocusNumber6000	LocusNumber6001	LocusNumber6001	LocusNumber6001	LocusNumber6001	LocusNumber6001	LocusNumber6002	LocusNumber6002	LocusNumber6002	LocusNumber6002	LocusNumber6007	LocusNumber6008	LocusNumber6008	LocusNumber6008	LocusNumber6008	LocusNumber6008	LocusNumber6010	LocusNumber6010	LocusNumber6010	LocusNumber6017	LocusNumber6017	LocusNumber6017	LocusNumber6018	LocusNumber6020	LocusNumber6025	LocusNumber6026	LocusNumber6026	LocusNumber6029	LocusNumber6029	LocusNumber6029	LocusNumber6029	LocusNumber6029	LocusNumber6030	LocusNumber6030	LocusNumber6032	LocusNumber6032	LocusNumber6032	LocusNumber6032	LocusNumber6032	LocusNumber6032	LocusNumber6033	LocusNumber6036	LocusNumber6036	LocusNumber6036	LocusNumber6036	LocusNumber6043	LocusNumber6043	LocusNumber6044	LocusNumber6044	LocusNumber6057	LocusNumber6057	LocusNumber6057	LocusNumber6058	LocusNumber6060	LocusNumber6060	LocusNumber6060	LocusNumber6060	LocusNumber6060	LocusNumber6060	LocusNumber6072	LocusNumber6072	LocusNumber6072	LocusNumber6082	LocusNumber6082	LocusNumber6082	LocusNumber6082	LocusNumber6085	LocusNumber6085	LocusNumber6085	LocusNumber6085	LocusNumber6086	LocusNumber6086	LocusNumber6087	LocusNumber6090	LocusNumber6090	LocusNumber6090	LocusNumber6090	LocusNumber6090	LocusNumber6090	LocusNumber6090	LocusNumber6090	LocusNumber6098	LocusNumber6098	LocusNumber6098	LocusNumber6098	LocusNumber6100	LocusNumber6100	LocusNumber6100	LocusNumber6100	LocusNumber6100	LocusNumber6100	LocusNumber6100	LocusNumber6100	LocusNumber6100	LocusNumber6100	LocusNumber6100	LocusNumber6100	LocusNumber6102	LocusNumber6104	LocusNumber6105	LocusNumber6106	LocusNumber6106	LocusNumber6107	LocusNumber6107	LocusNumber6107	LocusNumber6114	LocusNumber6114	LocusNumber6114	LocusNumber6114	LocusNumber6114	LocusNumber6114	LocusNumber6114	LocusNumber6114	LocusNumber6114	LocusNumber6114	LocusNumber6114	LocusNumber6114	LocusNumber6114	LocusNumber6118	LocusNumber6118	LocusNumber6118	LocusNumber6124	LocusNumber6124	LocusNumber6124	LocusNumber6124	LocusNumber6124	LocusNumber6133	LocusNumber6133	LocusNumber6141	LocusNumber6142	LocusNumber6142	LocusNumber6142	LocusNumber6142	LocusNumber6142	LocusNumber6142	LocusNumber6142	LocusNumber6142	LocusNumber6142	LocusNumber6142	LocusNumber6142	LocusNumber6160	LocusNumber6160	LocusNumber6168	LocusNumber6168	LocusNumber6168	LocusNumber6168	LocusNumber6168	LocusNumber6173	LocusNumber6173	LocusNumber6173	LocusNumber6173	LocusNumber6175	LocusNumber6175	LocusNumber6175	LocusNumber6177	LocusNumber6177	LocusNumber6177	LocusNumber6177	LocusNumber6178	LocusNumber6178	LocusNumber6178	LocusNumber6178	LocusNumber6180	LocusNumber6180	LocusNumber6188	LocusNumber6191	LocusNumber6193	LocusNumber6194	LocusNumber6194	LocusNumber6194	LocusNumber6196	LocusNumber6196	LocusNumber6196	LocusNumber6196	LocusNumber6198	LocusNumber6205	LocusNumber6205	LocusNumber6212	LocusNumber6212	LocusNumber6212	LocusNumber6212	LocusNumber6212	LocusNumber6212	LocusNumber6212	LocusNumber6212	LocusNumber6212	LocusNumber6212	LocusNumber6212	LocusNumber6212	LocusNumber6212	LocusNumber6212	LocusNumber6212	LocusNumber6219	LocusNumber6219	LocusNumber6219	LocusNumber6222	LocusNumber6222	LocusNumber6222	LocusNumber6229	LocusNumber6233	LocusNumber6236	LocusNumber6237	LocusNumber6237	LocusNumber6237	LocusNumber6237	LocusNumber6237	LocusNumber6240	LocusNumber6240	LocusNumber6240	LocusNumber6240	LocusNumber6240	LocusNumber6245	LocusNumber6245	LocusNumber6245	LocusNumber6245	LocusNumber6246	LocusNumber6248	LocusNumber6249	LocusNumber6249	LocusNumber6252	LocusNumber6252	LocusNumber6252	LocusNumber6252	LocusNumber6252	LocusNumber6252	LocusNumber6257	LocusNumber6257	LocusNumber6257	LocusNumber6261	LocusNumber6262	LocusNumber6262	LocusNumber6262	LocusNumber6262	LocusNumber6262	LocusNumber6262	LocusNumber6262	LocusNumber6265	LocusNumber6265	LocusNumber6265	LocusNumber6269	LocusNumber6269	LocusNumber6269	LocusNumber6274	LocusNumber6274	LocusNumber6274	LocusNumber6274	LocusNumber6274	LocusNumber6278	LocusNumber6278	LocusNumber6281	LocusNumber6281	LocusNumber6281	LocusNumber6281	LocusNumber6281	LocusNumber6293	LocusNumber6293	LocusNumber6293	LocusNumber6293	LocusNumber6293	LocusNumber6296	LocusNumber6296	LocusNumber6296	LocusNumber6296	LocusNumber6296	LocusNumber6296	LocusNumber6296	LocusNumber6296	LocusNumber6296	LocusNumber6298	LocusNumber6305	LocusNumber6305	LocusNumber6305	LocusNumber6307	LocusNumber6311	LocusNumber6311	LocusNumber6311	LocusNumber6314	LocusNumber6316	LocusNumber6317	LocusNumber6317	LocusNumber6318	LocusNumber6318	LocusNumber6322	LocusNumber6322	LocusNumber6322	LocusNumber6322	LocusNumber6323	LocusNumber6327	LocusNumber6327	LocusNumber6327	LocusNumber6327	LocusNumber6327	LocusNumber6330	LocusNumber6330	LocusNumber6330	LocusNumber6330	LocusNumber6330	LocusNumber6333	LocusNumber6333	LocusNumber6335	LocusNumber6335	LocusNumber6341	LocusNumber6341	LocusNumber6342	LocusNumber6342	LocusNumber6342	LocusNumber6342	LocusNumber6342	LocusNumber6342	LocusNumber6342	LocusNumber6342	LocusNumber6342	LocusNumber6342	LocusNumber6342	LocusNumber6344	LocusNumber6344	LocusNumber6347	LocusNumber6347	LocusNumber6347	LocusNumber6348	LocusNumber6350	LocusNumber6350	LocusNumber6363	LocusNumber6363	LocusNumber6372	LocusNumber6372	LocusNumber6372	LocusNumber6376	LocusNumber6376	LocusNumber6376	LocusNumber6382	LocusNumber6382	LocusNumber6382	LocusNumber6382	LocusNumber6382	LocusNumber6382	LocusNumber6382	LocusNumber6382	LocusNumber6382	LocusNumber6382	LocusNumber6382	LocusNumber6384	LocusNumber6384	LocusNumber6384	LocusNumber6384	LocusNumber6384	LocusNumber6388	LocusNumber6389	LocusNumber6397	LocusNumber6398	LocusNumber6398	LocusNumber6398	LocusNumber6398	LocusNumber6398	LocusNumber6399	LocusNumber6399	LocusNumber6401	LocusNumber6406	LocusNumber6406	LocusNumber6407	LocusNumber6407	LocusNumber6407	LocusNumber6407	LocusNumber6407	LocusNumber6408	LocusNumber6409	LocusNumber6409	LocusNumber6409	LocusNumber6410	LocusNumber6410	LocusNumber6414	LocusNumber6414	LocusNumber6414	LocusNumber6414	LocusNumber6416	LocusNumber6416	LocusNumber6416	LocusNumber6416	LocusNumber6418	LocusNumber6418	LocusNumber6418	LocusNumber6418	LocusNumber6418	LocusNumber6418	LocusNumber6418	LocusNumber6418	LocusNumber6418	LocusNumber6418	LocusNumber6418	LocusNumber6418	LocusNumber6418	LocusNumber6418	LocusNumber6418	LocusNumber6418	LocusNumber6418	LocusNumber6419	LocusNumber6419	LocusNumber6419	LocusNumber6419	LocusNumber6419	LocusNumber6419	LocusNumber6430	LocusNumber6434	LocusNumber6436	LocusNumber6436	LocusNumber6436	LocusNumber6436	LocusNumber6436	LocusNumber6436	LocusNumber6439	LocusNumber6439	LocusNumber6439	LocusNumber6443	LocusNumber6443	LocusNumber6450	LocusNumber6450	LocusNumber6450	LocusNumber6456	LocusNumber6456	LocusNumber6457	LocusNumber6468	LocusNumber6468	LocusNumber6468	LocusNumber6469	LocusNumber6470	LocusNumber6470	LocusNumber6470	LocusNumber6470	LocusNumber6470	LocusNumber6470	LocusNumber6470	LocusNumber6471	LocusNumber6471	LocusNumber6474	LocusNumber6475	LocusNumber6475	LocusNumber6475	LocusNumber6476	LocusNumber6476	LocusNumber6477	LocusNumber6483	LocusNumber6483	LocusNumber6483	LocusNumber6483	LocusNumber6483	LocusNumber6486	LocusNumber6499	LocusNumber6499	LocusNumber6502	LocusNumber6502	LocusNumber6502	LocusNumber6502	LocusNumber6502	LocusNumber6505	LocusNumber6505	LocusNumber6510	LocusNumber6510	LocusNumber6524	LocusNumber6524	LocusNumber6524	LocusNumber6532	LocusNumber6532	LocusNumber6532	LocusNumber6533	LocusNumber6533	LocusNumber6533	LocusNumber6533	LocusNumber6533	LocusNumber6533	LocusNumber6534	LocusNumber6546	LocusNumber6546	LocusNumber6546	LocusNumber6546	LocusNumber6546	LocusNumber6546	LocusNumber6546	LocusNumber6546	LocusNumber6546	LocusNumber6546	LocusNumber6546	LocusNumber6546	LocusNumber6546	LocusNumber6546	LocusNumber6546	LocusNumber6548	LocusNumber6548	LocusNumber6548	LocusNumber6548	LocusNumber6548	LocusNumber6548	LocusNumber6548	LocusNumber6548	LocusNumber6548	LocusNumber6548	LocusNumber6548	LocusNumber6548	LocusNumber6548	LocusNumber6548	LocusNumber6548	LocusNumber6553	LocusNumber6553	LocusNumber6553	LocusNumber6553	LocusNumber6553	LocusNumber6556	LocusNumber6556	LocusNumber6556	LocusNumber6556	LocusNumber6559	LocusNumber6559	LocusNumber6559	LocusNumber6559	LocusNumber6559	LocusNumber6561	LocusNumber6561	LocusNumber6561	LocusNumber6564	LocusNumber6566	LocusNumber6566	LocusNumber6566	LocusNumber6569	LocusNumber6579	LocusNumber6579	LocusNumber6579	LocusNumber6579	LocusNumber6579	LocusNumber6579	LocusNumber6579	LocusNumber6579	LocusNumber6582	LocusNumber6582	LocusNumber6582	LocusNumber6582	LocusNumber6582	LocusNumber6582	LocusNumber6582	LocusNumber6584	LocusNumber6584	LocusNumber6584	LocusNumber6584	LocusNumber6584	LocusNumber6584	LocusNumber6584	LocusNumber6584	LocusNumber6585	LocusNumber6585	LocusNumber6585	LocusNumber6591	LocusNumber6605	LocusNumber6605	LocusNumber6605	LocusNumber6605	LocusNumber6605	LocusNumber6605	LocusNumber6605	LocusNumber6605	LocusNumber6605	LocusNumber6605	LocusNumber6605	LocusNumber6608	LocusNumber6608	LocusNumber6608	LocusNumber6608	LocusNumber6608	LocusNumber6609	LocusNumber6609	LocusNumber6614	LocusNumber6614	LocusNumber6616	LocusNumber6616	LocusNumber6616	LocusNumber6616	LocusNumber6618	LocusNumber6620	LocusNumber6620	LocusNumber6624	LocusNumber6625	LocusNumber6625	LocusNumber6625	LocusNumber6625	LocusNumber6632	LocusNumber6632	LocusNumber6632	LocusNumber6632	LocusNumber6632	LocusNumber6633	LocusNumber6634	LocusNumber6635	LocusNumber6635	LocusNumber6635	LocusNumber6635	LocusNumber6635	LocusNumber6635	LocusNumber6635	LocusNumber6635	LocusNumber6635	LocusNumber6635	LocusNumber6636	LocusNumber6640	LocusNumber6640	LocusNumber6640	LocusNumber6640	LocusNumber6640	LocusNumber6640	LocusNumber6640	LocusNumber6640	LocusNumber6640	LocusNumber6640	LocusNumber6640	LocusNumber6640	LocusNumber6640	LocusNumber6642	LocusNumber6643	LocusNumber6648	LocusNumber6648	LocusNumber6648	LocusNumber6652	LocusNumber6652	LocusNumber6652	LocusNumber6652	LocusNumber6652	LocusNumber6652	LocusNumber6652	LocusNumber6652	LocusNumber6652	LocusNumber6652	LocusNumber6652	LocusNumber6652	LocusNumber6652	LocusNumber6652	LocusNumber6659	LocusNumber6675	LocusNumber6676	LocusNumber6676	LocusNumber6676	LocusNumber6676	LocusNumber6676	LocusNumber6676	LocusNumber6682	LocusNumber6682	LocusNumber6698	LocusNumber6704	LocusNumber6708	LocusNumber6710	LocusNumber6710	LocusNumber6710	LocusNumber6710	LocusNumber6710	LocusNumber6710	LocusNumber6710	LocusNumber6710	LocusNumber6710	LocusNumber6718	LocusNumber6718	LocusNumber6733	LocusNumber6734	LocusNumber6734	LocusNumber6734	LocusNumber6734	LocusNumber6734	LocusNumber6736	LocusNumber6736	LocusNumber6736	LocusNumber6736	LocusNumber6736	LocusNumber6741	LocusNumber6741	LocusNumber6744	LocusNumber6744	LocusNumber6744	LocusNumber6744	LocusNumber6744	LocusNumber6744	LocusNumber6744	LocusNumber6757	LocusNumber6757	LocusNumber6757	LocusNumber6762	LocusNumber6762	LocusNumber6762	LocusNumber6762	LocusNumber6762	LocusNumber6766	LocusNumber6766	LocusNumber6766	LocusNumber6766	LocusNumber6766	LocusNumber6766	LocusNumber6779	LocusNumber6779	LocusNumber6779	LocusNumber6779	LocusNumber6779	LocusNumber6802	LocusNumber6806	LocusNumber6806	LocusNumber6806	LocusNumber6806	LocusNumber6810	LocusNumber6810	LocusNumber6810	LocusNumber6810	LocusNumber6810	LocusNumber6811	LocusNumber6821	LocusNumber6821	LocusNumber6821	LocusNumber6825	LocusNumber6825	LocusNumber6825	LocusNumber6825	LocusNumber6825	LocusNumber6826	LocusNumber6826	LocusNumber6827	LocusNumber6832	LocusNumber6832	LocusNumber6832	LocusNumber6832	LocusNumber6832	LocusNumber6834	LocusNumber6834	LocusNumber6834	LocusNumber6838	LocusNumber6838	LocusNumber6850	LocusNumber6851	LocusNumber6851	LocusNumber6852	LocusNumber6852	LocusNumber6852	LocusNumber6852	LocusNumber6854	LocusNumber6858	LocusNumber6858	LocusNumber6858	LocusNumber6867	LocusNumber6871	LocusNumber6875	LocusNumber6875	LocusNumber6875	LocusNumber6875	LocusNumber6891	LocusNumber6896	LocusNumber6898	LocusNumber6904	LocusNumber6910	LocusNumber6919	LocusNumber6919	LocusNumber6919	LocusNumber6919	LocusNumber6919	LocusNumber6922	LocusNumber6922	LocusNumber6934	LocusNumber6934	LocusNumber6934	LocusNumber6940	LocusNumber6945	LocusNumber6945	LocusNumber6945	LocusNumber6956	LocusNumber6956	LocusNumber6956	LocusNumber6956	LocusNumber6956	LocusNumber6956	LocusNumber6962	LocusNumber6962	LocusNumber6969	LocusNumber6975	LocusNumber6975	LocusNumber6997	LocusNumber6997	LocusNumber7011	LocusNumber7011	LocusNumber7011	LocusNumber7011	LocusNumber7011	LocusNumber7011	LocusNumber7011	LocusNumber7011	LocusNumber7011	LocusNumber7011	LocusNumber7011	LocusNumber7011	LocusNumber7011	LocusNumber7011	LocusNumber7027	LocusNumber7057	LocusNumber7057	LocusNumber7057	LocusNumber7065	LocusNumber7065	LocusNumber7065	LocusNumber7065	LocusNumber7069	LocusNumber7069	LocusNumber7069	LocusNumber7069	LocusNumber7069	LocusNumber7069	LocusNumber7069	LocusNumber7071	LocusNumber7071	LocusNumber7071	LocusNumber7104	LocusNumber7104	LocusNumber7104	LocusNumber7113	LocusNumber7113	LocusNumber7113	LocusNumber7113	LocusNumber7115	LocusNumber7117	LocusNumber7117	LocusNumber7117	LocusNumber7117	LocusNumber7117	LocusNumber7123	LocusNumber7123	LocusNumber7123	LocusNumber7123	LocusNumber7123	LocusNumber7123	LocusNumber7123	LocusNumber7123	LocusNumber7126	LocusNumber7126	LocusNumber7132	LocusNumber7135	LocusNumber7135	LocusNumber7135	LocusNumber7138	LocusNumber7138	LocusNumber7138	LocusNumber7138	LocusNumber7138	LocusNumber7138	LocusNumber7138	LocusNumber7138	LocusNumber7138	LocusNumber7138	LocusNumber7138	LocusNumber7138	LocusNumber7138	LocusNumber7138	LocusNumber7139	LocusNumber7143	LocusNumber7143	LocusNumber7143	LocusNumber7150	LocusNumber7156	LocusNumber7160	LocusNumber7160	LocusNumber7163	LocusNumber7163	LocusNumber7163	LocusNumber7163	LocusNumber7163	LocusNumber7163	LocusNumber7168	LocusNumber7168	LocusNumber7168	LocusNumber7168	LocusNumber7168	LocusNumber7168	LocusNumber7168	LocusNumber7168	LocusNumber7168	LocusNumber7168	LocusNumber7168	LocusNumber7172	LocusNumber7172	LocusNumber7172	LocusNumber7172	LocusNumber7172	LocusNumber7172	LocusNumber7172	LocusNumber7172	LocusNumber7173	LocusNumber7178	LocusNumber7178	LocusNumber7178	LocusNumber7182	LocusNumber7182	LocusNumber7193	LocusNumber7193	LocusNumber7193	LocusNumber7193	LocusNumber7193	LocusNumber7193	LocusNumber7193	LocusNumber7193	LocusNumber7193	LocusNumber7199	LocusNumber7199	LocusNumber7199	LocusNumber7200	LocusNumber7200	LocusNumber7202	LocusNumber7202	LocusNumber7202	LocusNumber7202	LocusNumber7206	LocusNumber7206	LocusNumber7212	LocusNumber7212	LocusNumber7212	LocusNumber7212	LocusNumber7212	LocusNumber7212	LocusNumber7212	LocusNumber7213	LocusNumber7213	LocusNumber7213	LocusNumber7216	LocusNumber7216	LocusNumber7216	LocusNumber7216	LocusNumber7216	LocusNumber7216	LocusNumber7216	LocusNumber7216	LocusNumber7220	LocusNumber7224	LocusNumber7227	LocusNumber7228	LocusNumber7235	LocusNumber7235	LocusNumber7240	LocusNumber7240	LocusNumber7243	LocusNumber7243	LocusNumber7243	LocusNumber7253	LocusNumber7253	LocusNumber7253	LocusNumber7253	LocusNumber7253	LocusNumber7253	LocusNumber7253	LocusNumber7253	LocusNumber7253	LocusNumber7254	LocusNumber7254	LocusNumber7257	LocusNumber7257	LocusNumber7275	LocusNumber7275	LocusNumber7275	LocusNumber7275	LocusNumber7275	LocusNumber7281	LocusNumber7282	LocusNumber7282	LocusNumber7282	LocusNumber7282	LocusNumber7283	LocusNumber7287	LocusNumber7287	LocusNumber7290	LocusNumber7290	LocusNumber7290	LocusNumber7292	LocusNumber7292	LocusNumber7295	LocusNumber7295	LocusNumber7309	LocusNumber7309	LocusNumber7309	LocusNumber7309	LocusNumber7310	LocusNumber7310	LocusNumber7311	LocusNumber7311	LocusNumber7323	LocusNumber7323	LocusNumber7331	LocusNumber7331	LocusNumber7331	LocusNumber7333	LocusNumber7333	LocusNumber7335	LocusNumber7337	LocusNumber7337	LocusNumber7338	LocusNumber7338	LocusNumber7338	LocusNumber7338	LocusNumber7342	LocusNumber7349	LocusNumber7349	LocusNumber7349	LocusNumber7349	LocusNumber7350	LocusNumber7352	LocusNumber7358	LocusNumber7361	LocusNumber7361	LocusNumber7361	LocusNumber7361	LocusNumber7361	LocusNumber7364	LocusNumber7366	LocusNumber7366	LocusNumber7366	LocusNumber7372	LocusNumber7372	LocusNumber7372	LocusNumber7372	LocusNumber7380	LocusNumber7387	LocusNumber7387	LocusNumber7402	LocusNumber7402	LocusNumber7405	LocusNumber7405	LocusNumber7407	LocusNumber7410	LocusNumber7411	LocusNumber7411	LocusNumber7411	LocusNumber7411	LocusNumber7411	LocusNumber7411	LocusNumber7411	LocusNumber7411	LocusNumber7413	LocusNumber7414	LocusNumber7415	LocusNumber7415	LocusNumber7415	LocusNumber7415	LocusNumber7416	LocusNumber7419	LocusNumber7420	LocusNumber7421	LocusNumber7421	LocusNumber7421	LocusNumber7421	LocusNumber7423	LocusNumber7423	LocusNumber7423	LocusNumber7423	LocusNumber7423	LocusNumber7423	LocusNumber7423	LocusNumber7423	LocusNumber7423	LocusNumber7423	LocusNumber7427	LocusNumber7427	LocusNumber7427	LocusNumber7427	LocusNumber7428	LocusNumber7429	LocusNumber7432	LocusNumber7436	LocusNumber7447	LocusNumber7447	LocusNumber7447	LocusNumber7447	LocusNumber7452	LocusNumber7452	LocusNumber7452	LocusNumber7454	LocusNumber7457	LocusNumber7457	LocusNumber7457	LocusNumber7457	LocusNumber7457	LocusNumber7462	LocusNumber7462	LocusNumber7463	LocusNumber7464	LocusNumber7464	LocusNumber7464	LocusNumber7468	LocusNumber7468	LocusNumber7468	LocusNumber7469	LocusNumber7469	LocusNumber7478	LocusNumber7479	LocusNumber7481	LocusNumber7481	LocusNumber7486	LocusNumber7486	LocusNumber7486	LocusNumber7487	LocusNumber7488	LocusNumber7488	LocusNumber7488	LocusNumber7490	LocusNumber7490	LocusNumber7490	LocusNumber7490	LocusNumber7491	LocusNumber7496	LocusNumber7496	LocusNumber7501	LocusNumber7501	LocusNumber7501	LocusNumber7507	LocusNumber7507	LocusNumber7507	LocusNumber7507	LocusNumber7507	LocusNumber7507	LocusNumber7507	LocusNumber7507	LocusNumber7507	LocusNumber7507	LocusNumber7507	LocusNumber7507	LocusNumber7507	LocusNumber7507	LocusNumber7511	LocusNumber7511	LocusNumber7516	LocusNumber7518	LocusNumber7518	LocusNumber7518	LocusNumber7518	LocusNumber7518	LocusNumber7518	LocusNumber7518	LocusNumber7518	LocusNumber7519	LocusNumber7525	LocusNumber7525	LocusNumber7525	LocusNumber7527	LocusNumber7527	LocusNumber7527	LocusNumber7527	LocusNumber7528	LocusNumber7528	LocusNumber7528	LocusNumber7528	LocusNumber7529	LocusNumber7529	LocusNumber7530	LocusNumber7530	LocusNumber7530	LocusNumber7530	LocusNumber7530	LocusNumber7530	LocusNumber7530	LocusNumber7535	LocusNumber7544	LocusNumber7544	LocusNumber7544	LocusNumber7544	LocusNumber7544	LocusNumber7544	LocusNumber7544	LocusNumber7546	LocusNumber7549	LocusNumber7551	LocusNumber7553	LocusNumber7553	LocusNumber7553	LocusNumber7553	LocusNumber7553	LocusNumber7553	LocusNumber7555	LocusNumber7557	LocusNumber7557	LocusNumber7557	LocusNumber7558	LocusNumber7558	LocusNumber7561	LocusNumber7563	LocusNumber7565	LocusNumber7565	LocusNumber7565	LocusNumber7565	LocusNumber7565	LocusNumber7565	LocusNumber7565	LocusNumber7565	LocusNumber7565	LocusNumber7565	LocusNumber7565	LocusNumber7565	LocusNumber7565	LocusNumber7566	LocusNumber7566	LocusNumber7566	LocusNumber7566	LocusNumber7566	LocusNumber7570	LocusNumber7570	LocusNumber7570	LocusNumber7572	LocusNumber7572	LocusNumber7572	LocusNumber7572	LocusNumber7572	LocusNumber7575	LocusNumber7589	LocusNumber7589	LocusNumber7590	LocusNumber7590	LocusNumber7592	LocusNumber7592	LocusNumber7597	LocusNumber7597	LocusNumber7597	LocusNumber7598	LocusNumber7598	LocusNumber7598	LocusNumber7598	LocusNumber7598	LocusNumber7598	LocusNumber7598	LocusNumber7598	LocusNumber7598	LocusNumber7598	LocusNumber7598	LocusNumber7601	LocusNumber7601	LocusNumber7601	LocusNumber7601	LocusNumber7601	LocusNumber7604	LocusNumber7604	LocusNumber7606	LocusNumber7606	LocusNumber7608	LocusNumber7608	LocusNumber7608	LocusNumber7608	LocusNumber7608	LocusNumber7608	LocusNumber7608	LocusNumber7608	LocusNumber7608	LocusNumber7608	LocusNumber7608	LocusNumber7611	LocusNumber7611	LocusNumber7611	LocusNumber7615	LocusNumber7615	LocusNumber7615	LocusNumber7615	LocusNumber7618	LocusNumber7623	LocusNumber7623	LocusNumber7623	LocusNumber7623	LocusNumber7623	LocusNumber7623	LocusNumber7626	LocusNumber7626	LocusNumber7626	LocusNumber7628	LocusNumber7628	LocusNumber7628	LocusNumber7628	LocusNumber7629	LocusNumber7638	LocusNumber7642	LocusNumber7642	LocusNumber7651	LocusNumber7651	LocusNumber7651	LocusNumber7654	LocusNumber7655	LocusNumber7655	LocusNumber7657	LocusNumber7657	LocusNumber7657	LocusNumber7663	LocusNumber7663	LocusNumber7663	LocusNumber7672	LocusNumber7672	LocusNumber7672	LocusNumber7678	LocusNumber7678	LocusNumber7678	LocusNumber7678	LocusNumber7679	LocusNumber7680	LocusNumber7680	LocusNumber7680	LocusNumber7680	LocusNumber7680	LocusNumber7684	LocusNumber7684	LocusNumber7685	LocusNumber7685	LocusNumber7688	LocusNumber7688	LocusNumber7688	LocusNumber7688	LocusNumber7688	LocusNumber7688	LocusNumber7688	LocusNumber7688	LocusNumber7690	LocusNumber7690	LocusNumber7690	LocusNumber7697	LocusNumber7697	LocusNumber7697	LocusNumber7697	LocusNumber7705	LocusNumber7705	LocusNumber7708	LocusNumber7708	LocusNumber7712	LocusNumber7712	LocusNumber7712	LocusNumber7712	LocusNumber7712	LocusNumber7716	LocusNumber7716	LocusNumber7723	LocusNumber7723	LocusNumber7725	LocusNumber7732	LocusNumber7734	LocusNumber7734	LocusNumber7736	LocusNumber7736	LocusNumber7736	LocusNumber7744	LocusNumber7744	LocusNumber7744	LocusNumber7744	LocusNumber7750	LocusNumber7750	LocusNumber7751	LocusNumber7751	LocusNumber7751	LocusNumber7756	LocusNumber7756	LocusNumber7756	LocusNumber7759	LocusNumber7765	LocusNumber7771	LocusNumber7774	LocusNumber7775	LocusNumber7783	LocusNumber7783	LocusNumber7784	LocusNumber7784	LocusNumber7784	LocusNumber7784	LocusNumber7784	LocusNumber7784	LocusNumber7785	LocusNumber7785	LocusNumber7785	LocusNumber7785	LocusNumber7794	LocusNumber7794	LocusNumber7794	LocusNumber7794	LocusNumber7794	LocusNumber7794	LocusNumber7794	LocusNumber7794	LocusNumber7794	LocusNumber7802	LocusNumber7802	LocusNumber7803	LocusNumber7805	LocusNumber7805	LocusNumber7805	LocusNumber7805	LocusNumber7807	LocusNumber7807	LocusNumber7811	LocusNumber7811	LocusNumber7816	LocusNumber7816	LocusNumber7816	LocusNumber7816	LocusNumber7816	LocusNumber7816	LocusNumber7816	LocusNumber7816	LocusNumber7816	LocusNumber7819	LocusNumber7821	LocusNumber7821	LocusNumber7821	LocusNumber7821	LocusNumber7821	LocusNumber7824	LocusNumber7824	LocusNumber7824	LocusNumber7824	LocusNumber7824	LocusNumber7824	LocusNumber7826	LocusNumber7826	LocusNumber7831	LocusNumber7831	LocusNumber7831	LocusNumber7831	LocusNumber7833	LocusNumber7833	LocusNumber7833	LocusNumber7833	LocusNumber7833	LocusNumber7834	LocusNumber7834	LocusNumber7834	LocusNumber7836	LocusNumber7836	LocusNumber7836	LocusNumber7836	LocusNumber7836	LocusNumber7841	LocusNumber7841	LocusNumber7842	LocusNumber7842	LocusNumber7842	LocusNumber7842	LocusNumber7842	LocusNumber7842	LocusNumber7842	LocusNumber7842	LocusNumber7842	LocusNumber7842	LocusNumber7842	LocusNumber7842	LocusNumber7842	LocusNumber7842	LocusNumber7842	LocusNumber7842	LocusNumber7842	LocusNumber7845	LocusNumber7845	LocusNumber7845	LocusNumber7845	LocusNumber7845	LocusNumber7845	LocusNumber7845	LocusNumber7845	LocusNumber7845	LocusNumber7845	LocusNumber7845	LocusNumber7845	LocusNumber7845	LocusNumber7845	LocusNumber7846	LocusNumber7846	LocusNumber7849	LocusNumber7850	LocusNumber7851	LocusNumber7852	LocusNumber7856	LocusNumber7856	LocusNumber7856	LocusNumber7856	LocusNumber7856	LocusNumber7856	LocusNumber7856	LocusNumber7856	LocusNumber7856	LocusNumber7856	LocusNumber7856	LocusNumber7856	LocusNumber7856	LocusNumber7857	LocusNumber7860	LocusNumber7860	LocusNumber7860	LocusNumber7864	LocusNumber7864	LocusNumber7864	LocusNumber7864	LocusNumber7866	LocusNumber7866	LocusNumber7866	LocusNumber7866	LocusNumber7867	LocusNumber7867	LocusNumber7867	LocusNumber7867	LocusNumber7867	LocusNumber7877	LocusNumber7877	LocusNumber7878	LocusNumber7878	LocusNumber7878	LocusNumber7878	LocusNumber7878	LocusNumber7878	LocusNumber7879	LocusNumber7879	LocusNumber7880	LocusNumber7880	LocusNumber7880	LocusNumber7880	LocusNumber7880	LocusNumber7880	LocusNumber7880	LocusNumber7880	LocusNumber7887	LocusNumber7887	LocusNumber7889	LocusNumber7889	LocusNumber7889	LocusNumber7889	LocusNumber7891	LocusNumber7891	LocusNumber7891	LocusNumber7891	LocusNumber7892	LocusNumber7892	LocusNumber7892	LocusNumber7895	LocusNumber7895	LocusNumber7900	LocusNumber7900	LocusNumber7902	LocusNumber7904	LocusNumber7904	LocusNumber7904	LocusNumber7904	LocusNumber7904	LocusNumber7904	LocusNumber7904	LocusNumber7905	LocusNumber7905	LocusNumber7905	LocusNumber7905	LocusNumber7905	LocusNumber7905	LocusNumber7905	LocusNumber7905	LocusNumber7905	LocusNumber7905	LocusNumber7905	LocusNumber7905	LocusNumber7905	LocusNumber7905	LocusNumber7906	LocusNumber7906	LocusNumber7907	LocusNumber7908	LocusNumber7908	LocusNumber7908	LocusNumber7908	LocusNumber7908	LocusNumber7908	LocusNumber7908	LocusNumber7908	LocusNumber7910	LocusNumber7910	LocusNumber7914	LocusNumber7914	LocusNumber7917	LocusNumber7917	LocusNumber7917	LocusNumber7919	LocusNumber7919	LocusNumber7919	LocusNumber7919	LocusNumber7919	LocusNumber7919	LocusNumber7920	LocusNumber7920	LocusNumber7921	LocusNumber7923	LocusNumber7923	LocusNumber7923	LocusNumber7923	LocusNumber7923	LocusNumber7923	LocusNumber7924	LocusNumber7924	LocusNumber7924	LocusNumber7929	LocusNumber7929	LocusNumber7937	LocusNumber7937	LocusNumber7937	LocusNumber7937	LocusNumber7937	LocusNumber7937	LocusNumber7937	LocusNumber7937	LocusNumber7939	LocusNumber7939	LocusNumber7939	LocusNumber7939	LocusNumber7939	LocusNumber7944	LocusNumber7948	LocusNumber7948	LocusNumber7952	LocusNumber7952	LocusNumber7952	LocusNumber7953	LocusNumber7953	LocusNumber7958	LocusNumber7958	LocusNumber7958	LocusNumber7958	LocusNumber7958	LocusNumber7961	LocusNumber7961	LocusNumber7961	LocusNumber7961	LocusNumber7963	LocusNumber7963	LocusNumber7963	LocusNumber7963	LocusNumber7963	LocusNumber7963	LocusNumber7964	LocusNumber7964	LocusNumber7964	LocusNumber7965	LocusNumber7965	LocusNumber7965	LocusNumber7965	LocusNumber7965	LocusNumber7965	LocusNumber7965	LocusNumber7966	LocusNumber7966	LocusNumber7966	LocusNumber7966	LocusNumber7966	LocusNumber7967	LocusNumber7970	LocusNumber7971	LocusNumber7971	LocusNumber7971	LocusNumber7971	LocusNumber7971	LocusNumber7971	LocusNumber7971	LocusNumber7971	LocusNumber7971	LocusNumber7975	LocusNumber7975	LocusNumber7976	LocusNumber7977	LocusNumber7977	LocusNumber7977	LocusNumber7977	LocusNumber7977	LocusNumber7977	LocusNumber7979	LocusNumber7979	LocusNumber7979	LocusNumber7979	LocusNumber7979	LocusNumber7984	LocusNumber7986	LocusNumber7986	LocusNumber7989	LocusNumber7989	LocusNumber7991	LocusNumber7991	LocusNumber7991	LocusNumber7991	LocusNumber7992	LocusNumber7992	LocusNumber7992	LocusNumber7995	LocusNumber7995	LocusNumber7995	LocusNumber7995	LocusNumber7995	LocusNumber7995	LocusNumber7995	LocusNumber7995	LocusNumber7999	LocusNumber8001	LocusNumber8001	LocusNumber8001	LocusNumber8001	LocusNumber8004	LocusNumber8004	LocusNumber8004	LocusNumber8006	LocusNumber8006	LocusNumber8006	LocusNumber8007	LocusNumber8007	LocusNumber8008	LocusNumber8008	LocusNumber8010	LocusNumber8010	LocusNumber8010	LocusNumber8010	LocusNumber8014	LocusNumber8014	LocusNumber8020	LocusNumber8020	LocusNumber8028	LocusNumber8029	LocusNumber8029	LocusNumber8029	LocusNumber8029	LocusNumber8029	LocusNumber8029	LocusNumber8029	LocusNumber8032	LocusNumber8032	LocusNumber8032	LocusNumber8033	LocusNumber8033	LocusNumber8035	LocusNumber8039	LocusNumber8039	LocusNumber8039	LocusNumber8039	LocusNumber8039	LocusNumber8039	LocusNumber8039	LocusNumber8043	LocusNumber8043	LocusNumber8043	LocusNumber8043	LocusNumber8043	LocusNumber8043	LocusNumber8044	LocusNumber8045	LocusNumber8045	LocusNumber8045	LocusNumber8045	LocusNumber8045	LocusNumber8045	LocusNumber8045	LocusNumber8052	LocusNumber8052	LocusNumber8052	LocusNumber8052	LocusNumber8053	LocusNumber8062	LocusNumber8062	LocusNumber8062	LocusNumber8062	LocusNumber8063	LocusNumber8063	LocusNumber8065	LocusNumber8065	LocusNumber8065	LocusNumber8065	LocusNumber8065	LocusNumber8065	LocusNumber8072	LocusNumber8072	LocusNumber8072	LocusNumber8072	LocusNumber8074	LocusNumber8074	LocusNumber8074	LocusNumber8074	LocusNumber8074	LocusNumber8074	LocusNumber8075	LocusNumber8075	LocusNumber8077	LocusNumber8077	LocusNumber8077	LocusNumber8077	LocusNumber8079	LocusNumber8079	LocusNumber8083	LocusNumber8085	LocusNumber8085	LocusNumber8091	LocusNumber8091	LocusNumber8096	LocusNumber8096	LocusNumber8104	LocusNumber8104	LocusNumber8104	LocusNumber8104	LocusNumber8104	LocusNumber8106	LocusNumber8106	LocusNumber8108	LocusNumber8108	LocusNumber8111	LocusNumber8111	LocusNumber8113	LocusNumber8113	LocusNumber8113	LocusNumber8113	LocusNumber8113	LocusNumber8118	LocusNumber8118	LocusNumber8118	LocusNumber8118	LocusNumber8120	LocusNumber8120	LocusNumber8120	LocusNumber8121	LocusNumber8121	LocusNumber8122	LocusNumber8122	LocusNumber8122	LocusNumber8122	LocusNumber8122	LocusNumber8122	LocusNumber8127	LocusNumber8127	LocusNumber8128	LocusNumber8128	LocusNumber8128	LocusNumber8129	LocusNumber8130	LocusNumber8130	LocusNumber8130	LocusNumber8130	LocusNumber8130	LocusNumber8132	LocusNumber8132	LocusNumber8132	LocusNumber8132	LocusNumber8132	LocusNumber8132	LocusNumber8133	LocusNumber8135	LocusNumber8135	LocusNumber8135	LocusNumber8135	LocusNumber8135	LocusNumber8135	LocusNumber8135	LocusNumber8135	LocusNumber8135	LocusNumber8137	LocusNumber8138	LocusNumber8141	LocusNumber8141	LocusNumber8141	LocusNumber8144	LocusNumber8146	LocusNumber8146	LocusNumber8146	LocusNumber8146	LocusNumber8146	LocusNumber8146	LocusNumber8146	LocusNumber8153	LocusNumber8153	LocusNumber8153	LocusNumber8158	LocusNumber8158	LocusNumber8158	LocusNumber8158	LocusNumber8158	LocusNumber8158	LocusNumber8159	LocusNumber8159	LocusNumber8159	LocusNumber8159	LocusNumber8159	LocusNumber8167	LocusNumber8167	LocusNumber8168	LocusNumber8168	LocusNumber8170	LocusNumber8170	LocusNumber8170	LocusNumber8170	LocusNumber8171	LocusNumber8171	LocusNumber8171	LocusNumber8171	LocusNumber8171	LocusNumber8174	LocusNumber8174	LocusNumber8174	LocusNumber8174	LocusNumber8174	LocusNumber8178	LocusNumber8178	LocusNumber8178	LocusNumber8179	LocusNumber8179	LocusNumber8185	LocusNumber8185	LocusNumber8185	LocusNumber8185	LocusNumber8185	LocusNumber8185	LocusNumber8185	LocusNumber8185	LocusNumber8186	LocusNumber8186	LocusNumber8186	LocusNumber8186	LocusNumber8186	LocusNumber8189	LocusNumber8189	LocusNumber8196	LocusNumber8197	LocusNumber8201	LocusNumber8201	LocusNumber8201	LocusNumber8201	LocusNumber8201	LocusNumber8201	LocusNumber8201	LocusNumber8201	LocusNumber8204	LocusNumber8204	LocusNumber8204	LocusNumber8208	LocusNumber8211	LocusNumber8211	LocusNumber8211	LocusNumber8211	LocusNumber8211	LocusNumber8211	LocusNumber8211	LocusNumber8211	LocusNumber8211	LocusNumber8211	LocusNumber8215	LocusNumber8216	LocusNumber8216	LocusNumber8216	LocusNumber8216	LocusNumber8216	LocusNumber8216	LocusNumber8216	LocusNumber8216	LocusNumber8216	LocusNumber8216	LocusNumber8216	LocusNumber8216	LocusNumber8222	LocusNumber8222	LocusNumber8224	LocusNumber8224	LocusNumber8224	LocusNumber8224	LocusNumber8224	LocusNumber8224	LocusNumber8224	LocusNumber8228	LocusNumber8228	LocusNumber8228	LocusNumber8228	LocusNumber8228	LocusNumber8228	LocusNumber8228	LocusNumber8228	LocusNumber8228	LocusNumber8228	LocusNumber8228	LocusNumber8229	LocusNumber8233	LocusNumber8233	LocusNumber8233	LocusNumber8235	LocusNumber8235	LocusNumber8236	LocusNumber8236	LocusNumber8236	LocusNumber8236	LocusNumber8236	LocusNumber8236	LocusNumber8236	LocusNumber8236	LocusNumber8237	LocusNumber8237	LocusNumber8241	LocusNumber8243	LocusNumber8243	LocusNumber8243	LocusNumber8243	LocusNumber8244	LocusNumber8244	LocusNumber8244	LocusNumber8248	LocusNumber8248	LocusNumber8248	LocusNumber8248	LocusNumber8248	LocusNumber8250	LocusNumber8250	LocusNumber8250	LocusNumber8250	LocusNumber8250	LocusNumber8255	LocusNumber8255	LocusNumber8255	LocusNumber8255	LocusNumber8255	LocusNumber8255	LocusNumber8255	LocusNumber8261	LocusNumber8265	LocusNumber8274	LocusNumber8274	LocusNumber8275	LocusNumber8275	LocusNumber8276	LocusNumber8277	LocusNumber8277	LocusNumber8278	LocusNumber8278	LocusNumber8278	LocusNumber8285	LocusNumber8285	LocusNumber8285	LocusNumber8287	LocusNumber8290	LocusNumber8295	LocusNumber8295	LocusNumber8295	LocusNumber8295	LocusNumber8295	LocusNumber8295	LocusNumber8296	LocusNumber8296	LocusNumber8297	LocusNumber8297	LocusNumber8301	LocusNumber8301	LocusNumber8308	LocusNumber8308	LocusNumber8308	LocusNumber8317	LocusNumber8317	LocusNumber8317	LocusNumber8317	LocusNumber8317	LocusNumber8321	LocusNumber8322	LocusNumber8322	LocusNumber8322	LocusNumber8322	LocusNumber8323	LocusNumber8326	LocusNumber8327	LocusNumber8327	LocusNumber8327	LocusNumber8327	LocusNumber8327	LocusNumber8327	LocusNumber8327	LocusNumber8332	LocusNumber8333	LocusNumber8335	LocusNumber8335	LocusNumber8335	LocusNumber8335	LocusNumber8335	LocusNumber8335	LocusNumber8335	LocusNumber8335	LocusNumber8335	LocusNumber8335	LocusNumber8335	LocusNumber8335	LocusNumber8335	LocusNumber8335	LocusNumber8335	LocusNumber8335	LocusNumber8340	LocusNumber8340	LocusNumber8340	LocusNumber8340	LocusNumber8340	LocusNumber8341	LocusNumber8341	LocusNumber8341	LocusNumber8348	LocusNumber8348	LocusNumber8348	LocusNumber8348	LocusNumber8348	LocusNumber8348	LocusNumber8349	LocusNumber8349	LocusNumber8349	LocusNumber8357	LocusNumber8357	LocusNumber8357	LocusNumber8357	LocusNumber8359	LocusNumber8359	LocusNumber8359	LocusNumber8364	LocusNumber8365	LocusNumber8365	LocusNumber8368	LocusNumber8368	LocusNumber8368	LocusNumber8372	LocusNumber8375	LocusNumber8376	LocusNumber8376	LocusNumber8376	LocusNumber8376	LocusNumber8376	LocusNumber8376	LocusNumber8376	LocusNumber8376	LocusNumber8376	LocusNumber8376	LocusNumber8376	LocusNumber8380	LocusNumber8382	LocusNumber8382	LocusNumber8382	LocusNumber8382	LocusNumber8382	LocusNumber8396	LocusNumber8397	LocusNumber8404	LocusNumber8404	LocusNumber8404	LocusNumber8406	LocusNumber8406	LocusNumber8406	LocusNumber8406	LocusNumber8409	LocusNumber8416	LocusNumber8416	LocusNumber8423	LocusNumber8423	LocusNumber8429	LocusNumber8429	LocusNumber8429	LocusNumber8431	LocusNumber8431	LocusNumber8431	LocusNumber8431	LocusNumber8433	LocusNumber8433	LocusNumber8433	LocusNumber8433	LocusNumber8433	LocusNumber8433	LocusNumber8433	LocusNumber8435	LocusNumber8435	LocusNumber8435	LocusNumber8435	LocusNumber8438	LocusNumber8438	LocusNumber8438	LocusNumber8441	LocusNumber8444	LocusNumber8445	LocusNumber8445	LocusNumber8447	LocusNumber8450	LocusNumber8450	LocusNumber8450	LocusNumber8450	LocusNumber8450	LocusNumber8450	LocusNumber8450	LocusNumber8450	LocusNumber8451	LocusNumber8452	LocusNumber8452	LocusNumber8452	LocusNumber8452	LocusNumber8452	LocusNumber8454	LocusNumber8459	LocusNumber8459	LocusNumber8459	LocusNumber8459	LocusNumber8459	LocusNumber8461	LocusNumber8464	LocusNumber8464	LocusNumber8464	LocusNumber8467	LocusNumber8467	LocusNumber8467	LocusNumber8467	LocusNumber8467	LocusNumber8468	LocusNumber8468	LocusNumber8468	LocusNumber8482	LocusNumber8482	LocusNumber8482	LocusNumber8482	LocusNumber8483	LocusNumber8483	LocusNumber8483	LocusNumber8483	LocusNumber8483	LocusNumber8485	LocusNumber8485	LocusNumber8485	LocusNumber8489	LocusNumber8489	LocusNumber8489	LocusNumber8489	LocusNumber8489	LocusNumber8490	LocusNumber8490	LocusNumber8490	LocusNumber8494	LocusNumber8494	LocusNumber8495	LocusNumber8495	LocusNumber8495	LocusNumber8495	LocusNumber8498	LocusNumber8498	LocusNumber8498	LocusNumber8508	LocusNumber8514	LocusNumber8516	LocusNumber8516	LocusNumber8516	LocusNumber8516	LocusNumber8517	LocusNumber8518	LocusNumber8520	LocusNumber8527	LocusNumber8527	LocusNumber8531	LocusNumber8531	LocusNumber8534	LocusNumber8538	LocusNumber8538	LocusNumber8545	LocusNumber8545	LocusNumber8545	LocusNumber8547	LocusNumber8547	LocusNumber8547	LocusNumber8547	LocusNumber8550	LocusNumber8550	LocusNumber8550	LocusNumber8552	LocusNumber8555	LocusNumber8555	LocusNumber8562	LocusNumber8563	LocusNumber8567	LocusNumber8567	LocusNumber8567	LocusNumber8567	LocusNumber8567	LocusNumber8568	LocusNumber8570	LocusNumber8574	LocusNumber8574	LocusNumber8574	LocusNumber8574	LocusNumber8577	LocusNumber8577	LocusNumber8578	LocusNumber8578	LocusNumber8578	LocusNumber8598	LocusNumber8598	LocusNumber8600	LocusNumber8602	LocusNumber8608	LocusNumber8608	LocusNumber8608	LocusNumber8608	LocusNumber8608	LocusNumber8608	LocusNumber8608	LocusNumber8608	LocusNumber8608	LocusNumber8611	LocusNumber8611	LocusNumber8611	LocusNumber8616	LocusNumber8622	LocusNumber8622	LocusNumber8622	LocusNumber8627	LocusNumber8628	LocusNumber8628	LocusNumber8637	LocusNumber8638	LocusNumber8644	LocusNumber8648	LocusNumber8648	LocusNumber8648	LocusNumber8652	LocusNumber8654	LocusNumber8654	LocusNumber8654	LocusNumber8654	LocusNumber8654	LocusNumber8658	LocusNumber8658	LocusNumber8658	LocusNumber8658	LocusNumber8661	LocusNumber8666	LocusNumber8666	LocusNumber8666	LocusNumber8670	LocusNumber8671	LocusNumber8671	LocusNumber8671	LocusNumber8672	LocusNumber8673	LocusNumber8674	LocusNumber8674	LocusNumber8674	LocusNumber8674	LocusNumber8674	LocusNumber8674	LocusNumber8681	LocusNumber8681	LocusNumber8683	LocusNumber8686	LocusNumber8687	LocusNumber8689	LocusNumber8689	LocusNumber8690	LocusNumber8690	LocusNumber8690	LocusNumber8690	LocusNumber8690	LocusNumber8692	LocusNumber8692	LocusNumber8701	LocusNumber8702	LocusNumber8703	LocusNumber8703	LocusNumber8703	LocusNumber8703	LocusNumber8705	LocusNumber8706	LocusNumber8706	LocusNumber8713	LocusNumber8713	LocusNumber8714	LocusNumber8714	LocusNumber8714	LocusNumber8714	LocusNumber8724	LocusNumber8724	LocusNumber8725	LocusNumber8731	LocusNumber8731	LocusNumber8731	LocusNumber8731	LocusNumber8731	LocusNumber8732	LocusNumber8734	LocusNumber8734	LocusNumber8734	LocusNumber8735	LocusNumber8735	LocusNumber8752	LocusNumber8752	LocusNumber8754	LocusNumber8754	LocusNumber8759	LocusNumber8759	LocusNumber8759	LocusNumber8759	LocusNumber8759	LocusNumber8760	LocusNumber8760	LocusNumber8762	LocusNumber8762	LocusNumber8762	LocusNumber8763	LocusNumber8763	LocusNumber8763	LocusNumber8764	LocusNumber8764	LocusNumber8766	LocusNumber8767	LocusNumber8769	LocusNumber8770	LocusNumber8770	LocusNumber8770	LocusNumber8770	LocusNumber8770	LocusNumber8773	LocusNumber8773	LocusNumber8773	LocusNumber8784	LocusNumber8784	LocusNumber8784	LocusNumber8784	LocusNumber8786	LocusNumber8786	LocusNumber8786	LocusNumber8788	LocusNumber8788	LocusNumber8788	LocusNumber8800	LocusNumber8800	LocusNumber8800	LocusNumber8805	LocusNumber8808	LocusNumber8808	LocusNumber8808	LocusNumber8808	LocusNumber8809	LocusNumber8809	LocusNumber8809	LocusNumber8809	LocusNumber8809	LocusNumber8813	LocusNumber8822	LocusNumber8825	LocusNumber8827	LocusNumber8827	LocusNumber8827	LocusNumber8828	LocusNumber8828	LocusNumber8828	LocusNumber8829	LocusNumber8829	LocusNumber8829	LocusNumber8831	LocusNumber8831	LocusNumber8831	LocusNumber8831	LocusNumber8831	LocusNumber8831	LocusNumber8831	LocusNumber8831	LocusNumber8832	LocusNumber8832	LocusNumber8832	LocusNumber8834	LocusNumber8834	LocusNumber8834	LocusNumber8834	LocusNumber8835	LocusNumber8841	LocusNumber8841	LocusNumber8841	LocusNumber8843	LocusNumber8843	LocusNumber8846	LocusNumber8847	LocusNumber8847	LocusNumber8847	LocusNumber8847	LocusNumber8847	LocusNumber8847	LocusNumber8847	LocusNumber8850	LocusNumber8850	LocusNumber8857	LocusNumber8857	LocusNumber8857	LocusNumber8860	LocusNumber8860	LocusNumber8860	LocusNumber8862	LocusNumber8862	LocusNumber8862	LocusNumber8862	LocusNumber8862	LocusNumber8862	LocusNumber8863	LocusNumber8863	LocusNumber8863	LocusNumber8863	LocusNumber8863	LocusNumber8866	LocusNumber8866	LocusNumber8866	LocusNumber8866	LocusNumber8866	LocusNumber8867	LocusNumber8872	LocusNumber8872	LocusNumber8872	LocusNumber8872	LocusNumber8873	LocusNumber8874	LocusNumber8885	LocusNumber8885	LocusNumber8885	LocusNumber8885	LocusNumber8885	LocusNumber8885	LocusNumber8885	LocusNumber8885	LocusNumber8887	LocusNumber8887	LocusNumber8888	LocusNumber8888	LocusNumber8891	LocusNumber8891	LocusNumber8891	LocusNumber8891	LocusNumber8891	LocusNumber8891	LocusNumber8891	LocusNumber8891	LocusNumber8891	LocusNumber8901	LocusNumber8901	LocusNumber8902	LocusNumber8902	LocusNumber8903	LocusNumber8903	LocusNumber8903	LocusNumber8903	LocusNumber8904	LocusNumber8906	LocusNumber8906	LocusNumber8906	LocusNumber8906	LocusNumber8906	LocusNumber8906	LocusNumber8906	LocusNumber8906	LocusNumber8906	LocusNumber8906	LocusNumber8911	LocusNumber8915	LocusNumber8917	LocusNumber8917	LocusNumber8919	LocusNumber8921	LocusNumber8923	LocusNumber8924	LocusNumber8924	LocusNumber8924	LocusNumber8924	LocusNumber8926	LocusNumber8926	LocusNumber8926	LocusNumber8926	LocusNumber8927	LocusNumber8927	LocusNumber8928	LocusNumber8929	LocusNumber8929	LocusNumber8929	LocusNumber8929	LocusNumber8929	LocusNumber8932	LocusNumber8934	LocusNumber8934	LocusNumber8934	LocusNumber8934	LocusNumber8934	LocusNumber8934	LocusNumber8934	LocusNumber8934	LocusNumber8934	LocusNumber8934	LocusNumber8934	LocusNumber8936	LocusNumber8939	LocusNumber8940	LocusNumber8942	LocusNumber8942	LocusNumber8944	LocusNumber8944	LocusNumber8944	LocusNumber8944	LocusNumber8944	LocusNumber8946	LocusNumber8946	LocusNumber8958	LocusNumber8959	LocusNumber8960	LocusNumber8960	LocusNumber8960	LocusNumber8960	LocusNumber8962	LocusNumber8962	LocusNumber8965	LocusNumber8965	LocusNumber8965	LocusNumber8969	LocusNumber8972	LocusNumber8972	LocusNumber8972	LocusNumber8972	LocusNumber8973	LocusNumber8978	LocusNumber8978	LocusNumber8978	LocusNumber8978	LocusNumber8978	LocusNumber8980	LocusNumber8980	LocusNumber8981	LocusNumber8981	LocusNumber8981	LocusNumber8981	LocusNumber8981	LocusNumber8981	LocusNumber8981	LocusNumber8981	LocusNumber8981	LocusNumber8982	LocusNumber8983	LocusNumber8983	LocusNumber8984	LocusNumber8984	LocusNumber8984	LocusNumber8984	LocusNumber8989	LocusNumber8989	LocusNumber8989	LocusNumber8989	LocusNumber8989	LocusNumber8989	LocusNumber8989	LocusNumber8990	LocusNumber8990	LocusNumber8990	LocusNumber8990	LocusNumber8992	LocusNumber8994	LocusNumber8994	LocusNumber8994	LocusNumber8994	LocusNumber8994	LocusNumber8994	LocusNumber8996	LocusNumber8997	LocusNumber8997	LocusNumber9001	LocusNumber9002	LocusNumber9002	LocusNumber9008	LocusNumber9008	LocusNumber9008	LocusNumber9008	LocusNumber9008	LocusNumber9015	LocusNumber9015	LocusNumber9020	LocusNumber9022	LocusNumber9022	LocusNumber9022	LocusNumber9022	LocusNumber9031	LocusNumber9031	LocusNumber9034	LocusNumber9036	LocusNumber9036	LocusNumber9036	LocusNumber9036	LocusNumber9036	LocusNumber9036	LocusNumber9036	LocusNumber9036	LocusNumber9036	LocusNumber9036	LocusNumber9039	LocusNumber9039	LocusNumber9045	LocusNumber9045	LocusNumber9045	LocusNumber9045	LocusNumber9045	LocusNumber9045	LocusNumber9045	LocusNumber9046	LocusNumber9046	LocusNumber9046	LocusNumber9046	LocusNumber9053	LocusNumber9053	LocusNumber9053	LocusNumber9057	LocusNumber9058	LocusNumber9058	LocusNumber9058	LocusNumber9058	LocusNumber9058	LocusNumber9058	LocusNumber9059	LocusNumber9059	LocusNumber9061	LocusNumber9062	LocusNumber9063	LocusNumber9070	LocusNumber9070	LocusNumber9070	LocusNumber9077	LocusNumber9077	LocusNumber9078	LocusNumber9078	LocusNumber9078	LocusNumber9078	LocusNumber9078	LocusNumber9080	LocusNumber9080	LocusNumber9080	LocusNumber9082	LocusNumber9082	LocusNumber9082	LocusNumber9084	LocusNumber9084	LocusNumber9084	LocusNumber9085	LocusNumber9090	LocusNumber9092	LocusNumber9093	LocusNumber9097	LocusNumber9097	LocusNumber9098	LocusNumber9107	LocusNumber9107	LocusNumber9116	LocusNumber9116	LocusNumber9116	LocusNumber9117	LocusNumber9117	LocusNumber9117	LocusNumber9119	LocusNumber9119	LocusNumber9119	LocusNumber9119	LocusNumber9119	LocusNumber9119	LocusNumber9121	LocusNumber9125	LocusNumber9125	LocusNumber9125	LocusNumber9125	LocusNumber9126	LocusNumber9126	LocusNumber9128	LocusNumber9128	LocusNumber9132	LocusNumber9132	LocusNumber9132	LocusNumber9132	LocusNumber9132	LocusNumber9135	LocusNumber9140	LocusNumber9141	LocusNumber9141	LocusNumber9141	LocusNumber9141	LocusNumber9141	LocusNumber9144	LocusNumber9145	LocusNumber9145	LocusNumber9150	LocusNumber9154	LocusNumber9154	LocusNumber9154	LocusNumber9155	LocusNumber9161	LocusNumber9161	LocusNumber9163	LocusNumber9163	LocusNumber9165	LocusNumber9165	LocusNumber9166	LocusNumber9166	LocusNumber9166	LocusNumber9166	LocusNumber9166	LocusNumber9166	LocusNumber9168	LocusNumber9171	LocusNumber9171	LocusNumber9171	LocusNumber9171	LocusNumber9171	LocusNumber9171	LocusNumber9180	LocusNumber9180	LocusNumber9180	LocusNumber9180	LocusNumber9192	LocusNumber9194	LocusNumber9199	LocusNumber9199	LocusNumber9200	LocusNumber9200	LocusNumber9200	LocusNumber9200	LocusNumber9200	LocusNumber9211	LocusNumber9212	LocusNumber9212	LocusNumber9212	LocusNumber9212	LocusNumber9212	LocusNumber9212	LocusNumber9212	LocusNumber9215	LocusNumber9215	LocusNumber9223	LocusNumber9223	LocusNumber9225	LocusNumber9228	LocusNumber9228	LocusNumber9228	LocusNumber9228	LocusNumber9228	LocusNumber9228	LocusNumber9228	LocusNumber9229	LocusNumber9229	LocusNumber9229	LocusNumber9229
IndividualH118	C	C	G	G	G	G	G	C	C	C	G	C	A	G	C	C	C	C	C	A	G	G	C	G	A	G	C	T	G	G	C	T	G	C	G	C	A	G	C	C	G	C	T	A	G	T	A	C	G	C	T	C	C	C	T	C	A	C	G	C	C	C	A	T	G	G	A	T	C	A	T	T	C	T	G	T	G	A	C	T	G	C	G	C	C	T	A	T	T	C	C	G	T	C	T	C	C	A	G	C	T	T	C	C	G	G	A	G	A	G	C	G	G	C	T	G	G	C	A	G	T	G	G	G	G	C	G	C	T	G	G	C	C	C	A	C	G	A	G	G	G	A	A	G	G	G	G	T	C	G	G	G	A	C	T	C	G	G	G	T	G	A	G	G	G	C	G	G	C	G	C	G	G	G	A	G	G	A	C	A	A	T	C	A	C	C	G	C	A	G	G	T	C	T	G	G	G	C	G	T	G	C	G	C	G	C	G	C	G	A	A	C	G	G	T	C	G	T	A	C	C	T	C	G	T	C	G	T	C	C	G	G	C	G	A	C	C	G	T	A	G	A	C	A	A	T	G	C	T	G	T	C	C	G	G	C	A	G	G	G	C	C	A	G	C	C	G	C	C	G	C	C	T	C	T	G	C	G	G	G	G	T	C	A	C	C	C	G	C	A	G	T	A	G	C	C	C	C	C	A	A	C	T	A	G	G	G	C	C	T	G	C	G	G	G	G	A	C	A	A	C	C	T	G	C	G	T	G	A	G	T	C	G	C	T	C	C	G	G	C	G	A	T	G	G	C	C	T	C	C	C	A	C	T	G	A	G	C	C	C	A	G	C	C	G	T	C	C	C	G	A	G	C	A	T	G	G	G	G	T	C	G	A	A	G	C	A	C	G	A	T	G	A	C	G	G	C	A	C	C	G	G	C	G	G	G	T	G	G	C	G	G	G	G	C	G	G	C	C	T	C	C	C	G	C	T	G	C	T	G	C	T	G	G	C	A	C	G	A	T	C	T	C	C	G	A	G	G	G	A	G	A	A	C	T	C	C	C	T	C	T	C	T	G	C	G	C	C	G	G	G	C	C	-	G	C	C	C	C	G	C	T	G	C	G	C	T	C	T	T	C	C	A	G	C	G	C	A	C	G	A	C	C	C	G	C	G	G	T	G	T	G	T	C	C	G	G	C	C	T	C	G	G	C	C	T	G	C	A	A	C	G	C	T	G	T	G	T	G	C	C	T	G	C	G	C	A	G	A	C	C	-	G	C	A	C	T	C	G	G	G	C	C	C	G	A	G	G	C	G	G	C	A	A	C	C	G	G	G	C	T	G	G	G	T	T	C	G	G	G	G	G	C	C	G	C	C	C	A	C	C	A	G	G	C	T	C	C	T	C	T	C	C	G	G	T	C	C	G	C	G	A	G	C	G	C	A	T	C	C	C	C	T	C	G	T	G	A	C	T	C	G	T	A	C	C	C	C	G	A	A	C	A	C	C	C	G	G	A	G	A	G	G	C	C	G	T	T	C	G	A	G	C	C	C	T	G	C	C	G	A	C	C	A	T	C	G	C	C	C	C	G	G	C	G	G	T	A	C	C	G	G	G	C	G	C	C	G	A	C	A	T	G	T	A	G	A	C	C	C	G	A	G	G	C	T	G	G	C	C	A	T	T	T	T	A	T	C	C	T	C	C	A	C	G	G	C	G	T	C	C	C	A	T	G	C	T	G	C	G	G	G	A	T	A	C	T	C	G	G	G	A	A	G	A	C	A	T	C	G	C	C	G	A	G	T	A	C	A	G	G	C	G	A	G	A	C	T	C	G	C	C	A	T	C	A	C	T	C	A	A	C	C	A	C	G	C	G	T	C	G	C	G	C	C	T	G	A	G	G	G	G	C	A	C	T	C	T	A	C	A	A	G	C	C	A	C	A	C	A	G	G	A	C	G	G	A	G	C	C	G	A	T	G	C	A	G	G	C	C	T	C	C	T	C	G	T	C	G	C	G	C	T	C	C	C	G	C	G	A	T	G	T	C	C	C	A	G	G	A	T	C	C	C	C	A	T	G	A	C	T	T	C	T	G	C	T	C	T	G	T	G	T	A	C	T	C	T	G	T	C	C	A	G	G	A	C	T	C	A	A	G	C	C	C	T	A	C	C	C	G	T	C	G	T	T	G	G	G	C	G	G	C	C	G	C	C	C	G	T	C	T	C	G	G	A	C	G	C	A	G	C	T	C	C	A	T	T	A	C	G	T	T	G	G	C	G	G	G	T	C	C	A	T	C	C	C	C	C	G	G	G	C	C	C	C	G	C	G	G	G	G	G	C	A	C	G	C	C	C	C	G	A	T	G	C	G	C	T	G	C	C	C	C	T	C	C	G	C	C	C	C	C	C	G	G	C	T	G	A	C	G	C	C	C	C	G	G	G	T	T	T	C	C	G	C	A	C	C	T	G	T	A	C	C	G	A	G	T	C	C	G	A	C	C	G	C	G	G	C	G	T	G	C	C	T	C	C	C	A	C	C	T	A	G	G	A	T	C	G	A	G	C	G	C	G	C	T	G	G	A	G	C	C	C	G	T	C	C	C	T	C	T	C	C	G	T	A	T	C	G	G	A	A	A	T	G	C	C	G	G	C	G	G	C	A	C	G	C	G	C	C	C	C	A	G	G	G	T	T	C	C	A	C	A	C	T	T	A	C	T	T	C	C	C	A	C	A	C	C	A	G	G	C	T	C	G	G	C	T	C	T	T	G	T	G	T	C	G	A	G	T	A	C	C	T	C	G	T	T	C	T	T	G	C	G	G	C	G	G	C	A	G	C	A	-	G	G	C	G	A	G	G	G	C	A	C	C	C	C	C	G	C	C	G	A	G	G	C	A	T	G	C	A	G	A	G	A	G	C	A	A	C	C	C	A	G	G	C	G	T	C	G	T	G	C	A	C	C	G	G	G	G	T	G	G	T	G	G	G	A	A	T	G	G	G	T	T	A	G	G	T	C	C	A	C	C	G	C	G	G	G	T	T	C	A	C	A	C	A	T	C	C	G	C	C	C	G	G	C	G	T	A	G	G	C	G	C	C	G	C	A	C	G	C	C	C	G	G	C	T	G	A	G	G	C	C	A	A	C	C	G	G	A	G	G	A	T	G	G	A	G	G	C	T	C	A	G	G	G	A	G	T	G	G	A	G	G	G	T	G	A	G	T	G	G	A	G	C	C	G	C	C	A	G	C	G	C	C	C	G	A	G	T	G	C	A	A	C	A	G	G	G	G	G	C	G	G	T	G	T	C	A	A	T	C	G	C	G	G	G	G	C	G	C	G	G	C	T	C	C	T	C	T	C	C	G	C	A	C	T	G	C	T	G	C	C	A	T	C	A	T	C	A	G	G	C	C	T	C	G	T	C	A	C	A	T	G	G	C	C	A	A	G	G	A	C	G	A	T	C	C	G	G	T	C	T	T	A	A	T	C	C	G	C	C	G	T	T	T	A	G	C	G	G	C	C	C	T	A	T	G	C	C	T	C	G	G	A	G	C	G	T	G	G	G	C	G	C	A	G	G	G	G	C	T	G	C	G	G	T	A	A	C	A	T	G	T	A	C	G	G	C	G	G	G	G	T	G	T	A	G	G	C	T	G	C	G	T	C	C	C	C	C	G	G	C	T	A	C	C	C	G	C	T	G	C	G	A	C	A	C	C	A	G	A	A	T	A	G	A	T	G	G	A	G	C	G	G	C	G	C	G	C	G	C	C	C	C	G	G	G	T	T	C	G	G	C	G	G	T	A	T	T	C	C	G	A	G	C	A	G	T	A	G	A	C	G	G	T	A	C	T	G	C	G	G	G	C	T	G	G	G	G	T	G	C	G	T	G	G	C	G	T	C	C	A	G	C	G	G	A	G	G	C	C	C	C	A	C	C	C	T	G	C	C	C	C	T	G	G	G	G	A	G	G	A	A	C	G	T	C	C	C	G	G	T	T	A	A	C	T	C	T	G	A	G	C	G	G	T	C	T	T	C	T	C	C	T	T	C	C	C	T	G	C	C	C	C	C	C	A	G	G	G	C	G	G	C	T	A	T	C	C	C	C	C	C	A	A	C	T	C	T	T	T	G	C	T	C	C	G	A	T	C	G	C	G	C	C	G	C	C	C	T	T	C	G	C	T	T	C	C	A	C	T	G	G	C	C	G	C	A	C	C	T	G	C	T	A	A	G	C	T	G	C	C	T	T	C	C	C	G	G	G	C	A	C	G	C	G	T	C	G	C	T	G	C	C	C	G	G	C	C	A	A	G	G	G	C	A	G	C	G	C	G	C	G	G	T	G	G	T	C	G	G	G	C	G	G	T	G	C	C	C	C	T	G	G	T	T	C	G	G	C	C	G	C	C	C	C	C	C	C	G	C	G	G	G	C	G	G	G	C	G	G	G	C	G	G	G	G	C	G	C	C	G	G	T	T	C	A	C	G	C	G	A	C	C	G	A	G	G	A	T	G	A	G	C	G	C	C	G	A	G	C	G	G	T	G	A	C	G	A	C	G	A	G	G	C	T	A	C	G	T	A	T	G	T	G	G	G	G	C	G	C	G	G	C	A	G	T	T	C	T	T	G	C	C	C	C	C	T	C	C	C	G	G	C	C	C	T	G	G	T	C	G	G	T	G	C	A	C	T	T	G	C	C	G	C	A	A	T	C	A	G	C	G	C	G	G	G	T	G	C	A	C	C	A	A	G	G	G	T	G	C	A	C	C	G	C	C	G	C	A	G	G	C	G	G	C	C	T	G	C	A	C	G	T	C	G	G	G	G	C	C	T	G	C	C	C	A	A	C	G	C	C	G	A	C	T	G	G	T	G	A	A	T	C	A	A	C	A	G	A	G	T	C	C	G	T	C	G	T	C	T	G	G	G	G	C	G	G	G	A	G	G	G	G	C	C	G	C	A	C	G	G	G	A	G	G	A	G	T	G	G	A	G	A	T	C	C	T	G	G	A	G	G	C	G	G	C	A	A	G	T	C	G	C	G	G	C	C	C	T	T	A	C	C	G	G	G	C	C	G	G	T	C	T	C	G	C	C	G	C	G	G	G	A	C	A	G	C	C	G	A	C	T	C	C	G	T	A	G	C	G	G	T	G	C	A	G	C	C	C	G	C	C	G	C	G	C	C	C	G	G	A	A	C	C	T	G	G	T	A	G	C	T	T	G	G	A	A	T	G	G	A	C	G	C	G	G	C	C	A	C	T	T	G	C	C	A	C	C	G	C	C	G	A	C	C	A	A	C	G	T	A	G	G	G	C	C	A	G	G	G	C	C	C	C	A	C	G	T	A	C	C	C	G	C	A	C	G	C	T	G	C	G	T	T	T	G	C	A	T	G	A	A	T	C	C	A	C	T	T	G	C	C	C	C	C	C	C	G	C	A	G	C	G	A	C	G	G	T	T	A	C	T	A	T	T	A	C	C	G	G	C	A	A	C	C	G	C	C	G	G	T	G	C	G	C	C	C	C	G	C	C	A	C	G	G	G	C	C	G	C	A	A	A	A	G	A	G	C	G	G	C	A	T	C	C	T	C	C	A	C	G	G	C	G	C	G	G	C	G	T	G	T	C	A	T	T	C	G	T	A	G	T	A	C	T	G	C	G	C	C	G	G	C	C	G	C	G	T	C	C	C	C	T	T	C	G	G	C	G	C	C	G	A	A	T	A	G	C	G	G	G	C	C	G	T	G	G	A	C	G	G	G	C	G	T	G	G	G	C	G	C	G	T	G	C	A	A	C	T	C	G	C	C	A	C	A	C	G	A	C	G	C	G	G	G	G	C	A	A	T	G	G	A	C	G	C	C	C	G	C	A	A	A	C	G	C	C	C	G	C	A	A	G	C	A	T	G	C	C	C	C	A	C	A	G	A	C	G	A	C	C	C	A	A	C	G	G	C	G	G	G	A	C	C	G	C	A	T	A	T	C	C	T	C	C	T	A	A	C	G	G	G	T	G	T	C	G	G	G	C	G	G	C	C	C	C	G	C	T	G	C	G	G	G	A	C	C	G	G	C	C	G	T	G	C	T	T	C	C	C	G	G	T	T	G	G	C	C	G	A	G	C	G	T	C	G	G	T	G	T	G	G	T	T	C	G	T	G	C	A	G	T	A	C	C	G	C	G	G	C	A	A	G	G	C	C	G	C	G	C	G	C	G	G	A	G	G	G	C	C	A	C	C	A	A	G	G	C	T	G	G	A	C	T	T	C	C	G	G	G	C	C	G	C	G	T	C	G	G	T	G	T	C	C	A	G	C	G	C	C	T	G	C	G	T	C	G	C	T	T	G	C	T	C	C	G	C	G	A	T	T	T	C	C	T	C	C	T	C	C	A	C	G	C	T	G	G	C	T	T	C	C	C	C	G	A	T	G	C	G	G	G	T	C	C	G	G	G	T	T	C	A	C	A	C	C	C	T	G	A	G	G	G	G	A	C	C	A	C	G	C	C	C	C	T	T	A	G	G	C	G	A	C	T	G	T	T	G	G	T	C	G	C	C	G	C	A	G	C	C	G	C	G	G	G	G	T	T	A	G	G	C	C	A	G	C	C	G	A	C	G	C	C	A	G	C	G	A	C	C	C	T	G	A	T	C	T	G	C	C	G	C	C	G	A	C	T	G	C	C	G	A	C	T	A	C	A	A	C	C	C	A	C	C	C	C	T	G	C	G	A	C	G	A	C	C	T	A	G	C	C	G	C	C	A	G	G	T	G	T	C	C	A	C	C	G	A	G	G	C	C	C	G	G	T	G	G	G	C	G	C	T	A	C	G	A	T	T	C	C	G	G	G	G	C	C	C	C	T	G	C	C	C	G	C	G	G	G	G	G	A	C	G	T	T	C	C	C	A	T	G	C	T	A	T	C	A	A	C	G	T	T	C	C	G	G	G	A	C	G	T	A	T	C	G	A	T	G	C	G	C	G	C	T	T	G	G	G	C	C	G	G	T	C	A	A	G	C	G	T	T	G	G	A	G	C	C	T	T	A	T	T	C	G	T	C	T	T	C	C	C	C	C	G	G	C	C	A	A	C	T	G	G	T	C	G	C	G	T	C	G	C	G	T	A	C	G	G	C	C	G	C	C	C	G	C	C	G	C	G	A	G	T	G	T	C	T	T	A	C	C	C	C	C	G	C	G	C	G	C	A	C	C	T	C	C	G	G	G	G	G	T	C	C	T	A	C	G	C	G	G	G	C	C	T	G	A	C	G	G	C	C	G	G	T	G	T	T	G	G	A	C	A	G	G	C	G	G	A	G	G	T	C	G	G	A	T	G	C	T	A	C	C	C	A	C	C	C	C	C	G	G	A	C	C	T	G	A	A	A	C	A	C	G	C	C	C	G	A	G	T	G	A	G	T	A	C	A	C	C	C	C	C	G	A	G	T	A	G	C	C	C	C	T	C	G	G	A	C	G	G	A	C	T	C	A	G	T	T	T	C	C	G	C	C	G	G	C	C	C	C	G	C	T	G	A	T	A	G	A	C	G	G	C	G	A	C	G	G	G	A	T	C	G	T	C	G	G	C	C	A	A	C	G	G	A	G	C	A	C	G	C	A	A	C	C	G	G	G	C	A	G	C	G	T	C	G	G	A	G	C	A	G	C	G	G	A	C	G	C	C	A	G	G	C	G	C	T	A	G	C	A	C	C	T	C	C	G	G	C	T	G	A	C	C	A	T	G	C	C	T	C	C	C	G	C	C	C	G	A	G	T	G	T	C	C	C	C	G	C	C	C	C	A	T	C	C	C	G	C	G	C	A	C	C	C	G	C	G	C	C	G	G	C	G	T	C	G	C	G	G	G	T	C	G	C	C	C	C	C	C	C	T	G	A	G	C	C	G	C	G	G	C	A	G	A	T	A	A	C	A	C	C	C	G	T	C	A	G	G	A	G	C	G	G	G	T	G	G	T	T	G	C	C	C	C	A	C	G	C	G	G	C	C	G	G	T	T	G	G	G	G	C	G	C	T	G	A	G	G	C	C	A	C	G	C	C	C	G	T	G	G	G	G	C	G	C	C	C	C	T	A	G	G	A	G	C	T	G	C	G	G	A	G	C	G	C	C	G	C	A	G	T	G	G	G	G	C	C	T	C	C	C	G	G	G	A	G	C	T	C	G	G	C	C	G	G	G	G	G	C	C	T	C	C	C	C	G	G	T	C	G	T	C	C	G	T	G	C	C	C	C	T	T	C	G	C	C	G	A	C	C	T	G	G	C	A	C	C	T	G	G	G	A	C	C	T	C	G	C	C	A	G	G	C	C	G	G	G	T	A	G	C	T	G	G	A	C	C	G	C	G	G	C	C	A	C	C	T	A	T	A	G	C	G	G	G	A	G	G	C	C	C	G	G	T	G	C	C	C	C	C	G	C	G	C	G	C	G	G	A	G	G	G	A	G	T	G	C	G	C	T	T	C	A	C	A	T	G	T	T	G	C	G	A	C	C	C	T	C	G	C	G	C	G	C	C	G	T	G	T	G	C	C	G	T	C	T	A	C	G	T	G	C	C	G	T	T	C	C	T	C	C	G	C	C	G	T	C	G	T	G	G	T	C	G	C	T	T	G	C	G	G	C	T	G	G	A	C	G	T	C	C	T	C	C	G	C	A	T	C	C	G	T	G	A	C	C	G	T	C	T	T	C	T	A	G	C	G	C	G	C	G	G	T	G	C	C	A	T	A	C	A	C	G	G	A	A	A	G	G	C	A	C	G	T	G	G	C	G	G	T	C	C	C	C	C	C	A	C	G	A	G	G	G	G	C	G	G	T	G	A	G	C	G	G	A	G	G	C	G	G	G	G	C	C	G	C	C	T	A	C	A	C	C	T	A	C	G	G	C	C	C	C	C	T	A	G	G	C	T	T	A	C	G	T	A	C	G	C	C	G	C	C	C	A	C	G	G	C	A	C	G	T	G	T	C	C	C	T	C	G	G	G	G	A	A	C	C	T	C	C	G	C	T	G	G	A	A	C	C	C	C	T	T	C	G	T	T	C	G	C	C	C	G	T	G	C	C	C	C	C	G	C	C	G	C	C	G	C	C	A	C	C	C	G	G	G	G	C	A	C	G	G	C	C	G	T	G	T	T	C	C	C	C	T	C	T	C	G	A	C	G	G	T	T	C	C	C	C	G	G	C	T	C	G	T	C	G	A	A	C	C	T	C	C	T	C	G	C	A	A	C	C	C	G	C	G	T	C	C	C	T	G	C	C	G	C	G	C	C	G	C	A	G	C	A	C	C	A	G	G	G	C	G	G	C	C	C	A	G	C	A	C	G	T	C	C	G	C	G	C	C	C	G	C	G	T	C	C	A	T	C	C	A	A	C	C	T	C	G	A	C	C	C	G	C	C	A	G	C	G	C	C	C	A	C	T	G	T	C	G	C	C	C	-	C	G	A	T	G	C	C	T	G	C	C	C	A	G	C	C	C	C	A	C	C	G	T	C	C	C	G	C	C	C	C	A	C	T	G	C	C	T	G	C	C	G	T	G	C	C	T	A	C	G	T	G	C	G	G	T	G	G	C	G	C	C	C	C	T	G	C	C	G	C	A	T	C	C	G	G	T	G	T	G	G	C	T	G	C	C	C	G	G	G	C	G	T	C	G	T	G	C	G	C	G	T	T	G	C	G	G	C	G	C	G	-	-	-	A	T	G	C	T	C	A	G	C	C	G	C	G	T	C	C	G	G	C	C	G	A	G	C	G	G	G	T	C	T	G	C	G	T	A	T	C	A	A	G	T	A	A	T	C	G	G	T	C	C	C	C	G	C	A	C	C	G	C	C	G	G	T	C	G	T	A	C	G	C	G	C	T	G	C	C	G	A	A	A	A	C	G	G	T	A	G	A	T	C	T	G	A	G	C	G	G	G	A	C	A	G	G	C	G	C	A	G	G	G	A	C	C	A	G	G	C	G	A	C	G	G	G	G	C	G	A	G	G	G	C	G	T	C	C	C	A	C	C	T	C	C	T	T	C	C	G	G	A	G	G	A	C	C	A	G	C	A	G	G	G	C	G	T	C	G	C	A	G	C	C	A	T	C	T	G	T	C	G	A	C	C	G	C	C	C	T	A	T	A	G	G	G	C	C	G	C	C	C	C	C	C	G	C	C	C	T	C	T	G	T	G	A	C	C	T	T	G	A	A	C	G	C	C	A	C	T	T	C	C	C	G	C	A	T	C	G	G	G	T	A	C	C	G	C	C	C	G	G	T	C	C	G	C	C	C	G	A	C	G	A	C	G	C	A	C	G	G	C	T	C	A	C	C	G	C	C	C	T	G	G	G	C	A	C	A	C	C	G	T	C	G	C	C	G	C	A	T	C	T	C	C	C	G	G	T	C	T	C	T	C	C	G	C	C	C	G	G	C	T	G	G	C	G	G	G	C	A	T	T	A	C	T	T	G	T	G	A	C	G	A	C	T	T	G	G	G	G	C	T	C	G	C	C	C	C	G	G	C	C	G	C	G	T	A	A	G	G	C	G	G	C	C	G	G	C	G	C	G	T	C	G	T	G	A	G	G	G	T	G	G	T	C	C	G	C	C	A	A	T	T	C	G	G	C	C	G	C	T	G	T	C	G	G	C	C	T	G	C	A	C	A	A	G	G	G	A	G	A	C	A	C	G	G	G	G	T	G	T	G	C	G	C	C	C	T	C	C	C	T	A	T	C	G	G	G	G	C	C	C	T	G	G	C	C	T	G	C	G	G	T	G	T	G	T	T	C	T	G	C	T	C	G	A	G	C	G	G	G	A	G	C	G	C	T	A	A	A	G	C	C	C	G	T	C	G	C	G	C	C	C	A	C	G	G	G	G	G	G	A	A	G	C	G	C	G	G	C	A	C	A	G	C	G	G	T	C	C	C	G	G	C	C	C	C	G	T	G	G	G	C	G	T	G	C	C	T	C	G	C	C	T	C	C	A	A	C	C	C	C	C	C	C	G	A	G	G	T	T	G	T	T	G	C	A	C	C	A	C	C	T	C	C	T	T	T	C	G	C	C	G	G	G	C	T	T	T	C	C	C	T	G	A	C	T	G	C	C	C	C	A	G	G	C	G	C	G	C	C	C	C	C	G	C	C	C	C	C	T	C	C	C	C	C	T	C	C	T	C	G	G	C	C	C	G	C	C	G	C	C	C	C	C	C	C	C	G	C	C	T	C	C	C	A	C	C	C	T	C	C	G	A	G	C	C	G	C	G	C	C	C	C	G	C	C	G	C	G	G	G	G	C	A	G	C	C	G	C	A	C	C	G	C	C	A	G	T	A	G	C	C	G	C	C	G	G	C	G	C	C	G	T	G	G	T	G	C	G	C	A	A	C	C	G	C	G	C	G	C	C	A	A	A	T	A	C	G	C	G	A	C	T	C	G	C	C	C	A	A	A	G	T	G	G	G	T	G	C	G	A	G	G	G	A	G	C	G	G	G	T	T	C	G	A	G	G	G	G	A	C	G	C	G	A	C	G	A	C	G	G	G	C	G	C	C	C	G	C	C	G	G	G	C	G	C	G	G	C	T	C	G	A	G	G	C	C	C	C	G	T	A	T	T	C	G	C	C	G	T	G	C	A	G	G	C	A	G	G	C	G	C	G	T	G	C	G	G	G	G	T	C	G	A	G	A	G	T	G	C	G	A	T	G	A	G	G	A	A	T	A	A	G	T	C	T	G	C	C	C	C	G	G	G	G	A	A	-	C	T	C	C	T	G	G	G	G	G	T	T	G	A	G	G	G	G	G	T	T	A	A	A	A	C	G	G	T	A	G	G	T	C	G	C	G	G	G	C	A	T	C	A	G	G	A	T	A	C	T	C	C	T	G	G	C	C	C	G	G	G	T	T	G	C	C	C	G	G	G	G	G	G	G	G	A	T	G	A	T	G	G	G	C	G	T	G	C	C	A	C	A	C	A	C	T	G	C	G	C	A	C	T	C	G	C	C	G	G	G	T	T	C	A	G	C	C	G	T	T	C	C	G	C	T	C	A	C	A	T	A	G	C	C	C	G	G	C	G	G	T	C	A	G	C	G	A	C	C	G	C	G	G	C	T	T	C	T	C	G	G	T	C	A	C	G	G	G	A	T	C	T	A	T	C	C	G	G	C	C	G	G	C	A	G	C	A	A	C	G	T	G	A	G	A	C	C	C	G	T	G	C	C	G	T	T	G	G	C	T	C	A	G	C	G	C	G	T	C	A	A	T	G	C	G	G	G	G	C	T	G	A	G	C	C	C	C	G	G	C	T	G	C	G	G	C	C	C	G	A	G	C	C	G	C	T	C	A	T	T	G	G	C	A	G	G	G	C	G	G	G	C	C	T	C	C	G	A	G	G	T	G	G	G	C	A	C	G	T	A	T	T	C	C	T	A	A	C	C	C	C	T	G	C	G	C	A	G	C	G	T	A	T	A	A	G	A	T	T	G	C	G	G	C	T	C	G	T	C	C	C	C	C	C	A	A	C	A	C	A	G	G	T	T	C	A	G	C	T	T	A	T	G	G	C	C	C	G	C	C	G	G	G	C	C	G	A	C	T	C	A	C	G	A	T	T	C	A	C	A	C	C	C	G	A	T	C	A	A	C	A	A	G	C	C	C	G	C	G	C	C	G	G	A	C	A	G	T	T	G	-	-	-	-	G	T	C	C	C	A	C	C	C	A	G	C	C	C	C	C	G	T	T	G	C	A	C	G	C	C	C	G	G	C	C	G	G	G	A	A	C	C	C	A	G	C	G	C	G	T	G	A	T	T	T	C	G	C	G	G	G	C	G	G	C	T	G	C	C	C	G	C	G	G	G	T	C	C	C	G	C	A	G	G	C	C	C	C	G	G	C	T	C	G	T	G	G	T	C	-	G	C	C	T	T	T	G	T	C	A	G	A	C	T	G	G	G	A	C	C	T	G	T	G	G	G	G	G	C	G	C	G	C	C	C	G	C	C	G	G	T	C	A	G	C	G	G	C	G	G	G	G	C	G	C	C	C	G	A	G	C	T	G	C	A	C	C	T	G	C	C	G	G	T	A	G	T	T	A	C	A	T	T	T	A	G	G	T	C	C	C	G	G	C	C	C	G	C	G	A	G	C	G	T	C	A	A	T	G	G	G	G	C	T	A	A	A	G	C	G	C	C	G	T	C	C	G	A	C	T	C	C	C	G	C	G	A	A	T	G	A	G	C	G	C	C	C	G	C	G	T	G	G	C	G	G	C	A	C	G	A	G	C	G	G	A	A	G	C	G	G	T	T	C	T	A	G	C	G	T	C	C	G	C	C	A	G	G	T	C	G	G	G	T	A	G	C	C	G	C	G	C	A	C	G	A	C	C	G	G	C	C	C	C	C	C	C	T	G	G	T	G	G	C	G	G	C	G	C	C	C	C	G	A	C	G	G	T	C	G	G	C	C	C	A	T	G	C	C	C	G	T	G	C	A	G	A	C	T	C	T	C	A	G	C	C	G	G	T	C	G	G	C	C	A	C	T	C	G	C	G	G	C	C	T	G	G	A	G	C	C	G	T	T	G	C	T	T	G	A	C	T	C	A	T	C	C	G	C	G	T	A	T	G	T	C	G	A	T	A	C	G	C	G	C	C	C	T	C	G	A	C	G	G	A	T	G	G	C	A	A	G	A	C	G	G	G	C	C	C	A	A	C	C	G	C	G	C	T	C	T	C	G	G	G	G	A	C	G	C	C	C	G	C	A	G	G	A	A	A	A	C	C	G	G	G	C	G	C	C	T	T	C	T	C	G	A	A	T	C	T	G	G	A	T	C	T	G	T	C	G	A	G	C	G	T	C	C	T	C	G	G	C	C	C	T	G	A	C	G	T	T	C	G	G	C	C	C	T	A	A	G	G	A	G	G	G	C	G	C	G	C	G	C	C	G	C	T	A	G	C	T	G	T	G	G	T	C	G	C	G	A	T	C	G	G	C	G	G	C	G	G	C	C	G	A	C	A	G	G	G	G	G	G	G	G	T	G	C	G	C	G	A	G	C	T	C	G	A	G	G	C	G	C	C	G	C	G	C	T	C	G	T	C	T	G	G	A	C	T	C	C	G	G	A	G	C	G	A	G	C	G	A	C	G	T	T	A	C	C	A	T	C	A	G	C	G	C	G	G	T	G	T	C	C	C	G	G	C	T	A	G	G	C	G	G	C	A	C	A	A	T	G	C	T	A	A	G	A	C	C	G	G	G	A	T	T	C	A	T	T	C	C	G	G	A	A	C	C	G	G	G	G	-	T	T	G	G	G	A	G	G	G	C	G	C	C	C	C	G	G	C	C	C	G	C	G	A	A	C	G	C	G	G	G	T	G	G	G	C	G	C	G	G	G	T	G	G	C	C	G	G	C	C	A	G	T	C	C	C	A	C	G	C	T	C	G	C	G	T	T	C	A	C	C	G	G	G	C	T	G	G	A	G	C	T	A	C	C	G	G	C	G	C	C	C	G	C	G	G	G	G	T	G	G	G	G	G	A	A	C	C	G	C	G	T	C	C	C	T	G	G	G	G	C	C	G	C	C	G	C	A	G	C	A	C	G	A	G	C	A	G	T	A	G	C	G	G	A	C	G	C	T	C	G	C	G	G	G	G	G	A	T	C	T	C	C	G	G	C	G	C	T	T	C	C	T	A	A	T	A	A	G	A	G	G	G	T	C	T	C	A	C	G	G	G	A	C	T	C	G	C	A	G	G	G	T	C	T	C	C	A	T	C	C	G	T	C	T	A	C	A	A	C	C	G	T	G	G	C	G	C	C	C	T	C	A	T	C	T	T	C	C	G	T	G	C	A	T	C	A	C	G	C	C	A	T	C	C	A	T	C	A	G	G	G	C	C	G	A	G	C	G	C	G	C	G	C	C	G	A	C	A	C	C	G	C	G	T	C	G	C	T	G	C	C	C	C	A	G	C	C	C	A	A	G	G	G	C	G	G	T	G	A	G	C	A	C	C	T	C	G	G	C	C	G	A	G	G	T	A	T	G	G	A	C	C	G	A	C	G	C	T	G	G	C	C	G	G	G	G	C	T	G	A	C	C	C	G	C	T	G	C	G	C	G	G	G	G	G	G	T	G	G	T	T	C	C	G	C	G	T	G	G	G	A	G	C	G	A	C	T	A	A	C	T	A	G	G	T	G	C	T	C	G	A	C	G	T	G	C	T	C	C	G	A	C	C	C	G	G	T	C	G	T	C	C	T	C	G	T	C	G	C	C	G	G	T	T	G	G	T	G	A	G	A	G	C	A	A	T	C	G	G	C	G	G	C	G	C	T	C	G	T	C	G	G	T	G	C	A	C	C	A	G	T	T	C	C	G	G	A	T	C	A	G	G	G	G	G	C	G	T	G	A	C	C	G	A	G	A	C	C	A	C	T	C	C	C	G	C	G	G	A	C	C	G	C	G	C	G	C	C	C	A	G	C	A	C	G	C	A	G	T	C	C	A	T	C	C	A	T	C	G	G	T	G	T	C	G	G	G	C	A	G	G	T	C	T	A	G	G	G	G	C	C	G	C	G	C	G	C	T	G	C	C	C	A	C	G	T	C	C	C	C	A	G	C	T	C	C	G	G	G	G	T	G	G	G	C	G	C	G	G	T	T	G	C	G	T	A	G	G	G	G	A	A	A	C	T	T	A	G	G	A	A	C	A	A	T	T	C	C	G	C	G	G	C	T	G	C	T	A	G	A	C	G	C	G	G	C	C	A	T	A	C	C	C	C	C	G	G	G	A	C	C	G	C	G	G	T	C	G	G	A	G	G	T	C	C	G	C	G	A	A	C	G	T	G	G	C	C	A	T	C	G	G	C	C	G	G	C	C	G	T	G	C	G	A	T	G	C	C	T	A	A	T	G	A	C	A	A	G	A	C	A	A	C	C	C	C	G	C	G	C	T	G	C	A	C	G	C	G	C	A	C	T	A	C	G	C	C	G	C	A	G	C	C	C	A	G	G	C	G	G	G	C	T	T	A	T	T	C	C	G	G	T	G	C	T	G	C	C	A	A	G	G	G	C	C	G	T	G	A	T	A	G	T	A	C	G	C	G	A	A	T	T	C	C	C	C	G	T	G	C	T	G	C	A	C	C	T	C	A	T	A	G	C	A	T	C	T	T	T	T	G	G	C	G	T	C	C	G	G	C	G	G	C	C	G	C	G	C	G	G	C	G	C	C	T	A	T	C	G	G	T	A	A	G	G	T	G	G	T	C	C	G	G	C	C	G	T	C	C	C	A	A	G	C	G	C	T	A	G	G	G	G	C	C	A	G	A	C	C	C	A	G	G	G	G	G	T	T	T	C	C	C	T	G	A	C	G	T	C	G	G	T	G	C	G	G	G	G	T	T	G	A	G	G	G	A	C	T	C	G	C	C	C	G	T	A	G	C	A	C	G	G	A	G	G	C	C	C	G	G	C	T	G	C	C	C	C	A	C	C	C	G	C	A	C	C	C	C	A	C	C	G	C	A	A	G	T	C	A	G	C	G	G	T	A	G	C	A	A	G	C	A	G	G	G	C	G	T	G	C	A	C	T	G	C	C	A	G	C	A	T	G	A	C	A	C	G	T	G	G	G	T	G	G	G	C	G	G	G	G	C	C	G	G	T	T	C	C	A	C	G	C	T	G	C	A	C	C	A	G	G	A	C	C	C	G	C	C	C	G	C	G	C	T	C	C	T	G	C	G	C	G	G	A	A	A	G	C	T	C	G	A	C	C	A	C	C	C	A	C	C	G	G	T	C	A	C	C	G	A	C	G	C	G	G	A	T	C	C	T	T	A	T	G	C	G	A	G	C	G	C	C	A	A	A	T	G	C	C	G	C	C	T	G	C	G	C	T	T	G	C	G	G	T	A	C	C	C	C	C	A	G	A	T	A	A	C	A	C	C	A	C	G	G	T	G	A	G	T	C	T	G	C	C	T	A	C	G	C	C	C	G	G	C	G	T	A	C	C	A	C	C	C	T	A	G	C	T	G	A	C	C	G	G	C	G	G	C	C	C	G	G	C	C	C	C	C	C	G	A	T	T	A	T	C	G	A	G	C	T	G	C	A	A	C	C	G	G	A	A	C	A	G	A	G	T	A	C	G	-	C	T	G	T	C	G	C	C	G	A	C	A	A	T	G	C	C	C	G	A	C	G	G	T	C	G	C	T	C	A	C	A	C	A	A	G	C	G	C	C	G	G	C	T	C	C	G	C	T	C	T	G	C	A	C	A	G	C	G	A	G	C	C	T	G	G	C	T	G	G	C	G	C	G	A	G	T	A	G	T	G	A	T	C	T	G	G	T	G	C	G	G	C	C	G	C	A	T	G	C	A	G	A	T	G	A	C	G	A	T	G	C	T	C	G	G	T	G	G	C	C	C	T	C	T	G	T	C	C	G	G	C	C	G	T	C	T	C	T	C	A	C	G	G	G	G	C	T	C	C	A	G	T	C	C	G	G	G	G	G	G	A	T	C	G	G	G	C	G	A	C	T	A	G	C	C	A	G	G	C	C	G	G	A	G	T	C	C	T	A	C	G	G	C	G	C	C	C	C	G	C	T	A	G	A	A	C	C	T	G	C	C	A	G	G	G	G	G	G	G	C	G	C	G	G	A	G	C	C	C	G	C	G	G	C	C	C	A	G	G	A	C	A	T	A	T	G	G	C	G	C	C	G	C	T	A	C	G	A	T	C	C	A	A	G	A	C	C	A	A	C	C	C	A	C	C	A	G	A	A	A	G	C	C	G	G	C	G	C	C	G	T	C	G	T	G	G	G	C	C	A	A	G	G	G	T	C	C	G	T	T	G	T	C	A	C	A	C	C	G	C	G	G	T	T	A	C	A	C	C	C	C	T	C	C	G	C	G	C	C	T	T	G	C	G	T	G	G	G	G	A	C	G	C	A	C	A	G	G	G	C	G	C	G	G	G	G	G	G	C	G	T	G	C	C	G	G	C	G	C	A	C	C	G	C	C	A	T	G	C	T	A	A	C	T	G	C	C	G	C	G	C	G	T	T	G	C	G	G	G	C	G	G	G	G	G	A	C	G	G	G	G	G	G	A	T	A	C	G	A	C	A	G	A	G	G	G	G	G	A	C	T	G	G	C	G	A	C	C	A	A	C	G	C	A	C	T	C	A	C	G	T	A	T	A	A	A	C	C	G	T	-	C	A	C	C	G	C	G	C	A	C	G	T	C	G	C	A	C	T	C	A	G	C	C	A	G	C	T	G	G	G	C	A	G	G	C	G	A	A	G	T	G	T	A	T	C	G	G	C	A	A	T	C	T	T	T	C	T	C	A	C	G	G	C	C	C	G	C	C	C	C	G	T	A	A	T	G	C	A	C	C	C	T	C	G	C	T	C	G	G	A	G	C	G	G	C	G	A	C	G	G	C	T	T	T	A	C	A	A	C	C	C	G	C	T	G	A	T	T	C	A	C	G	C	C	T	C	A	C	C	T	G	C	C	G	C	C	C	G	T	C	C	T	T	A	G	C	C	G	A	G	G	C	C	A	G	G	C	C	T	G	A	G	G	G	G	A	G	A	T	T	A	C	G	G	G	C	C	C	C	C	G	A	C	C	A
IndividualH118	C	C	G	G	G	G	G	C	C	C	G	C	A	G	C	C	C	C	C	A	G	G	C	G	A	G	C	T	G	G	C	T	G	C	G	C	A	G	C	C	G	A	T	A	G	T	A	C	G	C	T	C	C	C	T	C	A	C	G	T	C	C	A	T	G	G	G	T	C	G	T	T	C	T	G	T	G	A	C	T	G	C	G	C	C	T	A	T	T	C	T	G	T	C	T	C	C	A	G	C	T	T	C	C	G	G	A	G	A	G	C	G	A	C	T	G	G	C	A	G	T	G	G	G	G	C	G	C	T	G	G	C	C	C	C	C	G	A	G	G	G	A	A	G	A	G	G	T	C	G	G	G	A	C	T	C	G	G	G	T	G	A	A	G	G	T	G	G	C	G	C	G	G	G	A	G	G	A	C	A	A	T	C	A	C	C	G	C	A	G	G	T	C	T	G	G	G	C	G	T	G	C	G	C	G	C	G	C	G	A	A	C	G	G	T	C	G	T	G	C	C	T	C	G	T	C	G	T	C	C	G	G	C	G	A	T	T	G	T	A	G	A	C	A	A	T	G	C	T	G	T	C	C	G	G	C	A	G	G	G	C	C	A	G	C	C	G	G	C	G	C	C	T	C	C	G	C	G	A	G	G	T	A	A	C	C	C	G	C	A	G	T	A	A	T	C	C	C	C	A	C	G	T	A	A	G	G	C	C	T	G	T	G	G	G	G	A	C	A	A	C	C	T	G	C	G	T	G	A	G	T	C	A	C	C	C	C	G	A	C	G	A	T	G	G	C	C	T	C	C	C	A	C	T	G	A	G	C	T	C	A	G	C	C	G	T	C	C	C	G	A	G	C	A	T	G	G	G	G	T	C	G	A	A	G	C	G	C	G	A	T	G	A	C	G	G	C	A	C	C	G	G	C	T	G	G	T	G	G	C	G	G	G	A	C	G	G	C	C	T	C	C	C	G	C	T	G	T	A	A	C	T	G	G	C	A	C	C	A	T	C	C	C	C	G	A	G	G	G	A	G	A	A	C	T	C	C	C	T	C	T	C	T	G	C	G	C	C	G	G	T	C	C	C	A	C	C	C	C	A	C	T	G	C	G	C	T	C	T	T	C	C	A	G	C	G	C	A	C	G	A	C	C	C	G	G	G	G	T	G	C	A	T	A	C	G	G	C	G	T	C	G	G	C	T	T	G	C	A	A	C	G	C	T	G	T	G	T	G	C	C	C	G	C	G	C	A	G	T	C	C	-	G	C	A	A	T	C	G	G	G	T	C	C	G	A	G	G	C	G	G	C	G	G	C	C	G	G	G	C	T	G	G	G	T	T	C	G	A	G	G	G	C	C	G	C	C	C	A	C	C	A	G	G	C	T	G	C	C	C	T	T	C	G	G	A	C	C	G	C	G	G	G	C	G	C	C	A	C	C	C	C	T	C	G	C	G	A	C	T	C	G	T	A	C	C	C	C	G	A	G	C	A	C	C	C	G	G	A	G	A	G	G	C	C	G	T	T	C	G	G	G	T	C	T	C	G	C	C	G	A	C	C	A	T	C	G	C	C	T	C	G	G	C	G	G	T	A	C	C	G	G	G	T	G	C	C	G	A	C	A	T	G	T	A	G	G	C	C	C	G	A	G	G	C	T	G	G	C	C	A	T	T	C	T	G	C	C	C	T	C	C	A	C	G	G	T	G	T	C	C	C	A	T	G	C	T	G	C	G	G	G	A	T	A	C	C	C	G	G	A	A	A	G	G	C	A	T	C	G	C	T	G	A	G	T	A	C	A	G	G	C	G	G	G	A	C	T	C	G	C	C	G	T	C	A	C	T	C	A	A	C	C	A	C	G	C	G	C	T	G	C	G	C	C	C	G	G	A	G	G	G	C	A	C	T	C	T	A	C	A	A	G	C	C	A	C	A	C	A	G	G	A	C	G	G	A	G	C	C	G	A	T	G	C	A	G	G	C	T	T	C	C	T	C	G	T	C	G	C	G	C	T	C	C	C	G	C	G	A	T	G	T	C	C	C	A	G	G	A	T	C	C	T	C	A	A	G	A	C	T	T	C	T	G	C	T	C	G	A	C	G	C	A	C	T	C	T	G	T	C	C	A	G	G	A	T	T	C	A	A	G	C	C	C	T	A	C	C	C	A	T	C	C	C	C	G	G	G	C	G	G	C	T	C	T	C	C	G	C	C	T	C	G	G	A	C	G	C	A	G	C	T	C	C	A	T	T	A	C	G	T	T	G	G	C	G	A	T	T	C	C	A	T	C	C	C	T	C	G	G	G	C	C	C	C	G	C	G	G	G	G	G	C	A	C	G	C	C	C	C	G	A	T	G	C	G	C	T	G	G	C	C	C	T	C	C	G	C	C	C	C	G	A	G	A	C	C	G	C	C	G	A	C	C	C	G	G	G	T	T	T	C	C	G	C	A	C	C	T	G	T	A	C	C	G	A	G	T	C	T	G	A	C	C	G	C	G	G	C	G	T	G	C	C	C	C	T	C	A	C	C	T	A	G	G	A	T	C	G	A	G	C	G	C	G	C	T	G	G	A	G	C	C	C	G	T	C	C	C	T	C	T	C	C	G	T	A	A	C	G	G	A	A	A	T	G	C	T	G	G	C	G	G	C	A	C	G	C	G	C	T	C	C	A	G	G	G	T	T	C	C	A	C	A	C	T	T	A	C	T	T	C	C	A	A	C	A	C	C	A	G	G	C	T	C	G	G	C	C	T	T	T	A	T	G	C	C	G	A	G	T	A	C	C	T	T	G	T	T	C	T	T	G	C	A	G	C	G	G	C	A	G	C	A	-	G	G	C	G	A	G	G	G	C	A	C	C	C	C	C	G	C	C	G	A	G	G	C	A	T	G	C	A	G	A	G	A	G	C	A	A	C	C	C	A	G	G	C	A	T	C	G	C	A	C	A	C	C	G	G	G	G	T	G	A	C	G	A	G	A	A	T	G	G	G	C	T	G	G	G	T	C	C	A	C	C	G	C	G	G	G	T	T	C	A	C	G	T	A	T	C	C	G	C	C	C	G	G	C	G	T	A	G	G	T	G	C	C	G	C	A	T	G	C	C	C	G	G	C	C	C	G	G	G	C	C	A	A	C	C	G	C	A	G	G	A	G	G	G	T	G	G	C	T	C	A	G	G	G	T	G	T	G	G	A	G	G	G	T	G	A	G	T	G	G	A	G	C	C	G	C	C	A	G	C	G	C	C	C	G	A	G	T	G	C	A	A	C	A	G	G	G	G	G	C	G	G	T	G	T	C	A	A	C	C	G	C	G	G	G	G	C	G	C	G	G	C	T	C	C	T	C	T	C	C	G	C	A	C	T	G	C	T	G	T	C	G	T	C	A	T	C	G	G	G	C	C	C	C	G	T	C	A	C	A	T	G	G	C	C	C	C	A	G	A	C	G	A	C	T	C	G	G	T	C	T	T	A	A	T	C	G	G	T	C	G	T	T	T	A	G	C	G	G	C	C	C	T	G	T	G	C	C	T	C	G	G	A	G	C	G	C	A	G	G	C	G	C	G	A	T	G	A	T	A	A	C	A	G	T	A	G	C	A	T	G	T	A	C	G	G	C	G	G	G	G	T	G	A	G	G	G	G	T	G	C	G	T	C	T	C	C	C	G	G	C	T	A	C	C	C	A	C	T	G	C	G	A	C	A	C	C	A	G	A	A	T	A	G	A	T	G	A	A	G	C	G	G	C	G	C	G	C	G	C	C	C	C	G	G	G	T	T	C	G	G	C	G	G	T	G	T	T	C	C	G	A	G	C	A	G	T	G	G	A	C	G	G	T	A	C	C	G	C	G	G	G	C	G	G	G	G	G	T	G	C	G	T	G	G	C	G	T	C	C	A	G	C	G	G	A	G	G	C	C	C	C	G	C	C	C	T	G	C	C	C	C	T	G	G	G	G	A	G	G	A	A	C	G	C	C	C	C	G	G	T	T	A	A	C	T	C	T	G	A	G	C	G	T	G	C	T	T	C	T	C	C	T	T	C	C	C	T	G	C	C	C	C	C	C	A	G	G	G	C	G	G	T	T	A	T	C	C	C	C	C	C	A	A	C	T	C	T	T	T	G	C	G	T	C	G	A	T	C	G	C	G	C	C	G	C	C	C	T	T	C	G	C	T	C	C	C	A	C	T	G	G	C	C	G	C	A	T	C	G	T	T	A	G	G	C	A	T	T	C	C	T	T	C	C	C	G	G	A	C	G	C	G	C	G	T	C	G	C	T	G	C	C	C	G	G	C	C	A	A	G	G	G	T	A	G	C	G	C	G	C	G	G	C	G	G	T	C	G	G	G	C	G	G	T	G	C	C	C	C	T	G	G	T	C	C	T	G	C	C	G	C	C	C	C	C	C	C	G	C	G	G	G	C	G	G	G	C	G	G	G	A	G	G	G	G	C	G	C	C	G	G	T	T	C	G	C	G	C	G	A	C	C	G	A	G	A	A	T	G	A	A	C	G	C	C	G	A	G	T	G	G	C	G	A	C	G	A	C	G	A	G	G	C	T	A	C	G	T	A	C	G	T	G	G	G	G	C	C	C	G	G	C	A	G	C	T	C	T	T	G	C	C	C	C	C	T	C	C	C	G	G	C	C	C	T	G	G	T	C	G	G	T	G	C	A	C	T	T	G	C	T	G	C	A	A	T	C	A	G	C	G	C	G	G	G	C	G	T	T	C	C	G	A	G	G	G	T	G	C	A	C	C	G	C	C	G	C	A	G	G	C	G	A	C	C	T	G	C	A	C	G	T	C	G	G	G	G	C	C	T	G	C	C	C	A	A	C	G	C	C	G	A	C	T	G	G	T	G	A	A	T	C	A	A	C	A	G	A	G	T	C	C	G	T	C	G	T	C	T	G	G	G	G	C	G	G	G	A	G	G	G	G	C	C	G	C	A	C	G	G	G	A	G	A	A	G	T	G	G	A	G	A	T	C	T	T	G	G	A	A	G	C	G	G	C	A	A	G	T	C	G	T	G	A	C	C	C	T	T	A	C	C	G	G	G	C	C	G	G	T	C	T	C	G	C	C	G	C	G	G	G	A	C	A	G	C	C	G	A	C	T	C	C	G	T	A	G	C	G	G	C	A	C	G	G	C	C	C	G	T	C	A	C	G	C	C	C	G	G	A	A	C	C	T	G	G	T	G	G	C	T	G	G	G	A	A	T	G	G	A	C	G	C	G	G	A	C	A	C	T	T	G	C	C	A	C	C	G	C	C	G	A	C	C	A	A	C	G	T	A	G	G	G	C	C	G	G	G	A	C	C	C	C	A	C	T	T	A	C	C	C	C	C	A	C	G	T	T	G	C	G	T	T	T	G	C	A	T	G	G	A	T	C	C	A	C	T	T	G	C	C	C	C	C	C	C	G	C	A	G	C	G	A	C	G	G	T	C	A	C	T	A	T	T	A	C	C	G	G	C	A	A	C	C	A	T	C	G	G	T	G	C	G	C	C	C	C	G	C	C	A	C	G	G	G	C	T	G	C	A	A	A	A	G	A	G	C	G	G	C	G	T	C	C	T	C	C	A	C	G	G	C	G	C	G	G	C	G	T	G	G	C	A	T	C	C	G	T	G	T	T	A	C	T	G	C	G	C	C	G	G	C	C	G	C	G	T	C	C	C	C	T	T	C	G	G	C	G	C	C	G	C	A	T	A	G	C	G	G	G	C	C	G	T	G	G	A	C	G	G	G	C	G	T	G	G	G	C	G	C	G	T	G	C	A	A	C	T	C	G	C	T	A	C	A	C	G	A	C	G	C	G	G	G	G	C	A	A	T	G	G	G	C	G	C	C	C	G	T	T	T	G	C	A	C	T	C	G	C	A	A	G	C	A	T	G	C	C	C	C	A	C	A	G	A	C	G	A	C	C	C	A	A	C	G	G	C	G	G	G	G	C	C	G	C	A	T	A	T	C	C	T	T	C	T	A	G	C	A	G	G	T	G	T	C	G	G	G	C	G	T	C	C	C	C	G	C	T	G	C	G	G	G	A	C	C	G	G	C	C	G	T	G	C	T	T	C	C	C	G	G	C	T	G	G	C	C	G	A	G	C	G	T	C	G	G	T	G	T	G	G	T	T	C	G	C	G	C	A	G	T	A	C	C	G	C	G	G	C	A	G	G	A	C	T	G	C	G	C	G	C	A	G	G	G	G	G	C	C	G	C	C	G	A	G	G	C	T	G	G	A	C	T	T	C	C	G	G	G	C	C	G	C	G	C	T	G	G	T	G	T	C	C	A	G	T	T	C	C	T	G	C	G	T	C	G	C	T	T	G	C	T	T	C	G	C	G	A	T	T	T	C	C	T	C	C	T	C	C	A	C	A	C	T	G	G	C	T	T	T	C	C	C	G	A	T	G	C	G	G	G	T	C	C	G	A	G	T	T	C	A	T	A	C	C	C	T	G	T	G	G	G	G	T	C	C	A	C	G	C	C	C	C	T	T	A	G	A	C	G	A	T	-	G	T	T	G	G	T	C	G	C	C	G	C	A	G	C	C	G	C	G	G	G	G	T	T	A	G	G	C	C	A	G	C	C	G	A	C	G	C	C	A	G	C	G	A	C	C	C	C	G	A	T	C	T	G	C	C	G	C	C	G	G	C	T	G	C	C	G	A	C	T	A	G	A	A	C	C	C	A	C	C	C	C	T	G	C	G	G	C	G	A	C	C	T	A	G	C	C	G	C	C	A	G	G	G	G	T	C	C	A	C	C	G	A	G	G	C	C	C	G	G	T	G	G	G	C	G	C	C	A	C	G	A	T	T	C	C	G	G	G	G	C	C	C	C	C	G	C	C	C	G	C	G	G	T	G	G	A	C	G	T	T	C	C	C	A	T	G	C	T	A	T	C	A	A	C	G	T	T	C	C	G	G	G	A	C	G	T	A	T	C	G	A	T	G	C	G	C	G	C	T	T	G	G	G	C	C	T	G	T	C	A	G	G	T	G	T	T	G	G	A	G	C	C	T	T	A	T	T	C	G	G	C	T	T	C	C	C	C	C	G	G	C	C	G	G	C	T	G	G	T	T	G	C	G	T	C	G	C	G	T	A	C	G	G	C	C	G	C	C	C	G	C	C	G	C	G	A	G	T	G	T	C	T	T	A	C	C	C	C	C	G	C	G	C	G	C	A	C	C	C	C	C	G	G	G	G	G	C	C	C	T	A	C	G	C	G	G	G	C	C	T	G	A	C	G	G	C	C	A	G	T	C	T	C	A	T	G	C	A	G	G	C	G	G	G	A	A	T	C	G	A	A	T	G	C	T	A	C	A	C	C	C	C	C	A	C	G	G	A	C	C	C	G	A	A	A	C	-	C	G	T	C	C	G	G	G	T	G	A	G	T	A	C	A	C	C	C	C	C	G	A	G	T	A	G	C	C	C	C	A	C	G	G	A	C	G	G	A	C	C	C	A	G	T	T	T	C	C	G	C	C	G	G	C	C	C	C	G	C	T	G	A	T	A	G	A	C	T	G	C	G	A	C	G	G	G	A	T	C	G	T	C	G	G	C	C	G	G	C	G	G	A	G	C	A	C	G	C	G	A	C	C	G	G	G	C	A	A	C	G	T	C	G	G	A	G	C	A	G	C	G	G	A	C	G	C	C	A	G	G	C	G	C	T	A	G	C	A	C	C	T	C	C	G	G	C	T	G	A	C	C	A	T	G	T	C	T	C	C	C	G	C	C	C	G	A	G	T	G	T	C	C	C	C	G	C	C	C	C	A	T	C	C	C	G	C	G	C	G	C	C	C	G	T	G	C	C	G	G	C	G	T	C	G	C	G	G	G	T	C	G	C	C	C	C	C	C	C	T	G	A	T	C	C	G	C	G	G	C	T	G	A	T	A	A	C	A	C	C	C	G	T	C	A	A	A	A	G	C	G	A	G	T	G	G	T	T	G	C	C	C	C	A	C	G	C	G	G	C	C	G	G	T	T	G	G	G	G	C	G	C	T	G	A	G	G	C	T	A	C	G	C	T	C	G	T	G	T	G	G	C	G	C	C	C	T	T	A	G	G	A	G	C	T	G	C	G	G	A	G	C	G	C	C	G	C	A	G	T	G	G	G	G	C	C	T	C	C	C	G	G	G	A	G	C	T	C	G	G	C	C	A	G	G	G	G	C	C	T	C	C	C	C	G	G	C	C	G	T	C	C	G	T	C	T	C	C	C	T	T	C	G	C	C	G	A	C	C	T	G	G	C	A	C	C	T	G	G	G	A	C	C	T	T	G	C	C	A	G	G	C	C	G	G	G	T	A	G	C	T	G	G	A	C	C	G	C	G	G	C	C	A	C	C	T	A	T	A	G	C	G	G	G	A	A	G	C	C	C	G	G	T	G	C	C	C	C	C	G	C	G	C	G	C	G	G	A	G	G	G	A	G	T	G	T	A	C	T	G	C	A	T	C	C	G	G	T	G	C	G	A	C	C	C	T	C	G	C	G	C	G	C	G	G	T	G	T	G	C	C	G	G	C	C	A	C	T	C	T	G	C	G	T	T	C	C	T	C	C	G	T	C	G	T	C	G	C	G	G	T	C	G	C	T	T	G	C	G	G	C	T	G	G	A	C	G	T	C	C	T	C	C	G	C	A	T	C	C	G	T	G	A	C	C	G	C	C	C	C	C	C	A	G	C	G	C	G	C	G	G	T	A	C	C	G	C	A	C	A	C	G	A	G	A	A	C	G	C	G	C	G	T	G	G	C	G	G	T	C	C	C	C	C	C	A	C	G	A	G	G	G	G	C	G	G	T	G	A	G	C	G	G	A	G	A	C	G	G	G	G	C	C	G	C	C	T	A	C	G	C	C	T	A	C	G	G	C	C	C	C	C	T	A	G	G	C	C	T	A	C	G	T	A	C	G	C	C	G	C	C	C	A	C	G	G	C	A	C	G	T	G	T	C	C	C	T	C	G	G	G	G	A	A	C	C	T	C	C	G	C	T	G	G	A	G	C	C	C	C	T	T	C	G	T	T	C	A	C	C	C	G	T	G	C	C	C	C	C	C	A	C	G	C	C	G	C	C	A	C	C	C	G	G	A	G	C	G	C	G	G	C	C	G	T	G	T	T	C	C	C	C	T	C	T	C	G	A	C	G	G	T	T	C	C	C	C	G	T	C	T	C	G	T	C	G	A	A	C	C	A	C	T	T	C	G	C	C	G	C	C	C	G	C	G	T	C	C	C	T	G	C	C	G	C	G	C	C	G	C	A	G	C	A	C	C	A	G	G	G	C	G	C	C	C	C	C	A	C	A	C	G	T	C	C	G	C	G	C	C	C	G	C	G	T	C	C	A	T	C	C	A	A	C	T	T	C	G	A	C	C	C	G	C	T	C	G	C	G	C	C	C	C	T	C	G	T	C	G	C	C	C	-	T	G	A	C	G	C	A	C	G	C	C	C	A	G	C	C	C	C	C	C	C	G	T	C	C	C	G	C	C	C	C	A	C	T	G	C	C	T	G	C	C	G	T	G	T	C	T	A	C	G	T	G	C	G	G	T	G	G	C	G	C	C	C	C	A	G	C	C	G	C	T	T	C	C	G	G	T	G	T	G	G	C	T	G	C	C	C	G	G	G	T	G	A	C	G	T	G	C	G	C	A	T	T	G	C	G	G	C	G	C	G	C	A	A	A	T	G	C	T	C	T	G	C	C	G	C	G	T	C	T	G	G	C	T	C	A	G	C	G	G	G	T	C	T	G	C	G	T	A	T	C	A	A	G	T	A	A	T	C	G	G	T	C	C	C	T	G	C	A	C	C	G	T	C	G	G	T	C	C	A	A	C	G	C	G	C	T	G	C	C	G	A	A	A	A	C	G	G	T	A	G	A	T	C	T	G	G	G	C	G	G	G	A	C	A	G	G	C	G	C	A	G	G	G	A	C	T	A	G	G	C	G	A	C	G	G	G	G	C	A	A	G	G	G	C	G	T	C	C	C	G	C	C	T	C	C	T	T	C	C	G	G	G	G	G	A	C	C	A	G	C	A	G	G	G	C	G	T	C	G	C	A	G	C	C	A	T	A	T	G	T	C	G	A	C	C	G	C	C	C	T	G	C	A	G	G	G	A	C	G	C	C	C	C	C	C	G	C	C	C	T	C	G	G	C	G	A	C	C	T	T	G	A	A	C	G	G	C	A	C	T	T	C	C	C	G	C	A	T	C	G	G	G	T	A	C	C	G	C	C	C	G	G	C	T	C	G	C	C	T	G	A	C	G	A	C	G	C	A	C	G	G	C	T	C	A	C	C	G	C	C	C	T	G	G	G	C	A	C	A	C	C	G	T	C	G	T	C	G	C	A	T	C	T	C	C	C	G	G	T	C	T	C	C	C	C	G	C	C	C	G	G	C	T	G	G	C	G	G	G	C	A	T	T	A	C	T	T	G	C	T	G	C	G	C	A	T	C	G	G	G	G	C	T	C	G	C	C	C	C	G	G	C	C	G	C	G	T	A	G	G	G	C	G	G	C	C	G	C	C	G	C	G	T	C	T	C	A	A	G	G	G	T	C	G	T	C	C	G	C	C	A	A	T	T	C	G	G	C	C	G	C	T	G	T	C	G	A	C	C	T	G	C	A	C	A	A	G	G	G	A	G	A	C	A	C	G	G	G	G	T	G	T	G	C	G	C	C	C	T	C	C	C	T	C	T	T	G	G	G	G	C	C	C	T	G	C	C	C	T	A	C	G	G	G	G	T	G	T	T	C	T	G	C	T	C	G	A	G	C	G	G	G	A	G	C	G	C	T	A	A	G	A	C	C	C	G	C	C	G	C	G	C	C	C	A	C	G	G	G	G	G	G	A	A	G	C	G	C	G	G	C	C	C	G	G	C	G	G	T	C	C	C	G	G	C	C	C	C	G	T	G	G	G	C	G	T	G	C	C	T	C	G	C	C	T	C	C	A	A	C	C	C	C	C	C	C	G	A	G	G	T	T	G	T	T	G	C	C	C	C	G	C	C	T	C	C	T	T	T	C	G	C	C	G	G	G	C	T	T	T	C	C	C	T	G	A	C	T	G	C	C	C	C	A	G	G	C	T	C	G	C	C	C	C	C	G	C	C	C	C	C	T	C	C	C	C	C	T	C	C	T	C	G	G	C	C	C	G	C	C	G	C	C	C	C	C	C	A	C	A	C	C	T	C	C	C	A	C	C	C	T	C	C	G	A	G	C	T	G	C	G	C	C	C	C	G	C	C	G	C	G	G	G	G	C	A	G	C	C	G	C	A	C	C	G	C	C	A	G	T	A	G	C	C	G	C	C	G	G	C	G	G	C	G	T	G	G	T	G	T	G	C	A	A	C	C	G	C	G	C	G	C	C	A	A	G	G	A	C	A	C	G	A	C	T	C	G	C	C	C	G	A	G	G	T	G	G	G	T	G	C	G	A	G	G	G	A	G	C	G	G	G	T	T	C	G	A	A	G	A	G	A	C	G	C	A	A	G	G	G	C	G	G	G	C	G	T	C	C	G	C	T	G	G	G	C	G	C	G	G	C	T	C	G	A	G	G	C	C	C	C	G	T	A	G	T	C	G	C	C	C	T	T	C	G	G	G	C	A	G	G	C	A	C	G	T	G	C	G	G	G	G	T	C	A	C	G	A	G	T	G	C	G	A	T	G	A	G	G	A	A	T	A	G	G	T	C	T	G	C	C	C	C	G	G	G	G	A	A	G	C	T	C	C	T	G	G	G	G	G	T	T	G	A	G	G	G	T	G	T	T	A	A	T	C	C	G	G	T	A	G	G	T	C	G	C	G	G	G	C	T	T	C	A	G	G	A	T	A	C	T	C	C	C	G	G	C	T	C	G	G	G	T	T	G	C	C	C	G	G	G	G	G	G	G	G	A	T	G	A	T	G	G	G	C	G	T	G	C	C	A	C	A	C	A	C	T	G	C	G	C	A	C	T	C	G	C	T	G	G	G	A	A	C	A	G	C	C	G	C	G	C	C	G	C	G	C	A	A	C	T	A	G	T	T	C	G	G	C	G	G	T	C	A	G	C	G	A	C	C	G	C	G	G	T	G	T	C	T	C	G	G	T	C	A	C	G	G	G	-	T	C	T	A	T	C	C	G	G	T	C	G	T	C	T	G	C	A	A	C	G	T	G	A	G	A	T	G	C	G	T	T	C	C	G	G	C	G	G	C	T	C	A	G	C	G	C	G	T	C	-	A	T	G	C	G	G	G	G	C	T	A	A	G	C	C	C	C	G	G	T	T	G	G	G	G	T	C	C	G	A	G	C	C	G	C	T	A	A	T	T	G	G	T	T	A	G	G	C	G	G	G	C	C	C	C	C	G	A	G	G	T	G	G	G	C	A	C	G	T	A	T	T	C	C	T	A	G	C	C	T	T	C	G	C	G	C	A	G	C	G	T	A	T	A	A	G	A	T	T	G	C	G	G	C	T	C	G	T	C	C	C	C	-	-	C	A	C	A	C	A	G	G	T	T	C	A	G	C	C	A	G	T	G	G	C	T	C	G	C	C	G	G	G	C	C	A	A	C	T	C	G	C	G	A	T	T	C	A	C	A	C	C	C	G	A	T	C	A	G	C	G	A	G	C	C	T	G	C	G	C	G	G	G	A	C	G	G	G	C	G	A	C	A	A	G	T	C	C	C	A	C	C	C	A	G	C	C	C	C	C	G	G	A	G	C	G	C	G	T	C	C	G	G	C	C	G	G	G	G	A	C	C	C	A	G	C	G	C	G	T	G	A	T	T	T	C	G	C	G	G	G	C	G	G	C	T	G	C	C	C	G	C	G	G	G	T	C	C	C	G	C	G	T	G	C	C	C	C	G	G	C	T	C	G	T	G	G	C	C	-	A	C	C	T	T	T	G	T	C	A	G	A	C	T	G	G	G	A	C	C	T	G	T	G	G	A	G	G	C	G	C	G	C	C	T	G	C	C	G	G	T	C	A	G	C	G	G	C	G	G	G	G	C	G	C	T	C	G	A	G	C	T	G	C	A	C	C	T	G	C	C	G	G	C	A	G	T	T	A	C	A	T	T	T	A	G	G	T	C	C	C	G	G	C	C	A	G	C	G	A	G	C	G	T	C	G	G	T	G	G	G	C	C	T	A	G	A	G	C	G	C	C	G	C	C	C	G	A	C	T	C	C	C	G	C	G	C	T	T	G	T	G	T	A	C	C	C	G	C	G	T	G	G	C	G	G	C	A	C	G	A	G	C	G	G	A	A	G	C	G	G	T	G	C	T	A	G	C	G	T	C	T	G	C	T	A	A	G	T	T	G	G	G	T	T	G	G	C	G	C	G	C	G	C	G	A	A	C	A	A	C	C	C	C	C	C	C	T	G	G	T	G	G	T	A	G	C	G	C	C	C	C	G	A	C	G	G	T	C	G	G	C	T	C	G	T	G	C	C	C	G	T	G	C	A	G	A	C	G	C	T	G	G	C	C	C	G	G	T	C	G	T	C	C	G	C	T	C	G	C	G	G	C	C	T	G	G	A	A	T	C	G	C	T	G	C	T	T	G	G	C	T	C	A	T	C	C	G	C	G	T	A	T	G	T	C	G	A	T	A	C	G	C	G	C	C	T	C	C	A	A	C	G	G	A	T	G	G	C	A	A	G	A	A	G	G	G	C	C	C	A	A	C	C	G	C	G	C	C	C	T	C	G	G	G	G	A	T	G	C	C	C	G	C	A	G	G	A	A	T	A	C	C	G	G	G	C	G	C	C	T	T	C	T	C	G	A	A	T	C	T	G	G	G	T	C	T	G	T	C	G	C	G	C	G	T	C	G	T	C	G	G	C	C	C	T	G	A	C	G	T	T	C	G	G	C	C	C	T	T	A	G	G	A	G	G	G	C	G	C	G	C	G	C	C	G	T	T	G	G	C	T	G	T	G	G	T	C	G	C	G	A	T	C	G	G	C	G	A	C	G	G	C	C	G	A	C	A	G	G	G	G	G	G	G	G	T	G	C	G	C	G	A	G	C	C	C	G	A	G	G	C	G	C	C	G	C	G	C	T	T	G	T	C	T	G	G	G	C	C	C	C	G	G	G	G	C	G	A	G	C	G	A	C	G	T	T	A	C	C	A	T	C	A	G	C	G	C	G	G	T	G	T	C	C	C	G	G	C	T	A	G	G	C	G	G	C	G	T	A	G	G	G	C	T	A	A	G	A	C	C	T	G	G	A	T	T	T	G	T	T	C	C	G	G	A	A	G	C	G	G	G	G	C	T	T	G	G	G	G	G	G	G	C	G	C	C	C	C	G	G	C	C	C	G	C	G	A	A	C	G	C	G	G	G	T	G	G	G	C	A	C	G	G	G	C	G	G	C	C	G	A	C	C	G	G	A	C	C	C	G	C	G	C	T	C	G	C	G	T	T	C	G	C	C	G	G	G	C	T	G	G	G	G	C	T	A	C	C	G	G	C	G	C	C	T	G	C	G	G	G	G	T	G	G	G	G	G	G	A	C	C	G	C	G	T	C	C	C	T	G	G	G	G	C	C	G	C	C	G	C	A	G	C	A	A	G	A	G	C	A	G	T	A	G	C	G	A	A	C	G	C	T	C	G	C	G	G	G	G	G	A	G	C	C	C	C	G	G	C	G	C	T	T	T	C	T	A	A	T	A	A	G	A	G	G	A	T	C	C	C	A	C	G	G	G	A	C	T	T	G	C	G	G	G	G	T	C	C	T	C	A	T	C	C	A	T	C	C	A	C	A	A	C	C	G	T	G	G	C	G	C	C	C	G	C	A	T	C	C	T	C	C	G	T	G	C	A	T	C	A	C	G	C	C	G	T	C	C	A	T	C	G	G	G	G	C	C	G	A	G	C	G	T	G	C	G	C	C	G	A	C	A	C	C	G	C	G	G	A	G	C	T	G	C	C	C	C	A	T	C	C	C	C	G	T	G	G	C	G	G	T	G	G	G	C	A	C	C	T	C	G	G	C	C	G	A	G	G	T	A	T	G	G	A	C	C	G	A	C	A	T	T	G	G	C	C	G	G	G	G	C	T	G	G	C	C	C	G	C	T	G	C	G	C	G	G	T	G	G	G	T	G	G	T	T	C	C	G	C	G	T	G	G	G	A	G	C	G	A	C	T	A	A	C	A	A	G	G	T	G	C	T	C	G	A	C	G	T	G	C	T	C	C	G	A	C	C	C	G	C	T	C	G	T	C	C	T	C	G	T	C	G	C	C	G	G	T	T	G	G	T	G	A	A	G	G	C	G	A	T	C	G	G	C	G	G	C	G	C	T	C	G	T	C	G	G	T	G	C	A	C	C	A	G	T	T	C	T	G	A	A	A	C	A	G	G	C	C	C	C	G	T	G	A	C	C	G	A	G	A	C	C	A	C	T	C	C	C	G	C	G	G	A	C	C	G	C	G	C	G	C	C	G	G	G	C	A	C	G	C	A	G	T	C	C	A	T	C	C	A	T	C	G	C	C	G	C	C	A	G	G	C	A	G	G	T	C	T	A	G	G	G	G	C	C	G	C	G	C	A	C	T	C	C	C	C	A	C	G	T	C	C	C	C	A	G	C	T	C	C	G	G	G	G	T	G	G	G	C	G	C	G	G	T	C	G	C	G	T	A	G	G	G	G	A	A	A	C	T	T	A	G	G	G	A	C	A	A	T	T	C	C	G	C	G	G	C	T	G	C	T	A	G	A	C	G	C	G	G	C	C	G	T	G	C	C	A	T	C	G	G	G	A	C	C	G	C	G	G	T	C	G	G	A	G	G	T	C	C	G	C	G	G	G	C	G	T	G	G	C	C	A	T	C	G	G	C	C	A	G	C	C	G	T	G	C	G	A	T	G	G	C	T	A	A	T	G	A	C	A	A	G	C	C	A	A	C	C	C	C	G	C	G	C	T	G	C	A	C	G	C	G	C	A	C	T	A	C	G	C	C	G	C	A	G	C	C	C	A	A	G	T	G	G	G	C	T	T	A	T	T	C	C	G	G	T	G	C	T	G	C	C	A	A	G	G	G	C	C	G	C	G	G	T	A	G	T	G	C	G	C	G	G	A	T	T	C	C	C	G	G	T	G	C	T	G	C	G	C	A	T	C	A	A	G	G	C	A	T	C	T	C	C	T	G	G	C	G	T	C	C	G	G	C	G	G	C	C	G	C	G	C	G	G	C	G	C	C	T	G	C	C	G	G	T	A	A	G	G	T	G	G	T	C	C	G	G	C	C	G	T	C	C	C	A	C	G	C	G	C	T	A	G	G	G	G	C	C	A	G	A	T	C	C	A	G	G	G	G	G	T	A	T	C	C	C	T	G	A	C	G	T	C	G	G	T	G	C	G	G	G	G	T	T	G	A	G	G	G	A	T	T	C	G	C	C	C	G	T	A	G	C	G	C	G	G	A	T	G	C	C	C	G	G	C	T	G	C	C	T	T	A	C	C	C	G	C	G	T	C	C	C	A	C	C	G	C	A	A	G	T	C	A	G	T	G	G	T	A	G	C	A	A	A	C	A	T	A	G	C	G	T	G	C	A	C	T	G	C	C	A	G	C	A	T	G	A	C	G	C	G	T	G	G	G	T	G	G	G	C	G	G	G	G	C	C	G	G	T	T	C	C	A	C	G	C	C	G	C	G	C	C	A	G	G	A	C	C	C	G	C	C	C	G	C	G	C	T	C	C	T	G	C	G	T	G	G	A	A	G	G	T	C	T	G	A	C	C	A	C	C	C	A	C	C	G	G	T	C	C	C	C	G	A	C	G	C	G	G	G	T	C	C	T	T	A	C	A	C	G	A	G	C	G	C	C	A	A	A	T	G	C	C	G	C	C	C	G	C	G	C	T	T	G	C	G	G	T	A	C	C	C	C	C	A	G	A	T	A	A	C	A	C	C	G	C	G	G	C	G	A	G	T	C	C	G	A	C	T	A	C	G	C	C	C	G	G	C	G	C	G	C	C	G	C	C	C	T	C	G	T	C	G	A	C	C	G	G	C	A	C	C	C	C	G	A	C	C	T	C	C	C	G	A	T	C	A	T	C	G	A	G	C	G	G	C	A	C	C	C	G	G	A	A	C	A	G	A	G	T	T	C	G	-	C	T	G	T	C	G	C	C	G	A	C	A	A	T	G	C	C	C	G	A	C	G	G	T	C	G	C	T	C	A	C	A	C	A	A	G	C	G	C	C	G	G	C	T	C	C	G	C	T	C	T	G	C	A	C	A	G	C	G	G	G	C	C	T	G	G	C	T	G	G	C	G	C	G	A	G	T	A	G	T	G	A	T	C	T	G	G	T	G	C	G	G	C	C	G	C	T	T	G	C	A	G	A	T	G	A	C	G	A	T	G	C	T	C	G	G	T	G	G	C	T	C	T	C	T	G	C	C	C	G	G	C	C	G	T	C	T	C	T	C	A	C	G	A	G	G	C	T	C	C	A	G	T	C	C	G	G	G	G	T	G	A	T	C	G	G	G	C	G	A	C	C	A	G	C	C	A	G	G	G	C	G	A	A	G	T	C	C	A	A	C	G	G	C	G	C	C	C	C	G	C	T	A	G	A	A	C	C	T	G	C	C	G	C	G	G	G	G	T	G	C	G	C	T	G	A	G	C	C	C	G	C	C	G	C	C	T	G	G	G	G	C	A	T	A	T	G	G	C	G	C	C	A	-	T	A	C	G	A	T	C	C	A	C	G	A	C	C	A	A	C	C	C	A	C	C	A	C	G	A	A	G	C	C	G	G	C	G	C	C	G	C	C	G	C	G	G	G	C	C	A	A	G	G	G	T	C	T	G	T	T	G	T	C	G	T	A	C	C	G	C	G	G	T	T	A	C	G	C	C	C	T	T	C	C	G	C	G	T	C	T	T	T	C	G	T	G	G	G	G	A	C	G	C	G	C	A	G	G	G	C	G	C	G	G	G	G	G	G	C	G	T	T	C	C	G	G	C	G	C	G	C	C	G	C	C	A	T	G	C	T	A	A	C	T	G	C	T	G	C	G	C	G	G	T	G	C	G	G	G	C	G	G	G	G	G	A	C	G	G	G	G	G	G	A	T	T	T	G	A	C	A	G	A	G	G	G	G	G	A	C	T	G	G	C	G	G	C	C	A	A	C	G	C	A	C	T	C	A	C	C	C	A	C	A	A	A	C	C	G	T	G	C	A	C	C	G	C	G	C	A	C	G	C	C	G	C	A	C	T	C	A	G	C	C	A	G	C	T	G	G	G	C	A	G	G	C	G	A	A	T	T	G	C	A	T	C	G	G	C	A	A	T	C	C	T	T	C	C	C	A	C	G	G	C	C	C	G	C	C	C	C	G	C	A	A	T	G	C	A	C	C	C	T	C	G	C	C	C	G	G	A	G	C	G	G	C	G	A	C	G	G	C	T	T	T	A	C	A	G	C	C	C	G	T	A	G	A	C	T	C	A	C	G	C	C	T	C	A	C	C	C	G	C	C	G	C	C	T	G	T	C	C	T	C	A	G	C	C	G	A	G	G	C	C	C	G	G	C	C	T	G	A	G	G	G	G	A	G	A	T	T	A	C	G	G	G	C	C	C	C	C	G	A	C	C	G
IndividualHO_385	C	C	G	G	G	G	G	C	C	C	G	C	A	G	C	C	C	C	C	A	G	G	C	G	A	G	C	T	G	A	C	T	G	C	G	C	A	G	C	C	G	A	T	A	G	T	A	C	G	C	T	C	C	C	T	C	A	C	G	C	C	C	A	T	G	G	G	T	C	A	C	T	C	T	G	-	G	A	C	T	G	C	G	C	C	T	A	T	T	C	C	G	T	C	T	C	C	A	G	C	T	T	C	C	G	G	A	G	A	G	C	G	G	C	T	G	G	C	A	G	G	G	G	G	G	C	G	C	T	G	G	C	T	C	C	C	T	A	G	G	G	A	A	G	G	G	G	T	C	G	G	G	A	T	T	C	G	G	G	T	A	G	G	G	C	C	G	G	C	G	C	G	G	G	A	G	G	A	C	A	A	T	C	A	C	C	G	C	A	G	G	T	C	T	G	A	G	C	G	T	G	C	G	C	G	C	G	C	G	A	A	C	G	G	T	C	G	T	A	C	C	T	C	G	T	C	G	T	C	C	G	G	C	G	A	T	C	G	T	A	G	A	C	A	A	T	G	C	T	G	T	C	C	G	G	C	A	G	G	G	C	C	A	A	C	C	G	C	C	G	C	C	T	C	C	G	C	G	A	G	G	T	A	A	C	C	C	G	C	A	G	T	G	G	T	G	C	C	C	A	A	C	T	G	G	G	T	C	C	T	G	C	G	G	G	G	A	C	A	A	C	C	T	G	C	G	T	G	A	G	T	C	G	T	C	C	C	G	G	C	G	A	T	G	G	C	C	T	C	C	C	A	C	T	G	A	G	A	T	C	A	G	C	C	G	T	C	C	C	G	A	G	C	A	T	G	G	G	G	T	C	G	A	A	G	C	G	C	G	A	T	G	A	C	G	G	T	A	C	C	G	G	C	G	G	G	T	G	G	C	G	G	G	A	C	G	G	C	C	T	T	C	C	G	C	T	G	T	A	A	C	T	G	G	C	A	C	C	A	T	C	T	C	C	G	A	G	G	G	A	G	A	A	C	T	C	C	C	T	C	T	C	T	G	C	G	C	C	G	G	G	C	C	-	G	C	C	C	C	G	C	T	G	C	G	C	C	C	T	C	G	G	G	G	C	G	C	A	T	G	A	G	G	C	G	G	G	G	T	G	C	A	T	A	C	C	G	C	G	T	C	G	G	C	C	T	G	C	A	A	C	G	C	T	G	T	G	T	G	C	C	C	G	C	G	C	A	G	T	C	C	-	G	T	G	C	T	C	G	G	G	C	C	C	G	A	G	G	T	G	G	C	G	G	C	C	G	G	G	C	T	G	G	G	T	G	T	G	G	G	G	G	C	C	G	C	C	C	A	C	T	G	G	G	C	T	C	C	C	C	T	T	C	G	G	T	C	C	G	T	G	G	G	C	G	C	A	A	T	C	C	C	T	C	G	C	G	A	C	T	C	G	T	A	T	C	C	C	G	A	G	C	A	C	C	C	G	G	A	G	A	G	G	C	A	A	T	T	C	G	A	G	C	C	C	C	G	C	C	G	A	C	C	A	T	C	A	C	C	C	C	G	G	C	G	G	T	A	C	G	G	G	G	T	A	C	C	G	A	C	A	T	G	T	A	G	G	C	C	C	G	A	G	G	T	T	G	A	C	A	C	T	T	C	T	G	C	C	C	T	C	C	A	C	G	G	T	G	T	A	C	C	A	T	G	C	C	A	C	G	G	A	A	T	G	C	C	C	G	G	G	A	A	G	G	C	A	G	C	G	C	C	G	A	G	T	A	C	A	G	G	C	G	A	G	A	C	T	C	G	A	C	G	T	C	G	C	T	C	A	A	C	C	A	C	G	C	G	C	C	G	C	A	C	C	C	G	G	A	C	A	G	C	G	C	T	C	T	A	C	A	A	G	C	C	A	C	A	C	A	G	G	A	C	G	G	A	G	C	C	G	A	T	A	C	A	G	G	C	C	T	C	C	T	C	G	T	C	G	C	G	C	T	C	C	C	G	C	A	A	T	G	T	C	C	C	A	G	G	A	C	C	C	C	C	A	T	G	A	C	T	T	C	C	C	T	T	C	T	G	T	G	C	A	C	T	C	T	G	T	C	C	A	G	G	A	T	T	C	A	A	G	C	C	C	T	A	C	C	C	G	T	C	G	T	T	G	G	G	C	A	G	C	C	G	C	C	C	G	T	C	T	C	G	G	A	C	G	C	A	G	C	T	C	C	A	T	T	A	C	G	T	T	G	G	C	G	G	G	T	C	C	A	T	A	C	C	C	C	G	G	G	C	C	C	C	G	C	G	G	G	G	G	C	A	C	G	C	C	C	C	G	A	T	G	C	G	C	T	G	G	C	C	C	T	C	T	G	C	C	C	C	C	A	G	G	C	C	G	A	C	G	A	C	C	C	G	G	G	T	T	T	C	C	G	C	A	A	C	T	A	T	A	C	C	G	A	G	T	C	C	G	A	C	C	G	C	G	G	C	A	T	G	C	C	C	C	T	C	A	C	T	T	A	G	G	A	T	C	G	A	G	C	G	C	G	C	T	G	G	A	G	C	C	C	G	T	C	C	C	T	C	T	C	C	G	T	A	A	T	G	G	A	A	A	T	G	C	C	G	G	C	G	G	C	A	C	G	C	G	C	T	C	C	G	G	G	G	C	T	C	C	A	C	A	C	T	T	A	C	C	T	C	C	A	A	C	A	C	C	A	G	G	C	T	C	A	C	C	T	C	T	T	G	G	G	T	C	G	A	G	T	A	C	C	T	C	G	T	T	C	T	T	G	C	A	G	C	G	G	C	A	G	C	G	C	G	G	C	G	A	G	A	G	C	A	C	C	C	C	C	G	C	C	G	A	G	G	C	A	T	G	C	A	G	A	G	A	G	C	A	A	C	C	C	A	G	G	C	A	T	C	G	T	G	C	A	C	C	A	A	G	G	T	G	G	T	G	G	G	A	A	T	G	G	G	C	A	G	G	G	T	C	C	A	C	C	G	C	G	G	G	T	T	C	A	C	G	C	A	T	C	C	G	C	C	C	G	G	C	G	T	C	G	G	C	G	C	C	C	C	A	C	G	C	C	C	G	G	C	T	C	G	G	G	C	C	A	A	C	C	G	G	A	G	G	A	T	G	G	A	G	G	C	T	C	A	G	G	G	T	G	T	G	G	A	C	G	G	T	G	A	G	T	G	G	A	G	C	C	G	C	C	A	G	C	G	C	C	C	G	A	G	T	G	C	A	A	C	A	G	A	G	G	G	C	A	G	T	G	T	C	A	A	T	C	G	C	G	G	C	G	C	G	T	G	G	C	T	C	C	T	C	T	C	C	G	C	T	C	T	G	C	T	G	C	C	A	T	C	A	T	T	G	G	G	C	C	C	C	G	T	C	A	C	A	T	G	G	C	C	C	C	A	G	A	C	G	A	C	T	C	G	G	T	C	T	T	A	A	T	C	G	G	C	C	G	C	T	T	A	G	C	G	G	T	C	C	T	G	T	G	C	C	T	C	G	G	A	G	C	G	T	G	G	G	C	G	C	A	G	G	G	G	C	T	G	C	G	G	T	A	G	T	T	T	G	T	A	C	G	G	C	G	G	G	G	T	G	A	G	G	G	C	T	G	C	G	T	C	C	C	C	C	G	G	C	T	A	C	C	C	G	C	T	G	C	G	A	C	A	C	C	A	A	A	A	T	A	G	A	T	G	G	A	G	C	G	G	C	G	C	G	C	G	C	C	C	C	G	G	G	T	T	C	G	G	C	G	G	T	G	T	T	C	C	G	A	G	C	A	G	T	G	G	A	C	G	A	T	C	C	T	G	C	G	G	G	C	T	G	G	G	G	T	G	C	G	T	G	G	C	G	C	C	C	A	G	C	G	G	A	G	G	C	C	C	A	G	C	C	C	T	G	C	C	C	C	T	G	G	G	G	A	G	G	A	A	C	G	T	C	C	T	G	G	T	T	A	T	C	T	C	T	G	G	G	C	G	G	T	C	T	T	C	T	C	C	C	T	T	T	C	C	G	C	C	G	C	C	C	A	G	G	G	C	G	G	C	C	A	T	C	C	C	C	C	C	A	A	C	T	C	T	T	T	G	C	T	C	C	G	A	T	C	G	C	G	C	T	G	C	C	C	C	T	C	G	C	T	C	C	C	A	C	T	G	G	A	C	G	C	A	T	C	G	T	T	A	G	G	C	C	T	G	C	C	T	T	C	C	C	A	G	G	C	G	C	G	C	G	T	C	G	C	T	G	C	C	C	G	G	C	C	A	T	G	G	G	C	A	G	C	G	C	G	C	G	G	T	G	G	C	T	G	T	C	C	G	G	T	G	C	T	C	C	T	G	G	T	C	C	T	G	C	C	G	C	C	C	A	C	C	C	A	G	C	T	A	T	G	A	G	C	G	G	G	A	G	G	G	G	C	G	C	T	G	G	T	T	C	A	C	G	C	G	A	C	C	G	A	G	G	A	T	G	A	G	G	G	C	C	G	A	G	T	G	G	C	G	A	C	G	A	C	G	A	A	G	C	T	A	C	G	T	A	T	G	T	G	G	G	G	C	G	C	G	G	C	A	G	C	C	C	C	A	G	C	C	C	C	C	T	C	C	C	G	G	C	C	C	T	G	A	T	C	G	G	T	G	C	A	C	T	T	G	C	C	G	C	A	G	T	C	A	G	C	G	C	G	G	G	T	G	C	A	C	C	A	A	C	G	G	T	G	C	A	C	C	G	C	C	G	C	A	G	G	C	G	G	C	C	T	G	C	A	C	G	T	C	G	G	G	G	C	C	T	G	C	C	C	A	A	C	G	C	C	G	A	C	T	G	G	G	G	C	G	C	C	A	A	C	G	G	A	G	T	C	C	G	T	C	G	T	C	T	G	G	G	G	C	A	G	G	A	G	G	G	G	C	C	G	C	A	C	G	G	G	A	G	G	A	G	T	G	G	A	G	A	T	C	T	T	G	G	A	A	G	G	G	G	C	A	A	G	T	C	G	C	G	A	C	C	C	T	T	A	C	C	G	G	G	C	C	G	G	T	C	T	C	G	C	C	T	C	G	A	G	A	C	A	G	C	C	G	A	C	T	C	C	G	T	A	G	C	G	G	C	T	C	A	G	C	C	C	G	C	C	G	C	G	C	C	C	G	G	A	A	C	A	C	G	A	C	A	G	C	C	G	G	G	A	A	T	G	G	A	C	G	C	G	G	C	G	A	C	T	T	G	C	C	A	C	C	G	C	C	G	T	T	C	A	A	C	G	T	A	G	G	G	C	C	G	G	G	G	C	C	C	C	A	T	T	T	A	C	C	G	G	C	A	C	G	T	T	G	C	G	T	T	T	G	C	A	T	G	G	A	T	C	C	A	T	T	C	G	C	C	C	C	C	C	C	G	C	A	G	C	G	G	C	G	G	T	C	A	C	T	T	T	T	A	C	C	G	G	C	A	A	C	C	A	C	C	G	C	T	G	C	G	C	C	C	C	G	C	C	A	C	G	G	G	C	C	G	C	A	C	A	A	G	A	G	C	G	G	C	A	C	C	C	T	C	C	A	C	G	G	C	G	C	G	G	C	G	T	G	G	C	A	T	T	C	G	T	G	G	T	A	C	T	G	C	G	C	C	G	G	C	C	G	C	G	T	C	C	C	C	T	T	C	G	G	C	G	C	T	G	A	A	T	A	G	C	G	G	G	C	C	G	C	G	G	A	C	G	G	G	C	G	T	G	G	G	C	G	C	G	T	G	C	A	A	C	T	C	G	C	C	A	C	A	C	G	A	C	G	C	G	G	G	G	C	G	A	T	G	G	G	C	G	C	C	C	G	C	A	A	A	C	A	C	C	C	G	C	A	A	G	C	A	T	G	T	C	C	T	A	C	A	G	G	C	G	A	C	T	C	G	G	C	G	G	C	G	T	G	A	G	C	G	C	A	T	T	T	C	G	T	C	C	T	G	G	C	A	A	G	T	G	T	C	G	G	G	C	G	T	C	C	C	C	G	C	T	G	C	G	G	G	A	C	C	G	G	C	C	G	T	G	C	T	T	C	C	C	G	G	C	T	G	G	C	C	G	A	G	C	G	T	C	G	G	T	G	T	G	G	T	T	C	G	C	G	C	A	G	T	A	C	C	G	C	G	G	C	A	G	G	G	C	C	G	C	G	C	G	C	A	G	G	G	G	G	C	C	G	C	C	G	A	G	G	C	T	G	G	C	C	T	C	C	C	G	G	G	C	C	G	T	G	C	C	G	G	T	G	T	C	C	A	G	C	G	C	C	T	G	C	G	T	C	G	C	T	T	G	C	T	T	C	G	C	G	A	T	T	T	C	C	T	C	C	T	C	C	A	C	G	C	T	G	G	C	T	T	C	C	C	C	G	A	T	G	C	G	G	G	T	C	C	G	G	A	T	T	C	A	T	A	T	C	C	T	G	T	G	G	G	G	A	C	C	A	C	G	C	C	C	C	T	T	A	G	G	C	G	A	C	T	G	T	T	G	G	T	C	G	C	C	G	C	A	G	C	C	G	C	G	G	G	A	G	T	A	G	G	C	C	A	G	C	C	G	A	C	G	C	C	A	G	C	G	A	C	C	C	C	G	A	T	C	T	G	C	C	G	C	C	A	G	C	A	G	C	T	G	A	C	T	A	G	A	A	C	C	C	A	C	C	C	C	T	G	C	G	A	C	G	A	C	C	T	A	G	C	C	G	C	C	A	G	T	T	G	T	C	C	A	C	C	G	A	G	G	C	C	C	G	G	T	G	G	G	C	G	C	C	A	C	G	A	C	T	C	C	G	G	G	G	C	C	C	C	C	G	C	C	C	G	C	G	G	G	G	G	C	C	G	T	T	G	C	C	A	T	G	C	T	A	T	C	A	A	C	G	T	T	C	C	G	G	G	A	C	G	T	A	T	C	G	A	T	G	C	G	C	G	C	G	C	C	A	G	C	C	G	G	T	T	A	G	G	C	G	C	A	A	G	A	G	C	C	T	T	A	T	T	C	G	T	T	T	T	C	C	C	C	C	G	G	C	C	A	G	C	T	G	G	T	C	G	C	G	T	C	G	C	G	T	A	C	G	G	C	C	G	C	C	C	G	C	C	G	C	G	A	A	C	G	T	C	C	C	A	C	C	C	C	C	G	C	G	C	G	C	A	C	C	C	C	C	G	G	G	G	G	C	C	C	T	A	C	G	C	G	G	A	C	C	T	G	A	C	G	G	C	C	G	A	T	C	T	C	A	T	G	C	A	G	A	C	G	G	A	G	G	T	C	G	G	A	T	G	C	T	A	C	A	C	C	C	C	C	C	C	G	G	A	C	C	C	G	A	G	A	C	-	C	G	C	C	C	G	G	T	G	T	T	G	T	A	C	A	C	C	C	C	C	G	A	G	T	A	G	C	C	C	C	T	C	G	G	A	C	G	G	A	C	C	C	A	G	T	T	C	A	C	G	C	C	G	G	C	C	T	T	G	C	C	A	A	T	A	G	G	T	G	G	C	G	A	C	G	G	G	A	T	T	G	T	A	G	G	C	C	A	A	C	G	G	A	G	C	A	C	G	C	A	A	C	C	G	G	G	C	A	G	C	G	T	C	G	G	A	G	C	A	G	C	A	G	A	C	G	C	C	A	G	G	G	G	C	T	A	G	C	A	C	C	T	C	C	G	G	C	T	G	A	C	C	A	T	G	C	C	T	C	C	C	G	C	C	C	G	A	A	T	G	T	C	C	C	C	G	C	C	C	C	A	T	C	C	C	G	C	G	C	G	C	C	C	G	C	G	C	C	G	A	C	G	T	C	G	C	G	G	G	T	C	A	C	T	C	C	C	C	C	T	G	A	T	C	C	G	C	G	G	C	A	G	A	T	A	A	C	A	C	C	C	G	T	T	A	G	G	A	G	C	G	G	G	T	G	G	T	T	G	C	C	C	C	A	C	G	C	G	G	C	C	G	G	T	G	G	G	G	G	C	A	C	T	G	A	G	G	C	C	A	C	G	T	C	C	G	T	G	G	G	G	C	G	C	C	C	C	T	A	G	G	A	G	C	T	G	C	G	G	A	G	C	G	C	C	A	C	A	G	T	G	G	G	G	C	C	T	C	C	C	G	G	G	A	G	C	T	C	G	G	C	C	G	G	G	G	G	C	C	T	C	C	C	C	G	G	T	C	G	T	C	C	G	T	C	T	C	C	C	T	T	C	G	C	C	G	A	C	C	C	G	C	C	A	C	C	C	G	G	G	A	C	T	T	C	G	C	C	A	G	G	C	C	G	G	G	T	A	G	C	T	G	G	A	C	C	G	C	G	G	C	C	A	C	C	T	A	T	A	G	C	G	G	G	A	G	G	C	C	C	G	G	C	G	C	C	C	C	C	G	C	G	C	G	C	G	G	A	G	G	G	A	G	T	G	C	G	C	T	T	C	T	T	C	C	G	T	C	T	G	G	A	C	C	C	T	C	G	C	G	C	G	C	C	G	T	G	T	G	C	T	G	G	C	C	A	C	G	T	G	C	C	G	T	T	C	C	T	C	C	G	T	C	G	C	C	G	C	G	A	T	C	G	C	T	C	G	C	G	G	C	T	G	G	A	C	G	T	C	C	T	C	T	G	T	A	T	C	C	G	T	G	A	C	C	G	C	C	C	C	C	T	A	G	T	G	C	G	C	G	G	T	G	C	C	G	T	A	C	A	C	G	G	A	C	A	-	G	C	G	C	G	T	G	G	C	G	G	T	C	C	C	C	C	C	A	C	G	A	G	G	G	G	C	G	G	C	G	A	G	C	A	G	A	G	G	C	G	G	G	G	C	C	G	C	T	C	G	C	G	C	C	T	A	C	G	G	C	C	C	C	C	T	A	G	G	C	C	T	A	C	G	C	T	C	G	C	C	G	C	C	C	A	C	G	G	C	G	C	G	T	G	T	C	C	C	T	C	G	G	G	G	G	A	C	C	T	C	C	G	C	T	G	G	A	G	C	C	C	C	T	T	C	G	T	T	C	G	C	C	C	G	T	T	C	C	C	C	C	G	C	C	G	C	C	G	C	C	A	C	C	C	G	G	G	G	C	A	C	G	G	C	C	G	T	G	T	A	C	C	C	C	T	C	T	C	G	C	C	G	G	T	T	C	C	C	C	G	G	C	T	C	G	T	C	A	A	A	C	C	A	C	C	T	C	G	T	A	A	C	C	C	G	C	G	T	C	C	C	T	G	C	A	G	C	G	C	C	G	C	A	G	C	A	C	C	A	G	G	G	C	G	C	C	C	C	C	G	C	A	C	G	T	C	C	G	C	G	T	C	C	G	C	G	T	C	C	A	T	C	C	A	A	C	T	T	C	G	A	C	C	C	G	C	C	C	G	T	G	C	C	C	A	C	T	G	T	C	G	C	C	C	-	C	G	A	T	G	C	C	T	G	C	C	C	A	G	C	C	C	C	C	C	C	G	T	T	C	C	G	C	C	C	C	A	C	T	G	C	C	T	G	C	C	G	T	G	C	C	T	A	C	G	T	G	C	G	G	T	G	G	C	G	C	C	C	C	T	G	C	C	G	C	T	T	C	C	G	G	T	G	T	G	G	C	C	G	C	C	C	A	G	G	C	G	T	C	G	T	G	C	G	T	A	T	T	G	C	G	G	C	G	C	G	-	-	-	A	T	G	C	T	C	T	G	C	C	G	C	G	T	C	T	G	G	C	C	A	A	G	C	G	G	G	T	C	T	G	C	G	T	A	T	C	A	A	G	T	A	A	T	C	G	G	T	C	C	C	C	G	C	A	C	C	G	T	C	G	G	T	C	G	T	A	C	G	C	G	C	T	G	C	C	G	A	A	A	A	C	G	G	T	A	G	A	T	C	T	G	G	C	T	G	G	G	A	C	A	G	G	C	G	A	A	A	G	G	A	C	C	A	G	G	C	G	A	C	G	G	G	G	C	A	A	G	G	G	C	G	T	C	C	C	G	C	C	T	C	C	T	T	C	C	G	G	G	G	G	A	C	C	A	G	C	A	G	G	G	C	G	T	C	G	C	A	G	C	C	A	T	A	T	G	T	C	G	A	C	C	G	C	C	C	T	A	T	G	G	C	G	A	C	G	C	C	C	C	C	C	G	C	C	C	T	C	G	G	T	G	A	C	C	C	T	G	A	A	C	A	C	C	A	C	T	T	C	C	C	G	T	A	C	C	G	G	G	T	A	C	C	G	C	C	C	G	G	C	C	C	G	C	C	C	G	A	C	G	A	C	G	C	A	C	G	G	C	T	C	A	C	T	G	C	C	C	T	G	G	G	C	A	C	A	C	C	G	T	C	G	T	C	G	C	A	C	C	T	C	C	C	G	G	T	C	T	C	T	C	C	G	C	C	C	G	G	C	T	G	G	C	G	G	G	C	A	T	T	A	C	T	T	G	C	T	G	C	G	C	A	T	C	G	G	G	G	C	T	C	G	C	C	C	C	G	G	G	C	G	C	G	T	T	G	G	G	C	G	G	C	C	G	C	C	G	C	G	T	C	G	T	A	A	G	G	G	T	C	A	T	C	C	G	C	C	A	A	T	T	C	A	G	C	C	G	C	T	G	T	C	G	G	C	C	T	G	C	G	T	A	A	G	G	G	A	G	T	C	A	C	G	G	G	G	T	G	T	G	C	G	C	C	C	T	C	C	C	T	A	T	C	G	G	G	G	C	C	C	T	G	G	C	C	T	G	C	G	G	G	G	T	G	T	T	C	T	G	C	T	C	G	A	G	C	G	G	G	A	G	C	G	C	T	A	A	A	G	C	C	C	G	T	C	A	C	G	C	C	C	A	C	G	G	G	G	G	G	A	A	G	C	G	C	G	G	C	A	C	A	G	C	A	G	T	C	C	C	A	G	C	C	C	C	G	T	G	G	A	C	G	T	G	C	C	T	C	G	C	C	T	C	C	A	C	C	C	C	C	C	C	C	G	A	G	G	T	T	G	T	T	G	C	C	C	C	A	C	C	T	C	C	T	T	T	C	G	C	T	G	G	G	C	T	T	T	C	C	C	T	G	A	C	T	G	C	C	C	C	A	G	G	C	G	C	G	C	C	C	C	C	G	C	C	C	C	C	T	C	C	C	C	C	T	C	C	T	C	G	G	C	C	C	G	T	C	G	C	C	G	A	T	C	C	C	G	C	C	T	A	C	C	A	C	C	C	T	C	C	G	A	G	C	C	G	C	G	C	C	C	C	G	C	C	G	C	G	G	G	G	C	A	G	C	C	G	C	A	C	T	G	C	C	A	G	T	A	A	C	C	A	C	C	G	A	C	G	C	C	G	T	G	G	T	G	C	G	C	A	A	C	C	G	C	G	C	G	C	C	A	A	G	T	A	T	G	C	G	A	C	T	C	G	C	C	C	G	A	G	C	T	G	G	G	T	G	C	G	A	G	G	G	A	G	C	G	G	G	C	A	C	G	A	G	G	G	G	A	C	G	C	G	A	G	G	A	C	G	G	G	C	G	C	C	C	G	C	C	G	G	G	C	G	C	G	G	C	T	C	T	A	G	G	C	C	C	C	G	T	A	T	T	A	G	A	C	C	T	T	C	A	G	G	C	A	G	G	C	G	C	G	T	G	C	G	A	G	G	T	C	G	C	G	A	G	T	G	C	G	A	T	G	A	A	G	A	A	T	A	G	G	T	C	T	A	C	C	C	C	G	G	G	G	A	A	-	C	T	C	C	T	G	G	G	G	G	T	T	G	A	G	G	G	G	G	T	T	A	A	T	C	C	G	G	C	A	G	G	T	C	G	C	G	G	G	C	T	T	C	A	G	G	A	C	A	C	T	C	C	C	G	G	C	C	C	G	G	G	T	T	G	G	C	C	A	G	G	G	G	A	G	G	A	T	G	A	A	G	G	G	C	G	T	G	C	C	A	C	A	C	A	C	T	G	C	G	C	G	C	T	C	G	C	C	G	G	G	T	T	C	A	G	C	G	G	C	G	C	C	G	C	T	C	A	C	A	T	A	G	T	C	C	G	A	C	G	G	C	C	A	G	C	G	A	C	C	G	C	G	G	C	G	C	C	T	C	G	G	T	C	A	C	G	G	A	-	T	C	T	A	T	C	C	G	G	C	C	G	T	C	A	G	C	A	A	C	G	T	G	A	G	A	C	G	C	G	T	G	C	C	G	G	C	G	G	C	T	C	A	G	C	G	T	G	T	C	G	A	T	G	C	G	G	G	G	T	T	A	A	G	C	C	C	C	G	G	C	T	G	C	G	G	C	C	C	G	A	G	C	C	G	C	T	A	A	T	T	G	G	C	T	A	G	G	C	G	G	G	C	C	C	C	C	G	A	G	G	T	G	G	G	C	A	C	G	T	A	T	T	C	C	T	A	A	C	C	C	C	T	G	C	G	T	A	G	C	G	T	A	C	A	A	G	A	T	T	G	C	G	G	C	T	C	G	T	C	C	C	C	-	-	C	A	T	A	C	A	G	G	T	T	C	A	G	C	T	T	A	T	G	G	C	C	T	G	C	C	G	G	G	C	C	A	A	C	T	C	A	C	G	A	T	T	C	G	C	A	C	C	C	G	A	T	C	A	A	C	G	A	G	C	C	T	G	C	G	C	G	G	G	A	C	G	G	G	T	G	G	C	G	G	G	T	C	C	C	A	C	C	C	A	G	C	C	C	C	C	G	T	T	G	C	A	C	G	C	C	C	T	G	C	C	G	G	G	G	A	C	C	C	A	T	C	G	C	G	T	G	A	T	T	T	C	G	C	G	G	G	C	G	G	C	T	G	C	C	C	G	C	G	G	G	T	C	C	C	G	C	A	G	G	C	C	C	C	G	G	C	T	C	G	T	G	G	C	C	G	G	C	T	T	T	T	G	T	C	A	G	A	C	T	G	G	G	A	C	C	T	A	T	G	G	G	G	G	G	G	C	G	C	C	C	G	C	C	G	G	T	C	A	G	C	G	G	C	G	A	G	G	C	G	C	C	C	G	A	G	C	T	G	C	T	C	T	T	G	C	C	G	G	C	A	G	C	T	A	C	A	T	T	T	A	G	G	T	C	C	C	G	G	C	C	A	G	T	G	A	G	T	G	T	C	G	G	T	G	G	G	G	C	T	A	A	A	G	C	G	C	C	G	C	C	C	G	A	C	T	C	C	C	G	C	G	C	A	C	G	A	G	C	A	C	C	C	G	C	G	T	G	G	C	G	G	C	A	C	G	A	G	C	G	G	G	A	G	C	G	G	T	T	C	T	A	G	T	G	T	C	C	G	C	T	A	G	G	T	C	A	G	G	T	A	G	C	T	G	C	G	C	G	C	G	A	A	T	G	G	A	C	C	C	C	C	C	T	G	C	T	G	G	C	G	G	C	G	C	C	C	C	G	A	T	G	G	A	C	G	A	C	G	C	G	T	G	C	C	C	G	T	G	C	A	G	A	C	G	C	C	C	A	G	C	C	G	G	T	C	A	G	C	C	G	A	T	C	G	C	G	G	C	C	T	G	G	A	G	T	C	G	C	C	G	C	T	T	G	A	C	T	C	A	T	C	C	G	C	G	T	T	T	G	T	C	G	A	C	T	C	G	C	A	C	C	C	T	C	T	A	C	G	G	A	T	G	G	C	A	A	G	A	C	G	G	G	C	C	C	A	A	C	C	G	C	G	C	C	C	T	A	G	G	G	G	A	C	C	C	C	C	G	C	A	G	G	A	A	A	A	C	C	G	G	G	C	G	C	C	T	T	C	T	C	G	A	T	T	A	T	G	G	G	T	C	T	G	T	C	G	A	G	C	G	T	C	G	T	C	G	G	C	C	C	T	G	A	C	G	T	T	C	G	G	C	C	C	T	T	A	G	G	A	G	G	G	C	G	C	G	C	G	C	C	G	C	T	A	G	C	T	G	T	G	G	T	C	G	C	G	A	T	C	G	G	C	G	A	C	G	G	C	C	A	A	C	A	G	G	G	G	G	G	G	G	A	G	C	G	C	G	G	G	C	T	C	G	A	A	G	C	G	C	C	G	C	G	C	T	C	G	T	C	A	G	G	G	C	C	C	C	G	G	G	G	C	G	A	G	C	G	A	A	G	T	T	A	C	C	A	T	C	A	G	C	G	C	G	G	T	G	T	C	C	C	G	G	C	T	G	G	G	C	G	G	C	G	T	A	G	G	G	C	T	G	C	G	A	C	C	C	G	G	A	T	T	C	G	T	T	C	C	G	G	A	A	C	C	G	G	G	G	C	T	T	G	G	G	G	G	G	G	C	G	C	T	C	A	G	G	C	C	C	G	C	G	A	A	C	G	C	G	G	G	T	G	G	G	C	A	C	G	G	G	T	G	G	C	C	G	G	C	C	G	G	A	C	C	C	G	C	G	C	T	C	G	C	G	T	T	C	G	C	C	G	G	G	C	T	G	G	G	G	C	T	G	C	C	G	G	A	G	C	C	C	G	C	G	G	G	G	T	G	G	G	G	G	G	T	C	C	G	C	G	T	C	C	A	T	G	G	G	G	C	C	G	C	C	G	C	A	G	C	A	A	G	A	G	T	A	G	T	A	G	C	G	G	A	C	G	C	T	C	G	C	G	G	A	G	G	A	T	C	T	C	C	A	G	T	G	C	T	T	C	C	T	A	A	T	A	A	G	A	G	G	A	T	C	C	C	A	A	G	A	G	A	T	T	C	G	C	A	G	G	G	T	G	C	T	C	A	T	C	C	G	T	C	T	A	T	A	A	C	T	G	T	G	G	C	G	C	C	C	G	C	A	T	C	C	T	C	C	G	T	G	C	A	T	C	A	C	G	C	C	G	T	C	C	A	T	C	G	G	G	G	C	C	G	A	G	C	G	C	G	C	G	C	C	G	A	C	A	C	C	G	C	G	G	A	G	C	T	G	C	C	C	C	A	T	C	C	C	A	G	G	G	G	C	G	G	T	G	G	G	C	A	C	C	T	C	G	G	C	C	G	T	G	G	T	A	T	G	G	T	C	C	G	A	C	G	C	T	G	G	C	C	G	G	G	G	C	T	G	G	C	C	C	G	C	T	G	C	G	C	G	G	G	G	G	G	T	G	G	T	T	C	C	G	C	G	T	G	G	G	A	G	C	G	A	C	T	A	A	C	A	A	G	G	T	G	C	C	C	G	A	T	G	T	G	C	T	C	C	G	A	C	C	C	G	C	T	C	G	T	C	C	T	C	G	T	C	G	C	C	G	G	T	T	G	G	G	G	A	A	G	T	C	G	A	T	C	G	G	C	G	G	C	G	T	T	C	G	T	T	G	G	T	G	C	A	C	C	A	G	T	T	C	C	G	G	A	A	C	A	G	G	G	G	G	C	G	T	G	A	C	C	G	A	G	A	C	C	A	C	T	C	C	C	G	C	A	G	A	C	C	G	C	G	C	G	C	C	C	A	A	C	A	C	G	C	A	C	G	T	A	G	T	C	T	A	T	C	G	C	C	G	C	C	G	G	G	C	A	G	G	T	C	T	A	G	G	G	G	C	C	G	C	A	C	G	C	T	G	C	C	C	A	C	G	T	C	C	C	C	A	G	C	T	C	C	A	G	G	G	T	G	G	G	C	G	C	G	G	T	C	G	C	G	T	A	G	G	G	G	A	A	A	C	T	T	A	G	G	G	A	G	A	A	A	T	C	C	G	C	G	G	C	C	G	T	C	A	T	A	C	G	C	G	G	C	C	G	T	G	C	C	A	T	C	G	G	G	A	C	C	A	C	G	G	T	C	G	G	A	G	G	T	C	C	G	C	G	A	A	C	G	C	G	G	C	C	A	T	C	G	G	T	C	G	A	C	C	G	T	G	C	G	A	T	G	C	C	T	G	G	T	G	A	C	A	A	G	C	C	A	A	C	C	C	C	G	C	G	C	T	G	C	A	C	G	C	G	C	A	T	T	A	C	G	C	C	G	C	A	G	C	C	A	A	G	G	C	G	G	G	C	T	T	A	T	T	C	C	G	G	T	G	C	T	G	C	C	A	A	A	G	G	C	C	G	C	G	G	T	A	G	T	A	C	G	C	G	A	A	T	T	C	C	C	G	G	T	G	C	T	G	C	G	C	C	T	T	A	T	A	G	C	A	T	C	T	T	C	C	G	G	C	A	T	C	T	G	A	G	G	G	C	C	G	C	G	C	G	G	C	G	C	C	C	A	C	C	G	G	T	A	A	G	G	T	G	A	T	C	C	G	G	C	C	G	T	C	C	C	A	C	G	C	G	C	T	A	G	G	G	G	C	C	A	G	A	C	C	C	A	G	G	G	G	G	T	A	T	C	C	A	T	G	A	C	G	T	C	G	G	T	G	C	G	G	G	A	T	T	G	A	G	G	C	A	C	C	C	G	C	C	C	G	T	A	G	C	G	C	G	G	C	G	G	C	C	C	G	G	C	T	G	C	C	T	T	A	C	C	C	G	C	A	C	C	C	C	A	C	C	G	C	A	A	G	T	C	A	G	T	G	G	T	A	G	C	A	A	A	C	A	T	G	G	C	G	T	G	C	A	C	C	G	C	C	G	T	C	A	T	G	A	C	G	C	G	C	G	G	G	T	G	G	A	C	G	G	G	G	C	C	G	G	T	T	C	C	A	C	G	C	C	A	C	G	C	C	A	G	G	A	C	C	C	G	C	C	C	G	A	G	C	T	C	C	C	G	C	G	C	G	G	C	A	A	G	T	C	T	G	A	C	C	G	C	C	C	A	C	C	G	G	T	C	A	C	C	G	A	C	G	C	G	G	G	T	C	C	T	T	A	C	G	C	G	A	G	C	G	C	C	G	A	A	T	G	C	C	G	C	C	T	G	C	G	C	T	C	A	C	G	G	T	A	C	C	C	C	C	A	G	A	T	A	A	G	A	C	T	G	C	G	G	T	G	A	G	T	C	C	G	C	C	T	G	C	G	A	C	C	G	G	C	G	T	A	C	C	G	C	-	A	T	C	G	T	C	G	A	C	C	G	G	C	G	G	C	A	C	G	A	C	C	C	C	C	C	G	A	T	C	T	T	C	G	A	G	C	G	G	C	A	A	C	C	G	G	A	A	C	A	G	A	G	T	A	C	G	-	C	T	G	T	C	G	C	C	G	A	C	A	A	T	G	C	C	C	G	A	C	G	G	G	A	G	C	T	C	A	C	A	C	A	A	G	C	G	C	C	G	G	C	C	C	C	G	C	T	C	T	G	C	A	C	C	G	C	G	G	G	C	C	T	G	G	C	T	G	G	C	G	C	G	A	G	T	G	G	C	G	A	A	C	T	G	G	T	G	C	G	G	C	C	G	C	A	T	G	T	G	G	A	T	G	G	C	G	A	T	G	C	T	C	G	G	T	G	G	C	C	C	T	C	T	G	C	C	C	A	G	C	C	G	T	C	T	C	T	C	A	C	G	G	G	G	C	T	C	T	A	G	T	T	C	A	G	G	G	T	G	A	T	C	G	G	A	C	G	A	C	C	A	G	C	C	A	G	G	C	C	G	A	A	G	G	C	T	T	A	C	G	G	C	G	C	C	C	C	G	C	T	A	G	A	A	C	C	T	G	C	C	A	C	G	G	G	G	G	G	C	G	C	T	G	A	G	C	C	C	G	C	G	G	C	C	C	G	G	G	G	C	A	T	A	T	G	G	C	G	C	C	A	C	T	A	C	G	A	T	C	C	A	A	G	A	C	C	A	A	C	C	A	A	C	C	A	G	A	A	A	G	C	C	G	G	C	G	C	C	G	C	C	G	C	G	G	G	C	C	A	A	G	A	G	T	C	C	G	T	T	G	T	C	A	C	A	C	C	G	C	G	G	T	T	A	C	A	C	C	C	C	T	T	C	G	C	G	C	C	T	T	G	C	G	T	G	G	G	G	A	C	G	C	A	C	A	G	G	G	C	G	T	G	G	G	G	G	G	C	G	T	G	C	C	G	A	C	G	C	G	C	C	G	C	C	A	T	G	C	T	A	G	A	C	A	C	C	G	C	G	C	G	G	T	G	C	G	G	G	C	G	G	T	G	G	A	C	G	G	G	G	G	G	A	T	T	C	G	G	C	A	G	A	G	G	G	G	G	A	C	T	G	G	C	G	A	C	C	A	A	C	A	C	A	C	T	C	A	C	G	T	A	C	A	A	A	C	C	G	T	-	C	A	C	C	G	C	G	C	A	C	G	C	C	G	C	A	C	T	C	A	G	C	C	A	G	C	T	G	G	G	C	A	G	G	C	G	A	A	G	T	G	C	A	T	C	G	G	C	A	A	T	C	C	T	T	C	C	C	A	C	G	G	C	C	C	G	C	C	C	C	G	C	A	A	T	G	C	A	C	C	C	T	C	G	C	T	C	G	G	A	G	C	G	G	C	G	A	C	G	G	C	T	T	T	A	C	A	A	C	-	C	G	C	A	G	A	C	T	C	A	C	G	C	C	T	C	A	C	C	C	G	C	T	G	C	C	C	G	T	C	C	T	T	A	G	C	C	G	A	G	G	C	C	A	G	G	C	C	T	G	A	G	G	G	G	A	G	A	T	T	A	C	G	G	G	C	C	C	C	C	G	A	T	C	G
IndividualHO_385	C	C	G	G	G	G	G	C	C	C	G	C	A	G	C	C	C	C	C	A	G	T	C	G	A	G	C	T	G	G	C	T	G	C	G	C	A	G	C	C	G	C	T	A	G	T	A	C	G	C	T	C	C	C	T	C	G	C	G	C	C	C	A	T	G	G	G	T	C	A	C	T	C	T	G	T	G	A	C	T	G	C	G	C	C	T	A	T	T	C	C	G	T	C	T	C	C	A	G	C	T	T	C	C	G	G	A	G	A	G	C	G	G	C	T	G	G	C	A	C	T	G	G	G	G	C	G	T	T	G	G	C	T	C	C	C	G	A	G	G	G	A	A	G	G	G	G	T	C	G	G	G	A	C	T	C	G	G	G	T	G	G	G	T	C	C	G	G	C	G	C	G	G	G	A	G	G	A	C	A	A	T	C	A	C	C	G	C	A	G	G	T	C	T	G	G	G	C	C	T	G	C	G	C	G	C	G	C	G	A	A	T	G	G	T	C	G	T	A	C	C	T	C	G	T	C	G	T	C	C	G	G	C	G	A	C	C	G	T	A	G	C	G	G	G	C	C	C	A	G	T	C	C	G	G	C	A	G	G	G	C	C	A	G	C	C	G	C	C	G	C	C	T	C	C	G	C	G	G	G	G	T	C	C	C	C	C	G	C	C	G	T	G	G	T	G	C	C	C	A	A	C	T	A	G	G	G	T	C	T	G	T	G	G	G	G	A	C	A	A	C	C	T	G	C	G	A	G	G	G	T	C	G	T	C	C	C	G	G	C	G	A	T	G	A	C	C	T	C	C	C	A	C	T	G	A	G	C	T	C	A	G	C	C	G	T	C	C	C	G	A	G	C	A	T	G	G	G	G	T	C	G	A	A	G	C	G	C	G	A	T	G	A	C	G	G	C	A	C	C	G	G	C	G	G	G	C	A	G	C	A	G	G	A	C	G	G	C	C	T	C	C	C	G	C	T	G	T	A	A	C	T	G	G	C	T	C	C	A	T	C	C	C	C	G	A	G	G	G	A	G	A	A	C	T	C	C	C	T	C	T	C	T	G	C	G	C	C	G	A	T	C	C	-	G	C	C	C	C	G	C	T	G	C	G	C	T	C	T	T	C	G	G	G	C	G	C	A	C	G	A	G	G	C	G	G	G	G	T	G	C	A	T	A	C	C	G	C	G	T	C	T	G	C	C	T	G	C	A	A	C	G	C	T	G	T	G	T	G	C	C	C	G	C	G	C	A	G	T	C	C	-	G	T	G	C	T	C	G	A	G	T	C	C	G	A	G	G	C	G	G	C	G	G	C	C	G	G	G	C	T	A	C	G	T	T	C	G	A	G	G	G	C	C	G	C	C	C	G	C	C	A	G	C	C	T	C	C	C	C	T	T	C	G	G	T	C	C	G	T	G	A	G	C	G	C	A	A	C	C	C	C	T	C	G	C	G	A	C	T	C	G	T	A	C	C	C	C	G	A	G	C	A	C	C	C	G	G	A	G	A	G	G	C	C	A	T	T	C	G	A	G	C	C	C	C	G	C	C	G	A	C	C	A	T	C	G	C	C	T	C	G	G	C	G	G	T	A	C	C	G	G	G	C	G	C	C	G	A	C	A	T	G	T	A	G	G	C	C	C	G	A	G	G	C	T	G	G	C	A	C	T	T	C	T	G	C	C	C	T	C	C	A	C	G	T	T	G	T	C	C	T	A	C	G	C	C	A	C	G	G	G	A	T	G	C	C	A	G	G	G	A	A	G	G	C	A	G	C	A	C	C	G	A	G	T	A	C	A	G	G	C	G	G	G	A	C	T	C	G	A	C	G	T	C	A	C	T	C	A	A	C	C	A	C	G	C	G	C	C	G	C	G	C	C	C	G	A	G	G	G	G	C	A	C	T	C	T	A	C	A	A	G	C	C	A	C	A	C	A	G	T	A	C	G	G	A	G	C	C	G	A	T	A	C	A	G	G	C	C	T	T	C	T	C	G	T	C	G	C	G	C	T	C	C	C	G	C	G	A	T	G	T	C	C	C	A	G	G	A	T	C	C	C	C	A	T	G	A	C	T	T	C	C	C	T	T	C	T	G	T	G	C	A	C	T	C	T	G	T	C	C	A	G	G	A	T	T	C	A	A	G	C	C	C	T	A	C	C	C	G	T	C	G	T	T	G	G	G	C	A	G	C	C	G	C	C	C	G	T	C	T	C	G	G	A	C	G	C	A	G	C	T	C	C	A	T	T	A	C	G	T	T	G	G	C	G	G	G	T	C	C	A	T	A	C	C	C	C	G	G	G	C	C	T	C	G	C	G	A	G	G	G	C	A	C	G	C	C	C	C	G	A	T	G	C	G	C	T	G	G	C	C	C	T	C	T	G	C	C	C	C	C	A	G	G	C	T	G	A	C	G	A	C	C	C	G	G	G	T	T	T	C	C	G	C	A	C	C	T	A	T	A	C	C	G	A	G	T	C	C	G	A	C	C	G	C	G	G	C	G	T	G	C	C	T	C	C	C	A	C	T	T	A	G	G	A	T	C	G	C	G	C	G	C	G	C	T	G	G	A	G	C	C	C	G	T	C	C	C	T	C	T	C	C	G	T	A	A	C	G	G	A	A	A	T	G	C	C	G	G	C	G	G	C	A	C	A	C	G	C	C	C	C	A	G	G	G	C	T	C	C	A	C	A	C	T	T	A	C	T	T	C	C	A	A	T	A	C	G	G	G	A	C	T	C	G	G	C	T	C	T	T	G	T	G	T	C	G	A	G	T	A	C	C	T	C	G	T	T	C	T	T	G	C	A	G	C	G	G	C	A	G	C	A	-	G	G	C	G	A	G	G	G	C	A	C	C	C	C	C	G	C	C	G	A	G	G	C	A	T	G	C	T	G	A	G	C	C	C	A	A	C	C	C	A	G	G	C	G	T	C	G	T	G	C	A	C	C	G	G	G	G	T	G	A	C	G	A	G	A	G	T	G	G	G	T	T	A	G	G	T	C	C	A	C	C	G	C	G	G	G	T	T	C	A	C	G	C	A	T	C	C	G	C	C	C	G	G	C	G	T	A	G	T	C	G	C	C	G	C	A	C	G	C	C	C	G	G	C	C	C	G	G	G	C	C	T	C	C	C	G	G	A	G	G	A	G	G	G	T	G	G	C	T	C	A	G	G	G	T	G	T	G	G	A	G	G	G	T	G	A	G	T	G	G	A	G	C	C	G	C	C	A	G	C	G	T	C	C	G	A	G	T	G	C	A	A	C	A	G	G	G	G	G	C	A	G	T	G	T	C	A	A	C	C	G	C	G	G	G	G	C	G	C	G	G	C	T	C	C	T	C	T	C	C	G	C	A	C	T	G	C	T	G	T	C	G	T	C	A	T	T	G	G	G	C	A	C	C	G	T	C	A	C	A	T	G	G	T	C	C	C	A	G	A	C	G	A	T	C	C	G	G	T	C	T	T	A	A	T	C	C	G	C	C	G	T	T	T	A	G	C	G	G	C	C	T	T	A	T	A	C	C	T	C	G	G	A	G	C	G	C	A	G	G	C	G	C	G	A	T	G	A	T	A	A	C	G	G	T	A	G	C	A	T	G	T	A	C	G	G	C	G	G	G	G	T	A	A	G	G	G	C	T	G	C	G	T	C	C	C	C	C	G	G	C	T	A	C	C	C	G	C	T	G	C	G	A	C	A	C	C	A	A	A	A	T	A	G	A	T	G	G	A	G	C	G	G	C	G	C	G	C	G	C	C	C	C	G	G	G	T	T	C	G	G	C	G	G	T	G	T	T	C	C	G	A	G	C	A	G	T	G	A	A	C	G	G	T	C	C	C	G	C	G	G	G	C	T	G	G	G	G	T	G	C	G	T	G	A	C	A	T	C	C	A	G	C	G	G	A	G	G	C	C	C	C	-	C	T	C	T	G	C	C	C	C	T	G	G	G	G	G	G	G	A	A	C	G	T	C	C	C	G	G	T	T	A	A	C	T	C	T	G	G	G	C	G	G	T	C	T	T	C	T	C	C	T	T	C	C	C	T	G	C	C	G	C	C	C	A	G	G	G	T	G	G	C	C	A	T	C	C	C	C	C	C	A	A	C	T	C	T	T	T	G	C	T	C	C	G	A	T	C	G	T	G	C	C	G	C	C	C	C	T	C	T	C	T	C	C	C	A	C	T	G	G	C	C	G	T	G	C	C	T	G	C	T	A	A	G	A	T	T	C	T	C	C	T	C	C	G	G	G	C	G	C	G	C	G	T	C	G	C	T	G	C	C	C	G	A	C	C	A	T	G	G	G	T	A	G	C	G	C	G	C	G	G	C	G	G	T	C	G	G	G	C	G	G	T	G	C	C	C	C	T	G	G	T	C	C	T	G	C	C	G	C	C	C	A	C	C	C	G	C	G	G	G	C	G	G	G	C	G	G	G	A	G	G	G	G	C	G	C	C	G	G	T	T	C	A	C	G	C	G	A	T	C	G	A	G	G	A	T	G	A	G	G	G	C	C	G	A	G	T	G	G	C	G	A	C	G	A	C	G	A	G	G	C	T	A	C	G	T	A	C	G	T	G	G	G	G	C	G	C	G	G	C	A	G	T	C	T	C	A	G	C	C	T	C	C	T	C	C	C	G	G	C	T	C	G	G	A	T	C	G	G	T	G	C	A	C	T	T	G	C	C	A	C	A	A	T	C	A	G	C	G	C	G	G	G	C	G	C	A	C	C	A	A	G	G	G	T	G	C	A	C	C	G	C	C	G	C	A	G	G	C	G	G	C	C	T	G	C	A	C	G	G	C	G	G	G	G	C	C	T	G	C	C	C	G	A	C	G	C	C	G	A	C	T	G	G	G	G	C	G	C	C	A	A	C	G	G	A	G	T	C	C	G	T	C	G	T	C	T	G	G	G	G	C	A	G	G	A	G	G	G	G	C	C	G	C	A	C	G	G	G	A	G	G	G	G	T	G	G	A	G	A	T	C	T	T	G	G	A	A	G	C	G	G	C	G	A	G	T	C	G	C	G	A	C	C	C	T	T	A	C	A	G	A	G	C	C	G	G	T	C	T	C	G	C	C	G	C	G	G	G	A	C	A	G	C	C	G	A	C	T	C	C	G	T	A	G	C	G	G	C	T	C	A	G	C	C	C	G	C	C	G	C	G	C	C	C	G	G	A	A	C	A	C	G	A	C	A	G	C	C	G	G	G	A	A	T	G	G	A	C	G	C	A	G	C	C	A	C	T	T	G	C	C	A	C	C	C	C	C	G	A	C	C	A	A	C	G	T	A	G	G	G	C	C	G	G	G	G	C	C	C	C	A	C	T	T	A	C	C	G	G	C	A	C	G	T	T	G	C	G	T	T	T	G	C	A	T	G	G	A	T	C	C	A	C	T	T	G	C	C	C	C	G	C	C	G	C	A	G	C	G	A	C	G	G	T	C	A	C	T	A	T	T	A	A	A	G	G	C	A	A	C	C	A	C	C	G	C	T	G	C	G	C	C	C	C	G	C	C	A	C	G	G	G	C	T	G	C	A	C	A	A	G	A	G	C	G	G	C	A	T	C	C	T	C	C	A	C	G	G	C	G	C	G	G	C	G	T	G	G	C	A	T	T	C	G	T	G	G	T	A	C	T	G	C	G	C	C	G	G	T	C	G	C	G	C	T	C	C	C	T	T	C	G	G	T	G	C	C	G	A	A	T	A	G	C	G	G	G	C	C	G	T	C	G	A	C	G	G	G	C	G	T	G	G	G	C	G	C	G	T	G	C	A	A	C	T	C	G	C	C	A	C	A	C	G	A	C	G	C	G	G	G	G	C	G	A	A	G	G	A	C	G	C	C	C	G	C	A	A	A	C	A	C	C	C	G	C	A	A	G	C	A	T	G	C	C	C	C	A	C	A	A	A	C	G	A	C	C	C	G	G	C	G	G	T	G	G	G	A	C	C	G	C	A	T	T	T	C	C	T	C	C	T	A	A	C	G	G	G	T	G	T	C	G	G	G	C	G	T	C	C	C	C	G	C	T	G	C	G	G	G	A	C	C	G	G	C	C	G	T	G	C	T	T	C	C	C	G	G	C	T	G	G	C	C	G	A	G	C	G	T	C	G	G	T	G	T	G	G	T	T	C	G	C	G	C	A	G	T	A	C	C	G	C	G	G	C	A	G	G	G	C	C	G	C	G	C	A	T	G	G	G	G	G	G	C	C	G	C	C	A	A	A	G	C	T	G	G	A	G	C	T	C	C	G	G	G	C	C	G	C	G	C	T	G	G	T	G	T	C	C	G	G	C	G	C	C	T	G	C	G	T	C	G	C	C	T	G	C	T	T	C	G	C	G	A	T	T	T	C	C	T	C	C	T	C	C	A	C	G	C	T	G	G	C	T	T	C	C	A	C	G	A	T	G	C	G	G	G	T	C	C	G	G	G	T	T	C	A	C	A	T	C	C	T	G	T	G	G	G	G	T	C	C	A	C	G	C	C	C	C	T	T	A	G	G	C	G	A	C	T	G	T	T	G	G	T	C	G	C	C	G	C	G	G	C	C	G	C	G	G	G	G	T	T	A	G	G	C	C	A	G	C	C	G	A	C	G	C	C	A	G	C	G	A	C	C	C	C	G	A	T	C	T	G	C	C	G	C	C	G	G	C	A	G	C	T	G	A	C	T	A	G	A	A	C	C	C	A	C	C	C	C	T	G	C	G	A	C	G	A	C	C	T	A	G	C	C	G	C	C	G	G	T	T	G	T	C	C	A	C	C	A	A	G	G	C	C	C	G	G	T	G	G	G	C	G	C	C	A	C	G	A	C	T	C	C	G	G	G	G	C	C	C	C	C	G	C	C	T	G	C	G	G	G	G	G	C	C	G	T	T	G	C	C	A	T	G	C	T	A	G	C	A	A	C	A	T	T	C	T	G	G	G	A	C	G	T	A	T	C	G	A	T	G	C	G	C	G	C	G	C	C	A	G	C	C	G	G	T	C	A	G	G	C	G	T	T	G	C	A	G	C	C	T	T	A	T	T	C	G	T	C	T	T	C	C	C	C	C	G	G	C	C	A	G	C	T	G	G	T	C	G	C	G	T	C	G	C	G	T	A	C	G	G	C	C	A	C	C	C	G	C	C	G	C	G	C	A	C	G	T	C	C	C	A	C	C	C	C	C	G	C	G	T	G	C	A	A	T	C	C	T	G	G	G	A	G	C	C	C	T	A	C	G	C	G	G	G	C	C	T	G	A	C	G	G	C	C	A	G	T	C	T	C	A	T	G	C	A	G	G	C	G	G	A	G	G	T	C	G	G	A	T	G	C	T	A	C	C	C	A	C	C	C	C	C	G	G	A	C	C	C	G	A	A	A	C	-	C	G	C	C	C	G	G	G	T	G	A	G	T	A	C	A	C	C	C	C	C	G	A	G	T	A	G	C	C	C	C	A	C	G	G	A	C	G	G	A	C	C	C	A	G	T	T	T	C	C	G	C	C	G	G	C	C	T	T	G	C	C	A	A	T	A	G	G	T	T	G	C	G	A	C	G	G	G	A	T	C	G	T	C	G	G	C	C	A	A	C	G	G	A	G	C	A	C	G	C	A	A	C	C	G	G	G	C	A	G	C	G	T	C	G	G	A	G	C	A	G	C	G	G	A	C	A	C	C	A	G	G	C	G	C	T	A	G	C	A	C	C	T	C	C	G	G	C	C	G	A	C	C	A	T	G	T	C	T	C	C	C	G	C	C	C	G	A	A	T	G	T	C	C	C	C	G	C	C	C	C	A	T	C	C	C	G	C	G	C	G	C	C	C	G	T	G	C	C	G	G	A	G	T	C	G	T	G	G	G	T	C	G	C	C	C	C	C	C	C	T	G	A	T	C	T	G	C	G	G	C	A	G	A	T	A	A	C	A	G	C	C	G	T	C	A	G	A	A	G	C	G	G	C	T	G	G	T	T	G	C	C	C	C	A	C	A	C	G	G	C	C	G	G	T	G	G	G	G	G	C	G	C	T	G	A	G	G	C	T	A	C	G	C	T	C	G	T	G	G	G	A	C	G	C	C	C	T	T	A	G	G	A	G	C	T	G	C	G	G	A	G	C	G	C	C	A	C	A	G	T	G	G	G	G	C	C	T	C	C	C	G	G	G	A	G	C	T	C	G	G	C	C	G	G	G	G	G	T	C	T	C	C	C	C	G	G	T	C	G	T	C	C	G	T	C	T	C	C	C	T	T	C	G	C	C	G	A	C	C	C	G	C	C	A	C	C	C	G	G	G	A	C	C	T	C	G	C	C	C	G	G	C	C	G	G	G	T	A	G	C	T	G	G	A	C	C	G	C	G	G	C	C	A	C	C	T	A	T	C	G	C	G	G	G	A	G	G	C	C	C	G	A	C	G	C	C	C	C	C	G	C	G	C	G	C	G	G	A	G	G	G	A	G	T	G	C	G	C	T	T	C	A	T	C	C	G	T	T	G	C	A	A	C	C	C	T	C	G	C	G	C	G	C	C	G	T	G	T	G	C	C	G	G	C	C	A	C	T	C	T	G	C	G	T	T	C	C	T	C	C	G	T	C	G	C	C	G	C	A	G	T	C	G	C	T	C	G	C	G	G	C	T	G	G	C	C	G	T	C	C	T	C	C	G	C	G	T	C	C	G	T	G	A	C	C	G	C	C	C	C	C	C	A	G	C	G	C	G	C	G	G	T	G	C	C	G	T	A	C	A	C	G	A	G	A	A	C	G	C	G	C	A	T	G	G	C	G	G	T	C	C	C	C	C	C	A	C	G	A	G	G	G	G	C	G	G	C	G	A	G	C	A	G	A	G	G	C	G	G	G	G	C	C	G	C	T	C	G	C	G	C	C	T	A	C	G	G	C	C	C	C	C	T	A	G	C	C	C	T	A	C	G	C	T	C	G	C	C	G	C	C	C	A	C	G	G	C	A	C	G	T	G	T	C	C	C	T	C	G	G	G	G	G	A	T	C	T	T	C	G	C	T	G	G	A	G	C	C	C	C	T	T	C	G	T	T	C	G	C	C	C	G	T	G	C	C	C	C	C	G	C	T	G	C	C	G	C	C	A	C	C	C	G	G	G	T	C	A	C	G	G	C	C	G	T	G	T	A	C	C	C	C	T	C	T	C	G	A	C	G	G	T	T	C	C	C	C	G	G	C	T	C	G	T	C	G	A	A	C	C	T	C	C	T	C	G	C	A	A	C	C	C	G	C	G	T	C	C	C	T	G	C	A	G	C	G	C	C	G	C	A	G	C	A	C	C	A	G	G	G	C	G	C	C	C	C	C	G	C	A	T	G	T	C	C	G	C	G	C	C	C	G	C	G	T	C	C	A	T	C	C	A	A	C	C	T	C	G	A	C	C	C	G	C	T	C	G	C	G	C	C	C	C	T	C	G	T	C	G	C	C	C	-	C	G	A	T	G	C	C	T	G	C	A	C	A	G	C	C	C	C	C	C	T	G	T	C	C	C	G	C	C	C	C	A	C	T	G	C	C	T	G	C	C	G	T	G	C	C	T	A	C	G	T	G	C	G	G	T	G	G	C	G	C	C	C	C	A	G	C	C	G	C	T	T	C	C	G	G	T	G	T	G	G	C	T	G	C	C	C	G	G	G	C	G	T	C	G	C	G	C	G	T	A	T	T	G	C	G	G	C	G	C	G	C	A	T	A	T	G	C	T	C	T	G	C	C	G	C	G	T	C	T	G	A	C	C	C	A	G	C	G	G	G	T	C	T	G	C	G	T	A	T	C	A	A	G	T	A	A	T	C	G	G	T	C	C	C	C	G	C	A	C	C	G	T	C	G	G	T	C	G	T	A	C	G	C	G	C	T	G	C	C	G	A	A	A	A	C	G	G	T	G	G	A	T	C	T	G	G	C	C	G	G	G	A	C	A	G	G	C	G	C	A	G	G	G	A	C	C	A	G	G	C	G	A	C	G	G	A	G	C	G	A	G	G	G	C	G	T	C	C	C	G	C	C	T	C	C	T	T	C	C	G	G	G	G	G	A	C	C	A	G	C	A	G	G	G	C	G	T	C	G	C	A	G	C	C	A	T	A	T	G	T	C	G	A	C	C	A	C	C	C	T	A	T	A	G	G	G	A	C	G	C	C	C	C	C	C	G	T	C	C	T	C	T	G	T	G	C	A	C	T	T	A	A	A	C	G	C	C	A	C	T	T	C	C	C	G	C	A	C	C	G	G	G	T	A	C	C	G	C	C	C	G	G	C	C	C	G	C	C	C	G	A	C	G	A	C	G	C	A	C	G	G	C	T	C	A	C	C	G	C	C	C	T	G	G	G	C	A	C	A	C	C	G	T	C	G	C	G	G	A	A	T	C	T	C	C	C	G	G	T	C	T	C	T	C	C	G	C	C	C	G	G	C	T	G	G	C	G	G	G	C	A	T	T	A	C	T	T	G	C	T	G	C	G	C	A	T	C	G	G	G	G	C	T	C	G	C	C	C	C	G	G	C	C	G	C	G	T	T	G	G	G	C	G	G	C	C	G	G	C	G	C	G	T	C	G	T	A	G	G	G	G	T	T	G	T	C	C	G	C	C	A	A	T	T	A	T	G	T	T	G	C	T	G	T	C	G	G	C	C	T	G	C	A	C	A	A	G	G	G	A	G	T	C	T	C	G	G	G	G	T	G	T	G	C	G	C	C	C	T	C	C	C	T	A	T	C	G	G	G	G	C	C	C	T	G	G	C	C	T	G	C	G	G	G	T	T	G	T	T	C	T	G	C	T	C	G	A	G	C	G	G	G	C	G	C	G	C	T	A	A	A	G	C	T	C	G	T	C	G	C	G	C	C	C	A	C	G	G	G	G	G	G	A	A	G	C	G	C	G	A	C	A	C	A	G	C	G	G	T	C	C	C	G	G	C	C	C	C	G	T	G	G	G	C	G	T	G	C	C	T	C	G	C	C	T	C	C	A	A	C	C	C	C	C	C	C	G	A	G	G	T	T	T	T	T	G	C	C	C	C	A	C	C	T	C	C	T	T	T	C	G	C	T	G	G	G	C	T	T	T	C	C	C	T	G	A	C	T	G	C	C	C	C	A	G	G	C	G	T	G	C	C	C	C	C	G	C	C	C	C	C	T	C	C	C	C	C	T	C	C	T	C	G	G	C	C	C	G	T	C	G	C	C	G	A	C	C	A	C	A	C	A	T	C	C	C	A	C	G	C	T	C	C	G	A	G	C	C	G	C	G	C	A	C	C	A	C	T	A	C	G	G	G	G	C	A	G	C	C	G	C	A	C	C	G	C	C	A	G	T	A	G	C	C	G	C	C	G	G	C	G	C	C	G	T	G	G	T	G	C	G	C	A	A	C	C	G	C	G	C	G	C	C	A	A	G	G	G	C	G	C	G	A	C	T	C	G	C	C	C	G	A	G	G	T	G	G	G	T	G	C	G	A	G	G	G	A	G	C	G	G	G	C	T	C	G	A	G	G	A	G	A	C	G	C	G	A	G	G	A	C	G	G	G	C	G	C	C	C	G	C	C	G	G	G	C	G	G	G	G	C	T	C	G	A	G	G	C	C	C	T	G	T	A	G	T	C	G	C	C	C	T	T	C	A	G	G	C	A	G	G	C	G	T	G	T	G	C	G	G	G	G	T	C	G	C	G	A	G	T	A	C	G	A	G	G	A	G	G	A	A	T	A	A	C	T	C	T	G	C	C	C	C	G	G	G	G	A	C	A	C	T	C	C	T	G	G	G	G	G	T	T	G	A	G	G	A	G	G	T	T	A	A	A	A	C	G	G	T	A	G	G	T	C	G	C	G	G	G	C	A	T	C	A	G	G	A	C	A	C	T	C	C	C	G	G	C	C	C	G	G	G	T	T	G	C	C	C	G	G	G	G	G	A	G	G	A	T	G	A	A	G	G	G	C	G	T	G	C	C	A	C	A	C	A	C	T	G	C	G	C	G	C	T	C	G	C	C	G	G	G	T	T	C	G	G	C	G	G	C	G	C	C	G	C	T	C	A	C	A	T	C	G	T	C	C	G	G	C	G	G	T	C	A	G	C	G	A	C	C	G	C	G	G	C	G	C	C	T	C	G	G	T	C	A	C	G	G	A	-	T	C	T	A	T	T	C	G	G	C	C	G	G	C	A	G	C	A	A	C	G	T	G	A	G	A	C	G	C	G	T	G	C	C	G	G	C	G	G	C	T	C	A	G	C	G	C	G	T	C	A	A	T	G	C	G	G	G	G	C	T	A	A	G	C	C	C	C	G	G	C	T	G	G	G	G	C	C	C	G	A	G	C	C	G	C	T	A	A	T	T	G	G	C	A	G	G	G	C	G	G	G	C	C	C	C	C	G	A	G	G	T	G	G	G	C	A	C	G	T	A	T	T	C	C	T	A	A	C	C	C	C	T	G	C	G	C	A	G	C	A	T	T	C	A	A	G	A	C	T	G	C	G	G	C	T	C	G	T	C	C	C	C	C	A	A	A	C	A	C	A	G	G	T	T	C	A	G	C	T	T	A	T	G	G	C	C	C	G	C	C	G	G	G	C	C	A	A	C	T	C	G	C	G	A	T	T	C	A	C	G	C	C	C	G	A	T	C	A	A	C	G	A	G	C	C	T	G	C	G	C	C	G	G	A	C	G	G	G	C	G	-	-	-	-	G	T	C	C	C	A	C	C	C	A	G	C	C	C	C	C	G	T	T	G	C	A	C	G	C	C	C	G	G	C	C	G	G	G	G	A	C	C	C	A	G	C	G	C	G	T	G	A	T	T	T	C	G	C	G	G	G	C	G	G	C	T	G	C	C	C	G	C	G	G	G	T	T	C	C	G	C	A	G	A	C	C	C	C	G	G	C	T	C	G	T	G	G	C	C	-	G	C	C	T	T	T	G	T	C	A	G	A	C	T	G	G	G	A	C	C	T	G	T	G	G	G	G	G	C	G	C	G	C	C	T	G	C	C	G	G	T	C	A	G	C	G	G	C	G	G	G	G	C	A	T	C	C	G	A	G	C	T	G	C	A	C	T	T	G	C	C	G	G	C	A	G	T	T	A	C	A	T	A	C	A	G	G	T	C	C	C	G	G	C	C	A	G	C	G	A	G	C	G	T	C	G	G	T	G	G	G	G	C	T	A	A	A	G	C	G	C	C	G	C	C	C	G	A	C	T	C	C	C	G	C	G	C	A	C	G	A	G	C	G	T	C	C	G	C	G	T	G	G	C	G	G	C	A	C	G	C	G	C	G	G	A	A	G	C	G	G	T	T	C	T	A	G	C	G	T	C	C	G	C	T	A	A	G	T	T	G	G	G	T	T	G	G	T	G	C	G	C	G	C	G	A	A	T	G	G	A	C	C	C	C	C	C	T	G	G	T	G	G	C	G	G	C	G	C	C	C	C	G	A	T	G	G	A	C	G	G	C	G	C	G	T	G	C	C	C	G	T	G	C	A	G	A	C	T	C	T	G	G	C	C	C	G	G	T	C	G	T	C	C	G	C	T	C	G	C	G	G	C	C	T	G	G	A	G	T	C	G	C	T	G	C	T	T	G	A	C	T	C	A	T	C	C	G	C	G	T	T	T	G	T	C	G	G	C	T	C	G	C	G	C	C	C	T	C	A	A	C	G	G	A	C	A	G	C	G	G	G	A	C	G	G	G	C	C	C	A	T	C	C	G	C	G	C	C	C	C	C	G	G	G	G	A	C	G	C	T	C	G	C	A	G	G	A	A	A	A	C	C	G	G	G	C	G	C	C	T	T	C	T	C	G	A	A	T	C	T	G	G	G	T	C	T	G	T	C	G	A	G	C	G	T	C	G	T	A	G	G	C	C	C	T	G	A	C	G	T	C	C	G	G	C	C	T	T	T	A	G	G	A	G	G	G	C	G	C	G	C	G	C	C	G	T	T	A	G	C	T	G	T	G	G	T	C	G	C	G	A	T	C	G	A	C	G	A	C	G	G	C	C	G	A	C	A	G	C	G	G	G	G	G	A	T	G	G	G	C	G	A	G	C	T	C	G	A	G	G	C	G	C	T	G	C	G	C	T	C	G	C	C	A	G	G	G	C	C	C	C	G	G	G	G	C	G	A	G	C	A	A	C	G	T	T	A	C	C	A	T	C	A	G	C	G	C	G	G	T	G	T	C	C	T	G	G	C	T	G	G	G	C	G	G	C	G	T	A	G	G	G	C	T	G	C	G	A	C	C	C	G	G	A	T	T	C	G	T	T	C	C	G	G	A	A	G	C	G	G	A	G	C	T	T	G	G	G	G	G	G	G	C	G	C	C	C	C	G	G	C	C	C	G	C	G	A	G	C	G	C	G	G	G	T	G	G	G	C	A	C	G	G	G	T	G	G	C	C	G	G	C	C	G	G	A	C	C	C	G	C	G	C	C	C	G	C	G	T	T	C	G	C	C	G	G	G	C	C	G	G	G	G	C	T	G	C	C	G	G	C	G	C	C	C	G	C	G	G	G	G	T	G	G	G	G	G	G	A	C	C	G	C	G	T	C	C	C	T	G	G	G	A	C	C	G	C	C	G	C	A	G	C	A	C	G	A	G	T	A	G	T	A	G	C	G	G	C	C	G	C	T	C	G	C	G	G	A	G	G	A	G	C	T	C	C	G	G	T	A	C	C	T	C	C	T	A	A	T	A	A	G	A	G	G	A	T	C	C	C	A	C	G	G	G	A	C	C	C	G	C	G	G	G	G	T	C	C	T	C	A	T	C	G	G	T	C	C	A	C	A	A	T	C	G	T	G	G	C	G	C	C	C	G	C	A	T	C	T	T	C	C	G	T	G	C	A	T	C	A	C	G	C	C	G	T	C	C	A	T	C	G	G	G	G	C	C	A	A	G	C	G	C	G	C	G	C	C	G	A	C	A	C	C	G	C	G	T	A	G	C	T	G	C	C	C	C	A	T	C	C	C	A	G	G	G	G	C	G	G	T	G	G	A	C	G	T	C	T	T	G	G	G	C	G	A	G	G	T	A	C	G	G	T	C	C	G	A	C	G	C	T	G	G	C	C	G	G	G	G	C	T	G	G	C	C	C	G	C	T	G	C	G	C	G	G	G	G	G	G	T	G	G	T	T	C	C	G	C	G	T	G	G	G	A	G	C	G	A	C	T	A	A	C	A	A	G	G	T	G	C	C	C	G	C	T	G	T	G	C	T	C	C	G	A	C	C	C	G	G	T	C	A	T	C	C	T	C	G	T	C	C	C	C	G	G	T	T	G	G	G	G	A	A	G	T	C	G	A	T	C	G	G	C	G	G	C	G	C	T	C	G	T	C	G	G	T	G	C	A	C	C	A	G	T	T	C	C	G	G	A	A	C	A	G	G	G	G	G	C	G	T	G	A	C	C	G	A	G	A	C	C	A	C	T	C	C	C	G	C	G	G	A	C	C	G	C	G	C	G	C	C	G	G	A	C	A	C	G	C	G	G	T	C	C	A	T	C	C	A	T	C	G	C	C	G	C	C	G	G	G	C	A	G	G	T	C	T	A	G	G	G	G	C	C	G	C	G	C	A	C	T	C	C	C	C	A	C	G	T	C	C	C	C	A	G	C	T	C	C	A	G	G	G	T	G	G	G	C	G	C	G	G	T	C	G	C	G	T	A	G	G	G	G	A	A	A	C	T	T	A	G	G	A	A	C	A	A	T	T	C	C	G	C	G	G	C	T	G	C	T	A	G	A	C	G	C	G	G	C	C	G	T	G	C	C	A	T	C	G	G	G	A	T	C	G	C	G	G	T	C	G	A	A	G	G	T	C	C	G	C	G	G	G	C	G	T	G	G	C	C	A	T	C	G	G	C	C	G	G	C	C	G	T	G	C	G	A	T	T	C	C	T	A	A	T	G	A	C	A	A	G	C	C	A	A	T	C	C	C	G	C	G	C	T	G	C	A	T	G	T	G	C	G	C	T	A	C	G	C	A	G	C	A	G	C	C	C	A	G	G	C	G	G	G	C	T	T	A	T	C	C	C	G	G	T	G	C	T	G	C	C	A	A	G	G	G	C	C	G	C	G	G	T	A	G	T	A	C	G	C	G	A	A	T	T	C	C	C	G	G	T	G	C	A	G	C	G	C	A	T	C	A	T	A	G	C	A	T	C	T	C	T	C	G	G	C	A	T	C	T	G	A	G	G	G	C	C	G	C	G	T	G	G	C	G	C	C	T	A	T	C	G	G	T	A	A	G	G	T	G	G	C	T	C	G	G	C	C	G	T	C	C	C	A	C	A	C	G	C	T	A	G	G	G	G	C	C	A	G	A	C	C	C	A	G	G	G	G	G	T	T	T	C	C	C	T	G	A	C	G	T	C	G	G	C	T	C	G	G	G	A	T	T	G	A	G	G	C	A	C	T	C	G	C	C	C	G	T	A	G	C	G	C	G	G	A	T	G	C	C	C	G	G	C	T	A	C	C	T	T	A	C	C	C	G	C	G	C	C	C	C	A	C	C	G	C	A	A	G	T	C	A	G	C	G	G	T	A	G	C	A	A	A	C	A	T	A	G	C	G	T	G	C	A	C	T	A	C	C	G	G	C	A	T	G	A	C	G	C	G	C	A	G	G	T	G	G	A	C	G	G	G	G	C	C	G	G	T	T	C	C	A	C	G	C	T	G	C	G	C	C	A	G	G	A	C	C	C	G	C	C	C	G	C	G	C	T	C	C	T	G	C	G	C	G	G	A	A	A	G	T	C	T	G	A	C	C	A	C	C	C	A	C	C	G	G	T	C	C	C	C	G	A	C	G	C	G	G	G	T	C	C	T	T	A	T	G	C	G	A	G	T	G	C	C	A	A	A	T	G	C	C	G	C	C	T	G	C	G	C	T	C	A	C	G	G	T	A	C	C	C	C	C	A	G	A	T	A	A	G	A	C	C	G	C	G	G	T	G	A	G	T	C	C	G	C	C	T	G	C	G	C	C	C	G	G	C	G	T	A	C	C	G	C	-	A	T	C	G	T	C	G	A	C	C	G	G	C	G	G	C	C	C	G	G	C	C	C	C	C	C	G	A	T	C	T	T	C	G	A	G	C	T	G	C	A	A	C	T	G	G	A	A	C	A	G	G	G	T	A	C	G	-	C	T	G	T	C	G	C	C	G	A	C	A	A	T	G	C	C	C	G	A	C	A	A	T	C	G	C	T	G	A	C	A	C	A	A	G	C	G	C	C	G	G	C	C	C	C	G	C	T	C	T	G	C	A	C	C	G	C	G	G	G	C	C	T	G	G	C	T	G	G	C	G	C	G	A	G	T	A	G	T	G	A	A	C	T	G	G	T	G	C	G	G	C	C	G	C	A	T	G	T	A	G	A	T	G	A	C	G	A	T	G	C	T	C	G	G	T	G	G	C	C	T	T	C	T	G	C	C	G	G	G	A	C	G	T	C	C	G	T	C	A	C	G	G	G	G	C	T	C	C	A	G	T	T	C	G	G	G	G	T	G	A	T	C	G	G	G	C	G	A	C	C	A	G	C	C	A	G	T	C	C	A	A	A	G	T	C	C	T	A	C	G	G	C	G	C	C	T	C	G	C	T	A	G	A	A	C	C	T	G	C	C	A	C	G	G	G	G	G	G	C	G	C	T	G	A	G	C	C	C	G	C	G	G	C	C	C	A	G	G	G	C	A	T	A	T	G	G	C	G	C	C	A	C	T	A	C	A	A	T	C	C	A	A	G	C	C	C	A	A	C	C	C	A	C	C	A	G	A	A	A	G	C	C	G	G	C	G	C	C	G	C	C	G	C	G	G	G	C	C	A	A	G	G	G	T	C	C	G	T	T	G	T	C	A	C	A	C	C	G	C	G	G	T	T	A	C	G	C	C	C	C	T	C	C	A	C	G	C	C	T	T	G	C	G	T	G	G	G	G	A	C	G	C	A	C	A	G	G	G	C	G	C	G	G	G	G	G	G	C	G	T	G	C	C	G	G	C	G	C	A	C	C	G	C	C	A	T	G	C	T	A	G	A	C	A	C	C	G	C	G	C	G	G	T	G	C	G	G	G	C	G	G	G	G	G	A	C	G	G	G	G	G	G	A	T	T	C	G	G	C	G	G	A	G	G	G	G	G	A	C	C	G	G	C	G	G	C	C	A	A	C	A	C	T	C	T	C	A	C	G	T	A	C	A	G	A	C	C	G	T	-	C	A	C	C	G	C	G	C	A	C	G	C	C	G	C	A	C	T	C	A	G	T	C	A	G	C	T	G	G	G	C	A	G	G	C	G	A	A	T	T	G	T	A	T	C	G	G	C	A	C	T	C	C	T	T	C	C	C	A	C	G	G	C	C	C	G	C	C	C	C	G	C	A	A	A	A	C	G	C	C	C	T	C	G	C	C	C	G	G	A	G	C	G	G	C	G	A	C	G	C	C	T	T	T	A	C	A	G	C	C	C	G	C	C	G	A	C	T	C	A	C	G	C	C	T	C	A	C	C	T	G	C	T	G	C	C	C	G	T	C	C	T	C	T	G	T	C	A	A	G	G	C	C	A	G	G	T	T	T	G	A	G	G	G	G	A	G	A	T	T	A	C	G	G	G	C	C	C	C	C	G	A	C	C	G
IndividualH223	C	C	G	G	G	G	G	C	C	C	G	C	A	G	C	C	C	C	C	A	G	G	C	G	A	G	C	T	G	G	C	T	G	C	G	C	A	G	C	C	G	C	T	A	G	T	A	C	G	C	T	C	C	C	T	C	A	C	G	C	C	C	A	T	G	G	G	T	T	A	C	T	C	C	G	T	G	A	C	T	G	C	G	C	C	T	A	T	T	C	C	G	T	C	T	C	C	A	G	C	T	T	C	C	G	G	A	G	A	G	C	G	G	C	T	G	G	C	A	G	T	G	G	A	G	C	G	C	T	G	G	C	C	C	C	C	G	A	G	G	G	A	A	G	A	G	G	T	C	G	G	G	A	C	T	C	G	G	G	T	A	G	G	G	C	C	G	G	C	G	C	G	G	G	T	G	G	A	C	A	A	T	C	A	C	C	G	C	A	G	G	T	C	T	G	G	G	C	G	T	G	C	G	C	A	C	G	C	T	A	A	C	G	G	T	C	G	T	A	C	C	T	C	G	T	C	G	T	C	C	G	G	C	G	A	T	C	G	T	A	G	A	C	A	A	T	G	C	T	G	T	C	C	G	G	A	A	G	G	G	C	C	A	G	C	C	G	G	T	A	C	C	T	C	C	G	C	G	G	G	G	T	A	A	C	C	C	G	C	C	A	T	A	A	T	C	T	C	C	A	C	G	T	A	G	G	G	C	C	T	G	C	G	G	G	G	A	C	A	A	C	C	T	G	C	G	T	G	A	G	G	C	G	C	T	C	C	G	G	C	G	A	T	G	G	C	C	T	C	C	C	A	C	T	G	A	G	C	C	C	G	G	C	C	G	T	C	C	C	G	A	G	C	A	T	G	G	G	G	T	C	G	A	A	G	C	G	C	G	A	T	G	A	C	G	G	C	A	C	C	G	G	C	G	G	G	T	G	A	C	G	G	G	G	C	G	G	C	C	T	C	C	C	G	C	T	G	T	A	A	C	T	G	G	C	A	C	C	A	T	C	C	C	C	G	A	G	G	G	A	G	C	A	C	T	C	C	C	T	C	T	C	T	G	C	G	C	C	A	G	G	C	C	-	G	C	C	C	C	G	C	T	G	C	G	C	T	C	T	T	C	G	G	A	T	G	C	T	C	A	A	G	G	T	G	G	G	G	G	C	C	G	T	A	C	G	G	C	G	T	C	T	G	C	C	T	G	C	A	A	T	G	C	T	G	T	G	T	G	C	C	C	G	C	G	C	A	G	A	C	C	-	G	C	A	C	T	C	A	G	G	T	C	C	A	A	G	A	C	G	G	C	A	A	C	C	G	G	G	C	T	G	G	G	T	T	C	G	G	G	G	G	C	C	G	C	C	C	A	C	C	A	G	G	C	T	C	C	C	C	T	T	C	G	G	A	T	C	G	T	G	G	G	C	G	C	A	A	C	C	C	C	T	C	G	C	G	A	C	T	C	G	A	A	C	C	C	C	G	A	G	C	A	C	C	C	G	G	A	G	A	G	G	C	C	A	T	T	C	T	A	G	C	C	C	C	G	C	C	G	A	C	C	A	T	C	G	C	C	T	C	G	G	C	G	G	T	G	C	C	G	G	G	C	G	C	C	G	A	C	A	T	G	T	A	G	G	C	C	C	G	A	G	G	C	T	G	A	C	C	A	T	T	C	T	G	C	C	C	T	C	C	G	C	G	G	C	G	T	C	C	C	A	T	G	C	T	G	C	G	G	G	A	T	A	C	C	C	G	G	G	G	A	G	G	C	A	T	C	G	C	C	G	A	G	T	A	C	A	G	G	T	G	G	G	A	C	T	C	G	C	C	G	T	C	A	C	T	T	A	A	C	C	A	C	G	C	G	C	C	G	C	A	C	C	T	G	A	G	G	G	G	C	G	C	T	C	T	A	C	A	A	G	C	C	A	C	A	C	A	G	G	G	C	G	G	A	G	C	C	G	A	T	G	C	A	G	G	C	C	T	C	C	T	C	G	T	C	G	C	G	C	T	C	C	C	G	C	G	A	T	G	T	C	C	C	A	G	G	A	T	C	C	C	C	A	T	G	A	C	T	T	C	T	G	C	T	C	T	G	C	G	C	A	C	T	C	T	G	T	C	-	-	G	G	A	T	T	C	A	A	G	C	C	C	T	A	C	C	C	G	T	C	G	T	T	G	G	G	C	G	G	C	C	G	C	C	C	A	T	C	T	C	G	G	A	C	G	C	A	G	C	T	C	C	A	T	T	A	C	G	T	T	G	G	C	G	G	T	T	C	C	A	T	C	C	C	C	C	G	G	G	T	C	C	C	G	C	G	G	G	G	G	C	A	C	G	C	C	C	C	G	A	T	G	C	G	C	T	G	G	C	C	C	T	C	T	G	C	C	C	C	C	A	G	G	C	C	G	A	C	G	A	C	C	C	G	G	G	T	T	T	C	C	G	C	A	C	C	T	G	T	A	C	C	G	A	G	C	C	T	G	A	C	C	G	C	G	G	C	G	T	G	C	C	C	C	T	C	A	C	C	T	A	G	G	A	T	C	G	A	G	C	G	C	G	C	T	G	G	A	G	C	C	C	G	T	C	C	C	T	C	T	C	T	G	T	A	A	C	G	G	A	A	A	T	G	C	C	G	G	C	G	G	C	A	C	G	C	G	C	C	C	C	A	G	G	G	C	T	C	C	A	C	A	C	T	T	A	C	C	T	C	C	A	A	C	A	C	C	A	G	G	C	T	C	G	G	C	T	C	T	T	G	T	G	C	C	G	A	G	T	A	C	C	T	C	G	T	T	C	T	T	G	C	A	A	C	G	G	C	A	G	C	A	-	G	G	C	G	A	G	A	G	C	A	C	C	C	C	C	G	C	C	G	A	G	G	A	A	C	G	C	A	G	A	G	A	G	C	A	A	C	C	C	A	G	G	C	G	T	C	G	T	G	C	A	C	C	G	G	G	G	T	G	G	T	G	G	G	A	A	T	G	G	G	C	T	G	G	G	T	C	C	A	C	C	G	C	G	A	G	T	T	C	A	C	G	C	A	T	C	C	G	A	C	C	G	G	C	G	T	A	G	G	C	G	C	C	G	C	A	T	G	C	C	C	G	G	C	C	C	G	G	G	C	C	A	A	C	C	G	C	A	G	G	A	T	A	G	A	G	G	C	T	C	A	G	A	G	T	G	T	G	G	A	G	G	G	T	G	A	G	T	G	G	A	G	C	C	G	C	C	A	G	C	G	C	C	C	G	A	G	T	G	C	A	A	C	A	G	G	G	G	G	C	G	G	T	G	T	C	A	T	C	T	G	C	G	G	G	G	C	G	C	G	G	C	T	C	C	T	C	T	C	C	G	C	A	C	C	G	C	T	G	C	C	G	T	C	A	T	C	G	G	G	C	C	C	C	G	T	C	A	C	A	T	G	G	C	T	T	C	A	G	A	C	G	A	C	T	T	G	T	T	C	T	T	A	A	T	C	C	G	C	C	G	T	T	T	A	G	C	G	G	C	C	C	T	A	T	A	T	C	T	C	G	G	A	G	C	G	C	A	G	G	C	G	C	G	A	T	G	A	T	A	A	C	A	G	T	A	G	C	A	T	G	T	A	C	G	G	C	G	G	G	G	T	G	A	G	G	G	C	T	T	C	G	T	C	C	C	C	C	G	G	C	T	A	C	C	C	G	C	T	G	C	A	G	C	G	C	C	A	G	A	A	T	A	G	A	T	G	A	A	G	C	G	G	C	G	C	G	C	G	C	C	C	C	G	A	G	T	T	C	G	G	C	G	G	T	A	T	T	C	C	G	A	G	C	A	G	T	A	G	A	C	G	G	T	C	C	C	G	C	G	G	G	C	T	G	G	G	G	C	G	C	G	T	G	G	C	G	C	C	C	A	G	C	G	G	A	G	A	C	C	C	C	G	C	C	C	T	G	C	C	T	C	T	G	G	G	G	A	G	G	A	A	C	G	T	C	A	T	G	G	T	T	A	G	C	T	C	T	G	G	G	C	G	A	T	C	T	T	C	T	C	C	T	C	C	T	T	T	G	C	C	G	C	C	C	A	G	G	G	C	G	G	C	C	A	T	G	C	C	C	C	C	A	A	C	T	C	T	T	T	G	C	G	T	C	G	A	T	C	G	T	G	C	C	G	C	C	C	C	T	C	T	C	T	C	C	C	A	C	T	G	A	C	C	G	T	G	C	C	T	G	C	T	A	A	G	A	T	T	C	C	T	T	C	C	C	G	G	G	C	G	C	G	C	G	T	C	G	C	T	G	C	C	C	G	G	C	C	A	T	G	T	G	C	A	G	C	G	C	G	C	G	G	C	G	G	C	T	G	G	G	C	G	G	T	G	C	C	C	C	T	G	G	T	C	C	T	G	C	C	G	C	C	C	G	C	C	C	G	C	G	G	G	C	A	G	G	C	G	G	G	A	G	G	G	G	C	G	C	C	G	G	T	T	C	A	C	G	C	G	A	C	C	G	A	G	G	A	T	G	A	A	C	G	C	C	G	A	G	C	G	G	T	G	A	C	A	A	C	G	A	A	G	C	T	A	C	G	T	A	C	G	T	G	G	G	G	C	G	C	G	G	C	A	G	C	C	C	C	A	G	C	C	T	C	C	T	C	C	C	G	G	C	T	C	G	G	A	T	C	G	C	T	G	C	G	C	T	C	G	C	C	G	C	A	A	T	C	A	G	C	G	C	G	G	G	T	G	C	A	C	C	G	A	G	G	G	T	G	C	A	C	C	G	C	C	G	C	A	G	G	C	G	G	C	C	T	G	C	A	C	G	G	C	G	A	G	G	C	C	T	G	C	C	C	A	A	C	G	C	C	G	A	C	T	G	G	G	G	C	G	C	C	A	A	C	G	G	A	G	T	C	C	G	T	C	G	T	C	T	G	G	G	G	C	G	G	G	A	G	A	G	G	C	C	A	C	A	C	C	G	G	A	G	G	G	G	T	G	G	A	G	A	T	C	T	T	G	G	A	A	G	G	G	G	C	A	A	G	T	C	G	C	G	A	C	C	C	T	T	A	C	A	G	A	G	C	C	G	G	T	C	T	C	G	C	C	G	C	G	G	G	A	C	A	G	C	C	G	A	C	T	C	C	G	T	A	G	C	G	G	C	T	C	A	A	C	T	C	G	C	C	G	C	G	C	C	C	G	G	A	A	C	A	C	A	A	C	G	G	C	C	G	G	G	A	A	T	G	G	A	C	A	C	G	A	C	C	A	C	T	T	G	C	C	A	C	C	G	C	C	G	A	C	C	A	A	C	G	T	A	G	G	G	C	C	G	G	G	G	C	C	T	C	A	C	T	T	A	C	C	C	G	C	A	C	G	T	T	G	C	G	C	T	T	G	C	A	C	G	G	A	T	C	C	A	C	T	T	G	C	C	C	C	C	C	C	G	C	A	G	C	G	A	C	G	G	T	C	A	C	T	A	T	T	A	C	C	G	G	C	A	A	C	C	A	C	C	G	C	T	G	C	G	C	C	C	C	G	C	C	A	C	G	T	G	C	C	G	C	A	A	A	A	G	A	G	C	G	G	C	A	T	C	C	T	C	C	A	C	G	G	C	G	C	G	G	C	G	T	G	G	C	A	T	T	C	G	T	G	T	T	A	C	T	G	C	G	C	C	G	G	C	C	G	C	G	C	C	C	C	C	T	T	C	G	G	C	G	C	C	G	A	A	T	A	G	C	G	G	G	C	C	G	C	C	G	A	C	G	G	G	C	G	T	G	G	G	C	A	C	G	T	G	C	A	A	C	T	C	G	C	C	A	C	A	C	A	A	C	G	C	G	G	G	G	C	G	C	T	G	G	G	C	G	C	C	C	G	C	A	A	A	C	G	C	C	C	G	C	A	A	G	C	A	T	G	G	C	C	C	A	C	G	G	G	C	G	A	C	C	C	G	A	T	G	G	C	G	T	G	A	C	C	G	C	A	T	A	C	C	C	T	C	C	T	A	G	T	A	A	G	T	G	T	C	G	G	G	C	A	T	C	C	C	C	G	C	T	G	C	G	A	G	A	C	C	G	G	C	C	G	A	G	C	G	T	C	C	C	G	G	C	T	G	G	C	C	G	A	G	C	G	T	C	G	G	T	G	T	G	G	C	T	C	G	C	G	T	A	G	T	A	C	C	G	C	G	G	C	A	G	G	G	C	C	G	C	G	C	A	T	G	G	G	G	G	G	G	C	G	C	C	A	A	A	G	C	T	G	G	A	C	T	T	C	C	G	G	G	C	C	G	C	G	C	C	G	G	T	G	C	C	C	A	G	C	G	C	C	T	G	C	G	C	C	G	C	C	T	G	C	T	T	C	G	C	G	A	T	T	T	C	C	T	C	C	T	C	C	A	C	G	C	T	G	G	C	T	T	C	C	A	C	G	A	T	G	C	G	G	G	T	C	C	A	G	G	T	T	C	A	T	A	C	C	C	C	G	A	G	G	G	G	A	C	C	G	C	G	C	C	C	C	C	C	A	G	G	C	G	A	C	T	G	T	T	G	G	T	C	A	C	C	G	C	A	G	C	C	G	C	G	G	G	G	G	T	A	G	G	C	C	A	G	C	C	G	A	C	G	C	C	A	G	C	G	A	T	C	C	C	G	A	T	C	T	G	C	C	G	C	C	G	G	C	T	G	C	T	G	A	C	T	A	G	A	A	C	C	C	A	C	C	C	C	T	G	C	G	G	C	G	A	C	C	T	A	G	C	C	G	C	C	A	G	G	G	A	T	C	C	A	C	C	G	A	G	G	C	C	C	G	G	T	G	G	G	C	G	C	C	A	C	G	A	T	T	C	C	G	G	G	G	C	C	C	C	C	G	C	C	C	G	C	G	G	G	G	G	C	C	G	T	T	G	C	C	A	T	G	C	T	A	T	C	A	A	C	G	T	T	C	C	G	G	G	A	C	G	T	A	T	C	G	A	T	G	C	G	C	G	C	G	C	C	A	G	C	C	G	G	T	C	C	G	G	C	G	T	T	G	G	A	G	C	C	T	T	A	T	T	C	G	T	T	T	T	C	C	C	A	C	G	G	T	C	A	G	C	T	G	G	T	C	G	C	G	T	C	G	T	G	T	A	C	G	G	C	C	G	C	C	C	G	C	C	G	C	G	A	G	T	G	T	C	T	T	A	C	C	C	C	C	G	C	G	C	G	C	A	C	C	C	C	C	G	G	G	G	G	C	C	C	T	A	C	G	C	G	G	G	C	C	T	G	A	C	G	G	C	C	A	C	T	C	T	C	A	T	G	C	A	G	A	C	G	G	A	G	G	T	C	G	G	A	T	G	C	T	A	C	A	C	C	C	C	C	C	C	G	C	A	C	C	C	G	A	A	A	C	A	C	G	C	C	C	G	G	G	T	G	A	G	T	A	C	A	C	C	C	C	C	G	A	G	T	A	G	C	C	C	C	A	C	G	G	A	C	A	G	A	C	C	C	A	A	G	T	T	C	C	G	C	C	G	G	C	C	C	C	A	C	C	G	G	T	A	G	G	T	T	G	C	G	A	C	G	G	G	A	T	C	G	T	A	G	G	C	C	A	A	C	G	G	A	G	C	A	C	G	C	G	A	T	C	G	G	G	C	A	G	C	G	T	C	G	G	A	G	C	A	G	C	G	G	A	C	G	C	C	A	G	G	C	G	C	T	G	G	C	A	C	C	T	C	C	A	G	C	T	G	A	C	C	A	T	G	T	C	T	C	C	C	G	C	C	C	G	A	G	T	G	T	C	C	C	C	G	C	C	C	C	A	T	C	C	C	G	C	G	C	G	C	C	C	G	T	G	C	C	G	G	C	G	T	C	G	C	G	G	G	T	C	G	C	C	C	C	C	C	C	T	G	A	T	C	C	G	C	G	G	C	T	G	A	T	A	A	C	A	C	C	C	G	T	C	A	G	G	A	G	C	G	A	G	A	G	G	T	T	G	C	C	C	C	A	C	G	C	A	G	C	C	G	G	T	G	G	G	G	G	C	G	C	T	G	A	G	G	C	C	A	C	G	T	C	C	G	T	G	G	G	G	C	G	C	C	C	C	T	A	G	G	A	G	C	T	G	C	G	G	A	G	C	G	C	C	G	T	A	G	T	G	G	G	T	C	C	T	C	C	C	G	G	A	A	G	C	T	C	G	G	C	C	G	G	G	G	G	C	C	G	C	C	C	C	G	G	T	C	G	T	C	C	G	T	G	C	C	C	C	T	T	C	G	C	C	G	A	C	T	C	G	C	C	A	C	C	C	G	G	G	A	C	C	T	C	G	C	C	C	T	G	C	C	G	G	G	T	A	G	C	T	G	G	A	C	C	G	C	G	G	C	C	A	C	C	T	A	T	A	G	C	G	G	G	A	G	G	C	C	C	G	G	C	G	C	C	C	C	C	A	C	G	C	G	C	G	G	A	G	G	G	A	G	T	G	C	G	C	T	T	C	A	T	C	C	G	T	T	G	C	G	A	C	C	C	T	C	G	C	G	C	G	C	C	G	T	G	T	G	C	C	G	G	C	C	A	C	T	C	T	G	C	G	T	T	C	C	T	C	C	G	C	C	G	C	C	G	C	G	G	T	C	G	C	T	C	G	C	G	G	C	T	G	G	C	C	G	T	C	C	T	C	T	G	T	A	T	C	C	G	T	G	A	C	C	G	T	C	C	C	C	T	A	G	C	G	C	G	C	G	G	T	G	C	C	G	C	A	C	A	C	G	G	A	C	A	-	G	T	G	C	G	T	G	G	C	G	G	T	C	C	C	C	C	C	A	C	G	A	G	G	A	A	C	G	G	C	G	A	G	C	G	G	A	G	G	C	G	G	G	G	C	C	G	C	C	T	A	C	G	C	C	T	A	C	G	G	C	C	C	C	C	T	A	G	G	C	C	T	A	C	G	C	A	C	G	C	C	G	C	C	C	A	C	G	G	C	G	C	G	T	G	T	C	C	C	T	C	G	G	G	G	A	A	C	C	T	C	C	G	C	T	G	G	A	G	C	C	C	C	T	T	C	G	T	T	C	G	C	C	C	G	T	G	C	C	C	C	C	A	C	C	G	C	T	G	T	T	A	C	T	C	G	G	A	G	C	A	C	G	G	C	C	G	T	G	T	T	C	C	C	C	C	C	T	C	T	A	C	G	T	T	T	C	C	C	C	G	G	C	T	C	G	T	C	G	A	A	C	C	A	C	C	T	T	G	C	A	A	A	C	C	G	C	G	T	C	C	C	T	G	C	A	G	C	G	C	C	G	C	A	G	T	A	C	C	A	G	G	G	C	G	G	C	C	C	C	G	C	A	C	G	T	C	C	G	C	G	C	C	C	A	C	G	T	C	C	A	T	A	C	A	A	C	C	T	C	G	A	C	C	C	A	C	C	A	G	C	G	G	C	C	A	C	T	A	T	C	A	C	C	C	-	C	G	A	C	G	C	A	T	G	C	C	C	A	G	C	C	C	C	C	C	C	G	T	C	C	C	G	C	C	C	C	G	C	T	G	C	C	C	G	C	C	G	T	G	C	C	T	A	C	G	T	G	C	G	G	T	G	G	C	A	C	C	C	C	A	G	C	C	G	C	A	T	C	C	A	G	T	G	T	G	G	C	T	A	C	C	C	G	G	G	C	G	T	C	G	T	G	C	G	C	A	T	T	G	C	G	G	C	G	C	G	C	G	T	G	T	G	C	T	C	A	G	C	C	G	C	G	T	C	C	G	G	C	C	G	A	G	C	G	G	G	T	C	T	G	C	G	T	A	T	C	A	A	G	T	A	A	T	C	G	G	T	C	C	C	C	G	C	A	C	C	G	T	C	G	G	T	C	C	A	A	C	G	C	G	C	T	G	C	C	G	A	A	G	A	C	G	G	T	G	G	A	T	C	T	G	G	G	C	G	G	G	A	C	A	G	G	C	G	C	A	G	G	G	A	C	C	A	G	G	C	G	A	C	G	G	G	A	C	A	A	G	G	G	C	G	T	C	C	C	G	C	C	T	C	C	T	T	C	C	G	G	G	G	G	A	C	C	A	G	C	A	G	G	G	C	G	C	C	G	C	A	G	C	C	A	T	C	C	G	T	C	G	A	C	C	G	C	C	C	T	A	T	A	G	C	G	A	C	G	C	C	C	C	C	C	G	C	C	T	T	C	G	G	T	G	C	A	C	T	T	A	A	A	C	G	G	C	A	C	T	T	C	C	C	G	C	A	C	C	G	G	G	T	A	C	C	G	C	C	C	G	G	C	T	C	G	C	C	C	G	A	C	G	G	C	G	C	A	C	G	G	C	T	C	A	C	C	G	C	C	C	T	G	G	G	C	A	C	T	C	C	G	T	C	G	C	C	G	C	A	T	C	T	C	C	C	G	G	T	C	T	C	C	C	C	G	T	C	C	G	G	C	T	G	G	C	G	A	G	C	A	T	C	A	C	T	T	G	C	T	G	C	G	C	A	T	C	G	G	G	G	C	T	C	G	C	C	C	C	G	G	C	C	G	C	G	T	A	G	G	G	C	G	G	C	C	G	G	C	G	C	G	T	C	G	T	A	A	G	G	G	T	C	G	T	C	C	G	C	C	A	A	T	T	C	G	G	C	C	G	C	T	G	T	C	G	A	C	C	T	G	C	A	C	A	A	G	A	G	A	G	A	C	A	C	G	G	G	G	T	G	T	G	C	G	C	C	C	T	T	C	C	T	C	T	C	G	G	G	G	C	C	C	T	G	C	C	C	T	A	C	G	G	G	T	T	G	T	T	C	T	G	C	T	C	G	A	G	C	G	G	G	C	G	C	G	C	T	A	A	A	G	C	C	C	G	T	T	G	C	G	C	C	C	A	C	G	G	G	G	G	G	A	A	G	C	G	C	G	G	T	C	C	A	G	T	A	G	T	C	C	C	G	G	C	C	C	C	G	T	G	G	G	C	G	T	G	C	C	T	C	G	C	C	T	C	C	A	A	C	C	C	C	C	C	C	A	A	G	G	T	C	G	T	T	G	C	A	C	C	G	C	C	T	C	C	T	T	T	C	G	C	C	G	G	G	C	T	T	T	C	C	C	T	G	A	C	T	G	C	C	C	C	A	G	G	C	T	C	G	C	C	C	C	C	G	C	C	C	C	C	C	C	C	C	C	T	T	C	C	T	C	G	G	C	C	C	G	T	C	G	C	C	G	A	C	C	A	C	A	C	C	T	C	C	C	A	C	C	C	T	C	A	G	A	G	C	C	G	C	G	C	C	C	C	G	C	C	G	C	G	G	G	G	C	A	G	C	C	G	C	A	C	C	G	C	C	A	G	T	A	G	C	C	G	C	C	G	G	C	G	C	C	G	T	G	G	T	G	C	G	C	A	T	C	C	G	C	G	C	G	C	C	A	G	G	G	A	C	G	C	G	A	C	T	C	G	C	C	A	G	A	G	G	T	G	G	G	T	G	C	G	A	G	G	G	A	G	C	G	G	G	C	T	T	G	A	G	G	G	G	A	C	G	C	A	A	G	G	T	C	G	G	G	C	G	C	C	C	G	C	C	G	G	G	C	G	C	G	G	C	T	C	G	A	G	G	C	C	C	C	G	T	A	G	T	C	G	C	C	C	C	T	C	G	G	G	C	A	G	T	C	G	C	G	T	G	C	G	G	G	G	T	C	G	C	G	A	G	T	G	C	G	A	T	G	A	G	G	A	G	T	C	T	A	C	C	T	G	C	C	A	C	G	G	G	G	A	A	-	C	T	C	C	T	G	G	A	G	G	T	T	G	A	G	G	G	G	G	T	T	A	A	A	A	C	G	G	T	A	G	G	T	C	G	C	G	G	G	C	A	G	C	A	G	G	A	C	A	C	T	C	C	C	G	G	C	C	C	G	G	G	T	T	G	C	C	C	G	G	G	G	G	A	G	G	A	T	G	A	A	G	G	G	C	G	T	G	C	C	A	C	A	C	A	C	T	G	A	G	C	A	C	T	C	G	C	C	G	G	T	T	T	C	A	G	C	C	G	C	G	C	C	A	C	T	C	C	A	A	T	A	G	T	C	C	G	A	C	G	A	T	T	A	G	C	G	A	C	C	G	C	G	G	C	G	C	C	T	C	G	G	T	C	A	C	G	G	G	A	T	C	T	A	T	C	C	G	G	C	C	G	T	C	A	G	T	G	A	C	G	T	G	A	G	A	C	C	C	G	T	G	C	C	G	G	C	A	G	C	T	C	A	A	C	G	T	G	T	C	G	A	T	G	C	G	G	G	G	C	T	A	A	G	C	C	C	C	G	G	C	T	G	C	G	G	C	C	C	G	A	G	C	C	G	C	T	A	A	T	T	G	G	C	T	A	G	G	C	G	G	G	C	C	C	C	T	G	A	G	G	T	G	G	G	C	A	G	A	T	A	T	T	C	C	T	A	A	C	C	C	C	T	G	C	G	C	A	G	C	A	T	T	C	A	A	G	A	C	T	G	C	G	G	C	T	C	G	T	C	C	C	C	-	-	C	A	C	A	C	A	G	G	A	T	C	A	G	C	T	T	A	T	G	G	C	C	C	G	C	C	G	G	G	C	C	G	A	C	T	C	G	C	G	A	T	T	C	A	C	A	C	C	C	G	A	T	C	A	A	C	G	A	G	C	C	T	G	C	G	C	C	G	G	A	C	A	G	T	T	G	-	-	-	-	G	T	C	C	C	A	C	C	C	A	G	C	C	C	C	C	G	T	T	G	C	G	C	G	C	C	C	T	G	C	C	G	G	G	A	A	C	C	C	A	G	C	C	C	G	T	G	G	A	T	T	C	G	C	G	G	G	C	G	G	C	T	G	C	C	C	G	C	G	G	G	T	C	C	C	G	C	A	G	G	C	C	C	C	G	G	C	T	C	G	T	G	G	C	C	G	G	C	T	T	A	C	A	C	C	A	G	A	C	T	G	G	G	A	C	C	T	G	T	G	G	G	G	G	C	G	C	G	C	C	C	G	C	C	G	G	T	C	A	G	C	G	G	C	G	G	G	G	C	A	T	C	C	G	A	G	C	T	G	C	A	A	C	T	G	A	C	G	G	C	A	G	T	T	A	C	A	T	T	T	A	G	G	T	C	C	C	G	G	C	C	C	G	C	A	A	G	C	C	C	A	G	G	T	G	G	G	G	C	T	A	A	A	G	C	G	C	C	G	C	C	C	G	A	C	T	C	C	C	G	T	G	C	A	T	G	A	G	C	G	T	C	C	G	C	G	T	G	G	C	G	G	C	A	C	G	C	G	C	G	G	G	A	G	C	G	G	T	T	C	T	A	G	C	G	T	C	C	G	C	T	A	G	G	T	C	A	G	G	T	A	G	C	T	G	C	G	C	G	C	G	A	A	T	G	G	A	C	C	C	C	C	C	T	G	G	T	G	G	C	G	G	C	G	C	C	C	C	A	A	T	G	G	T	C	G	G	C	C	C	G	T	G	C	C	C	G	T	G	C	A	G	A	C	T	C	C	C	A	G	C	C	G	G	T	C	A	G	C	C	G	C	T	C	G	C	G	G	A	C	T	G	G	A	G	T	C	G	C	T	G	C	T	T	A	A	C	T	C	A	T	C	C	G	C	G	T	T	T	G	T	C	G	A	T	A	C	G	C	G	C	C	C	T	C	T	A	C	G	G	A	T	G	G	C	A	A	G	A	C	G	G	G	C	C	C	A	A	C	C	G	C	G	T	C	C	T	C	G	G	G	G	A	C	G	C	C	C	G	C	A	G	G	A	A	A	G	A	C	G	G	A	C	G	C	C	T	T	C	T	C	A	A	T	T	C	T	G	G	G	T	C	T	G	C	C	G	A	G	C	G	T	C	G	T	C	G	G	C	C	C	T	G	A	C	G	T	C	C	G	G	C	C	C	T	T	A	G	G	A	G	G	G	C	T	C	G	C	G	T	C	G	T	T	G	G	C	T	G	T	G	G	T	C	T	C	G	A	T	C	G	G	C	G	G	C	G	G	C	C	G	A	C	A	G	C	G	G	G	A	G	G	T	G	G	G	C	G	A	A	C	T	C	G	A	G	G	C	G	C	C	G	C	G	C	T	C	G	T	C	A	G	G	G	C	C	C	C	G	G	G	G	C	G	A	G	C	G	A	C	G	T	T	C	C	A	G	G	C	G	A	C	G	C	G	G	T	G	T	C	C	C	G	G	C	T	G	G	G	T	G	G	T	G	T	A	G	G	G	C	T	A	A	G	A	C	C	C	G	G	A	T	T	C	G	T	T	C	C	G	G	A	A	C	C	G	G	A	G	C	T	C	G	G	G	G	A	G	G	C	G	C	C	C	C	G	A	C	C	C	G	C	G	A	A	C	A	C	G	G	G	T	G	G	G	C	A	C	G	G	G	T	G	G	C	C	G	G	C	C	G	G	T	C	C	C	G	C	G	C	T	C	G	C	G	T	T	C	G	C	C	G	G	G	C	T	G	G	G	G	C	T	A	C	C	G	G	C	G	C	C	C	G	C	G	A	G	G	T	G	G	G	G	G	G	A	C	C	G	C	G	T	C	C	C	T	G	G	G	G	C	C	G	A	C	G	C	A	G	C	G	C	G	A	G	T	A	G	T	A	G	C	G	G	A	C	G	C	T	C	G	T	G	G	G	G	G	A	G	C	C	C	C	G	G	C	G	C	T	T	C	C	T	A	A	T	A	A	G	A	G	G	G	T	C	C	C	A	A	G	G	G	A	C	C	C	G	C	G	G	G	G	T	C	T	C	C	A	T	C	C	G	T	C	T	A	C	A	A	C	T	G	T	G	G	C	G	C	C	C	G	C	A	T	C	T	T	T	C	G	T	G	C	A	T	C	A	C	G	C	C	G	A	C	C	A	T	C	G	G	G	G	C	C	G	A	G	C	G	C	G	C	G	C	C	G	A	C	A	C	C	G	C	G	C	-	G	T	T	G	C	C	C	C	A	T	C	C	C	A	A	G	G	G	C	G	G	T	G	G	G	C	A	C	C	T	C	G	G	C	C	G	A	A	G	T	A	T	G	G	A	C	C	G	A	C	G	T	T	A	G	C	C	G	G	G	G	C	T	A	G	C	C	T	G	C	G	G	C	G	C	G	G	G	G	G	G	C	G	G	T	T	C	C	G	C	G	T	G	G	G	A	G	C	G	A	C	T	A	A	C	A	A	G	G	T	G	C	C	C	G	C	T	G	T	G	C	T	C	C	G	A	C	C	C	G	C	T	C	G	T	C	C	T	C	G	T	C	G	C	C	G	G	T	T	G	G	T	G	A	G	A	G	C	G	A	T	C	G	G	C	G	G	C	G	C	T	C	G	T	C	G	G	T	G	C	A	C	C	A	G	T	T	C	C	G	A	A	A	C	A	G	G	G	G	G	T	G	T	G	A	C	C	G	A	G	A	C	C	A	C	T	C	C	C	G	C	G	G	A	C	C	G	C	G	C	G	C	C	G	G	G	C	A	C	G	C	A	G	T	C	C	A	T	C	C	A	T	C	G	C	C	G	C	C	G	G	G	C	A	G	G	T	C	T	G	G	G	G	G	C	C	A	C	G	C	A	C	T	C	C	C	C	A	C	G	T	C	T	C	C	A	G	C	T	C	C	G	G	G	G	T	G	A	G	C	G	C	G	G	T	C	G	C	G	T	A	G	G	G	G	A	A	A	C	T	T	A	G	G	G	A	C	A	A	T	T	C	C	G	C	G	A	C	T	G	C	C	A	G	A	A	G	C	G	G	C	C	G	T	G	C	C	A	T	C	G	G	G	A	C	C	G	C	G	G	T	C	G	A	A	G	G	T	C	C	G	C	T	G	G	C	G	T	G	G	C	C	A	T	C	G	G	C	C	G	G	C	C	G	T	G	C	G	A	T	G	C	C	T	A	A	T	G	A	C	A	A	G	C	C	C	A	C	C	C	C	G	A	G	C	T	G	C	A	C	G	C	G	C	A	C	T	G	C	G	C	C	G	C	A	G	C	C	C	A	A	A	T	G	G	G	C	T	T	A	T	C	C	C	G	G	T	G	C	T	G	C	C	A	A	G	G	G	C	C	G	C	G	G	T	A	G	T	A	C	G	C	G	G	A	T	T	C	C	C	C	G	T	G	T	T	G	A	G	C	C	T	T	A	T	A	G	C	A	T	C	T	C	C	C	G	G	C	A	T	C	C	G	G	C	G	G	C	C	G	C	G	C	G	G	C	G	C	C	T	A	T	C	G	G	C	A	G	G	G	T	G	G	T	C	C	G	G	C	C	G	T	C	C	C	A	C	G	C	G	C	T	A	G	G	G	G	T	C	A	G	A	C	C	C	A	G	G	G	G	G	T	T	T	C	C	C	T	G	A	C	C	T	C	A	A	T	G	C	G	G	C	A	T	T	G	A	G	G	C	A	C	T	C	G	C	C	C	G	T	A	G	T	G	T	G	G	A	G	G	C	C	C	G	G	C	T	G	C	C	T	T	A	C	C	C	G	C	G	T	C	C	C	G	C	C	G	C	A	A	G	T	C	A	G	C	A	G	T	A	G	C	A	A	A	C	A	T	A	G	C	G	T	G	C	A	C	C	G	C	C	G	G	C	A	T	G	A	C	G	C	G	C	G	G	G	T	G	G	A	C	G	A	G	G	C	C	G	G	T	T	C	C	A	T	G	C	C	G	C	G	C	C	A	G	G	A	C	C	C	G	C	C	C	A	C	G	C	T	C	C	T	G	C	G	T	G	G	C	A	A	G	T	C	T	G	A	C	C	A	C	C	C	A	C	C	G	G	T	C	A	C	C	G	A	C	G	C	G	G	G	T	C	C	T	T	A	T	G	C	G	A	G	C	G	C	C	A	A	A	T	G	C	C	G	C	C	T	G	C	G	C	T	C	G	C	G	G	T	A	C	C	C	C	C	A	G	A	T	A	A	G	A	C	C	G	C	G	G	T	G	A	G	T	C	C	G	C	C	T	G	C	G	C	C	C	G	G	C	G	T	A	C	C	G	C	C	C	T	C	G	T	C	G	A	C	C	G	G	C	G	G	C	C	C	G	A	C	C	C	C	C	C	G	A	T	C	T	T	C	A	A	G	C	T	G	C	A	A	C	C	G	G	A	A	C	A	G	A	G	T	A	C	G	-	C	T	G	T	C	G	C	C	G	A	C	A	A	C	G	C	T	C	G	A	C	G	A	T	C	G	C	T	C	A	C	A	C	G	A	G	C	G	C	C	G	G	C	T	C	C	G	C	T	C	T	G	C	A	C	A	G	C	G	A	G	C	C	T	G	G	C	T	G	G	C	G	C	G	A	G	T	A	G	T	G	A	T	C	T	G	G	T	G	C	G	G	C	T	G	C	A	T	G	T	A	G	A	T	G	A	C	G	A	T	G	C	T	C	G	G	T	G	G	C	C	C	T	C	T	G	C	C	C	G	G	C	C	G	T	C	C	C	T	C	A	C	G	G	G	G	C	T	C	C	A	G	T	T	C	G	G	G	G	T	G	A	T	C	G	G	G	C	G	A	T	C	A	A	C	C	C	G	G	C	C	G	A	A	G	T	C	C	T	A	C	G	G	C	G	C	C	C	C	G	C	T	A	G	A	A	C	C	T	G	C	C	G	C	G	G	G	G	G	G	C	G	C	T	G	A	G	C	C	A	G	C	G	G	C	C	C	A	G	G	G	C	A	T	A	T	G	G	C	G	C	C	A	-	T	A	C	A	A	T	C	C	A	A	G	A	C	C	A	A	C	C	A	A	C	C	A	C	A	A	A	G	C	C	G	G	C	G	C	C	G	T	C	G	C	G	G	G	C	C	A	A	G	G	G	T	C	C	G	T	T	G	T	T	G	C	A	C	C	G	T	G	G	T	T	A	C	G	C	T	C	C	T	C	T	G	C	G	C	C	T	T	G	C	G	T	G	G	G	G	A	C	G	C	A	C	A	A	G	G	C	G	C	G	G	A	G	G	G	C	G	T	G	C	C	G	G	C	G	C	A	C	C	G	C	C	A	T	G	G	G	A	G	A	C	A	C	C	G	C	G	C	G	G	T	G	C	G	G	G	C	G	G	G	G	G	A	C	G	G	G	G	G	G	G	C	T	C	G	G	C	A	G	A	G	G	G	G	G	A	C	T	G	G	C	G	A	C	T	A	A	T	A	C	T	C	T	C	A	C	G	T	A	C	A	A	A	C	C	G	T	-	C	T	C	C	G	C	G	C	A	C	G	C	C	G	C	A	C	T	C	A	G	C	C	A	G	C	T	G	G	G	C	A	G	G	C	G	A	A	G	T	G	C	A	T	C	G	G	C	A	A	T	C	C	T	T	C	C	C	A	C	G	G	C	C	C	G	C	C	C	C	G	C	A	A	T	A	C	A	C	C	C	T	C	G	C	C	C	G	A	A	G	C	G	G	C	G	A	C	G	G	C	T	T	C	A	C	A	G	T	C	C	G	C	C	G	A	C	T	C	A	C	G	C	C	T	C	A	C	C	T	G	C	C	G	C	C	C	G	T	C	C	T	C	T	G	T	T	A	A	G	G	C	C	A	G	G	T	C	T	G	A	G	G	G	G	A	G	A	T	T	A	C	G	G	G	C	C	C	C	C	G	A	C	C	G
IndividualH223	C	C	G	G	G	G	G	C	C	C	G	A	A	G	C	C	C	C	C	A	G	G	C	G	A	G	C	T	G	G	C	T	G	C	G	C	A	G	C	C	G	C	T	A	G	T	A	C	G	C	T	C	C	A	T	C	G	C	G	C	C	C	A	T	G	G	G	T	C	A	C	T	C	T	G	T	G	A	C	T	G	C	G	C	C	T	A	T	T	C	C	G	-	C	T	C	C	A	G	C	T	T	C	C	G	G	A	G	A	G	C	G	G	C	T	G	G	C	A	G	G	G	G	G	C	C	T	C	T	G	G	T	T	C	C	C	G	A	A	G	G	A	A	G	G	G	G	T	C	G	G	G	A	C	T	C	G	G	G	T	G	A	A	G	G	T	G	G	C	G	C	G	G	G	A	G	G	C	C	A	A	T	C	A	C	C	G	C	A	G	G	T	C	T	G	G	G	C	G	T	G	C	G	C	G	C	G	C	G	A	A	T	G	G	T	T	G	T	A	C	C	T	C	G	T	C	G	T	C	C	G	G	C	G	A	C	C	G	T	A	G	A	C	A	A	T	G	C	T	G	T	C	C	G	G	C	A	G	G	G	C	C	A	G	C	C	G	G	C	G	C	C	T	C	C	G	C	G	A	G	G	T	A	A	C	C	C	G	C	C	G	T	A	G	C	C	C	C	C	A	A	C	T	A	G	G	G	C	C	T	A	T	G	G	G	G	A	C	A	A	C	C	T	G	C	G	T	G	A	G	T	C	G	C	T	C	C	G	G	C	G	A	T	G	G	C	C	T	C	C	T	A	C	T	G	A	G	C	C	T	A	G	C	C	G	T	C	C	C	G	A	G	C	A	T	G	G	G	G	G	C	G	A	A	G	C	G	C	G	A	T	G	A	C	G	G	C	A	C	C	G	G	C	G	G	G	T	G	G	C	G	G	G	A	C	G	G	C	C	G	C	C	C	G	C	T	G	T	A	A	C	T	G	G	C	A	C	C	A	T	C	T	C	C	G	A	G	A	G	G	G	C	A	C	T	C	C	C	T	C	T	C	T	G	C	G	C	C	G	G	T	C	C	-	G	C	C	C	C	G	C	T	G	C	G	C	T	C	T	C	C	G	G	G	C	G	C	A	C	A	A	G	G	C	G	G	G	G	T	G	C	G	T	A	G	G	G	C	G	T	C	G	G	C	C	T	G	C	A	A	C	G	C	T	G	T	G	T	G	C	C	C	G	C	G	T	A	G	T	C	C	-	G	C	A	C	T	C	G	G	G	T	C	C	G	A	G	G	C	G	G	C	G	G	C	T	G	G	G	C	T	G	-	G	T	G	T	G	G	G	G	G	C	C	G	C	C	C	G	C	C	A	G	G	C	T	C	C	C	C	T	T	C	G	G	T	T	C	G	T	G	G	G	C	G	C	A	A	C	C	C	C	T	C	G	C	G	A	C	T	C	G	T	A	C	C	C	C	G	A	G	C	A	C	C	C	G	G	A	G	A	G	G	C	C	G	T	T	C	G	A	G	C	C	C	C	G	C	C	G	A	C	C	A	T	C	G	C	C	T	C	G	G	C	G	G	T	A	C	C	G	G	G	T	G	C	C	G	A	C	A	T	G	T	A	G	A	C	C	C	G	A	G	G	C	T	G	A	C	C	A	T	T	C	T	G	C	C	C	T	C	C	A	C	G	G	C	G	T	C	C	C	A	T	G	C	T	G	C	G	G	G	A	T	A	C	C	A	G	G	G	A	A	G	G	C	A	T	C	G	C	C	G	A	G	T	A	C	A	G	G	T	A	G	G	A	C	T	C	G	C	C	G	T	C	A	C	T	T	A	A	C	C	A	C	G	C	G	C	C	G	C	G	C	C	C	G	G	A	G	G	G	C	G	C	T	C	T	A	C	A	A	G	C	C	A	C	A	C	A	G	G	A	C	G	G	A	G	C	C	G	C	T	G	C	A	G	G	C	C	T	C	C	T	C	G	T	C	G	C	G	C	T	C	C	C	G	C	G	A	T	G	T	C	C	C	A	G	G	A	C	C	C	C	C	A	T	G	G	C	T	T	C	T	G	C	T	C	T	G	T	G	C	A	C	T	C	T	G	T	C	C	A	G	G	A	T	T	C	A	A	G	C	C	C	T	A	C	C	C	G	T	C	G	T	T	G	G	G	C	A	G	C	C	G	C	C	C	G	T	C	T	C	G	G	A	C	G	C	A	G	C	T	C	C	T	C	C	T	T	A	C	T	G	G	C	G	G	G	T	C	C	A	T	C	C	C	C	C	G	G	G	C	C	T	C	G	C	G	G	G	G	G	C	A	C	G	C	C	C	C	G	A	T	G	C	G	C	T	G	G	C	C	C	T	C	T	G	C	C	C	C	C	A	G	G	C	C	G	A	C	A	A	C	C	C	G	G	A	T	T	T	C	C	A	C	A	C	C	T	A	T	A	C	C	G	A	G	T	C	T	G	A	C	C	G	C	G	G	C	G	T	G	C	C	C	C	T	C	A	C	T	T	A	G	G	A	T	C	G	A	G	C	G	C	G	C	T	G	G	A	G	C	C	C	G	T	C	T	C	T	C	T	C	C	G	T	A	T	C	G	G	A	A	T	T	G	C	C	G	G	C	G	A	T	A	C	G	C	G	C	C	C	C	A	G	G	G	C	T	C	C	A	C	A	C	T	T	A	C	T	T	C	C	A	A	C	A	C	C	A	G	G	C	T	C	A	C	C	T	C	T	T	A	T	G	T	C	G	A	G	T	A	C	C	T	C	G	T	T	C	T	T	A	C	A	G	C	G	G	C	A	G	C	A	-	G	G	C	G	A	G	G	G	C	A	C	C	C	C	C	G	C	C	G	A	G	G	A	A	C	G	C	A	G	A	G	A	G	C	A	A	C	C	C	A	G	G	C	G	T	C	G	C	A	C	A	C	C	G	A	G	G	T	G	A	C	G	A	G	A	A	T	G	T	G	C	T	G	G	G	T	C	C	A	C	C	G	C	G	G	G	T	T	C	A	C	G	C	A	T	C	C	G	A	C	C	G	G	C	G	T	C	G	G	C	G	C	C	G	C	A	C	G	C	C	C	G	G	C	T	G	A	G	G	C	C	A	A	C	C	G	G	A	T	G	A	T	A	G	A	G	A	G	T	C	A	G	G	G	T	G	T	G	G	A	G	G	G	T	G	A	G	T	G	G	A	G	C	C	G	C	C	A	G	T	G	C	C	C	G	A	G	T	G	C	A	A	C	A	G	A	G	G	G	C	G	G	T	G	T	C	A	A	C	T	G	C	G	G	G	G	C	G	C	G	G	C	T	C	C	T	C	T	C	C	G	C	A	C	T	G	C	T	G	C	C	G	T	C	A	T	T	G	G	G	C	C	C	C	A	T	C	A	C	A	T	G	G	C	C	A	A	G	G	A	C	G	A	C	T	T	G	G	T	C	T	T	A	A	T	C	G	G	C	C	G	T	T	T	A	G	C	G	G	C	C	C	T	G	T	G	C	C	T	C	G	G	A	G	C	G	C	G	G	G	C	G	C	G	A	T	G	A	T	A	A	C	G	G	T	A	G	C	T	T	G	T	A	C	G	G	C	G	G	G	G	T	G	A	A	G	G	G	T	G	C	G	T	C	C	C	C	C	G	G	C	T	A	C	C	C	G	C	T	G	C	G	G	C	A	C	C	A	G	A	A	T	A	G	A	T	G	G	A	G	C	G	G	C	G	C	G	C	G	C	C	C	C	G	G	G	T	T	C	G	G	C	G	G	T	A	T	T	C	C	G	A	G	C	A	G	T	A	G	A	C	G	G	T	C	C	C	A	C	G	G	G	C	G	G	G	G	G	T	G	C	G	T	G	G	C	G	C	C	C	A	G	C	G	G	A	G	G	C	C	C	C	G	C	T	C	T	G	C	C	C	C	A	G	G	G	G	A	G	G	A	A	C	G	T	C	C	T	G	G	T	T	A	A	C	T	C	T	G	G	G	C	G	G	T	C	T	T	C	T	C	C	T	T	C	C	C	T	G	C	C	G	C	C	C	A	G	A	G	C	G	G	T	T	A	T	C	C	C	C	C	C	A	A	C	T	C	T	T	T	G	C	T	C	C	G	A	T	T	G	C	G	C	C	G	C	C	C	T	T	C	G	C	T	C	C	C	A	C	T	G	G	A	C	G	T	G	C	C	T	G	C	T	A	A	G	A	T	T	C	C	T	T	C	C	C	G	G	G	C	G	C	G	C	G	T	C	G	C	T	G	C	C	C	G	G	C	C	A	T	G	G	G	C	A	G	C	G	C	G	G	G	G	C	G	G	T	C	G	G	G	C	G	G	T	G	C	C	C	C	T	G	G	T	C	C	T	G	C	C	G	C	C	C	C	C	C	C	G	C	G	G	G	C	G	G	G	C	G	G	G	C	G	G	G	G	C	G	C	C	G	G	T	T	C	G	C	G	C	G	A	C	C	G	A	G	G	A	T	G	A	A	C	G	C	C	G	A	G	C	G	T	C	G	A	C	G	A	C	G	A	G	G	C	T	A	C	G	T	A	C	G	T	G	G	G	G	C	C	C	G	G	C	A	G	T	C	C	C	A	G	C	C	C	C	C	T	C	C	C	G	G	C	T	C	G	G	A	T	C	G	G	T	G	C	G	C	T	T	G	C	C	G	C	A	A	T	C	A	G	C	G	C	G	G	G	C	G	T	T	C	C	G	A	G	G	G	T	G	C	A	C	C	G	C	C	G	C	A	G	G	C	G	G	C	C	T	G	C	A	C	G	T	C	G	G	G	G	C	C	T	G	C	C	C	A	G	C	G	T	C	G	A	C	T	G	G	T	G	C	G	C	C	G	A	C	G	A	A	G	T	C	C	A	T	C	G	T	C	T	G	G	G	G	C	G	G	G	A	G	G	G	G	C	C	G	C	A	C	G	G	G	A	G	A	A	G	T	G	G	A	G	A	T	C	T	T	G	G	A	A	G	C	G	G	C	A	A	G	T	C	G	C	G	G	C	C	C	T	T	A	C	C	G	A	G	C	C	G	G	T	C	T	C	G	C	C	G	C	G	A	G	A	C	A	G	C	C	G	A	T	T	C	C	G	T	A	G	C	G	G	C	T	C	A	G	C	C	C	G	C	C	G	T	G	C	C	C	G	G	G	A	C	C	C	G	G	T	G	G	C	C	G	G	G	A	A	T	G	G	A	C	G	C	G	G	C	C	A	C	T	T	G	C	C	A	C	C	G	C	C	G	A	T	C	A	A	C	G	C	A	G	G	G	C	C	G	G	G	G	C	C	C	C	A	C	T	T	A	T	C	C	G	T	A	C	G	T	T	G	C	G	T	T	T	G	T	A	T	G	G	A	T	C	C	A	C	T	T	G	C	C	C	C	C	C	C	G	C	A	G	C	G	A	C	G	G	T	C	A	C	T	A	T	T	A	C	C	G	G	C	A	A	C	C	A	C	C	A	C	T	G	C	G	C	C	C	C	G	C	C	A	C	G	G	G	C	C	G	C	A	A	A	A	G	A	G	C	G	G	C	A	T	C	C	T	C	C	A	C	G	G	C	G	C	G	G	C	G	T	G	G	C	A	T	T	C	G	T	G	T	T	A	C	T	G	C	G	C	C	G	G	T	C	G	C	G	T	C	C	C	C	T	T	C	G	G	T	G	C	C	G	A	A	T	A	G	C	T	G	G	C	C	G	C	G	G	A	C	G	G	G	C	G	T	G	G	G	C	G	C	G	T	G	C	A	A	C	T	C	G	C	C	A	C	A	C	G	A	A	G	C	G	G	G	G	C	G	C	T	G	G	G	C	G	C	C	C	G	C	A	A	A	C	A	C	C	C	G	C	A	A	G	C	A	T	G	C	C	C	C	A	C	A	G	G	C	G	A	C	C	C	G	G	C	G	G	C	G	G	G	A	C	C	G	C	A	T	A	T	C	C	T	C	C	T	A	G	C	A	A	G	T	G	T	C	G	G	G	C	G	T	C	C	T	C	G	T	T	G	C	G	G	G	A	C	C	G	G	C	C	G	T	G	C	G	T	C	C	C	G	G	C	T	G	G	C	C	G	A	G	C	G	T	C	G	G	T	C	T	G	G	T	T	C	G	C	G	C	A	G	T	A	C	C	G	C	G	G	C	A	G	G	G	C	C	G	C	G	C	G	C	A	G	G	G	G	G	C	C	G	C	C	G	A	G	G	C	T	G	G	A	G	C	T	C	C	G	G	G	C	C	G	C	A	C	C	G	G	T	G	T	C	C	A	G	C	G	C	C	T	G	C	G	C	C	G	C	C	T	G	C	T	T	C	G	C	G	A	C	T	T	C	T	T	C	C	T	-	C	T	C	G	C	T	G	G	C	T	T	C	C	A	C	G	A	T	G	C	G	G	G	T	C	C	G	G	G	T	T	C	A	C	A	C	C	C	T	A	T	G	G	G	G	A	C	C	A	C	G	C	C	C	C	T	T	A	G	G	C	G	A	C	T	G	T	T	A	G	T	C	G	C	C	G	C	A	G	C	C	G	C	G	G	G	G	T	T	A	G	G	C	C	A	G	C	C	G	A	C	G	C	C	A	G	C	G	A	T	C	C	C	G	C	T	C	T	G	C	C	G	C	C	G	G	C	T	G	C	T	G	A	C	T	A	G	A	A	T	C	C	A	C	C	C	C	C	G	C	G	A	C	G	A	C	C	T	A	G	C	C	G	C	C	A	G	G	T	G	T	C	C	A	C	C	G	A	G	G	C	C	T	A	A	C	A	G	G	C	G	C	C	A	C	G	A	T	T	C	C	G	G	G	G	C	C	C	C	C	G	C	C	T	G	C	G	G	G	G	A	C	C	T	C	C	C	C	C	A	T	G	C	T	A	T	C	A	A	C	G	T	T	C	C	G	G	G	A	C	G	T	A	T	C	G	A	T	G	C	G	C	G	C	G	C	C	A	G	C	C	G	G	T	T	A	G	G	T	G	T	T	G	G	A	G	C	C	T	T	T	T	T	C	G	T	T	T	T	C	C	C	C	C	G	G	C	C	G	G	C	T	G	G	T	C	G	C	G	T	C	G	C	T	T	A	C	G	G	C	C	G	C	C	C	G	C	C	G	C	G	A	A	C	G	T	C	C	C	A	C	C	C	C	C	G	C	G	C	G	C	A	C	C	C	C	C	G	G	G	G	G	C	C	C	T	A	C	G	C	G	G	G	C	C	T	G	A	C	G	G	C	C	A	G	T	C	T	C	A	T	G	C	A	G	G	C	G	G	A	G	G	T	C	G	G	A	T	G	C	T	A	C	A	C	C	C	C	C	C	C	G	G	A	C	C	C	G	A	A	A	C	-	C	G	C	C	C	G	G	G	T	G	A	G	T	A	C	A	C	C	C	C	C	G	A	G	T	A	G	C	C	C	C	T	C	G	G	A	C	G	G	A	C	C	C	A	G	T	T	T	C	C	G	C	C	G	G	C	C	T	T	G	C	C	A	A	T	A	G	G	T	T	G	C	G	A	C	G	G	G	A	T	C	G	T	C	G	G	C	C	A	A	C	G	G	A	G	C	A	C	G	C	G	A	C	C	G	G	G	T	A	G	C	G	T	C	T	G	A	G	C	A	G	C	G	G	G	C	G	C	C	A	G	G	C	G	C	T	A	G	C	A	C	T	T	C	C	G	G	C	C	G	A	C	C	A	T	G	C	C	T	C	C	C	G	C	C	C	G	A	G	T	G	T	C	C	C	C	G	C	C	C	C	A	T	C	C	C	G	C	G	C	G	C	C	C	G	C	G	C	C	G	G	C	G	A	C	G	C	G	G	G	T	C	G	C	C	C	T	C	C	C	T	G	A	T	C	C	G	C	G	G	C	A	G	A	T	A	A	C	A	C	C	C	G	T	C	A	G	G	A	G	C	G	A	G	T	G	G	T	T	G	C	C	C	C	A	C	G	C	G	G	C	C	G	G	T	T	G	G	G	G	C	G	C	T	G	A	G	G	C	C	G	C	G	C	T	C	G	T	G	G	G	G	C	G	C	C	C	T	T	A	G	G	A	G	C	T	G	C	G	G	A	G	C	G	C	C	G	C	A	G	T	G	G	G	G	C	C	T	C	C	C	G	G	G	A	G	C	T	C	G	G	T	C	G	A	G	G	G	C	C	T	C	C	C	C	G	G	T	C	G	T	C	C	G	T	G	C	C	C	C	T	T	C	G	C	G	G	C	C	C	C	G	C	C	A	C	C	C	G	G	G	G	C	C	T	C	G	C	C	C	G	G	C	C	G	G	G	T	A	G	C	T	G	G	A	C	C	G	C	G	G	T	C	A	C	C	T	A	T	A	G	C	G	G	G	A	A	G	C	C	C	G	G	C	G	C	C	C	C	C	G	C	G	C	G	C	G	G	A	G	G	A	A	G	T	G	C	G	C	T	T	C	A	T	C	C	G	T	T	G	C	G	A	C	C	C	T	C	G	C	G	C	G	C	C	G	T	G	T	G	C	C	G	G	C	C	A	C	T	C	T	G	C	G	T	T	T	C	T	C	C	G	T	C	G	T	T	G	C	G	G	T	C	G	C	T	C	G	C	G	G	C	T	G	G	C	C	G	T	C	C	T	C	C	G	C	G	T	C	C	G	T	G	A	C	C	G	T	C	C	C	C	C	A	G	C	G	C	G	C	G	G	T	G	C	C	A	C	A	C	A	C	G	A	G	A	A	C	G	C	G	C	G	T	G	G	C	G	G	T	C	C	C	C	C	C	A	C	G	A	G	G	G	G	C	G	G	C	G	G	G	C	G	G	A	G	G	C	G	G	G	G	C	C	G	C	C	T	A	C	G	C	C	T	A	C	G	G	C	C	C	C	C	T	A	G	G	C	C	T	A	C	G	C	A	C	G	C	C	G	C	C	C	A	C	G	G	C	G	C	G	T	G	T	C	C	C	T	C	G	G	G	G	G	A	C	C	T	C	C	A	C	T	G	G	A	G	C	C	C	C	T	T	C	G	T	T	C	G	C	C	C	G	T	G	C	C	C	C	C	C	A	C	G	C	C	G	C	C	A	C	C	C	G	G	A	G	C	G	C	G	G	C	C	G	T	G	T	A	C	C	C	C	T	C	T	C	G	A	C	G	G	T	T	C	C	C	C	G	T	C	T	C	G	T	C	G	A	A	C	C	A	C	C	T	C	G	C	A	A	C	C	G	G	C	G	T	C	C	C	C	G	A	C	G	C	G	C	C	G	C	A	G	C	A	C	C	A	G	G	T	A	G	C	C	C	C	A	G	C	A	C	A	T	C	C	G	C	G	C	C	C	G	C	G	T	C	C	A	T	C	C	A	A	C	C	T	C	G	A	T	C	C	G	C	C	A	G	C	G	C	C	C	C	T	C	G	T	C	G	C	C	C	-	C	G	A	C	G	C	C	T	G	C	C	C	A	G	C	C	C	C	C	C	C	G	T	C	C	C	G	C	C	C	C	A	C	T	G	C	C	T	G	C	C	G	T	G	C	C	T	A	C	G	T	G	C	G	G	T	G	G	C	G	C	C	C	C	A	G	C	C	G	C	T	T	C	C	G	G	T	G	T	G	G	C	C	G	C	C	C	G	G	G	C	G	T	C	G	T	G	C	G	C	A	T	T	G	C	G	G	C	G	C	G	C	G	T	G	T	G	C	T	C	T	G	C	C	G	C	G	T	C	C	G	G	G	C	C	A	G	C	G	G	G	T	C	T	G	C	G	T	A	T	C	A	A	G	T	A	A	T	C	G	G	T	C	C	C	T	G	C	A	A	C	G	T	C	G	G	T	C	G	T	A	T	G	C	G	C	T	G	C	C	G	A	A	A	A	C	G	G	T	G	G	A	T	C	T	G	G	G	C	G	G	G	A	C	A	G	G	C	G	C	A	G	G	G	A	C	C	A	G	G	C	G	A	C	G	G	G	A	C	G	A	G	A	G	C	T	G	C	C	C	G	C	C	T	C	C	C	T	C	C	G	G	G	G	G	A	C	C	A	G	C	A	G	G	G	C	G	T	C	G	C	A	G	C	C	A	T	A	T	G	T	C	G	A	C	C	G	C	C	C	T	A	T	A	G	G	G	C	C	G	C	C	C	C	C	C	G	C	C	C	T	C	G	G	T	G	A	C	C	T	T	G	A	A	C	G	G	C	A	C	T	T	C	C	C	G	C	A	T	C	G	G	G	T	A	C	C	G	C	C	C	A	G	C	T	C	G	C	C	C	G	A	C	G	A	C	G	C	A	C	G	G	C	T	C	A	T	C	G	C	C	C	C	G	G	G	C	A	C	A	C	C	A	T	C	G	C	C	G	C	A	C	C	T	C	C	C	G	G	T	C	C	C	C	C	C	G	C	C	C	G	G	C	T	G	G	C	G	A	G	C	A	T	T	A	C	T	T	G	T	G	A	C	G	A	C	T	T	G	G	G	G	C	T	C	G	C	C	C	C	G	G	C	C	G	C	G	T	A	G	G	G	C	G	G	C	C	G	G	C	G	C	G	T	C	G	T	G	A	G	G	G	T	C	G	T	C	C	G	C	C	A	T	T	T	C	G	G	T	T	G	C	T	G	T	C	G	G	C	C	T	G	C	A	C	A	A	G	G	G	A	G	A	C	A	C	G	G	G	G	T	G	T	G	C	G	C	C	C	T	C	C	C	T	C	T	C	G	G	G	G	C	C	C	T	G	G	C	C	T	G	C	G	G	G	G	T	G	T	T	C	A	G	C	T	C	G	A	G	C	G	G	G	A	G	C	G	C	T	G	A	A	G	C	C	A	G	T	C	G	C	A	C	C	T	A	C	G	G	G	G	G	G	A	A	G	C	G	C	G	G	C	C	C	A	G	T	A	G	T	C	C	C	G	G	C	C	C	C	G	T	G	G	G	C	G	T	G	C	G	T	C	G	C	C	T	C	C	A	A	C	T	C	C	C	C	C	G	A	G	G	A	T	G	T	T	G	C	A	C	C	A	C	C	T	C	C	T	T	T	C	G	C	C	G	G	G	C	T	T	T	C	C	C	T	G	A	C	T	G	C	C	C	C	A	G	G	C	G	C	G	C	T	C	C	C	G	C	C	C	C	C	T	C	C	C	C	C	T	C	C	T	C	G	G	C	T	C	A	T	C	G	C	C	G	C	C	C	A	C	A	C	C	T	C	C	C	A	C	C	C	T	C	C	G	A	G	C	T	G	C	G	C	C	C	C	G	C	C	G	C	G	G	G	G	C	A	G	C	C	G	C	A	C	C	G	C	C	A	G	T	G	G	C	C	A	C	C	G	G	C	A	C	C	G	T	A	A	T	G	C	G	C	A	A	C	T	G	C	G	C	G	C	C	A	A	G	G	A	C	G	C	G	A	C	T	C	G	C	C	A	G	A	G	G	T	G	G	G	T	G	C	G	A	G	G	G	A	G	C	G	G	G	T	T	C	G	A	G	G	A	G	A	C	G	C	G	A	G	G	A	C	G	G	G	C	G	C	C	C	G	C	C	G	G	G	C	G	C	G	G	C	T	C	G	A	G	G	C	C	C	C	G	T	A	G	T	C	G	C	C	C	C	T	C	A	G	G	C	A	G	G	C	G	C	G	T	G	C	G	G	G	G	C	C	G	C	G	A	G	T	G	C	G	A	T	G	A	G	G	A	A	T	A	G	G	T	C	T	A	C	T	C	C	G	G	G	G	A	A	-	C	T	C	C	T	G	G	G	G	G	T	T	G	A	G	G	G	G	G	T	T	A	A	A	A	C	G	G	T	C	G	A	T	C	G	C	G	G	G	C	A	T	C	A	G	G	A	C	A	C	T	C	C	C	G	G	C	C	C	G	G	G	T	T	G	C	C	C	A	G	G	G	G	A	G	G	G	G	C	T	T	G	G	G	C	G	T	G	C	C	A	C	A	C	A	T	T	G	C	G	C	A	C	T	C	G	C	C	G	G	G	T	T	C	G	G	C	C	G	C	G	C	C	G	C	T	C	A	C	A	T	A	G	T	C	C	G	G	C	G	A	T	C	A	G	C	G	A	C	C	G	C	G	G	C	G	C	C	T	C	G	G	T	C	A	C	G	G	G	-	T	C	T	A	T	C	C	G	G	C	C	G	T	C	A	G	C	A	A	C	G	C	G	A	G	A	C	G	C	G	T	G	T	T	G	G	C	A	G	C	T	C	A	G	C	G	C	G	T	C	G	A	T	G	C	G	G	G	G	T	T	A	A	G	C	C	C	C	G	G	C	T	G	G	G	G	C	C	C	G	A	G	C	C	G	C	T	A	A	T	T	G	G	C	T	A	G	G	C	G	G	G	C	C	C	C	C	G	A	G	G	T	G	A	G	C	A	C	G	T	A	T	T	C	C	T	A	A	C	C	C	C	T	G	C	G	C	A	G	C	A	T	T	C	A	A	G	A	C	T	G	C	G	G	C	T	C	G	T	T	C	C	C	C	-	A	A	C	A	C	G	G	G	T	T	C	A	G	C	T	T	A	T	G	G	C	C	C	G	C	C	G	G	G	C	C	G	A	C	T	C	G	C	G	A	T	T	C	A	C	A	C	C	C	G	A	T	C	A	A	C	G	A	G	C	C	T	G	C	G	C	G	G	G	A	C	G	G	G	C	G	-	-	-	-	G	T	C	C	C	A	C	C	C	A	G	C	C	C	G	C	G	G	T	G	C	G	T	G	C	C	C	G	G	C	C	G	G	G	G	A	C	C	C	A	G	C	G	C	G	T	G	G	A	T	T	C	G	C	G	G	G	C	G	G	C	T	G	C	C	C	G	C	G	G	G	T	T	C	C	G	C	A	G	G	C	C	C	C	G	G	C	T	C	G	T	A	G	C	C	G	G	C	T	T	T	T	G	C	C	A	G	A	C	T	G	G	G	A	C	C	T	G	T	G	G	A	A	G	C	G	C	G	C	C	T	G	C	C	G	G	T	T	A	G	C	G	G	T	G	G	G	G	C	G	C	C	C	G	G	G	C	T	G	C	A	C	T	T	G	C	C	G	G	C	A	G	T	T	A	A	A	T	T	T	A	G	G	T	C	C	C	G	G	C	C	C	G	C	A	A	G	C	C	C	A	G	G	T	G	G	G	C	C	T	A	A	A	G	C	G	C	C	G	C	C	C	G	A	C	T	C	T	C	G	C	G	A	A	T	G	A	G	C	G	C	T	T	G	C	G	T	G	G	C	G	G	C	A	C	G	A	G	C	G	C	A	A	G	C	G	G	T	T	C	T	A	G	C	G	T	C	C	G	C	C	A	G	G	T	C	G	G	G	T	A	G	C	T	G	C	G	C	G	C	G	A	C	C	G	G	C	C	C	C	C	C	C	T	G	G	T	G	G	C	G	G	C	G	C	C	G	C	G	A	T	G	G	A	C	G	G	C	G	C	G	T	G	C	C	C	G	T	G	C	A	G	A	C	G	C	T	G	G	C	C	C	G	G	T	C	G	T	C	C	G	C	T	T	G	C	G	G	C	C	T	G	G	A	G	T	C	G	C	T	G	C	T	T	G	G	C	T	C	A	T	C	C	G	C	G	T	T	T	G	T	C	G	G	C	T	C	G	C	G	C	C	C	T	C	A	A	C	G	G	A	T	G	G	C	A	A	G	A	C	G	G	G	C	C	C	A	T	C	C	G	C	G	C	C	C	T	A	G	G	G	G	A	C	C	C	C	C	G	C	A	G	G	A	A	A	G	A	C	G	G	G	C	G	C	C	T	T	C	T	C	G	A	A	T	C	T	G	G	G	T	C	T	G	T	C	G	A	G	C	G	T	C	G	T	C	G	G	C	C	C	T	G	A	C	G	T	C	C	G	G	C	C	C	T	T	A	G	G	A	G	G	G	T	G	C	G	C	G	T	C	G	T	T	G	G	C	T	G	T	G	G	T	C	G	C	G	A	T	C	G	G	T	G	G	C	G	G	C	C	G	A	C	A	G	G	G	G	G	G	G	G	T	G	C	G	C	G	A	G	C	T	C	G	G	G	G	C	G	C	C	G	C	G	C	T	C	G	T	C	T	G	G	G	C	C	C	C	G	G	G	G	C	G	A	G	C	G	A	C	G	T	T	A	C	C	A	T	C	A	G	C	G	C	G	G	T	G	T	C	C	C	G	G	C	T	G	G	G	C	G	G	C	G	T	A	G	G	G	C	T	A	A	G	A	C	C	T	G	G	A	T	T	C	G	T	T	C	C	G	G	A	A	G	C	G	G	A	G	C	T	T	G	G	G	G	A	G	G	C	G	C	C	C	C	G	G	C	C	C	A	T	G	A	G	C	G	C	G	G	G	T	G	G	G	C	A	C	G	G	G	T	G	G	C	C	G	G	C	C	G	G	A	C	C	C	G	C	G	C	T	C	G	C	G	T	T	C	G	C	C	G	G	G	C	T	G	G	A	G	C	T	A	C	C	G	G	C	G	C	C	C	G	C	G	G	G	G	T	G	G	G	G	G	G	A	C	C	G	C	G	T	C	C	C	T	G	G	G	G	C	C	G	C	C	G	C	A	G	C	A	C	G	G	G	T	A	G	T	A	G	C	G	G	A	C	G	C	T	C	G	C	G	G	G	G	G	A	G	C	T	C	C	G	G	T	A	C	C	T	C	C	T	A	A	A	A	A	G	A	G	G	G	T	C	C	C	A	A	G	G	G	A	C	T	C	G	C	A	G	G	G	T	C	T	C	C	A	T	C	C	G	T	C	T	A	C	C	A	C	T	G	T	G	G	C	G	C	C	C	G	C	A	T	C	T	T	C	C	G	T	G	C	A	T	C	A	C	G	C	C	G	T	C	C	A	T	C	G	G	G	G	C	C	G	A	G	C	G	C	G	C	G	C	C	G	A	C	A	C	C	G	C	G	C	-	G	C	T	G	C	C	C	C	A	T	C	G	C	A	G	G	G	G	C	G	G	C	G	G	G	C	A	C	C	T	A	G	G	C	C	G	A	G	G	T	A	T	G	G	A	C	C	G	A	C	G	T	T	A	G	C	C	G	G	G	G	C	T	G	G	C	C	C	G	C	G	G	C	G	C	G	G	G	G	G	G	T	G	G	C	T	C	C	G	C	G	T	G	G	G	A	G	C	G	A	C	T	A	A	C	A	A	A	G	T	G	G	C	C	G	C	T	G	T	G	C	T	C	C	G	A	C	C	C	G	C	T	C	G	T	C	C	T	C	G	T	C	G	C	C	G	G	T	T	G	G	G	G	A	A	G	T	C	G	A	T	C	G	A	C	G	G	C	G	C	T	C	G	T	C	G	G	T	G	C	A	C	C	A	G	T	T	C	C	G	A	A	A	C	A	G	G	C	C	C	C	G	T	G	A	C	C	G	A	G	A	G	G	A	C	T	C	C	C	G	C	G	G	A	C	C	G	C	G	C	G	C	C	G	G	A	C	A	C	G	C	G	G	T	C	C	A	T	C	C	A	T	C	G	C	C	G	C	C	G	G	G	C	A	G	G	T	C	T	A	G	G	G	G	C	C	G	C	G	C	G	C	T	G	C	C	C	A	C	G	T	C	C	C	C	A	G	C	T	C	C	G	G	G	T	T	A	G	G	C	G	C	G	G	T	C	G	C	G	T	A	G	G	G	G	A	A	A	C	T	T	A	G	G	G	A	C	A	A	T	T	C	C	G	C	G	G	C	T	G	C	T	A	G	A	C	G	C	G	G	C	C	G	T	G	C	C	A	T	C	G	G	G	A	C	C	G	C	G	G	T	C	G	G	A	G	G	T	C	C	G	C	G	G	G	C	G	T	G	A	C	C	A	T	C	G	G	C	C	G	G	T	C	G	T	G	C	G	A	T	G	C	C	T	A	A	T	G	A	C	A	A	G	C	C	A	A	C	C	C	C	G	C	G	C	T	G	C	A	C	G	C	G	C	A	C	T	A	C	G	C	C	G	C	A	G	C	C	C	A	A	G	C	G	G	G	C	T	T	A	T	C	T	C	G	G	T	G	C	T	G	C	C	A	A	G	G	G	C	C	G	C	G	G	T	A	G	T	G	C	G	C	G	G	A	T	T	C	C	C	G	G	T	G	C	A	G	C	G	C	A	T	C	A	T	A	G	C	A	T	C	A	C	C	C	G	G	C	G	C	A	C	G	G	C	G	G	C	C	G	C	G	T	A	A	C	G	C	C	T	G	C	C	G	G	T	A	A	G	G	T	G	G	T	C	C	G	G	C	C	G	T	C	C	C	A	C	G	C	G	C	T	A	G	G	G	G	C	C	A	G	A	C	C	C	A	G	G	G	G	G	T	A	T	C	C	C	T	G	A	C	G	T	C	G	G	T	G	C	G	G	G	A	T	C	G	A	G	G	C	A	C	T	C	G	C	C	C	G	T	A	G	C	G	C	G	G	A	T	G	C	C	C	G	G	C	G	G	C	C	T	T	A	C	C	C	G	C	G	C	C	C	C	A	C	C	G	C	A	A	G	T	C	A	G	C	G	G	T	A	G	C	A	A	G	C	A	T	A	G	C	G	T	G	C	A	A	C	G	C	C	A	G	C	A	T	G	A	C	G	C	G	C	G	G	G	T	G	G	A	C	G	A	G	G	C	C	G	G	T	T	C	C	A	T	G	C	C	G	C	G	C	C	A	G	G	A	C	T	C	G	C	C	C	G	C	G	C	T	C	C	T	G	C	G	T	G	G	C	A	A	G	T	C	T	G	A	C	C	A	T	C	C	A	C	C	G	G	T	C	C	C	C	A	A	C	G	C	G	G	G	T	C	C	T	T	A	T	G	C	G	A	G	C	G	C	C	A	A	A	T	G	C	C	G	C	C	C	G	C	G	C	T	C	G	C	G	G	T	A	C	C	C	C	C	A	G	A	T	G	A	G	A	C	C	G	C	G	G	T	G	A	G	T	C	C	G	C	C	T	G	T	G	T	C	C	G	G	C	G	T	A	C	C	G	C	C	C	T	C	G	T	C	G	A	C	C	T	G	C	G	G	C	C	C	G	G	C	C	C	C	C	C	G	A	T	C	A	T	C	A	A	G	C	G	G	C	A	A	C	C	G	G	A	A	C	A	G	A	G	T	A	C	G	-	C	T	G	T	C	G	C	C	G	A	C	A	A	T	G	T	C	C	G	C	C	G	G	T	A	G	C	T	G	A	C	A	C	A	A	T	C	G	C	C	G	G	C	C	T	C	G	C	T	C	T	G	C	A	C	C	G	C	G	A	G	C	C	T	G	G	C	T	G	G	C	G	C	G	A	G	T	G	G	C	G	A	T	C	T	G	G	T	G	C	G	G	C	C	G	C	A	T	G	T	G	G	A	T	G	A	C	G	A	T	G	C	T	C	G	G	T	G	G	C	C	C	T	C	T	G	C	C	C	G	G	C	C	G	T	C	T	C	T	C	A	C	G	A	G	G	C	T	C	C	A	G	T	T	C	G	G	G	G	T	G	A	T	C	G	G	G	C	G	A	C	C	A	G	C	C	A	G	G	C	C	G	G	A	G	T	C	T	T	A	C	G	G	C	A	C	C	C	C	G	C	T	A	G	A	A	C	C	T	G	C	C	A	C	G	G	G	G	G	G	C	G	C	T	G	A	G	C	T	C	G	C	G	G	C	C	T	A	G	G	G	C	A	T	A	T	G	G	C	G	C	C	A	C	T	A	C	A	A	T	C	C	A	A	G	A	C	C	A	A	C	C	C	A	C	C	A	C	G	A	A	G	C	T	G	G	C	G	C	C	G	C	C	G	C	G	G	G	C	T	A	G	G	G	G	T	C	C	G	T	T	G	T	C	A	C	A	C	C	G	T	G	G	C	T	A	C	G	C	T	C	C	T	C	T	G	C	G	C	C	T	T	G	C	G	T	G	G	G	G	A	C	G	C	A	C	A	G	G	G	C	G	C	G	G	G	G	G	G	C	G	T	G	C	C	G	G	C	G	C	G	C	C	G	C	C	A	T	G	C	T	A	G	A	C	A	C	C	G	C	G	C	G	G	T	G	C	G	G	G	C	G	G	G	G	G	A	C	G	G	G	G	G	G	A	T	T	C	G	G	C	G	G	A	G	G	T	G	G	A	C	T	G	G	C	G	A	C	C	A	A	T	A	C	T	C	T	C	A	C	G	T	A	C	A	A	A	C	C	G	T	-	C	T	C	C	G	C	G	C	A	C	G	C	C	G	C	A	C	T	C	A	G	C	C	A	G	C	T	G	G	G	C	A	G	G	C	G	A	A	G	T	G	C	A	T	C	G	G	C	A	A	T	C	C	T	T	T	C	T	A	C	G	G	C	C	C	G	C	C	C	C	G	C	A	A	T	G	C	A	C	C	C	T	C	G	C	T	C	G	G	A	G	C	G	A	C	G	A	C	G	G	C	T	T	T	A	C	A	G	C	C	C	G	C	C	G	A	C	T	C	A	C	G	C	C	T	C	A	C	C	T	G	C	T	G	C	C	C	G	T	C	C	T	C	A	G	C	C	G	A	G	G	C	C	C	G	G	C	C	T	G	A	G	G	G	G	A	G	A	T	T	A	T	G	G	A	T	C	C	C	C	G	A	C	C	G
IndividualHO_316	C	C	G	G	G	G	G	C	C	C	G	C	A	G	C	C	C	C	C	A	G	G	C	G	A	G	C	T	G	G	C	T	G	C	G	T	A	G	C	C	G	C	T	A	G	T	A	C	G	C	T	C	C	C	T	C	A	C	G	C	C	C	A	T	G	G	G	T	C	A	C	T	G	T	G	T	G	A	C	T	G	C	G	C	C	T	A	T	T	C	C	G	T	C	T	C	C	A	G	C	T	T	C	C	A	A	A	G	A	G	C	G	A	C	T	G	G	C	A	G	T	G	G	G	C	C	T	C	T	G	G	C	T	C	C	C	G	A	G	G	G	A	A	G	G	G	G	T	C	G	G	G	A	C	T	C	G	G	G	T	G	A	A	G	G	T	G	G	C	G	C	G	G	G	A	G	G	C	C	A	A	T	C	A	C	C	G	C	A	G	G	T	C	T	G	G	G	C	G	T	G	C	G	C	G	C	G	C	G	A	A	C	G	G	T	C	G	T	A	C	C	T	C	G	T	C	G	T	C	C	G	G	C	G	A	T	C	G	T	A	G	A	C	A	A	T	G	C	T	G	T	C	C	G	G	C	A	G	G	G	T	C	A	G	C	C	G	G	T	A	C	C	T	C	C	G	C	G	G	G	G	T	A	A	C	C	C	G	C	C	G	T	G	G	T	G	C	C	C	A	C	G	T	A	A	G	G	C	C	T	G	T	G	G	G	G	A	C	A	A	C	C	T	G	C	G	T	G	A	G	T	C	G	C	T	C	C	G	A	A	G	A	T	G	G	C	C	T	C	C	T	C	C	T	G	G	G	C	C	C	A	G	C	C	G	T	C	C	A	G	A	G	C	A	T	G	G	G	G	T	C	G	A	A	G	C	G	C	G	A	T	G	A	C	G	G	C	A	C	C	G	G	C	G	G	G	T	G	G	T	G	G	G	G	C	G	G	C	C	T	C	C	C	G	C	T	G	T	A	A	C	T	G	G	C	A	C	C	A	T	C	T	C	C	G	A	G	G	G	A	G	C	A	C	T	C	C	C	T	C	T	C	T	G	C	G	C	C	G	G	G	A	T	-	G	C	C	C	C	G	C	T	G	C	G	C	T	C	T	T	C	G	G	G	C	G	C	A	C	G	A	C	C	C	G	G	G	G	T	G	C	G	T	A	C	G	G	C	G	T	C	G	G	C	C	T	G	C	A	A	C	G	C	T	G	T	G	T	G	C	C	C	G	C	T	C	A	G	T	C	C	-	G	C	A	C	T	C	A	G	G	T	C	C	A	A	G	A	C	G	G	C	A	A	C	C	G	G	G	C	T	A	C	G	T	T	C	G	A	G	G	G	C	C	G	C	T	C	A	C	C	A	G	G	C	T	C	C	C	C	T	T	C	G	G	T	C	C	G	C	G	A	G	C	G	C	A	A	C	C	C	C	T	C	G	C	G	A	C	T	C	G	T	A	C	C	T	T	G	A	G	T	A	C	C	C	G	G	A	G	A	G	G	C	C	A	T	T	C	G	A	G	C	C	C	C	G	C	C	G	A	C	C	A	T	C	G	C	C	C	C	G	G	C	G	G	G	A	C	C	G	G	G	T	G	C	C	G	A	C	A	G	G	T	A	G	G	C	C	C	G	A	G	G	C	T	G	A	C	C	A	T	T	C	T	G	C	C	C	T	C	C	A	C	G	G	C	G	T	C	C	C	A	T	G	C	T	G	T	G	G	G	A	T	G	C	C	C	G	G	G	A	A	G	A	C	A	G	C	G	C	C	G	A	G	T	A	C	A	G	G	C	G	G	G	A	C	T	C	G	C	C	G	T	T	A	C	T	C	A	A	C	C	A	C	A	C	G	C	C	G	C	G	C	C	C	G	G	A	G	G	G	C	G	C	T	C	T	A	C	A	A	G	C	C	A	C	A	C	A	G	G	G	C	G	G	A	G	C	C	G	A	T	G	C	A	G	G	C	C	T	C	C	T	C	G	T	C	G	C	A	C	T	C	C	C	G	C	G	A	C	G	T	C	C	C	A	G	G	A	T	C	T	C	C	A	T	G	A	C	T	T	C	C	C	T	T	C	T	G	T	G	C	T	C	C	C	C	T	C	C	T	G	G	G	A	T	T	C	A	A	G	C	C	C	T	A	C	C	C	G	T	C	G	T	T	G	G	G	C	G	G	C	C	G	T	C	C	G	T	C	T	C	G	G	A	C	G	C	A	G	C	T	C	C	A	T	T	A	C	G	T	T	G	G	C	G	G	G	T	C	C	A	T	A	C	C	C	C	G	G	G	C	C	T	C	A	C	G	G	G	G	G	C	A	C	G	C	C	C	C	G	A	T	G	C	G	C	T	G	G	C	C	C	T	C	T	G	C	C	C	C	C	A	G	G	C	C	G	A	C	G	A	C	C	C	G	G	G	T	T	T	C	C	G	C	A	C	C	C	G	T	A	C	C	G	A	G	T	C	C	G	A	C	C	G	C	G	G	C	G	T	G	C	C	C	C	T	C	A	C	T	T	A	G	G	A	T	C	G	A	G	C	G	C	G	C	T	G	G	A	G	C	C	C	G	T	C	C	C	T	C	T	C	C	G	T	A	A	T	G	G	A	A	A	T	G	C	C	G	G	C	G	G	C	A	C	G	T	G	C	C	C	C	G	G	G	A	C	T	C	C	A	C	A	C	T	T	A	C	T	T	C	C	A	A	T	A	C	C	A	G	G	C	T	C	A	C	C	T	C	T	T	G	T	G	C	C	G	A	G	T	G	C	C	T	C	G	T	G	C	T	T	A	C	A	G	C	G	G	C	A	G	C	A	-	G	G	C	G	A	G	A	G	A	A	C	C	C	C	C	G	C	C	G	G	G	G	C	A	T	G	C	A	G	A	G	A	G	C	A	A	C	C	C	A	G	G	C	A	T	C	G	T	G	C	A	C	C	G	G	G	G	T	A	G	C	G	A	G	A	A	T	G	G	G	T	T	A	G	G	T	C	C	A	C	C	G	C	G	G	G	T	T	C	G	C	G	C	A	T	C	C	G	C	C	C	G	G	C	G	T	A	C	G	C	G	C	C	G	C	A	T	G	C	C	C	G	G	C	T	G	A	G	G	C	C	A	A	C	C	G	C	A	G	G	A	T	G	G	A	G	G	C	T	C	A	G	G	G	T	G	T	G	G	A	G	G	G	T	G	A	G	T	G	G	A	G	C	C	G	C	C	A	G	T	G	C	C	C	G	A	G	T	G	C	A	A	C	A	G	A	G	G	G	C	G	G	T	G	T	C	A	A	C	C	G	C	G	G	G	G	C	G	C	G	G	C	T	C	C	T	C	T	C	C	G	C	G	C	T	G	T	C	G	C	C	G	T	C	G	T	T	G	G	G	C	A	C	C	G	T	C	A	C	A	T	G	G	C	C	T	C	A	G	A	C	G	A	T	C	C	G	G	T	C	T	T	T	A	T	C	G	G	C	C	G	T	T	T	A	G	C	A	G	C	C	C	T	A	T	G	C	C	T	C	G	G	A	G	C	G	C	A	A	G	C	G	C	G	A	T	G	A	T	A	A	C	G	G	T	A	G	C	A	A	G	T	A	C	G	G	C	G	G	G	G	T	A	A	G	G	G	C	T	G	C	G	T	C	G	C	C	C	G	G	C	T	A	C	C	C	G	C	T	G	C	G	G	C	A	T	C	A	A	A	A	T	A	G	A	T	G	G	A	G	T	G	G	C	G	C	G	C	A	C	C	C	A	G	G	G	T	T	C	G	G	C	G	G	T	G	T	T	C	C	G	A	G	C	G	G	T	A	G	A	C	G	G	T	C	C	T	G	C	G	G	G	C	G	G	G	G	G	C	G	C	G	T	G	G	C	A	C	C	C	A	G	C	G	G	A	G	G	C	C	C	C	A	C	C	C	T	G	C	C	C	C	T	G	G	G	G	A	G	G	A	A	C	G	T	C	C	C	G	G	T	T	A	G	C	T	C	T	G	G	G	C	G	A	T	C	T	T	C	T	C	C	T	T	C	C	C	T	G	C	C	G	C	C	C	A	G	A	G	C	G	G	C	C	A	T	C	C	C	C	C	C	A	A	C	T	C	T	T	T	G	C	T	C	C	G	A	T	C	G	C	G	C	C	G	C	C	C	T	T	C	G	C	T	C	C	C	A	C	T	G	G	C	C	G	C	A	C	C	T	G	C	T	A	A	G	A	G	T	C	C	T	T	C	C	C	G	G	G	C	G	C	G	C	G	T	C	G	C	T	G	C	C	C	G	G	C	C	A	T	G	T	G	C	A	A	C	G	C	G	C	G	G	C	G	G	T	C	G	G	G	C	G	G	T	G	C	C	C	C	T	G	A	T	C	C	T	G	C	C	G	C	C	T	A	C	C	C	G	C	G	G	G	C	G	G	G	C	G	G	G	C	G	G	G	G	C	G	C	T	G	G	T	T	C	A	C	G	C	G	A	C	C	G	A	G	G	A	T	G	A	G	C	G	C	C	T	A	G	T	G	G	C	G	A	C	G	A	C	G	A	G	G	C	T	A	C	G	T	A	C	G	T	G	G	G	G	C	G	C	G	G	C	A	G	C	C	C	C	A	G	C	C	C	C	C	T	C	C	C	G	G	C	T	C	G	G	A	T	C	G	G	T	G	C	G	C	T	T	G	C	C	G	T	A	A	T	C	A	G	C	G	C	G	G	G	C	G	T	T	C	C	G	A	G	G	A	T	G	C	A	C	C	G	C	C	G	C	A	G	G	C	G	G	C	C	T	A	C	A	C	G	T	C	G	G	G	G	C	C	T	G	C	T	C	A	A	C	A	C	C	G	A	C	T	C	G	G	G	C	G	C	C	A	A	C	G	G	A	G	T	C	C	G	T	C	G	T	C	T	G	G	G	G	C	G	G	G	A	G	G	G	A	C	C	G	C	A	C	G	G	G	A	G	G	A	G	T	G	G	A	G	A	T	C	T	T	G	G	A	A	G	C	G	G	C	A	A	G	T	C	G	C	G	A	C	C	C	T	T	A	C	C	G	G	G	T	C	G	G	T	C	T	C	G	C	C	G	C	G	G	G	A	C	A	G	C	C	G	A	C	T	C	C	G	T	A	G	C	G	G	C	T	C	A	G	C	C	C	G	C	C	G	C	G	C	C	C	G	G	A	A	C	C	C	G	A	C	A	G	C	C	G	G	G	T	G	T	A	G	A	C	G	C	G	G	C	T	A	C	T	T	G	T	C	A	C	C	G	C	C	G	A	T	C	A	A	C	G	T	A	G	G	G	C	C	G	G	G	G	C	C	C	C	A	C	T	T	A	C	C	G	G	C	A	C	G	T	T	G	C	G	T	T	T	G	C	A	T	G	G	A	T	C	C	A	C	T	T	G	C	C	C	C	C	C	C	G	C	A	G	C	G	A	C	G	G	T	C	A	C	T	A	T	T	A	C	C	G	G	A	A	A	C	C	A	C	C	G	G	T	G	C	G	C	C	C	C	G	C	C	A	C	G	G	G	C	C	G	C	A	C	A	A	G	A	G	C	G	G	C	A	T	C	C	T	C	C	A	C	G	G	C	G	C	G	G	C	G	T	G	G	C	A	T	T	C	G	T	G	G	T	A	C	T	G	C	G	C	C	G	G	C	C	G	C	G	C	C	C	C	C	T	T	C	G	G	C	G	C	C	G	A	A	T	A	G	C	G	G	G	C	C	G	C	G	G	A	C	G	G	G	C	G	T	G	G	G	C	G	C	G	T	G	C	A	A	T	T	C	G	T	C	A	C	A	C	G	A	C	G	C	G	G	G	G	C	G	C	T	G	G	G	C	G	C	C	C	G	C	A	A	A	C	G	C	C	C	G	C	A	A	G	C	A	T	G	T	C	C	C	A	C	A	G	A	C	G	A	C	T	C	G	G	C	G	G	C	G	G	G	A	C	C	G	C	A	T	A	T	C	C	T	C	C	T	A	G	C	A	A	G	T	G	T	C	G	G	G	C	G	T	C	C	C	C	G	C	T	G	C	G	G	G	A	C	C	G	G	C	C	G	T	G	C	T	T	-	C	C	A	G	C	T	G	G	C	C	G	A	G	C	G	T	C	G	G	T	G	T	G	G	T	T	C	G	C	G	C	A	G	T	A	T	C	G	C	G	G	T	A	G	G	G	C	C	G	C	G	C	A	T	G	G	G	G	G	G	C	C	G	C	C	G	A	G	G	C	T	G	G	A	C	T	C	C	C	G	G	G	C	C	G	C	G	C	C	G	G	T	G	T	C	C	A	G	C	G	C	C	T	G	C	G	C	C	G	C	C	T	G	C	T	T	C	G	C	G	A	T	T	T	C	C	T	C	C	T	C	C	A	C	G	C	T	G	G	C	T	T	C	C	A	C	G	A	T	G	C	G	G	G	T	C	T	G	A	G	T	T	C	A	T	A	T	C	T	T	G	T	G	G	G	G	A	C	C	A	C	G	C	C	C	C	C	C	A	G	G	C	G	A	C	T	G	T	T	G	G	T	C	G	C	C	G	C	A	G	C	C	G	C	G	G	G	G	G	T	A	G	G	C	C	A	G	C	C	G	A	C	G	C	C	A	G	C	G	A	T	C	C	C	G	A	T	C	T	G	C	C	G	C	C	G	G	C	T	G	C	T	G	A	C	T	A	G	A	G	C	C	C	A	C	C	C	T	T	G	C	G	G	C	G	A	C	C	T	A	G	C	C	G	C	C	G	G	G	G	G	T	C	C	A	C	C	G	A	G	G	C	C	C	G	G	T	G	G	G	C	G	C	C	A	C	G	A	T	T	C	C	G	G	G	G	A	C	C	C	C	G	C	C	C	G	C	A	G	G	G	G	A	C	G	T	T	C	C	C	A	T	G	C	T	A	T	C	A	A	C	G	T	T	C	C	G	G	G	A	C	G	T	A	T	C	G	A	T	G	C	G	C	G	C	G	C	C	A	G	C	C	G	A	T	C	C	G	G	T	G	T	T	G	G	A	G	C	C	T	T	A	T	T	C	G	T	C	T	T	C	C	C	A	C	G	G	T	C	G	A	C	T	G	G	T	C	G	C	G	T	C	G	C	G	T	A	C	G	G	C	C	G	C	C	C	A	C	C	G	C	G	A	G	T	A	T	C	T	T	A	C	C	C	C	C	G	C	G	C	G	T	A	C	C	C	C	C	G	G	G	G	G	C	C	C	T	A	C	G	C	G	G	C	C	C	T	G	A	C	G	G	C	C	G	G	T	C	T	C	A	T	G	C	A	G	G	C	G	G	A	G	G	T	C	G	G	A	T	G	C	T	A	C	A	C	C	C	C	C	C	C	G	G	A	C	C	C	G	A	A	A	C	-	C	G	T	C	C	G	G	G	T	G	A	G	T	A	C	A	C	C	C	C	C	G	A	G	T	A	G	C	C	C	C	T	C	G	G	A	C	G	G	A	C	C	C	A	G	T	T	C	C	C	G	C	C	G	G	C	C	C	C	G	C	T	G	A	T	A	G	A	C	T	G	C	G	A	C	G	G	G	A	T	C	G	T	C	G	G	C	C	A	A	C	G	G	A	G	C	A	C	G	C	A	A	C	C	G	G	G	C	A	G	C	A	T	C	G	G	A	G	C	A	G	C	G	G	A	C	G	C	C	A	G	T	C	G	C	T	A	G	C	A	C	C	T	G	C	G	G	C	T	G	A	T	C	A	T	G	G	C	T	C	C	C	G	C	C	C	G	A	G	T	G	T	C	C	C	C	G	C	C	C	G	A	T	C	C	C	G	C	G	C	G	T	C	C	G	C	G	C	C	G	G	C	G	T	C	G	C	G	G	G	T	C	G	C	C	C	C	C	C	C	T	G	A	T	C	C	G	C	G	G	C	A	G	A	T	A	A	C	A	C	C	C	G	T	C	A	G	G	A	G	C	G	A	G	A	G	G	T	T	G	C	C	C	C	A	C	G	C	A	G	C	C	G	G	T	G	G	A	G	G	C	G	C	T	G	A	G	G	C	T	A	C	G	C	C	C	G	T	G	G	G	G	C	G	C	C	C	T	T	A	G	G	A	G	C	T	G	C	A	G	A	G	C	G	C	C	G	C	A	G	T	G	G	G	G	C	C	T	C	C	C	G	G	G	A	G	C	T	C	G	G	C	C	G	G	G	G	G	C	C	T	C	C	C	C	A	G	T	C	G	T	C	C	G	T	C	C	C	C	C	A	A	C	G	C	C	G	A	C	C	C	G	C	C	A	C	C	C	G	G	G	G	C	C	T	C	G	C	C	C	G	G	C	C	G	G	G	T	A	G	C	T	G	G	A	C	C	G	C	G	G	C	C	A	C	C	T	A	T	C	G	C	G	G	G	A	G	G	C	C	C	G	G	C	G	C	C	C	C	C	G	C	G	C	G	C	G	G	A	T	G	G	A	G	T	G	C	G	C	T	T	C	A	T	C	C	G	T	T	G	C	G	A	C	C	C	T	C	G	C	G	C	G	C	C	G	T	G	T	G	C	C	G	G	C	C	A	C	G	T	G	G	C	G	T	T	C	T	T	C	C	A	T	C	G	C	C	G	C	G	G	T	C	G	C	C	C	G	C	C	G	C	T	G	G	A	C	G	T	C	C	T	C	C	G	C	G	T	C	G	G	T	G	A	C	C	G	C	C	T	T	G	T	A	G	C	G	C	G	C	G	G	T	G	C	C	G	C	A	C	A	C	G	G	A	A	A	G	G	C	G	C	G	T	G	G	C	G	G	T	C	C	C	C	C	C	A	C	G	A	G	G	G	G	C	G	G	C	G	A	G	T	G	G	A	G	G	C	G	A	G	G	C	C	G	C	C	T	A	C	G	C	C	T	C	C	G	G	C	C	C	C	C	T	A	G	G	C	C	T	A	C	G	T	A	C	G	C	C	G	C	C	C	A	C	G	G	C	G	C	G	T	G	T	C	C	C	T	C	G	G	G	G	G	A	C	C	T	C	C	G	C	T	G	G	A	G	C	C	C	C	T	T	C	G	T	T	C	G	C	C	C	G	T	G	T	C	C	C	C	G	C	C	G	C	C	G	C	C	A	C	T	C	G	G	G	G	C	A	C	G	G	C	-	G	T	G	T	T	C	C	C	C	C	C	C	C	G	A	C	G	G	T	T	C	C	C	C	G	G	T	T	C	G	T	C	G	A	A	C	C	T	C	C	T	T	G	C	A	A	A	C	C	G	C	A	T	C	C	C	T	G	C	C	G	C	G	C	C	G	C	A	G	C	A	C	C	A	G	G	G	C	G	C	C	C	C	C	G	C	A	C	G	T	C	C	G	C	G	C	C	C	G	C	G	T	C	C	A	T	C	C	A	A	T	C	T	T	G	A	T	C	C	G	C	C	A	G	C	G	C	C	C	A	C	T	G	T	C	G	C	C	C	-	C	G	A	C	G	C	A	C	G	C	C	C	A	G	C	C	C	C	C	C	C	G	T	C	C	C	G	C	C	C	C	A	C	T	G	C	C	T	G	C	C	G	T	G	T	C	T	A	C	G	T	G	C	G	G	A	G	A	C	G	C	C	C	T	T	G	C	C	G	C	T	T	C	C	G	G	T	G	T	G	G	C	C	G	C	C	C	G	G	G	C	G	T	C	G	T	G	C	G	C	G	T	T	G	C	G	G	C	G	C	G	C	G	T	G	T	G	C	T	C	A	G	C	C	G	C	G	T	C	C	G	G	C	C	G	A	G	C	G	G	G	T	C	T	G	C	G	T	A	T	C	A	A	G	T	A	A	T	C	G	G	T	C	C	C	C	G	C	A	C	C	G	T	C	G	G	T	C	G	T	A	C	G	C	G	C	T	G	C	C	G	A	A	A	A	C	G	G	T	A	G	A	T	C	T	G	G	C	C	G	G	G	A	C	A	G	G	C	G	C	A	G	A	G	A	C	C	G	G	G	C	G	A	C	G	G	G	A	C	G	A	G	G	G	C	T	G	C	C	C	G	C	C	T	C	C	T	T	C	C	G	G	G	G	G	A	C	C	A	G	C	A	G	G	G	C	G	T	C	G	C	A	G	C	C	A	T	A	T	G	T	C	G	A	C	C	G	C	C	C	T	A	T	A	G	G	G	C	C	G	C	C	C	C	C	C	G	C	C	C	T	C	G	G	T	G	A	C	C	T	T	G	A	A	C	A	C	C	A	C	T	T	C	C	C	G	C	A	T	C	G	G	G	T	A	C	C	G	C	C	C	G	G	C	T	C	G	C	C	T	G	C	C	G	G	C	G	C	A	C	G	G	C	T	C	A	C	C	G	C	C	C	T	G	G	G	C	A	C	A	C	C	G	T	C	G	T	C	G	C	A	C	C	T	C	C	C	G	A	T	C	T	C	T	C	C	G	C	C	C	G	G	C	T	G	G	C	G	A	G	C	A	T	T	A	C	T	C	G	C	T	G	C	G	C	A	G	T	G	G	G	G	C	T	C	G	C	C	C	C	G	G	G	C	G	C	G	T	T	G	G	G	C	G	G	C	C	G	G	C	G	C	G	T	C	G	T	A	A	G	A	G	T	C	G	T	C	C	G	C	C	A	A	T	T	C	G	G	C	C	G	C	T	G	T	C	G	A	C	C	T	G	C	A	C	A	A	G	G	G	A	G	T	C	A	C	G	G	G	G	T	A	T	G	C	G	C	C	C	T	C	C	C	T	C	T	C	G	G	G	G	C	C	C	T	A	C	C	C	T	A	C	G	G	G	G	T	G	T	T	C	T	G	C	T	C	G	A	G	C	G	G	G	C	G	C	G	C	T	A	A	A	G	C	C	C	G	T	C	A	C	G	C	C	C	A	C	G	G	G	G	G	G	A	A	G	C	G	C	G	G	C	A	C	A	G	C	G	G	T	C	C	C	A	G	C	C	C	C	G	T	G	G	G	C	G	T	G	C	C	T	C	G	C	C	T	C	C	A	A	C	C	C	C	C	C	C	A	A	G	G	T	T	G	T	T	G	C	A	C	C	G	C	C	T	C	T	T	T	T	C	G	C	C	G	G	G	C	T	T	T	C	C	C	T	G	A	C	T	G	C	C	T	C	A	G	G	C	G	C	G	C	C	C	C	C	G	C	C	C	C	C	T	C	C	C	C	C	T	C	C	T	C	G	G	C	C	C	G	T	C	G	C	C	G	A	C	C	A	C	A	C	C	T	C	C	C	A	C	C	C	T	C	C	G	A	G	C	T	G	C	G	C	C	C	A	A	C	C	A	C	G	G	G	G	C	A	G	C	C	G	C	A	C	C	G	C	C	A	G	T	A	G	C	C	A	C	C	G	G	C	G	G	C	G	T	G	G	T	G	C	G	C	A	A	C	C	G	C	G	C	G	C	C	A	A	G	G	A	C	G	C	G	A	C	T	C	G	C	C	A	G	A	G	G	T	G	G	G	T	G	C	G	A	G	G	G	A	G	C	G	G	G	C	T	C	G	A	G	G	G	G	A	C	G	C	G	A	G	G	A	C	G	G	G	C	G	C	C	C	G	C	T	G	G	G	C	G	C	G	G	C	T	C	G	A	G	G	C	C	C	C	G	T	A	T	T	C	G	C	C	C	T	T	C	A	G	G	C	A	G	G	C	A	C	G	T	G	C	G	G	G	G	T	C	A	C	G	A	G	T	G	C	G	A	T	G	A	G	G	A	A	T	A	A	A	C	C	T	G	C	C	C	C	G	G	G	G	A	A	G	C	T	C	C	G	G	G	G	G	G	T	T	G	A	G	G	G	G	G	T	T	A	A	A	A	C	G	G	T	A	G	G	T	C	G	C	G	G	G	C	A	T	C	A	G	G	A	C	A	C	T	C	C	C	G	G	C	C	C	G	G	G	T	C	G	C	C	C	G	G	G	G	G	A	G	G	A	T	G	A	A	G	G	G	G	G	T	G	C	C	A	C	A	C	A	C	T	G	C	G	C	G	C	T	C	G	C	C	G	G	G	T	T	C	A	G	C	G	G	C	G	C	C	G	C	T	C	A	A	A	T	A	G	T	C	A	C	G	C	G	G	T	C	A	G	C	G	A	C	C	G	C	G	G	C	G	C	C	T	C	G	G	T	C	A	C	G	G	G	-	T	C	T	A	T	C	C	G	G	C	C	G	G	C	A	G	C	A	A	C	G	T	G	A	G	A	C	C	C	G	T	G	C	C	G	G	C	A	G	C	T	C	A	G	C	G	C	G	T	C	-	G	A	T	C	G	G	G	G	C	T	G	A	G	C	C	C	C	G	G	C	T	G	G	G	G	C	C	C	G	A	G	C	C	G	C	T	A	A	T	T	G	G	C	T	A	G	G	C	G	G	G	C	C	C	C	C	G	A	G	G	T	G	G	G	C	A	C	G	T	A	T	T	C	C	T	A	A	C	C	C	C	T	G	C	G	C	A	G	C	G	T	A	C	A	A	G	A	T	T	G	C	G	G	T	T	C	G	T	C	C	C	C	C	C	A	A	C	A	C	A	G	G	A	T	C	A	G	C	T	T	G	T	G	G	C	T	C	G	T	C	G	G	G	C	C	A	A	C	T	C	G	C	G	A	T	T	C	A	C	A	C	C	C	G	A	C	C	A	G	C	G	A	G	C	C	T	G	C	G	C	G	G	G	A	C	G	G	G	C	C	-	-	-	-	G	T	C	C	C	A	C	C	C	A	G	C	C	C	C	C	G	G	A	G	C	G	C	C	T	C	C	G	G	C	T	G	G	G	G	A	C	C	C	A	G	C	G	C	G	T	G	A	T	T	T	C	G	C	G	G	G	C	G	G	C	T	G	C	C	C	G	C	G	G	G	T	T	C	C	G	C	A	G	G	C	C	C	C	G	G	C	T	C	G	T	G	G	C	C	G	G	C	T	T	A	C	A	C	C	A	G	A	C	T	G	G	G	A	C	C	T	G	T	G	G	A	G	G	C	G	C	G	C	C	C	G	C	T	G	G	T	C	A	G	C	G	G	C	G	G	G	G	C	G	C	C	C	G	A	G	C	T	G	C	A	C	C	T	G	A	C	G	G	C	A	G	T	T	A	A	A	T	T	T	A	G	G	T	C	C	C	G	G	T	C	A	G	C	G	A	G	C	G	T	C	G	G	T	G	G	G	G	C	T	A	A	A	G	C	G	C	C	C	C	C	C	G	A	C	T	C	T	C	G	C	G	C	A	T	G	A	G	T	G	C	C	C	G	C	G	T	G	G	C	G	G	A	A	C	G	A	G	C	G	G	G	G	G	C	G	G	T	T	C	T	A	G	C	G	T	C	C	G	C	T	A	G	G	T	C	G	A	G	T	A	A	G	T	G	T	G	C	G	C	A	A	C	C	G	G	C	C	C	C	C	C	C	T	G	G	T	G	G	C	G	G	C	G	C	C	C	C	G	A	T	G	G	T	C	G	G	C	C	C	G	T	G	C	C	C	G	T	G	C	A	G	A	C	T	C	T	C	A	G	C	T	G	G	T	C	G	G	T	C	G	C	T	C	G	C	G	G	C	C	T	G	G	A	G	T	T	G	C	T	G	C	T	T	G	G	C	T	C	A	T	C	C	G	G	G	T	T	T	G	T	C	G	G	C	T	C	G	C	G	C	C	C	T	C	T	A	C	G	G	A	T	G	G	C	A	A	G	A	C	G	G	G	C	C	C	A	A	C	C	G	C	T	C	C	C	T	C	G	G	G	G	A	C	C	C	C	C	G	C	A	G	G	A	A	A	A	C	C	G	G	G	A	G	T	C	T	T	C	T	C	G	A	T	T	C	T	G	G	G	T	C	T	G	T	C	G	A	G	C	G	T	C	G	T	C	G	G	C	C	C	T	G	A	C	G	T	T	C	G	A	C	C	C	T	A	A	G	G	A	G	G	G	C	G	C	G	C	G	C	C	G	T	T	A	G	C	T	G	T	G	G	T	C	G	C	G	A	T	C	G	A	C	G	A	C	G	G	C	C	G	A	C	A	G	C	G	G	G	G	G	G	T	G	G	G	C	G	A	G	C	T	C	G	A	A	G	C	G	C	C	G	C	G	C	T	C	G	T	C	A	A	G	G	C	C	C	C	G	G	G	G	C	G	G	G	C	G	A	C	G	T	T	A	C	C	A	T	C	A	G	C	G	T	G	G	T	G	T	C	C	C	G	G	C	T	G	G	G	C	G	G	T	G	T	A	G	G	G	C	T	A	A	G	A	C	C	C	G	G	A	T	T	T	G	T	T	C	C	G	G	A	A	C	C	G	G	G	G	C	T	C	G	G	G	G	G	G	G	C	G	C	C	C	C	G	G	C	C	C	G	C	G	A	A	C	G	C	G	G	G	T	G	G	G	C	A	C	G	G	A	T	G	G	G	C	G	G	T	C	A	G	A	C	C	C	G	C	G	A	T	C	G	C	G	T	T	C	G	C	C	G	G	G	C	T	G	G	G	G	C	T	A	C	C	T	A	C	A	C	C	C	G	T	G	G	G	G	G	G	G	G	G	G	G	A	C	C	G	C	G	T	C	C	C	T	G	G	G	G	C	C	G	C	C	G	C	A	G	C	A	A	G	A	G	T	A	G	T	A	G	C	G	G	A	C	G	C	T	C	G	C	A	G	G	G	G	A	G	C	T	C	C	G	G	C	G	C	T	T	C	C	T	A	A	T	A	A	G	A	G	G	G	T	C	C	C	A	A	G	G	G	G	C	C	C	G	C	A	G	G	G	T	G	C	T	C	G	T	C	C	G	T	C	T	A	C	A	A	C	T	G	T	G	G	C	G	C	C	C	G	C	A	T	C	T	T	C	C	G	T	G	C	A	T	C	A	C	G	C	C	G	T	C	C	A	T	C	G	G	G	G	C	C	G	A	G	C	G	T	G	C	G	C	C	G	A	C	A	C	C	G	C	G	T	C	G	C	T	G	C	C	C	C	A	T	T	G	C	A	G	G	G	G	C	G	G	T	G	G	G	C	A	C	C	T	C	G	G	C	C	G	A	G	G	T	A	T	G	G	A	C	C	G	A	C	G	T	T	G	G	C	C	G	G	G	G	C	T	G	G	C	C	C	G	C	T	G	C	G	C	G	G	G	G	G	G	C	G	G	T	T	C	C	G	C	G	T	G	G	G	A	G	C	G	A	C	T	A	A	C	A	A	G	G	T	G	C	C	C	A	A	T	G	T	G	C	T	C	C	G	A	C	C	C	G	C	T	C	G	T	C	C	T	C	G	T	C	G	C	C	G	G	T	T	G	G	T	G	A	G	A	T	C	G	A	T	C	G	G	C	G	G	C	G	C	T	C	G	T	C	G	G	T	G	C	A	C	C	A	G	T	T	C	C	G	G	A	A	C	A	G	G	G	G	G	C	G	T	G	A	C	C	G	A	G	A	C	C	A	C	T	C	C	C	A	C	G	G	A	C	C	G	C	T	C	G	C	C	G	G	G	C	A	C	A	C	A	G	T	C	C	A	T	C	C	G	T	C	G	C	C	G	C	C	G	G	G	C	A	G	G	T	C	T	A	G	G	G	G	C	G	G	C	G	C	A	T	T	G	C	C	C	A	C	G	T	C	C	C	C	A	G	C	T	C	C	G	G	G	G	T	G	A	G	C	G	C	G	G	T	C	G	C	G	T	A	G	G	G	G	A	A	A	C	T	T	A	G	G	G	A	C	A	A	T	T	C	C	G	C	G	A	C	T	G	C	T	A	G	A	C	G	C	G	G	C	C	G	T	G	C	C	A	T	C	G	G	G	A	C	C	G	C	G	G	T	C	A	G	A	G	G	T	C	C	G	C	G	A	G	C	G	T	A	G	T	C	G	T	C	G	G	C	C	A	G	C	T	G	T	G	C	G	A	T	T	C	C	T	A	G	T	G	A	C	A	A	G	A	C	A	A	C	C	C	C	G	C	G	C	T	G	C	A	T	G	C	G	C	A	T	T	A	C	G	C	C	G	C	A	G	C	C	A	A	G	G	C	G	G	G	C	T	T	A	T	C	T	C	G	G	T	G	C	T	G	C	C	A	A	A	G	G	C	C	G	C	G	A	T	A	G	T	G	C	G	C	G	G	A	T	T	T	C	C	G	G	T	G	C	T	G	C	G	C	A	T	T	A	A	G	G	C	A	T	C	T	C	C	T	G	G	C	G	T	C	C	G	G	C	G	G	C	C	G	C	G	C	G	G	C	G	C	C	C	A	C	C	G	G	T	A	A	G	G	T	G	G	T	C	C	G	G	C	C	G	T	C	C	C	A	C	G	C	G	C	T	A	G	G	G	G	C	C	G	G	A	C	C	C	A	G	G	G	G	G	T	A	C	C	C	C	T	G	A	C	G	T	C	G	G	T	G	C	G	G	G	A	T	T	G	A	G	G	C	A	C	T	C	G	C	C	C	G	T	A	G	C	G	C	G	G	A	G	G	C	C	C	G	G	C	T	G	C	C	C	T	A	C	C	C	G	C	G	T	C	C	C	A	C	C	G	C	A	A	G	T	C	A	G	T	G	G	T	A	G	C	A	A	A	C	A	T	A	G	C	G	T	G	C	A	C	T	G	C	C	A	G	C	A	T	G	A	C	G	C	G	C	G	G	G	T	G	G	A	C	G	G	G	A	C	C	G	G	T	T	C	C	A	C	G	C	C	G	C	G	C	C	A	G	G	A	C	C	C	G	C	C	C	G	C	G	C	T	C	C	T	G	C	G	T	G	G	C	A	A	G	T	C	T	G	A	C	C	A	C	C	C	A	C	C	G	G	T	C	A	C	C	G	A	C	G	C	G	G	G	T	C	C	T	T	A	T	G	C	G	A	G	C	G	C	T	A	A	A	T	A	C	C	G	C	C	T	G	C	G	C	T	C	A	C	G	G	T	A	C	C	C	C	C	A	G	A	T	G	A	G	A	C	C	G	C	G	G	C	G	A	G	T	C	C	G	C	C	T	G	C	G	A	C	C	G	G	C	G	T	A	C	C	G	T	C	C	T	C	G	T	C	G	A	C	C	G	G	C	G	G	C	C	C	G	A	C	C	C	C	C	C	G	A	T	C	T	T	C	G	A	G	C	T	G	C	A	A	C	T	G	G	A	A	C	A	G	A	G	T	A	C	G	-	C	T	G	T	C	G	C	C	G	A	C	A	A	T	G	C	C	C	G	A	C	G	A	T	C	G	C	T	C	A	C	A	T	A	A	G	C	G	C	C	G	G	C	T	C	C	A	C	C	C	T	A	C	A	C	A	G	C	G	A	G	C	C	T	G	G	C	T	-	G	C	G	C	G	A	G	T	A	G	T	G	A	T	C	T	G	G	T	G	C	A	G	C	C	G	C	A	T	G	T	A	G	A	T	G	A	C	G	A	T	G	C	T	C	G	G	T	G	G	C	C	C	T	C	T	G	C	C	C	G	G	C	C	A	T	C	T	C	T	C	A	C	G	G	A	G	C	T	C	C	A	G	T	C	C	G	G	G	G	T	G	G	T	C	G	G	G	C	G	A	C	C	A	G	C	C	A	G	G	C	C	G	A	A	G	T	C	T	T	A	C	G	G	C	G	C	C	C	C	G	C	T	A	G	A	A	C	C	T	G	C	C	A	G	G	G	G	G	G	G	C	G	C	T	G	A	G	C	C	C	A	C	C	G	C	C	T	A	G	G	G	C	A	T	A	T	G	G	T	G	C	C	A	C	T	A	C	A	A	T	C	C	A	A	G	A	C	C	A	A	C	C	A	A	C	C	A	G	A	A	A	G	C	C	G	G	C	G	C	C	G	C	C	G	C	G	G	G	C	C	A	A	G	G	G	T	A	C	A	T	T	G	T	C	A	C	A	C	C	G	C	G	G	C	T	A	C	G	C	T	C	C	T	C	T	G	C	G	C	C	T	T	G	C	G	T	G	G	G	G	A	C	G	C	A	C	A	G	G	G	C	G	C	G	G	G	G	G	G	C	G	T	G	C	C	G	A	C	G	C	A	C	C	G	C	C	A	C	G	G	G	A	A	A	C	A	C	C	G	C	G	C	G	G	T	G	C	G	G	G	C	G	G	G	G	G	A	C	G	G	G	G	G	G	A	T	T	C	G	G	C	A	G	A	G	G	G	G	G	A	C	T	G	G	C	G	G	C	C	A	A	C	A	C	T	C	T	C	A	C	G	T	A	C	A	A	A	C	C	G	T	-	C	A	C	C	G	C	G	C	A	C	G	C	C	G	C	A	C	A	T	A	G	C	C	A	G	C	T	G	G	G	C	A	G	A	C	G	A	G	G	T	A	C	A	T	C	A	G	C	A	A	T	C	T	C	T	C	T	C	A	C	G	G	C	C	C	G	C	C	C	C	G	C	A	A	T	G	C	A	C	C	T	T	C	G	C	C	C	G	G	A	G	C	G	G	C	G	G	C	G	G	C	T	T	T	A	C	A	A	C	C	C	G	C	C	A	A	C	T	C	A	C	G	C	C	T	C	A	C	C	T	G	C	C	A	C	C	T	G	T	A	C	T	C	A	G	C	C	G	A	G	G	C	C	A	G	G	C	C	T	G	A	G	G	A	G	A	G	A	T	T	A	T	G	G	G	C	C	C	C	C	G	A	C	C	G
IndividualHO_316	C	C	G	G	G	G	G	C	C	C	G	C	A	G	C	C	C	C	C	A	G	G	C	G	A	G	C	T	G	G	C	T	G	C	G	T	A	G	C	C	G	A	T	A	G	T	A	C	G	C	T	C	C	A	C	C	A	C	G	C	C	C	A	T	G	G	G	T	C	A	T	C	C	C	G	T	G	G	C	T	G	C	G	C	C	T	A	T	T	C	C	G	G	C	T	C	C	A	G	C	T	T	C	C	G	G	A	G	A	G	C	G	G	C	T	A	G	C	A	G	G	G	G	G	G	C	G	C	T	G	G	C	T	C	C	C	G	A	G	G	G	G	A	G	G	G	G	T	C	G	G	G	A	C	T	C	G	G	G	T	G	G	G	T	C	C	G	G	C	G	C	G	G	G	A	G	G	C	C	A	A	T	C	A	C	C	G	C	A	G	G	T	C	T	G	G	G	C	G	T	G	C	G	C	G	A	G	C	G	A	A	C	G	G	T	C	G	T	A	C	C	T	C	G	T	C	G	T	C	C	G	G	C	G	A	C	C	G	T	A	G	A	C	A	A	T	G	C	T	G	T	C	C	G	G	C	A	G	G	A	C	C	A	G	C	C	G	C	C	G	C	C	T	C	C	A	C	G	A	G	G	T	A	A	C	C	C	G	C	A	G	T	G	G	T	G	C	C	C	A	C	G	T	A	A	G	G	C	C	T	G	T	G	G	G	G	A	C	A	A	C	C	T	G	C	G	T	G	A	G	T	C	G	C	T	C	C	G	G	C	G	A	T	G	G	C	C	T	C	C	C	A	C	T	G	A	G	C	C	T	A	G	C	C	G	T	C	C	A	G	A	G	C	A	T	G	G	G	G	T	C	G	A	A	G	C	G	C	G	A	T	G	A	C	G	G	C	C	G	C	G	G	C	G	G	G	T	G	G	C	G	G	G	A	C	G	G	C	C	T	C	C	C	G	C	T	G	C	T	G	C	T	G	G	C	A	C	C	A	T	C	C	C	C	G	A	G	G	G	A	G	A	A	C	T	C	C	C	T	C	T	C	T	G	C	G	C	C	G	G	T	C	C	-	G	C	C	C	C	G	C	T	G	C	G	C	T	C	T	T	C	G	G	A	C	G	C	T	C	A	G	G	G	T	G	G	G	A	G	C	C	G	T	A	T	-	G	T	G	T	C	G	G	C	C	T	A	C	A	A	C	G	C	T	G	T	G	T	G	C	C	T	G	C	G	T	A	G	T	C	C	A	G	C	A	C	T	C	G	G	G	C	C	C	G	A	G	G	C	G	G	C	G	G	C	C	G	G	G	T	T	G	-	G	T	G	T	G	A	G	G	G	C	C	G	C	C	C	G	C	C	A	G	G	C	T	C	C	C	C	T	T	C	G	G	T	C	C	G	T	G	G	G	C	G	C	A	A	C	C	C	C	T	C	G	C	G	A	C	T	T	G	T	C	C	C	C	C	G	A	G	C	A	C	C	C	G	G	A	G	A	G	G	C	C	G	T	T	C	G	A	G	C	C	C	C	G	C	C	G	A	C	C	A	T	C	G	C	C	T	C	G	G	C	G	G	T	A	T	C	G	G	G	C	G	C	C	G	A	C	A	T	G	T	A	G	G	C	C	C	G	A	G	G	C	T	G	A	C	C	A	T	T	C	T	A	T	C	C	T	C	C	A	C	G	G	T	G	T	C	C	C	A	T	G	C	C	A	C	G	G	G	A	C	G	C	C	A	G	G	G	A	A	G	G	C	A	G	C	G	C	C	G	A	G	T	A	C	A	C	G	C	G	G	G	A	C	T	C	G	C	C	G	T	T	A	C	T	C	A	A	C	C	A	C	G	C	G	C	C	G	C	G	C	C	C	G	G	A	G	G	G	C	G	C	T	C	T	A	T	A	A	G	C	C	A	C	A	C	A	G	G	G	C	G	G	A	G	C	C	G	A	T	G	C	A	G	G	C	C	T	C	C	T	C	G	T	C	G	C	G	C	T	C	C	C	G	C	A	A	T	G	T	C	C	C	A	G	G	A	C	C	C	T	C	A	A	G	A	T	T	T	C	C	C	T	T	C	T	G	T	G	C	A	C	T	C	T	G	T	C	C	A	G	G	A	T	T	C	A	A	G	C	C	C	T	A	C	C	C	A	T	C	G	T	T	G	G	G	C	G	G	C	C	G	C	C	C	G	T	C	T	C	G	G	A	C	G	C	A	G	C	T	C	C	A	T	T	A	C	G	T	T	G	G	C	G	G	G	T	C	C	A	T	C	C	C	C	A	G	G	G	C	C	C	C	G	C	G	G	G	G	G	C	A	C	G	C	A	C	C	G	A	C	G	C	G	C	T	G	G	C	C	C	T	C	T	G	C	C	C	C	C	A	G	G	C	T	G	A	C	G	A	C	C	C	G	G	A	T	T	T	C	C	G	C	A	C	C	T	A	T	A	C	C	G	A	G	T	C	C	G	A	C	C	G	C	G	G	T	G	T	G	C	C	C	C	T	C	A	C	T	T	A	G	G	A	T	C	G	A	G	C	G	C	G	C	T	G	G	G	G	C	C	C	G	T	C	C	C	T	C	T	C	C	G	T	A	T	C	G	G	A	A	A	T	G	C	C	G	G	C	G	G	C	A	C	G	C	G	C	C	C	C	A	G	G	G	C	C	C	C	A	C	A	C	T	T	A	C	C	T	C	C	A	A	T	A	C	C	A	G	G	C	T	C	G	G	C	T	C	T	T	G	T	G	T	C	G	A	G	T	A	C	C	T	C	G	T	T	C	T	T	A	C	A	G	C	G	G	C	A	G	C	A	-	G	G	C	G	A	G	A	G	C	A	C	C	C	C	C	G	C	C	G	A	G	G	C	A	T	G	C	A	G	A	G	A	G	C	A	A	C	C	C	A	G	G	C	G	T	C	G	T	G	C	A	C	C	G	A	G	G	T	G	G	C	G	A	G	A	A	T	G	G	G	C	T	G	G	G	T	C	T	A	C	C	G	C	G	G	G	T	T	C	A	C	A	C	A	T	C	C	G	C	C	C	G	G	C	G	T	C	G	G	C	G	C	C	G	C	A	T	G	C	C	C	G	G	C	T	G	A	G	G	C	C	A	A	C	C	G	G	A	G	G	A	T	G	G	A	G	G	C	T	C	A	G	G	G	T	G	T	G	G	A	G	G	G	T	G	A	G	T	G	G	A	G	C	C	G	C	C	A	G	T	G	C	C	C	G	A	G	C	G	G	A	A	C	A	G	A	G	G	G	C	G	G	T	G	T	T	A	T	T	C	G	C	G	G	G	G	C	A	C	G	G	C	T	C	C	T	C	T	C	C	G	C	A	C	T	G	C	T	G	C	C	G	T	C	G	T	T	G	G	G	C	C	C	C	G	T	C	A	C	A	T	A	G	C	C	-	-	-	G	A	C	G	A	T	C	C	G	G	T	C	T	T	A	A	G	C	G	C	C	C	G	T	T	T	A	G	C	G	G	C	C	C	T	G	T	G	C	C	T	C	G	G	A	G	C	G	C	A	G	G	C	G	C	G	A	T	G	A	T	A	A	C	G	G	T	A	G	T	A	T	G	C	A	C	G	G	C	G	G	G	G	T	G	A	A	G	G	G	T	G	C	G	T	C	C	C	C	C	G	G	C	T	A	C	C	C	G	C	T	G	C	G	A	C	A	C	C	A	A	A	A	T	A	G	A	T	G	G	A	G	C	G	A	C	G	C	G	C	G	C	C	C	C	G	A	G	T	T	C	G	G	C	G	G	T	G	T	T	C	C	G	A	G	C	A	G	T	G	G	A	C	G	G	T	C	C	C	G	C	A	G	G	C	T	G	G	G	G	T	G	C	G	T	G	G	C	A	C	C	C	A	G	C	G	G	A	A	G	C	C	C	C	G	C	C	C	T	G	C	C	C	C	T	G	G	G	G	A	G	G	A	A	C	G	T	C	C	C	G	G	T	T	A	A	C	T	C	T	G	G	G	C	G	G	T	C	T	T	C	T	C	C	T	T	C	C	C	T	G	C	C	G	C	C	C	A	G	G	G	C	G	G	C	C	A	T	C	C	C	C	C	C	A	A	C	T	C	T	T	T	G	C	T	T	C	G	A	T	C	G	C	G	C	C	G	C	C	C	T	T	C	G	C	T	C	C	C	A	C	T	G	G	C	C	G	C	A	T	C	G	T	T	A	G	G	C	C	T	G	C	C	T	T	C	C	C	G	A	G	C	G	C	G	C	G	T	C	G	C	T	G	C	C	C	G	G	C	C	A	T	G	T	G	C	A	G	C	G	C	G	C	G	G	C	G	G	T	C	G	G	G	C	G	G	T	G	C	C	C	C	T	G	G	T	C	C	T	G	C	C	G	C	C	C	C	C	C	C	G	C	G	G	G	C	G	G	G	C	G	G	G	C	G	G	G	G	C	G	C	C	G	G	T	T	C	A	C	G	C	G	A	C	C	G	A	G	G	A	C	G	A	A	G	G	A	C	G	A	G	C	G	G	C	G	A	C	G	A	C	G	A	G	G	C	T	A	T	A	G	T	T	G	T	G	G	G	G	C	G	C	G	G	C	A	G	T	C	C	C	A	G	C	C	C	C	C	T	C	C	C	G	G	C	T	C	G	G	A	T	C	G	G	T	G	C	G	C	T	T	G	C	C	G	C	A	A	T	C	A	G	C	G	C	G	G	G	T	G	C	A	C	C	A	A	G	G	G	T	G	C	A	C	C	G	C	C	G	C	A	G	G	C	G	G	C	C	T	G	C	A	C	G	T	C	G	G	G	G	C	C	T	G	C	C	C	A	A	C	G	C	C	G	A	C	T	G	G	G	G	C	G	C	C	A	A	C	G	G	A	G	T	C	C	G	T	C	G	T	C	T	G	G	G	G	C	G	G	G	A	G	G	G	G	C	C	G	C	A	C	G	G	G	A	G	G	G	G	T	G	G	A	G	A	T	C	T	T	G	G	A	A	G	C	G	G	C	A	A	G	T	C	G	C	G	G	C	C	C	T	T	A	C	C	G	G	G	C	C	G	G	T	C	T	C	G	C	C	G	C	G	G	G	G	C	A	G	C	C	G	A	C	T	C	C	G	T	A	G	C	G	G	T	G	C	A	G	C	C	C	G	C	C	G	C	G	C	C	C	G	G	A	C	C	C	T	G	G	T	A	G	C	C	G	G	G	T	G	T	G	G	A	C	G	C	G	G	C	C	A	C	T	T	G	C	C	A	C	C	G	C	C	G	A	C	C	A	A	C	G	T	A	G	G	G	C	C	G	G	G	G	C	C	T	C	A	C	T	T	A	C	C	G	G	C	A	C	G	T	T	G	C	G	T	T	T	G	C	A	T	G	G	A	T	C	C	A	C	T	T	G	C	C	C	C	C	C	C	G	C	A	G	C	G	G	C	G	G	T	C	A	C	T	A	T	T	A	C	C	G	G	C	A	A	C	C	A	C	C	G	G	T	G	C	G	C	C	C	C	G	C	C	A	C	G	G	G	C	T	G	C	A	A	A	A	G	A	G	C	G	G	C	A	T	C	C	T	C	C	A	C	G	G	C	G	C	A	G	C	G	T	G	G	C	A	T	C	C	G	T	G	G	T	A	C	T	G	C	G	C	C	G	G	T	C	G	C	G	T	C	C	C	C	T	T	C	G	G	C	G	C	C	G	A	G	T	A	G	C	G	G	G	C	C	G	T	G	G	A	C	G	G	G	C	G	T	G	G	G	C	G	C	G	T	G	C	A	G	C	T	C	G	C	C	A	C	A	C	G	A	C	G	C	G	G	G	G	C	G	A	T	G	G	G	C	G	C	C	C	A	C	A	A	A	C	A	C	C	C	G	C	A	A	G	C	A	T	G	C	C	C	T	A	C	A	G	G	C	G	A	C	C	C	G	G	C	G	G	C	G	G	G	A	C	C	G	C	A	T	T	T	C	C	T	C	C	T	A	G	C	A	G	G	T	G	T	C	G	G	G	C	G	T	C	C	C	C	G	T	T	G	C	G	G	G	A	C	C	G	G	C	C	G	T	G	C	T	T	-	C	C	A	G	C	T	G	G	C	C	G	A	G	C	G	T	C	G	G	T	G	T	G	G	T	T	C	G	C	G	C	A	G	T	A	C	C	G	C	G	G	C	A	G	G	G	C	C	G	C	G	C	G	C	A	G	G	A	G	G	C	C	A	C	C	G	A	A	G	C	T	G	G	A	C	T	C	C	C	G	G	G	C	C	G	C	G	C	C	G	G	T	G	T	C	C	A	G	C	T	C	C	T	G	C	G	T	C	G	C	C	T	G	C	T	T	C	G	A	G	A	T	T	T	C	C	T	C	C	T	C	C	A	C	G	C	T	G	G	C	T	T	C	C	C	C	G	A	T	G	C	G	G	G	T	C	C	G	G	G	T	T	C	A	C	A	T	C	T	T	G	T	G	G	G	G	A	T	C	A	C	G	C	C	C	C	C	C	A	G	G	C	G	A	C	T	A	T	T	G	G	T	C	G	C	C	G	C	A	G	C	C	G	C	G	G	G	G	T	T	A	G	G	C	C	-	G	C	C	G	A	C	G	C	C	A	G	C	G	A	C	C	C	C	G	A	T	C	T	G	C	C	G	C	C	G	G	C	T	G	C	C	G	A	C	T	A	G	A	G	C	C	C	A	C	C	C	T	T	G	C	G	G	T	G	A	C	C	T	A	G	C	C	G	A	C	A	G	G	G	G	C	C	C	A	C	C	G	A	G	G	C	C	C	G	G	T	G	G	G	C	G	C	C	A	C	G	A	T	T	C	C	G	G	G	A	C	C	C	C	C	G	C	C	C	G	C	G	G	G	G	G	A	C	G	T	T	C	C	C	A	T	G	C	T	A	T	C	A	A	C	G	T	T	C	C	G	G	G	A	C	G	T	A	T	C	G	A	T	A	C	G	C	G	C	G	C	C	A	G	C	C	G	G	T	C	A	G	G	C	G	T	A	G	G	A	G	C	C	T	T	A	T	T	C	G	G	C	T	T	C	C	C	C	C	G	G	C	C	G	A	C	T	G	G	T	T	G	C	G	T	C	G	C	G	T	A	C	G	G	C	C	G	C	C	C	G	C	C	G	C	G	A	G	T	G	T	C	T	C	A	C	C	C	C	C	G	C	G	C	G	C	A	C	C	T	C	C	G	G	G	G	G	C	T	C	T	A	C	G	C	G	G	G	C	C	T	G	A	C	G	G	C	C	A	A	T	C	T	T	G	T	A	C	A	G	G	C	G	G	A	G	G	T	C	G	G	A	T	G	C	T	A	C	C	C	C	C	C	C	C	C	G	G	A	C	C	C	G	A	A	A	C	-	C	G	C	C	C	G	G	G	T	G	A	G	T	A	C	A	C	C	C	C	C	G	A	G	T	A	G	C	C	C	C	A	C	G	A	A	C	G	G	A	C	C	C	A	G	T	T	C	C	C	G	C	C	G	G	C	C	T	T	G	C	C	A	A	T	A	T	G	T	G	G	C	G	A	C	G	G	G	A	T	C	G	T	C	G	G	C	C	A	A	C	G	G	A	G	C	A	C	G	C	G	A	C	C	G	G	G	T	A	G	C	G	T	C	G	G	A	G	C	A	G	C	G	G	A	C	G	C	C	A	G	G	C	G	C	T	A	G	C	A	C	C	T	C	C	G	G	C	T	G	A	C	C	A	T	G	C	C	T	C	C	C	G	C	C	C	G	A	G	T	G	T	C	C	C	C	G	C	C	C	C	A	T	C	C	C	G	C	G	C	G	C	C	C	G	T	G	C	C	G	A	C	G	T	C	G	C	G	G	G	T	C	G	C	C	C	C	C	C	C	T	G	A	T	C	C	G	C	G	G	C	A	G	A	T	A	A	C	A	C	C	C	G	T	T	A	G	G	A	G	C	G	G	G	T	G	G	T	T	G	C	C	C	C	A	C	G	C	G	G	C	C	G	G	T	G	G	G	G	G	C	G	C	T	G	A	G	G	C	C	A	C	G	C	T	C	G	T	G	G	G	G	C	G	C	C	C	C	T	A	G	G	A	G	C	T	G	C	G	G	A	G	C	G	C	C	G	C	A	G	T	C	G	G	G	C	C	T	C	C	C	G	G	G	A	G	C	T	T	G	G	C	C	G	G	G	G	G	T	C	T	C	C	C	C	G	G	T	C	G	T	C	C	G	T	C	C	C	C	C	T	T	C	G	C	G	G	C	C	C	C	G	C	C	A	C	C	C	G	G	G	G	C	C	T	C	G	C	C	C	G	G	C	C	G	G	G	T	A	G	C	T	G	G	A	C	C	G	C	G	G	C	C	A	C	C	T	A	T	C	G	C	G	G	G	A	A	G	C	C	C	G	G	C	G	C	C	C	C	C	G	C	G	C	G	C	G	G	A	G	G	G	A	G	T	G	C	G	C	T	T	C	A	T	C	C	G	T	T	G	C	G	A	C	C	C	T	C	G	C	G	C	G	C	G	G	T	G	T	G	C	C	G	G	C	C	A	G	T	C	T	G	C	G	T	T	C	C	T	C	C	G	C	C	G	T	C	G	C	G	G	T	C	G	C	T	C	G	C	G	G	C	T	G	G	A	C	G	T	C	C	T	C	C	G	C	A	T	C	C	G	T	G	A	C	C	G	C	C	C	C	C	T	A	G	T	G	C	G	T	G	G	T	G	C	C	G	C	A	C	A	C	G	G	A	C	A	-	G	C	G	C	G	T	G	G	C	G	G	T	C	C	C	C	C	C	A	C	G	A	G	G	G	G	C	G	G	C	G	A	G	T	G	G	A	G	G	C	G	G	G	G	C	C	G	C	C	T	A	C	G	C	C	C	A	C	G	G	C	C	C	C	C	T	A	G	G	C	C	T	A	C	G	T	A	T	G	C	C	G	C	C	C	G	C	G	G	C	G	C	G	T	G	T	C	C	C	T	C	G	G	G	G	G	A	C	C	T	C	C	G	C	T	G	G	A	G	C	C	C	C	T	T	C	G	T	T	C	G	C	C	C	G	T	G	T	C	C	C	C	G	C	C	G	C	C	G	C	C	A	C	C	C	G	G	G	G	C	G	C	G	G	C	C	G	T	G	T	T	T	C	C	C	T	C	T	C	G	A	C	G	T	T	T	C	C	C	C	G	G	C	T	C	G	T	C	G	A	A	C	C	A	C	C	T	C	G	C	A	A	C	C	C	G	C	G	T	C	C	C	T	G	C	A	G	T	G	C	C	G	T	A	G	C	A	C	C	A	G	G	G	C	G	G	C	C	C	C	G	C	A	C	A	T	C	C	G	C	G	C	T	C	G	C	G	T	C	C	A	T	C	C	A	A	C	C	T	C	G	G	T	C	C	G	C	C	A	G	C	G	C	C	C	C	T	C	G	T	C	G	C	C	C	-	C	G	A	C	G	C	C	T	G	C	A	C	A	G	C	C	C	C	C	C	C	G	T	C	C	C	G	C	C	C	C	A	C	T	G	C	C	T	A	C	C	G	T	G	T	C	T	A	C	G	T	G	T	G	G	T	T	G	C	G	C	C	C	C	T	G	C	C	G	C	T	T	C	C	G	G	T	G	T	G	G	C	C	G	C	C	C	G	G	G	C	G	T	C	G	T	G	C	G	C	G	T	T	G	C	G	G	C	G	C	G	C	G	T	G	G	G	C	T	C	T	G	C	C	G	C	G	T	C	C	G	G	G	C	C	A	G	C	G	G	G	T	C	T	G	C	G	T	A	T	A	A	A	G	T	A	A	T	C	G	T	T	C	C	C	T	G	C	A	C	C	G	T	C	G	G	T	C	G	T	A	C	G	C	G	C	T	G	C	C	G	A	A	A	A	C	G	G	T	A	G	A	T	C	T	G	G	C	C	G	G	G	A	C	A	G	G	T	G	C	A	G	G	G	A	C	T	A	G	G	C	G	A	T	G	G	G	G	C	A	A	G	G	G	C	T	G	C	C	C	G	C	C	T	C	C	T	T	C	C	G	G	G	G	G	A	C	C	A	G	C	A	G	G	A	C	G	C	C	G	C	A	G	C	C	A	T	C	T	G	T	C	G	A	C	C	G	C	C	C	T	A	T	A	G	G	G	A	C	G	C	C	C	C	C	C	G	C	C	C	T	C	T	G	T	G	A	C	C	T	T	G	A	A	C	A	C	C	A	C	T	T	C	C	C	G	C	A	T	C	G	G	G	T	A	C	C	G	C	C	C	G	G	C	T	C	G	C	C	T	G	A	C	G	G	C	G	C	A	T	G	G	C	T	C	A	C	C	G	C	C	C	T	G	G	G	C	A	C	A	C	C	G	T	C	G	T	C	G	C	A	C	C	T	C	C	C	G	G	T	C	T	C	T	C	C	G	C	C	C	G	G	C	T	G	G	C	G	A	G	C	A	T	C	A	C	T	T	G	C	T	G	C	G	C	A	T	C	G	G	G	G	C	T	C	G	C	C	C	C	G	G	C	C	G	C	G	T	A	G	G	G	C	G	A	C	C	G	G	C	G	C	G	T	C	G	T	A	A	G	G	G	T	C	G	T	C	T	G	C	C	T	A	T	T	C	G	G	C	C	G	C	G	G	T	C	G	G	C	C	T	G	C	A	C	A	A	G	G	G	A	G	A	C	A	C	G	G	G	G	T	G	T	T	C	G	C	C	C	T	C	C	C	T	C	T	C	G	G	G	G	C	C	C	T	G	G	C	C	T	G	C	G	G	G	G	T	G	T	T	C	A	G	C	T	C	G	A	G	C	G	G	G	C	G	C	G	C	T	A	A	A	G	C	C	C	G	T	C	A	C	G	C	C	C	C	C	G	G	G	G	G	G	A	A	G	T	G	C	G	G	C	A	C	A	G	C	G	G	T	C	C	C	A	G	C	C	C	C	G	T	G	G	G	C	G	T	G	C	C	T	C	G	C	C	T	C	C	A	C	C	C	C	C	C	C	C	G	A	G	G	T	T	T	T	T	G	C	C	C	C	A	C	C	T	C	C	T	T	T	C	G	C	C	T	G	G	C	T	T	T	C	C	C	T	G	A	C	T	G	C	C	C	C	A	G	G	C	T	C	G	C	C	C	C	C	G	C	C	C	C	C	T	C	C	C	C	C	T	C	C	T	C	G	G	C	T	C	A	T	C	G	C	C	G	C	C	C	A	C	A	T	C	T	A	C	C	A	C	C	C	T	C	C	G	A	T	C	T	G	C	G	C	C	C	A	A	C	C	A	C	G	G	G	G	C	A	G	C	C	G	C	A	C	T	G	C	C	A	G	T	A	G	C	C	A	C	C	G	G	C	G	G	C	G	T	G	G	T	G	C	G	C	A	A	C	C	G	C	G	C	G	C	C	A	A	G	G	A	C	G	C	G	A	C	T	C	G	C	C	C	G	A	A	G	T	G	G	G	T	G	C	G	A	G	G	G	A	G	C	G	G	G	C	T	T	G	G	G	G	A	G	A	C	G	C	A	A	G	G	G	C	G	G	G	C	G	C	C	C	G	C	T	G	G	G	C	G	C	G	G	C	T	C	G	A	G	G	C	C	C	C	G	T	A	T	T	C	G	C	C	C	C	T	C	A	G	G	C	A	G	G	C	A	C	G	T	G	C	G	G	G	G	T	C	G	C	G	A	G	T	G	C	G	A	G	G	A	G	G	A	A	T	A	G	G	T	C	T	G	C	T	C	C	G	G	G	G	A	A	G	C	T	C	A	T	G	G	G	G	G	T	T	G	A	G	G	G	G	G	T	T	A	A	A	A	C	G	G	T	A	G	G	T	C	G	C	G	G	G	C	A	T	C	A	G	G	A	C	A	C	T	C	C	C	G	G	C	C	C	G	G	G	T	T	G	G	C	C	G	G	G	G	G	A	G	G	A	T	G	A	T	G	G	G	C	G	T	G	C	C	A	C	A	C	A	C	T	G	C	G	C	G	C	T	C	G	C	C	G	G	G	T	T	C	A	G	C	C	G	C	G	C	C	G	C	T	C	A	C	A	T	A	G	T	C	C	G	G	C	G	G	T	C	A	G	C	A	A	C	C	G	C	G	G	C	G	C	C	T	C	G	G	T	G	A	C	G	G	G	-	T	C	T	A	T	C	C	G	G	C	C	G	T	C	A	G	C	A	A	C	G	T	G	A	G	A	C	G	C	G	T	G	C	C	G	T	T	G	G	C	T	C	A	G	C	G	C	G	T	C	G	A	T	G	C	G	G	G	G	C	T	G	A	G	C	C	C	C	G	G	C	T	G	G	G	G	C	C	C	G	A	G	C	C	G	C	T	A	A	T	T	G	G	C	C	A	G	G	C	G	G	G	C	C	C	C	C	G	A	G	G	T	G	G	G	C	A	C	G	T	A	T	T	C	C	T	A	A	C	C	C	C	T	G	C	G	C	A	G	C	G	T	A	C	A	A	G	A	T	T	G	C	G	G	C	T	C	G	T	C	C	C	C	-	-	C	A	C	A	C	A	G	G	T	T	C	A	G	C	T	T	A	T	G	G	C	C	C	G	C	C	G	G	G	C	C	G	A	C	T	C	A	C	G	A	T	T	C	A	C	A	C	C	C	G	A	C	C	A	G	C	G	A	G	C	C	T	G	C	G	C	G	G	G	A	C	A	G	T	T	G	-	-	-	-	G	T	C	C	C	A	C	C	C	A	G	C	C	C	C	C	G	T	T	G	C	A	C	G	C	C	C	G	G	C	C	G	G	G	A	A	C	C	C	A	G	C	G	C	G	T	G	A	T	T	T	C	G	C	G	G	G	C	G	G	C	A	G	C	C	C	G	C	G	G	G	T	C	C	C	G	T	A	G	G	C	C	C	C	G	G	C	T	C	G	T	G	G	C	C	G	G	C	T	T	T	T	G	T	C	A	G	A	C	T	G	G	G	A	C	C	T	G	T	G	G	G	G	G	C	G	C	G	C	C	C	G	C	C	G	G	T	C	A	G	C	G	G	C	G	G	G	G	C	G	C	C	C	G	A	G	C	T	G	C	A	C	C	T	G	C	C	G	G	T	A	G	T	T	A	C	A	T	T	T	A	G	G	T	C	C	C	G	G	C	C	A	G	C	G	A	G	C	G	T	C	A	G	C	A	G	A	G	T	T	A	A	A	G	C	G	C	C	G	C	C	C	G	A	C	T	C	T	C	G	C	G	C	A	T	G	A	G	C	G	C	C	C	G	C	G	T	G	G	C	G	G	C	A	C	G	A	A	C	G	C	A	A	G	C	G	G	T	T	C	T	A	G	C	A	T	C	C	G	C	T	A	G	G	T	C	G	A	G	T	A	A	G	T	G	C	G	C	G	C	G	G	C	C	G	G	C	C	C	C	C	C	C	T	A	G	T	G	G	C	G	G	C	G	C	C	C	C	G	A	T	G	G	T	C	G	G	C	C	C	G	T	G	C	C	C	G	T	G	C	A	G	A	C	G	C	T	C	A	G	C	T	G	G	T	C	G	G	T	C	G	C	T	C	G	C	G	G	C	C	T	G	G	A	G	C	C	G	T	T	G	C	T	T	G	G	C	T	C	A	T	C	C	T	C	G	T	T	T	G	T	C	G	G	C	T	C	G	C	G	C	C	C	T	C	G	A	C	G	G	A	T	G	G	C	A	A	G	A	C	G	G	G	C	C	C	A	T	C	C	G	C	G	C	C	C	T	A	G	G	G	G	A	T	G	C	C	C	G	C	A	G	G	A	A	A	A	C	C	G	G	G	C	G	T	C	T	T	C	T	C	G	A	A	T	C	T	G	G	G	T	C	T	G	T	C	G	A	G	C	G	T	C	G	T	A	G	G	C	C	C	T	G	A	C	G	T	C	C	G	G	C	C	C	T	T	A	G	G	A	G	G	G	C	G	C	G	C	T	C	C	G	T	T	A	G	C	T	G	T	G	G	T	C	G	C	G	A	T	C	G	G	C	G	G	C	G	G	C	C	A	A	C	A	G	G	G	G	G	G	A	G	T	G	C	G	C	G	A	G	C	T	C	G	A	G	G	C	G	C	C	G	C	G	C	T	C	G	T	C	T	G	G	G	C	C	C	C	G	G	A	G	C	G	A	G	C	G	A	C	T	T	G	C	C	C	A	T	C	A	G	C	G	C	G	G	T	G	T	C	C	C	G	G	C	C	T	G	G	C	G	G	T	G	T	A	G	G	G	C	T	A	A	G	A	C	C	G	G	G	A	T	T	T	G	T	T	C	C	G	G	A	A	G	C	G	T	G	G	C	T	T	G	G	G	G	A	G	G	C	G	C	C	C	C	G	G	C	C	C	G	C	G	A	A	C	G	T	G	G	G	T	G	G	G	C	A	C	G	G	A	T	G	G	C	C	G	G	T	C	A	G	A	C	C	C	G	C	G	C	T	C	G	C	G	T	T	C	G	C	C	G	G	G	C	T	G	G	G	G	C	T	G	C	C	G	G	C	G	C	C	T	G	C	G	G	G	G	T	G	G	G	G	G	G	A	C	C	G	C	T	T	C	T	C	T	G	G	G	G	C	C	G	C	C	G	C	A	G	C	A	A	G	G	G	T	A	G	T	A	G	C	G	G	A	C	G	C	G	C	G	C	G	G	G	G	G	A	T	C	T	C	C	G	G	T	G	C	T	T	C	C	T	A	G	A	G	A	G	A	G	G	G	T	C	C	C	A	C	G	A	G	A	C	T	T	G	C	A	G	G	G	T	G	C	T	C	A	T	C	C	G	T	C	C	A	C	A	A	C	T	G	T	G	G	C	G	C	C	C	G	C	A	T	C	C	C	C	C	G	T	G	C	A	C	C	A	C	G	C	C	G	T	C	C	A	T	C	G	G	G	G	C	C	G	A	G	C	G	C	G	C	G	C	C	G	A	C	A	C	C	G	C	G	T	C	G	C	T	G	C	C	C	C	A	T	C	G	C	A	G	G	G	G	C	G	G	T	G	G	G	C	A	C	C	T	A	G	G	C	C	G	A	G	G	T	A	T	G	G	A	C	C	G	A	C	G	C	C	G	G	C	C	G	G	G	G	C	T	G	G	C	C	C	G	C	T	G	C	G	C	G	G	G	G	G	G	T	G	G	T	T	C	C	G	C	G	T	G	G	G	A	G	C	G	A	C	T	A	A	C	A	A	G	G	G	G	C	C	C	A	A	T	G	T	G	C	T	C	T	G	A	C	C	C	G	C	T	C	G	T	C	C	T	C	G	T	C	G	C	C	G	G	T	T	G	G	T	G	A	A	G	T	C	A	A	T	C	G	G	C	G	G	C	G	C	T	C	G	T	C	G	G	T	G	C	A	C	C	A	G	T	T	C	C	G	G	A	A	C	A	T	G	G	G	G	C	G	T	G	A	C	C	G	A	G	A	C	C	A	C	T	C	C	C	G	C	G	G	A	T	C	G	C	G	C	G	C	C	G	G	G	C	A	C	G	C	A	G	T	C	C	A	T	C	C	A	T	C	G	C	C	G	C	C	G	G	G	C	A	G	G	T	C	T	G	A	G	G	G	C	C	A	C	G	C	A	C	T	C	C	C	C	A	C	G	T	C	C	C	C	A	G	C	T	C	C	G	G	G	G	T	G	A	G	C	G	C	G	G	T	C	G	C	G	T	A	G	G	G	G	A	A	A	C	T	T	A	G	G	A	G	C	A	A	T	T	C	C	G	C	G	A	C	C	G	T	C	A	T	A	C	G	A	A	G	C	C	G	T	G	C	C	A	T	C	G	G	G	A	C	C	G	C	G	G	T	C	G	G	A	G	G	T	C	C	G	C	G	G	G	C	G	T	G	G	C	C	A	C	C	G	G	C	C	G	G	C	C	G	T	G	C	G	A	T	G	C	C	T	G	G	T	G	A	C	A	A	G	C	C	A	A	C	C	C	C	G	C	G	C	T	G	C	A	C	G	C	G	C	A	T	T	A	C	G	C	C	G	C	A	G	C	C	C	A	G	G	C	G	G	G	C	T	T	A	T	C	C	C	G	G	T	G	C	T	G	C	C	C	A	A	G	G	C	C	G	C	G	G	T	G	G	T	G	C	A	C	G	G	A	T	T	C	C	C	G	G	T	G	C	T	G	C	G	C	C	T	T	A	A	G	G	C	A	T	C	T	C	C	T	G	G	C	G	T	C	C	G	G	C	G	A	C	C	A	C	G	C	G	G	C	G	C	C	T	A	T	C	G	G	T	A	A	G	G	T	G	G	T	C	C	G	G	C	C	G	T	C	C	C	A	T	G	C	G	C	T	A	G	G	G	G	C	C	A	G	A	C	T	C	A	G	G	G	G	G	T	A	C	C	C	C	T	G	A	C	G	T	C	G	T	T	G	C	G	G	G	A	T	T	G	A	G	G	C	A	C	T	C	G	C	C	C	G	T	A	G	C	G	C	G	G	A	T	G	C	C	C	G	G	C	T	G	C	C	T	T	A	C	C	C	G	C	G	T	C	C	G	A	C	C	G	C	A	A	G	T	C	A	G	T	G	G	T	A	G	C	A	A	A	C	A	T	G	A	C	G	A	G	T	A	C	T	G	C	C	A	G	C	A	T	G	A	C	G	C	G	T	G	G	G	T	G	G	G	C	G	G	G	G	C	C	G	G	T	T	C	C	A	C	G	C	T	G	C	G	C	C	A	G	G	A	C	C	C	G	C	C	C	G	C	G	C	T	C	C	C	G	C	G	T	G	G	A	A	G	G	T	C	T	G	A	C	C	A	C	C	C	A	C	C	G	A	T	C	C	C	C	G	A	C	G	C	G	G	G	T	C	C	T	T	A	T	G	C	G	A	G	C	G	C	C	A	A	A	T	G	C	C	G	C	C	T	G	C	G	C	T	C	G	C	G	G	T	A	C	C	C	C	C	A	G	A	T	G	A	G	A	C	C	G	C	G	G	T	G	A	G	T	C	C	G	A	C	T	G	C	G	C	C	C	G	G	C	G	T	A	C	C	G	C	C	C	T	C	G	T	C	G	A	C	C	G	G	C	A	C	C	C	C	G	G	C	C	C	C	C	C	G	A	T	C	A	T	C	A	A	G	C	T	G	C	A	A	C	C	G	G	A	A	C	A	G	G	G	T	A	C	G	-	C	T	G	T	C	G	C	T	G	A	C	A	A	T	G	C	C	C	G	A	C	G	G	T	C	G	C	T	C	A	C	A	T	A	A	G	C	G	C	C	G	G	C	C	C	C	G	C	T	T	T	G	C	A	C	C	G	C	G	A	G	C	C	T	G	G	C	A	G	G	C	G	C	G	A	G	T	G	G	C	G	A	T	C	T	G	G	T	G	C	G	G	C	C	G	C	A	T	G	T	A	G	A	T	G	A	C	G	A	T	G	C	T	C	G	G	T	G	G	C	C	C	T	C	T	G	C	C	C	G	G	C	C	G	T	C	C	G	T	C	A	C	C	G	G	G	C	T	C	C	A	G	T	T	C	G	G	G	G	T	G	A	T	C	G	G	G	C	G	A	C	C	A	G	C	C	A	G	G	C	C	G	A	A	G	T	C	T	T	A	C	G	G	C	G	C	T	C	C	G	C	T	A	G	A	A	C	C	T	G	C	C	A	C	G	G	G	G	G	G	C	G	C	T	G	A	G	C	C	C	G	C	C	G	C	C	C	A	G	G	G	C	A	T	A	T	G	G	C	G	C	C	A	C	T	A	C	A	A	T	C	C	A	A	G	A	C	C	A	A	C	C	A	A	C	C	A	C	A	A	A	G	C	C	G	G	C	G	C	C	G	T	C	G	C	G	G	C	C	C	A	A	G	G	G	T	C	T	G	T	T	G	T	C	A	C	A	C	C	G	C	G	A	T	T	A	C	G	C	C	C	C	T	C	C	G	C	G	C	C	T	T	G	C	G	T	G	G	G	G	A	C	G	C	A	C	A	G	G	G	C	G	C	G	G	G	G	G	G	C	G	T	T	C	C	G	G	C	G	C	A	C	C	G	C	C	A	T	G	C	G	A	A	A	C	A	C	C	G	C	G	C	G	G	T	G	C	G	G	G	C	G	G	G	G	G	A	C	G	G	G	G	G	G	G	C	T	C	G	A	C	G	G	A	G	G	G	G	G	A	C	T	G	G	C	G	G	C	C	A	A	C	A	C	A	C	T	T	A	C	G	T	A	C	A	A	A	C	C	G	T	-	C	A	C	C	G	C	G	C	A	C	G	C	C	G	C	A	C	T	C	A	G	C	C	A	G	C	T	G	G	G	C	A	G	G	T	G	T	A	G	T	G	C	A	T	C	A	G	C	A	A	T	C	C	T	T	C	C	C	A	C	G	G	C	C	C	G	T	C	T	T	G	T	A	A	T	G	C	A	C	C	C	C	C	G	C	C	C	G	G	A	G	C	G	G	C	G	G	C	G	G	C	T	T	T	A	C	A	G	T	C	C	G	C	C	G	A	C	T	C	A	C	G	C	C	T	C	A	C	C	C	G	C	C	G	C	C	T	G	T	C	C	T	T	A	G	C	C	G	A	G	G	C	C	C	G	G	C	C	T	G	A	G	G	G	G	A	G	A	T	T	A	T	G	G	G	C	C	C	C	C	G	A	C	C	G
IndividualH329	T	C	G	G	G	G	G	C	C	C	G	C	A	G	C	C	C	C	C	A	G	G	C	G	A	G	C	T	G	G	C	T	G	C	G	C	A	G	C	C	G	C	T	A	G	T	A	C	G	C	T	C	C	C	T	C	A	C	G	C	C	C	A	T	G	G	G	T	C	A	C	T	C	T	G	C	G	A	C	T	G	C	G	C	C	T	A	T	T	C	C	G	T	C	T	C	C	A	A	C	T	T	C	C	G	G	A	G	A	G	C	G	G	C	T	G	G	C	A	G	G	G	G	G	G	C	G	T	T	G	G	C	T	C	C	C	G	A	G	G	G	G	A	G	G	G	G	T	C	G	G	G	A	C	T	C	G	G	G	T	A	G	G	G	C	C	G	G	C	G	C	G	G	G	A	G	G	A	C	A	A	T	C	A	C	C	G	C	A	G	G	T	C	T	G	G	G	C	G	T	G	C	G	C	G	C	G	C	G	A	A	C	G	G	T	C	G	T	A	C	C	T	C	G	T	C	G	T	C	C	G	G	C	G	A	T	C	G	T	A	G	A	C	A	A	T	G	C	T	G	T	T	C	G	G	C	A	G	G	G	C	C	G	G	C	C	G	C	C	G	C	C	T	C	C	G	C	G	A	G	G	T	A	A	C	C	C	G	C	C	G	T	G	A	T	C	C	C	C	A	A	C	T	A	G	G	G	C	T	T	G	C	G	G	G	G	A	C	A	A	C	C	T	G	C	G	T	G	A	A	T	C	A	C	C	C	C	G	G	C	G	A	T	A	G	T	C	T	C	C	C	A	C	T	G	A	G	C	C	C	A	G	C	C	G	T	C	C	C	G	A	G	C	A	T	G	G	G	G	T	C	G	A	A	G	T	G	C	G	A	T	G	A	C	G	G	C	A	C	C	G	G	C	G	G	G	T	G	G	C	G	G	G	G	C	G	G	C	C	T	C	T	C	G	C	T	C	T	A	A	C	T	G	G	C	A	C	C	A	T	T	C	C	C	A	A	G	G	G	A	G	A	A	C	T	C	C	C	T	C	T	C	T	G	C	G	C	C	G	G	T	C	C	-	G	C	C	C	C	G	T	T	G	C	G	C	T	C	T	C	C	G	G	G	C	G	C	A	C	G	A	C	C	C	G	G	G	A	T	G	C	G	T	C	C	A	G	C	G	T	C	G	G	C	C	T	G	C	A	A	T	G	C	T	G	T	A	T	G	C	C	C	G	A	G	C	A	G	A	C	C	-	G	C	A	C	T	C	G	G	G	C	C	C	G	A	G	G	T	G	G	C	A	A	C	C	G	G	G	C	T	A	C	G	T	G	T	G	A	G	G	G	C	C	G	C	C	C	A	C	C	A	G	G	C	T	C	C	C	C	T	T	C	G	G	T	C	C	G	T	G	G	G	C	G	C	A	A	T	C	C	C	T	C	G	C	G	A	C	T	C	G	T	A	C	C	C	C	G	A	G	C	A	C	C	C	G	G	A	G	G	G	G	C	C	A	T	T	A	G	A	G	C	C	C	C	G	C	C	G	A	C	C	A	T	C	G	C	C	T	C	G	A	C	G	G	T	A	T	C	G	G	G	T	G	C	C	A	A	C	A	T	G	T	C	G	G	G	C	C	G	A	G	G	C	T	G	A	C	C	A	T	G	C	T	G	C	T	C	T	C	C	A	C	G	G	T	G	T	C	C	C	A	T	G	C	C	A	C	G	G	A	A	T	A	C	C	C	G	G	G	A	A	G	A	C	A	G	C	A	C	C	G	A	G	T	A	C	A	G	G	C	G	G	G	A	C	T	C	G	C	C	G	T	T	A	C	T	T	A	A	C	C	A	C	G	C	G	C	C	G	C	A	C	C	C	G	G	A	G	G	A	C	G	C	T	C	T	A	C	A	A	G	C	C	A	C	A	C	A	G	G	A	C	G	G	A	G	C	C	G	A	T	G	C	A	G	G	C	T	T	C	C	T	C	G	T	C	G	T	G	C	T	C	C	C	G	C	G	A	C	G	T	C	C	C	G	G	G	A	T	C	C	C	C	A	T	G	A	C	T	T	C	T	C	C	T	C	T	G	C	G	C	A	C	T	C	T	G	T	C	C	A	G	G	A	T	T	C	A	A	G	C	C	C	T	A	C	C	C	G	T	C	C	C	C	G	G	G	C	A	G	C	C	G	C	C	C	G	T	C	T	T	G	G	A	C	G	C	A	G	C	T	C	C	A	T	T	A	C	G	T	T	G	G	C	G	G	G	T	C	C	A	T	C	C	C	C	C	G	G	G	C	C	T	C	G	C	A	G	G	G	G	C	A	C	G	C	C	C	C	G	A	T	G	C	G	C	T	G	G	C	C	C	T	C	T	G	C	C	C	C	C	A	G	G	C	C	G	A	C	G	A	C	C	C	A	G	G	T	T	T	C	C	G	C	A	C	C	T	G	T	G	C	C	G	A	G	T	C	T	G	G	A	C	G	C	T	G	C	G	T	G	C	C	C	C	T	C	A	C	C	T	A	G	G	A	T	C	G	A	G	C	G	C	G	C	T	G	G	A	G	C	C	C	G	T	C	C	C	T	C	T	C	C	G	T	A	T	C	G	G	A	A	A	T	G	C	C	G	G	C	G	G	C	A	C	G	C	A	C	C	C	C	A	G	G	G	C	T	C	C	A	C	A	C	T	T	A	C	T	T	C	C	A	A	T	A	C	C	A	G	G	C	T	C	A	C	C	T	C	T	T	G	T	G	C	C	G	A	G	T	A	C	C	T	C	G	T	T	C	T	T	G	C	A	G	C	G	G	C	A	G	C	G	C	G	G	C	G	A	G	G	G	C	A	C	C	C	C	C	G	C	C	C	A	G	G	A	A	C	G	C	A	G	A	G	A	G	C	A	A	C	C	C	G	G	G	C	G	T	C	G	C	A	A	A	C	C	G	G	G	G	T	G	G	T	G	G	G	A	A	T	G	G	G	T	T	A	G	G	T	C	T	A	C	C	G	C	G	G	G	T	T	C	A	C	G	C	A	T	C	C	G	C	C	C	G	G	C	G	T	A	G	G	C	G	C	C	G	C	A	T	G	C	C	C	G	G	C	T	G	A	G	G	C	C	A	A	C	C	G	G	A	G	G	A	T	G	G	A	G	A	G	T	C	A	G	G	G	T	G	T	G	G	A	G	G	G	T	G	A	G	T	G	G	A	G	C	C	G	C	C	A	G	C	G	C	C	C	G	A	G	T	G	C	A	A	C	A	G	A	G	G	G	C	G	G	T	G	T	C	A	A	C	C	G	C	G	G	G	G	C	G	C	G	G	C	T	C	C	T	C	T	C	C	G	C	A	C	T	G	C	T	G	C	C	A	T	C	A	T	C	A	G	G	C	C	C	C	G	T	C	A	C	A	C	G	G	C	C	T	C	A	G	A	C	G	A	T	C	C	G	G	T	C	T	T	A	A	T	C	C	G	C	C	G	T	T	T	A	G	T	G	G	T	C	T	T	A	T	G	C	C	T	C	G	G	A	G	C	G	C	A	G	C	C	G	C	G	A	T	G	A	T	A	A	C	A	G	C	A	G	C	A	T	G	T	A	C	G	G	C	A	G	G	G	T	G	A	G	G	G	C	T	G	T	G	C	C	C	C	C	C	G	G	C	T	A	C	C	C	G	C	T	G	C	G	G	C	A	C	C	A	A	A	A	T	A	G	A	T	G	G	A	G	C	G	G	C	G	C	G	C	G	C	C	C	C	G	G	G	T	T	C	G	G	C	G	G	T	A	T	T	C	C	G	A	G	C	A	G	T	G	G	A	C	G	G	T	C	C	C	G	T	G	G	G	C	T	G	G	G	G	C	G	C	G	T	A	G	C	G	T	C	C	A	G	C	G	G	A	G	G	C	C	C	C	G	C	C	C	T	G	C	C	C	C	T	A	G	G	G	A	G	G	A	C	C	G	T	C	C	C	G	G	T	T	A	A	C	T	C	T	G	G	G	C	G	G	T	C	T	T	C	C	C	C	T	T	C	C	C	T	C	C	C	G	C	C	T	A	G	G	G	C	G	G	T	T	A	T	C	C	C	C	C	C	A	A	C	T	C	G	T	T	G	C	T	C	C	G	A	T	C	G	C	G	C	C	G	C	C	C	T	T	C	G	C	T	C	C	C	A	C	T	G	G	A	C	G	C	G	C	C	T	G	C	T	A	A	G	A	T	T	C	T	C	C	T	C	C	G	G	A	C	G	C	G	C	G	T	C	G	C	T	G	C	C	C	G	G	C	C	A	T	G	G	G	T	A	G	C	G	T	G	C	G	G	C	G	G	T	C	G	G	G	C	G	G	T	G	C	C	C	C	T	G	G	T	C	C	T	G	C	C	G	C	C	C	C	C	C	C	G	C	G	G	G	C	G	G	G	C	G	A	A	C	G	G	A	G	C	G	C	C	G	G	T	T	C	A	C	G	C	G	A	C	C	G	A	G	G	A	C	G	A	A	C	G	C	C	G	A	G	T	G	G	C	G	A	C	G	A	C	G	A	G	G	C	T	A	C	G	T	A	C	G	T	G	G	G	G	C	G	T	G	G	C	A	G	C	C	C	C	A	G	C	C	C	C	C	A	C	C	C	G	G	C	T	C	G	G	A	T	C	G	C	T	G	C	G	C	T	T	G	C	C	G	C	A	G	T	C	A	G	C	G	T	G	G	G	C	G	C	A	C	C	A	A	G	G	G	T	G	C	A	C	C	G	C	C	G	C	A	G	G	C	G	G	C	C	T	G	C	A	C	G	G	C	G	G	G	G	C	C	T	G	C	C	C	A	A	C	G	C	C	G	A	C	T	G	G	G	G	C	G	C	C	A	A	C	G	G	A	G	T	C	C	G	T	C	G	T	C	T	G	G	G	G	C	G	G	G	G	G	G	G	G	C	C	G	C	A	C	G	G	G	A	G	G	A	T	T	G	G	A	G	A	T	C	T	T	G	G	A	A	G	C	A	G	C	A	A	G	T	C	G	C	G	A	C	C	C	T	T	A	C	C	G	A	G	T	C	G	G	T	C	T	C	-	C	C	G	C	G	G	G	A	C	A	G	C	C	G	A	C	T	C	C	G	T	A	G	C	G	G	T	G	C	A	G	C	C	C	G	C	C	G	C	G	C	C	C	G	G	A	A	C	A	C	G	A	C	G	G	C	C	G	G	G	A	A	T	G	G	A	C	G	C	G	A	C	C	A	C	T	T	G	C	C	A	C	C	G	C	A	G	A	C	C	A	A	C	G	T	A	G	G	G	C	C	G	G	G	G	C	C	C	C	A	C	T	T	A	C	C	C	C	C	A	C	G	T	T	G	C	G	T	T	T	G	C	A	T	G	G	A	T	C	C	A	T	T	T	G	C	C	C	C	G	C	C	G	C	A	G	C	G	G	C	G	G	T	C	A	C	T	A	T	T	A	C	C	G	G	C	A	A	C	C	A	C	C	G	C	T	G	C	G	C	C	C	C	G	C	C	A	C	G	T	G	C	T	G	C	A	C	A	A	G	A	G	C	G	G	C	A	T	C	C	T	C	C	A	C	G	G	C	G	C	G	G	C	G	T	G	T	C	A	T	T	C	G	T	G	G	T	A	C	T	G	C	G	C	C	G	G	C	C	G	C	G	T	C	C	C	C	T	T	C	G	G	C	G	C	C	G	A	A	T	A	G	C	G	G	G	C	C	G	C	G	G	A	C	G	G	G	C	G	T	G	G	G	C	G	C	G	T	G	C	A	A	C	T	C	G	C	C	A	C	A	C	G	A	C	G	C	G	G	G	T	C	A	A	T	G	G	G	C	G	C	C	C	G	C	A	A	A	C	A	C	C	C	G	C	A	A	G	C	A	T	G	C	C	C	C	A	C	A	G	G	C	G	A	C	C	C	A	A	C	G	G	C	G	G	G	A	C	C	G	C	A	T	T	T	C	C	T	C	C	T	A	G	T	A	A	G	T	G	T	C	G	G	G	C	G	T	C	C	C	T	G	T	T	G	C	G	G	G	A	C	C	G	G	C	C	G	A	G	C	T	T	C	C	C	G	G	C	T	G	G	C	C	G	A	G	C	G	T	C	G	G	T	G	T	G	G	T	T	C	G	C	G	C	A	G	T	A	C	C	G	C	G	G	C	A	G	G	G	C	T	G	C	G	C	A	T	G	G	G	G	G	G	C	C	G	C	C	G	A	G	G	C	T	G	G	A	C	T	T	C	C	G	G	G	C	C	G	C	G	C	C	G	G	T	G	T	C	C	A	G	C	G	C	C	T	G	C	G	C	C	G	C	C	T	G	C	T	T	C	G	C	G	A	T	T	T	C	C	T	C	C	T	C	C	A	C	G	C	T	G	G	C	T	T	C	C	C	C	G	A	T	G	C	G	G	G	T	C	C	G	G	G	T	T	C	A	C	A	T	C	C	T	G	T	G	G	G	G	A	C	C	A	C	G	C	C	C	C	T	T	A	G	G	C	G	A	C	T	G	T	T	G	G	T	C	G	C	C	G	C	A	G	C	C	G	C	G	G	G	G	G	T	A	G	G	C	C	A	G	C	C	G	A	C	G	C	C	A	G	C	G	A	C	C	C	C	G	A	T	C	T	G	C	C	G	C	C	G	G	C	T	G	C	T	G	A	C	T	A	G	A	G	C	C	C	A	C	C	C	C	T	G	C	G	A	C	A	G	C	T	T	G	G	C	C	G	C	C	A	G	G	G	G	T	C	C	A	C	C	G	A	G	G	C	C	C	G	G	T	G	G	G	C	G	C	T	A	C	G	A	T	T	C	C	G	G	G	G	C	C	C	C	C	G	C	C	C	G	C	G	G	G	G	G	A	C	G	T	T	C	C	C	A	T	G	C	T	A	T	C	A	A	C	A	T	T	C	C	G	G	G	A	C	G	T	A	T	C	G	A	T	G	C	G	C	G	C	G	C	C	A	G	C	C	T	G	T	C	A	G	G	C	G	T	T	G	G	A	G	C	C	T	T	A	T	T	C	A	T	T	T	T	C	C	C	C	C	G	G	C	C	A	G	C	T	G	G	T	C	G	C	G	T	C	G	T	G	T	A	C	G	G	C	C	G	A	C	C	G	C	C	G	C	G	A	G	T	G	T	C	T	C	C	C	C	C	C	C	G	C	G	C	G	C	A	C	C	C	C	C	G	G	G	G	G	C	C	C	T	A	C	G	C	G	G	G	C	C	T	G	A	C	G	G	C	C	G	A	T	C	T	C	A	T	G	C	A	G	G	C	G	G	A	G	G	T	C	G	G	A	T	G	C	T	A	C	A	C	C	C	C	C	C	C	G	G	A	C	C	C	G	A	A	C	A	C	C	G	C	T	C	A	G	G	T	G	A	G	T	A	C	A	C	C	C	C	C	G	A	A	T	A	G	C	C	C	C	A	C	G	G	A	C	A	G	A	C	C	C	A	G	T	T	T	C	C	G	C	C	G	G	C	C	T	T	G	C	C	A	A	T	A	G	G	T	T	G	C	G	A	C	G	G	G	G	T	C	G	T	A	G	G	C	C	A	G	C	G	G	A	G	C	A	C	G	C	A	A	C	C	T	G	G	C	A	G	C	G	T	C	G	G	A	G	C	A	G	C	G	G	A	C	G	C	C	A	G	G	G	G	C	T	A	G	C	A	C	C	T	C	C	G	G	C	C	G	C	C	C	A	T	G	C	C	C	C	C	C	G	C	C	C	G	A	G	T	G	T	C	C	C	C	G	C	C	C	C	A	T	C	C	C	G	T	G	C	G	C	C	C	G	T	G	C	C	G	G	C	G	T	C	G	C	G	G	G	T	C	G	C	C	C	C	C	C	C	T	G	A	T	C	C	G	C	G	G	C	T	G	A	T	A	A	C	A	C	C	C	A	T	T	A	G	G	A	G	C	G	G	G	T	G	G	T	T	G	C	C	C	C	A	T	G	C	G	G	C	C	A	G	T	T	G	G	G	G	C	G	C	T	G	A	G	G	C	C	A	C	G	C	C	C	G	T	G	G	G	A	C	G	C	C	C	C	A	A	G	G	A	G	C	T	G	C	G	G	A	G	C	A	C	C	G	C	A	G	T	G	G	G	G	C	C	T	C	C	C	T	G	G	A	G	C	T	C	G	G	C	C	G	G	G	G	G	T	C	T	C	C	C	C	G	G	T	C	G	T	C	C	G	T	C	T	C	C	C	T	T	C	G	C	C	G	A	C	C	C	G	C	C	G	C	C	T	G	G	G	G	C	C	T	C	G	C	C	C	G	G	C	C	G	G	G	T	A	G	C	T	G	G	A	C	C	G	C	G	G	C	C	A	C	C	T	A	T	A	G	C	G	G	G	A	G	G	C	C	C	G	G	C	G	C	C	C	C	T	G	C	G	C	G	C	G	G	A	T	G	G	A	G	T	G	C	G	C	T	G	C	A	T	C	C	G	T	T	G	C	G	A	C	C	C	T	C	G	C	G	C	G	C	C	G	T	G	T	G	C	C	G	G	C	C	A	C	G	T	G	C	C	G	T	T	C	C	C	C	C	G	T	C	G	C	C	G	C	A	G	T	C	G	C	T	C	G	C	G	G	C	T	G	G	A	T	G	T	C	C	T	C	C	G	C	G	T	C	C	G	T	G	A	C	C	G	C	C	C	C	C	T	A	G	C	A	C	G	C	G	G	T	G	C	C	G	T	A	C	A	C	G	A	G	A	A	C	G	C	G	C	G	T	G	G	C	G	G	T	C	C	C	C	C	C	A	C	G	A	G	G	G	A	C	G	G	C	G	A	G	C	G	G	A	G	G	C	G	G	G	G	C	T	G	C	C	T	G	C	G	C	C	T	A	C	G	G	C	C	C	C	C	T	A	G	G	C	C	T	A	C	G	C	A	C	G	C	C	G	C	C	C	G	C	G	G	T	G	C	G	T	G	C	C	C	C	T	C	G	G	G	G	A	A	C	C	T	C	C	G	C	T	G	G	A	G	T	C	C	C	T	T	C	G	T	T	C	G	C	T	C	G	T	G	C	C	C	C	C	G	C	C	G	C	C	G	C	C	A	C	C	C	G	G	A	G	C	A	C	G	G	C	C	G	T	G	T	T	C	C	C	C	T	C	C	C	G	C	C	G	G	T	T	C	C	C	C	G	G	C	T	C	G	T	C	G	A	A	C	C	T	C	C	T	C	G	C	A	A	C	C	C	G	C	G	T	C	C	C	T	G	C	A	G	C	G	C	C	G	C	A	G	C	A	C	C	A	G	G	G	C	G	C	C	C	C	C	A	C	A	C	G	T	C	C	G	C	G	C	C	C	G	C	G	T	C	C	A	T	C	C	A	A	C	C	T	C	G	A	C	C	C	G	C	C	A	G	C	G	C	C	C	A	C	T	A	T	C	G	C	C	C	-	C	G	A	T	G	C	C	T	G	C	C	C	A	G	C	C	C	C	C	C	C	G	T	C	T	C	G	C	C	C	C	A	C	T	G	C	C	T	G	C	C	G	T	T	C	C	T	A	C	G	T	G	C	G	G	T	G	G	C	G	C	C	C	C	T	G	C	C	G	C	T	T	C	C	G	G	C	G	T	G	G	C	T	G	C	C	C	G	G	G	C	G	T	C	A	T	A	C	G	C	A	T	T	G	C	G	G	C	G	C	A	-	-	-	A	T	G	C	T	C	A	G	C	C	G	C	G	T	C	C	G	G	C	C	G	A	G	C	G	G	G	T	C	T	G	C	G	T	A	T	C	A	A	G	T	A	A	T	C	G	G	T	C	C	C	C	G	C	A	C	C	G	C	C	G	G	T	C	G	T	A	C	G	C	G	C	T	G	C	C	G	A	A	A	A	C	G	G	T	A	G	A	T	C	T	G	G	G	C	G	A	G	A	C	A	G	A	C	G	C	A	G	G	G	A	C	C	A	G	G	C	G	A	C	G	G	G	A	C	G	A	G	G	G	C	T	G	C	C	C	G	C	C	T	C	C	T	T	C	C	G	G	G	G	A	A	C	C	A	A	C	A	G	G	G	C	G	C	C	G	C	A	G	C	C	A	T	C	C	G	T	C	G	A	C	C	G	C	G	C	T	A	T	A	G	C	G	C	C	G	C	C	C	C	C	C	G	C	C	C	T	C	T	G	T	G	A	C	C	T	T	A	A	A	C	A	C	T	A	C	T	T	C	C	C	G	C	A	T	C	G	G	G	T	A	C	C	G	C	C	C	A	G	C	C	C	G	C	A	C	G	A	C	G	G	C	G	C	A	C	G	G	C	T	C	A	C	T	G	C	C	C	T	G	G	G	C	A	C	A	C	C	A	T	C	G	C	C	G	C	A	T	C	T	C	C	C	G	G	T	C	T	C	C	C	C	G	C	C	C	G	G	C	T	G	G	C	G	A	G	C	A	T	T	A	C	T	T	G	C	T	G	C	G	C	A	T	C	G	G	G	G	C	T	C	G	C	C	C	C	G	G	C	C	G	C	G	T	A	G	G	G	C	G	G	C	C	G	G	C	G	C	G	T	C	G	T	G	A	G	A	G	T	C	G	T	C	C	G	C	C	A	T	T	T	C	G	G	T	T	G	C	T	G	T	C	G	A	C	C	T	G	C	A	C	A	A	A	G	G	A	G	A	C	A	C	G	G	G	G	T	G	T	G	C	G	C	C	C	T	C	C	C	T	A	T	C	G	G	G	G	C	C	C	T	G	G	C	C	T	G	C	G	G	G	G	T	G	T	T	C	T	G	C	T	C	G	A	G	C	G	G	G	C	G	C	G	C	T	A	A	A	G	C	C	C	G	T	C	G	C	G	C	C	C	A	C	G	G	G	G	G	G	A	A	G	C	A	T	G	G	C	C	C	A	G	C	G	G	T	C	C	C	G	G	C	C	C	C	G	T	G	G	G	C	G	T	G	C	C	T	C	G	C	C	T	C	C	A	A	C	C	C	T	C	C	C	G	A	G	G	T	T	G	T	T	A	C	C	C	C	G	T	C	T	C	C	T	T	T	C	G	C	C	G	G	G	C	T	T	T	C	C	C	T	G	A	C	T	G	C	C	C	C	A	G	G	C	G	C	G	C	C	C	C	C	G	C	C	C	C	C	T	C	C	C	C	C	T	C	C	T	C	G	G	C	C	C	G	T	C	G	C	C	G	A	C	C	A	C	A	T	C	T	C	C	C	A	C	C	C	T	C	C	G	A	G	C	T	G	C	G	C	A	C	C	A	C	T	A	T	G	G	G	G	C	A	G	C	C	G	C	A	C	C	G	C	C	A	G	T	A	A	C	C	A	C	C	G	G	C	G	G	C	G	T	G	G	C	G	T	G	C	A	A	C	C	G	C	G	C	G	C	C	A	A	G	G	A	C	G	C	G	A	C	T	T	G	C	T	C	G	A	A	G	C	G	G	G	T	G	C	G	A	A	G	G	A	G	C	G	G	G	T	T	T	G	G	G	G	A	G	A	C	G	C	A	A	G	G	G	C	G	G	G	C	A	C	C	C	G	C	C	G	G	G	C	G	C	G	G	C	T	C	G	A	G	G	T	C	C	C	G	T	A	T	T	A	G	C	T	C	T	T	C	A	A	G	C	A	A	G	C	G	C	G	T	G	C	G	G	G	G	T	C	G	C	G	A	G	T	G	C	G	A	T	G	A	G	T	A	A	T	A	G	G	T	C	T	G	C	C	C	C	G	G	G	G	A	C	A	C	C	C	C	T	G	G	G	G	G	T	T	G	A	G	G	G	G	G	T	T	A	A	A	A	C	G	G	T	A	G	G	T	C	G	C	G	G	A	C	A	G	C	A	G	G	A	C	A	C	T	C	C	C	G	G	C	C	C	G	G	G	T	C	G	C	C	C	G	G	G	G	G	A	G	G	A	T	G	A	T	G	G	G	C	G	T	G	T	C	A	C	A	C	A	C	C	A	C	G	C	A	C	T	C	G	C	C	G	G	G	T	T	C	A	G	C	C	G	T	G	C	C	G	C	T	C	A	C	A	T	A	G	T	C	C	G	A	C	G	A	T	C	A	G	C	A	A	C	C	G	C	G	G	C	G	C	C	T	C	G	G	T	C	A	C	G	G	A	-	T	C	T	A	T	C	C	G	G	C	C	G	T	C	A	G	C	A	A	C	G	T	G	A	G	A	C	C	C	G	T	G	C	C	G	G	C	A	G	C	T	C	A	G	C	G	T	G	T	C	G	A	T	G	C	G	G	G	G	C	T	A	C	G	C	C	C	C	G	G	C	T	G	G	G	G	C	C	C	G	A	G	C	C	G	C	T	A	A	T	T	G	G	C	T	A	G	G	C	G	G	G	C	C	C	C	C	G	A	G	G	T	G	G	G	C	A	C	G	T	A	T	T	C	C	T	A	A	C	C	C	C	T	G	C	G	C	A	A	C	G	T	A	C	A	A	G	A	T	T	G	C	G	G	C	T	C	G	T	C	C	C	C	A	-	A	A	C	A	C	A	G	G	T	T	C	A	G	C	T	T	G	T	G	G	C	C	C	G	C	C	G	G	G	C	C	A	A	C	T	C	G	C	G	A	T	T	C	A	C	A	C	C	C	G	A	C	C	A	A	C	G	A	G	C	C	T	G	C	G	C	G	G	G	A	C	G	G	G	C	G	-	-	-	-	G	T	C	C	C	A	C	C	C	A	G	C	C	C	C	C	G	G	A	G	C	G	C	G	C	C	C	G	G	C	C	G	G	G	G	A	C	C	C	A	G	C	G	C	G	T	G	G	A	T	T	C	G	C	G	G	G	C	G	G	C	T	G	C	C	C	G	C	G	G	G	T	C	C	C	G	C	A	G	G	C	C	C	C	G	G	C	T	C	G	T	A	G	C	C	G	G	C	T	T	A	C	A	C	C	A	G	A	C	T	G	G	G	A	C	C	T	G	T	G	G	G	G	G	C	G	C	G	C	C	T	G	C	C	A	G	T	C	A	G	C	G	G	C	G	G	G	G	C	G	C	T	C	G	A	G	C	T	G	C	A	C	T	T	G	A	C	G	G	C	A	G	T	T	A	C	A	T	T	T	A	G	G	T	C	C	C	G	G	C	C	A	G	T	G	A	G	T	G	T	C	G	G	T	G	G	G	G	C	T	A	A	A	G	C	G	C	C	G	C	C	C	G	A	C	G	C	T	C	G	C	G	A	A	T	G	A	G	C	G	T	C	C	G	C	G	T	G	G	C	G	G	C	A	C	G	A	G	C	G	C	A	A	G	C	G	G	T	T	C	T	A	G	C	A	T	C	C	G	C	T	A	G	G	T	C	A	G	G	T	A	G	C	C	G	C	G	C	G	C	G	A	A	C	A	A	C	C	C	C	C	C	C	T	G	G	T	G	G	T	A	G	C	G	C	C	C	C	G	A	T	G	G	T	C	G	G	C	T	C	G	T	G	C	C	C	G	T	G	C	A	G	A	C	G	C	C	G	G	C	C	C	G	G	T	C	G	G	T	C	G	C	T	C	G	C	G	G	C	C	T	G	G	A	G	C	C	G	T	T	G	C	T	T	G	G	C	T	T	A	C	C	C	G	C	G	T	T	T	G	T	C	G	G	C	T	C	G	C	G	C	C	C	T	C	A	A	C	A	G	A	C	G	G	C	A	A	G	A	C	G	G	G	C	C	C	A	T	C	C	G	C	G	C	C	C	C	C	G	G	G	G	A	C	C	C	C	C	G	C	A	G	G	A	A	A	A	C	C	G	G	G	C	T	C	C	T	T	C	T	C	G	A	A	T	C	T	G	G	G	T	C	G	G	T	C	G	A	G	T	G	T	C	G	T	A	G	G	C	C	A	T	G	A	C	G	T	C	C	G	G	C	C	C	T	T	A	G	G	A	G	G	G	C	G	C	G	C	T	C	C	G	C	C	A	G	T	T	G	T	G	A	T	C	G	C	G	A	T	C	G	G	C	G	G	C	G	G	C	C	G	A	C	A	G	G	G	G	G	G	G	G	T	G	C	G	C	G	A	G	C	T	C	G	A	A	G	C	G	C	C	G	C	G	C	T	C	G	T	C	A	G	G	G	C	C	C	C	G	G	G	G	C	G	A	G	C	G	A	A	G	T	G	C	C	C	A	A	T	A	G	C	G	T	G	G	T	G	T	C	C	C	G	G	C	T	G	G	G	C	G	G	C	G	T	A	G	G	G	T	T	A	A	G	A	C	C	C	G	G	A	T	T	T	G	T	T	C	C	A	G	A	A	C	C	G	G	G	G	C	T	T	G	G	G	G	G	G	G	C	G	C	C	C	C	G	G	C	C	C	G	C	G	A	A	C	G	C	G	G	G	T	G	G	G	C	A	C	G	G	G	C	G	G	G	C	G	G	T	C	G	A	A	C	C	C	G	C	G	C	T	C	G	C	G	T	T	C	G	C	C	G	C	G	C	T	G	G	G	G	C	T	G	C	C	G	G	C	G	C	G	C	G	C	G	G	G	G	T	G	G	G	G	G	G	A	C	C	G	C	G	T	C	C	C	T	G	G	G	G	C	C	G	C	C	G	T	A	G	C	A	C	G	A	G	C	A	G	T	A	G	C	G	G	A	T	G	C	T	C	G	C	G	G	G	G	G	A	G	C	T	C	C	G	G	T	G	C	T	T	C	C	T	A	A	A	G	A	G	A	G	G	G	T	C	C	C	A	A	G	G	G	A	C	C	C	G	C	A	G	G	G	T	G	C	T	C	A	T	C	C	G	T	C	C	A	C	A	A	C	C	G	T	G	G	C	G	C	C	C	G	C	A	C	C	C	C	C	C	G	T	G	C	A	T	C	A	C	G	T	C	G	T	C	C	A	T	C	G	G	G	G	C	C	G	A	G	C	G	C	G	C	G	C	C	G	A	C	A	C	C	G	C	G	C	-	G	C	T	G	C	C	C	C	A	T	C	C	C	A	G	G	G	G	C	G	G	T	G	A	G	C	A	C	C	T	C	G	G	C	C	G	T	G	A	T	A	T	G	G	A	C	C	G	A	C	G	T	T	G	G	C	C	G	G	G	G	C	T	A	G	C	C	C	G	C	T	G	C	G	C	G	G	G	G	G	G	T	G	G	T	T	C	C	G	C	G	T	G	G	G	A	G	C	G	A	C	T	A	A	C	A	A	G	G	T	G	C	C	T	G	A	T	G	T	A	C	T	C	C	G	C	C	C	C	G	G	T	C	G	T	C	C	T	C	G	T	C	G	C	C	G	G	T	T	G	G	T	G	A	G	A	T	T	G	A	T	C	G	G	C	G	G	C	G	C	T	C	G	T	C	G	G	T	G	C	A	C	C	A	G	T	T	C	C	G	G	A	A	C	A	G	G	G	G	G	C	G	T	G	A	C	C	G	A	G	A	C	C	A	C	G	C	C	C	G	C	G	G	A	C	C	G	C	G	C	G	C	C	G	G	A	C	A	C	G	C	A	C	G	T	A	G	T	C	T	A	T	C	G	C	C	G	C	C	G	G	G	C	A	G	G	T	C	T	A	G	G	G	G	C	C	G	C	G	C	A	C	T	C	C	C	C	A	C	G	T	C	C	C	C	A	A	C	T	C	C	G	G	G	G	T	G	G	G	C	G	C	G	G	T	T	G	C	G	T	A	G	G	G	G	A	A	A	C	T	T	A	G	G	G	A	C	A	A	T	T	C	C	G	C	G	G	C	T	G	C	T	A	G	A	C	G	C	G	G	C	C	G	T	G	C	C	A	T	C	G	G	G	A	C	C	G	C	G	G	T	C	G	G	A	G	G	T	C	C	G	C	G	A	G	C	G	T	A	G	T	C	G	T	C	G	G	C	C	G	G	T	C	G	T	G	C	G	A	T	G	C	C	T	A	A	T	G	A	T	A	A	G	C	C	A	A	C	C	C	C	G	C	G	C	C	G	C	G	C	G	C	G	C	A	C	T	G	C	G	C	C	G	C	A	G	C	C	A	A	G	G	C	G	G	G	C	T	T	A	T	C	C	C	G	G	T	G	C	T	G	C	C	A	A	G	G	G	C	C	G	C	G	A	T	A	G	T	G	C	G	C	G	A	A	T	T	C	C	C	G	G	T	G	C	T	G	C	G	C	C	T	C	A	T	A	G	C	A	T	A	T	C	C	T	G	G	C	G	T	C	C	G	G	C	G	A	C	C	A	C	G	C	G	G	C	G	C	C	C	A	C	C	G	G	T	A	A	G	G	T	G	G	T	C	C	G	G	C	C	A	T	C	C	C	A	C	A	C	G	C	T	A	G	G	G	G	C	C	A	G	A	C	C	C	A	G	G	G	G	G	T	A	C	C	C	C	T	G	A	C	G	T	C	G	G	T	G	C	G	G	G	A	T	T	G	A	G	G	C	A	C	T	C	G	C	C	C	G	T	A	G	T	G	C	G	G	A	T	G	C	C	C	G	G	C	T	G	C	C	T	T	A	C	C	C	G	C	G	C	C	C	C	A	C	C	G	C	A	A	G	T	C	A	G	C	G	G	T	A	G	C	A	A	A	C	A	T	G	G	C	G	T	G	C	A	C	T	G	C	C	A	G	C	A	T	G	A	C	G	C	G	T	G	G	G	T	G	C	G	C	G	G	G	G	C	C	G	C	T	T	C	C	T	C	G	C	T	G	C	G	C	C	A	G	G	A	C	C	C	G	C	C	C	A	C	G	C	T	C	C	T	G	C	G	T	G	G	A	G	G	G	T	C	T	G	A	C	C	A	C	C	C	A	C	C	G	G	T	C	A	C	C	G	A	C	G	C	G	G	A	T	C	C	T	T	A	C	G	C	G	G	G	C	G	C	C	A	A	A	T	G	C	C	G	C	C	T	G	T	G	C	T	T	G	C	G	G	T	A	C	C	C	C	C	A	G	A	T	A	A	G	A	C	C	G	C	G	G	T	G	A	G	T	C	C	G	C	C	T	G	C	G	A	C	C	G	G	C	G	T	A	C	C	G	T	C	C	T	C	G	T	C	G	A	C	C	G	G	C	G	G	C	C	C	G	A	C	C	C	C	C	C	G	A	T	C	A	T	C	A	A	G	C	G	G	C	A	A	C	C	G	G	A	A	C	A	G	A	G	T	A	C	G	-	C	T	G	T	C	G	C	C	G	A	C	A	A	T	G	C	C	C	G	A	C	A	A	T	C	G	C	T	C	A	C	A	C	A	A	G	C	G	C	C	A	G	C	T	C	C	A	C	T	C	T	G	C	A	C	C	G	C	G	A	G	C	C	T	G	G	C	T	G	G	C	G	C	G	A	G	T	A	G	T	G	A	T	C	T	T	G	T	G	C	G	G	C	C	G	C	A	T	G	T	G	G	A	T	G	A	C	G	A	T	G	C	T	C	G	G	T	G	G	C	C	C	T	C	T	G	C	C	C	G	G	C	C	G	T	C	C	C	T	C	A	C	G	G	G	G	C	T	C	C	A	G	T	C	C	G	A	A	G	T	G	A	T	C	G	G	A	C	G	A	C	C	A	G	C	C	A	G	G	C	C	G	A	A	G	T	C	T	T	A	C	G	G	C	G	C	C	C	C	G	C	T	A	G	A	A	C	C	T	G	C	C	A	G	G	G	G	G	G	G	C	G	C	T	G	A	G	C	C	C	G	C	C	G	C	C	T	G	G	G	G	C	A	T	A	T	G	G	C	G	C	C	A	C	T	A	C	A	A	T	C	C	A	A	G	A	C	C	A	A	C	C	C	A	C	C	A	C	G	A	A	G	C	C	G	G	C	G	C	C	G	T	C	G	C	G	G	G	C	T	A	G	G	G	G	T	C	C	G	T	T	G	T	T	G	C	A	C	C	G	C	G	G	T	T	A	C	G	C	C	C	C	T	C	C	G	C	G	C	C	T	T	G	C	G	T	G	G	G	G	A	C	A	C	G	C	A	G	G	G	C	G	C	G	G	G	G	G	G	C	G	T	G	C	C	G	G	C	G	C	A	C	C	T	C	C	A	T	G	C	T	G	A	A	C	A	C	C	G	C	G	C	G	G	T	G	C	G	G	G	C	G	G	G	G	G	A	C	G	G	G	G	G	G	A	T	T	C	G	A	C	A	G	A	G	G	G	G	G	A	C	C	A	G	C	G	G	C	C	A	A	C	A	C	A	C	T	C	A	C	G	T	A	C	A	A	A	C	C	G	T	-	C	A	C	C	G	C	G	C	A	C	G	C	C	G	C	A	C	T	C	A	G	C	C	A	G	C	T	G	G	G	C	A	G	G	C	G	A	A	T	T	G	C	A	T	C	G	G	C	A	A	T	C	C	T	T	C	C	C	A	C	G	G	C	C	C	G	C	C	C	C	G	C	A	A	T	G	C	A	C	C	C	T	C	G	C	C	C	G	G	A	G	C	G	G	C	G	A	C	G	G	C	T	T	T	A	C	A	G	C	C	C	G	C	A	G	A	C	T	C	A	C	G	C	C	T	C	G	C	C	T	G	C	T	G	C	C	C	G	T	C	C	T	C	A	G	C	C	G	A	G	G	C	C	A	G	G	T	C	T	G	A	G	G	G	G	A	G	A	T	T	A	C	G	G	G	C	C	C	T	C	G	A	C	C	G
IndividualH329	C	C	G	G	G	G	G	C	C	T	G	C	A	G	C	C	C	C	C	A	G	G	C	G	A	G	C	T	G	G	C	T	G	C	G	T	A	G	C	C	G	C	T	A	G	T	A	C	G	C	T	C	C	C	T	C	G	C	G	T	C	C	A	T	G	G	G	T	C	A	C	T	C	T	G	T	G	A	C	T	G	C	G	C	C	T	A	T	T	C	C	G	T	C	T	C	C	A	G	C	T	T	C	C	G	G	A	G	G	G	C	G	G	C	T	G	G	C	A	G	T	G	G	G	G	C	G	T	T	G	G	C	T	C	C	C	G	A	G	G	G	A	A	G	G	G	G	T	C	G	G	G	A	C	T	C	G	G	G	T	G	A	G	G	G	C	G	G	C	G	C	G	G	G	A	G	G	C	C	A	A	T	T	A	C	C	G	C	A	G	G	C	C	T	G	G	G	C	G	T	G	C	G	C	G	C	G	C	G	A	A	C	G	G	T	C	G	T	A	C	C	T	C	G	T	C	G	A	C	C	G	G	C	G	A	T	C	G	T	A	G	A	C	A	A	T	G	C	T	G	T	C	C	G	G	C	A	G	G	G	C	C	G	G	C	C	G	G	C	G	C	C	T	C	C	G	C	G	A	G	G	T	A	A	C	C	C	G	C	A	G	T	G	A	T	C	C	C	C	A	A	C	T	A	G	G	G	T	C	T	G	T	G	A	G	G	A	C	A	A	C	C	T	G	C	G	T	G	A	A	T	C	A	C	C	C	C	G	G	C	G	A	T	G	G	C	C	T	C	C	C	A	C	T	G	A	G	C	T	C	A	G	C	C	G	T	C	C	C	G	A	G	C	A	T	G	G	G	G	T	C	G	A	A	G	C	G	C	G	A	T	G	A	C	G	G	C	C	G	C	G	G	C	G	G	G	T	G	G	C	G	G	G	A	C	G	G	C	C	T	C	C	C	G	C	T	G	T	A	A	C	T	G	G	C	A	C	C	A	T	T	C	C	C	G	A	G	G	G	A	G	C	A	C	T	C	C	C	T	C	T	C	T	G	C	G	C	C	G	G	G	C	C	-	G	C	C	C	C	G	C	T	G	C	G	C	T	C	T	T	C	G	G	G	C	G	C	A	C	G	A	G	G	C	G	G	G	A	G	C	C	G	T	A	T	-	G	C	G	T	C	G	G	C	C	T	G	C	A	A	C	G	C	T	G	T	G	T	A	C	C	C	G	C	G	C	A	G	T	C	C	G	G	C	A	C	T	C	G	G	G	C	C	C	G	A	G	G	C	G	G	C	G	G	C	C	G	G	G	C	T	G	G	G	T	T	C	G	A	G	G	G	C	C	G	C	C	C	A	C	C	A	G	G	C	T	C	C	C	C	T	T	C	G	G	T	T	C	G	T	G	A	G	C	G	C	A	A	C	C	C	C	T	C	G	C	G	A	C	T	C	G	T	A	C	C	C	C	A	A	G	C	A	C	C	C	G	G	A	G	A	G	G	C	C	A	T	T	A	G	A	G	C	C	C	C	G	C	C	G	A	C	C	A	T	C	G	C	C	T	C	G	A	C	G	G	T	A	C	C	G	G	G	T	G	C	C	G	A	C	A	T	G	T	A	G	G	C	C	C	G	A	G	G	C	T	G	G	C	C	A	T	T	C	T	G	C	C	C	T	C	C	G	C	G	G	T	G	T	C	C	C	A	C	G	C	C	A	C	G	G	G	A	T	G	C	C	A	G	G	G	A	A	G	G	C	A	G	C	A	C	C	G	A	G	T	A	C	A	G	G	C	G	G	G	A	C	T	C	G	C	C	G	T	T	A	C	T	C	A	A	C	C	A	C	G	C	G	C	C	G	C	G	C	C	C	G	G	A	G	G	G	C	G	C	T	C	T	A	C	A	A	G	C	C	A	C	A	C	A	G	G	G	C	G	G	A	G	C	C	G	A	T	G	C	A	G	G	C	C	T	C	C	T	C	G	T	C	G	T	G	C	T	C	C	C	G	C	G	A	C	G	T	C	C	C	A	G	G	G	T	C	T	C	C	A	T	G	A	C	T	T	C	C	C	T	T	C	T	G	T	G	C	A	C	T	C	T	G	T	C	C	A	G	G	A	T	T	C	A	A	G	C	C	C	T	A	C	C	C	G	T	C	C	C	C	G	G	G	C	G	A	C	C	G	C	C	C	G	T	C	T	T	G	G	G	C	G	C	A	G	C	T	C	G	A	T	T	A	C	G	T	T	G	G	C	T	G	G	T	C	C	A	T	C	C	C	C	C	G	G	G	C	C	T	T	G	C	G	G	G	A	G	C	A	C	G	C	C	C	C	G	G	T	G	C	G	T	T	G	G	C	C	C	T	C	T	G	C	C	C	C	C	A	G	G	C	C	G	A	C	G	A	C	C	C	G	G	A	T	T	T	C	C	G	C	A	A	C	T	G	T	A	C	C	G	A	G	T	C	C	G	G	A	C	G	C	T	G	T	G	T	G	C	C	C	C	T	C	A	C	T	T	A	G	G	A	T	C	G	A	G	C	G	C	G	C	T	G	G	A	G	C	C	C	G	T	C	C	C	T	C	T	C	C	G	T	A	T	C	G	G	A	A	T	T	G	C	C	G	G	C	G	G	T	A	C	G	C	G	C	T	C	C	A	G	G	G	C	T	C	C	A	C	A	C	T	T	A	C	C	T	C	C	A	A	C	A	C	C	A	G	G	C	T	C	A	C	C	T	C	T	C	G	T	G	T	C	G	A	G	T	A	C	C	T	C	G	T	T	C	T	T	G	C	A	G	C	G	G	C	A	G	C	G	C	G	G	C	G	A	G	G	G	C	A	C	C	C	C	C	G	C	C	G	A	G	G	A	A	C	G	C	A	G	A	G	A	G	C	A	A	C	C	C	G	G	G	C	G	T	C	G	C	A	C	A	C	C	G	G	G	G	T	G	A	C	G	A	G	A	A	T	G	G	G	T	T	A	G	G	T	C	C	A	C	C	G	C	G	G	G	T	T	C	A	C	G	C	A	T	C	C	G	C	A	C	G	G	C	G	T	C	G	G	C	G	C	C	G	C	G	C	G	C	C	C	G	G	C	C	C	G	G	G	C	C	A	A	C	C	G	C	A	G	G	A	G	G	G	T	G	G	C	T	C	A	G	G	G	T	G	T	G	G	A	G	G	G	T	G	A	G	T	G	G	A	G	C	C	G	C	C	A	G	T	G	C	C	C	G	A	G	T	G	C	A	A	C	A	G	A	G	G	G	C	G	G	T	G	T	C	A	A	A	C	G	C	G	G	G	G	C	G	T	G	G	C	T	C	C	T	C	T	C	C	G	C	A	C	T	G	C	T	G	C	C	G	T	C	A	T	C	G	G	G	C	C	C	C	G	T	C	A	C	A	T	G	G	C	C	T	C	A	G	A	C	G	A	C	T	C	G	G	T	C	T	T	A	A	T	C	G	G	C	C	G	T	T	T	A	G	C	G	G	C	C	T	T	A	T	G	C	C	T	C	G	G	A	G	C	G	C	A	A	G	C	A	C	G	A	T	G	A	T	A	A	C	A	G	T	A	G	C	A	T	G	T	A	C	A	G	C	G	G	G	G	T	G	A	G	G	G	C	T	G	C	G	T	C	G	C	C	C	G	G	C	T	A	T	C	C	G	C	T	G	C	G	G	C	A	C	C	A	A	A	A	T	A	G	A	T	G	G	A	G	C	G	G	C	G	C	G	C	G	C	C	C	C	G	G	G	T	T	C	G	G	C	G	G	T	G	T	T	C	C	G	A	G	C	A	G	T	A	G	A	C	G	G	T	C	C	C	G	C	G	G	G	C	G	G	G	G	G	T	G	C	G	T	G	G	C	G	C	C	C	A	G	C	G	G	A	G	G	C	C	C	C	G	C	C	C	T	G	C	C	C	C	T	G	G	G	G	A	G	G	A	A	C	G	T	C	C	C	G	G	T	T	A	A	C	T	C	T	G	G	G	C	G	G	T	C	T	T	C	T	T	C	T	T	C	C	C	T	G	C	C	G	C	C	C	A	G	G	G	C	G	G	C	C	A	T	C	A	C	T	C	C	A	A	C	T	C	T	T	T	G	C	T	T	T	G	A	T	T	G	C	G	C	C	G	C	C	C	T	T	C	G	C	T	C	C	C	A	C	T	T	G	C	C	G	C	A	C	C	T	G	C	T	A	A	G	A	T	T	C	C	T	T	C	C	C	G	G	G	C	G	C	G	C	G	T	C	G	C	T	G	C	C	C	G	G	C	T	A	T	G	G	G	T	A	A	C	G	C	G	C	G	G	C	G	G	T	C	G	G	G	C	G	G	T	G	C	C	C	C	T	G	G	T	C	C	T	G	C	C	G	C	C	C	C	C	C	C	G	C	G	G	G	C	G	G	G	C	G	G	G	A	G	G	G	G	C	G	C	C	G	G	T	T	C	A	C	G	C	G	A	C	C	G	A	G	G	A	T	G	A	A	C	G	C	C	G	A	G	T	G	G	C	G	A	C	G	A	C	G	A	G	G	C	T	A	C	G	T	A	T	G	T	G	G	G	G	C	G	C	G	G	C	A	G	C	C	T	C	A	G	C	C	C	T	C	T	C	C	C	G	G	C	T	C	G	G	A	T	C	G	C	T	G	C	G	C	T	T	G	C	C	G	C	A	A	T	C	A	G	C	G	C	G	G	G	T	G	C	A	C	C	G	A	G	G	G	T	G	C	A	C	C	G	C	C	G	C	A	G	G	C	G	G	C	C	T	G	C	A	C	G	G	C	A	G	G	G	C	C	T	G	C	T	C	A	A	C	G	C	C	G	A	C	T	G	G	T	G	C	G	C	C	G	A	C	G	A	A	G	T	C	C	G	T	C	G	C	C	A	G	G	G	G	C	G	G	G	A	G	G	G	G	C	C	G	C	A	C	G	G	A	A	G	A	A	T	T	G	G	A	G	A	T	T	T	T	G	G	A	A	G	C	G	G	C	A	A	G	T	C	G	C	G	G	C	C	C	T	T	A	C	C	G	A	G	C	C	G	G	T	C	T	C	G	C	C	G	C	G	A	G	A	C	A	G	C	C	G	A	C	T	C	C	G	T	A	G	C	G	G	C	G	C	A	G	C	C	C	G	C	C	G	C	G	C	C	C	G	G	A	A	C	C	C	G	A	C	A	G	C	C	G	G	G	A	A	T	G	G	A	C	G	C	G	G	C	C	A	C	T	T	G	C	C	A	C	C	G	T	C	G	A	C	C	A	A	C	G	T	A	G	G	G	C	C	G	G	G	G	C	C	C	C	A	T	T	T	A	C	C	A	C	C	C	C	G	T	T	G	C	G	T	T	T	G	C	A	T	G	A	A	T	C	C	A	C	T	T	G	C	C	C	C	G	C	C	G	C	A	G	C	G	A	C	G	G	T	C	A	C	T	A	T	T	A	C	C	G	G	C	A	A	C	C	A	C	C	G	G	T	G	C	G	C	C	C	C	G	C	C	A	C	G	G	G	C	C	G	C	A	A	A	A	G	A	G	C	G	G	C	A	T	C	C	T	C	C	A	C	G	G	C	G	C	G	G	C	G	T	G	G	C	A	T	T	C	G	T	G	G	T	A	C	T	G	C	G	C	C	G	G	T	C	G	C	G	C	T	C	C	C	T	T	C	G	G	C	G	C	C	G	A	A	T	A	G	C	G	G	G	C	C	G	C	G	G	A	C	G	G	G	C	G	T	G	G	G	C	G	C	A	C	G	C	A	A	C	T	C	G	C	C	A	C	A	C	G	A	C	G	C	G	G	G	T	C	G	A	T	G	G	G	C	G	C	C	C	G	C	A	A	A	C	A	C	C	C	G	C	A	A	G	C	A	T	G	C	C	C	C	A	C	A	G	A	C	G	A	C	T	C	G	G	C	G	G	C	G	G	G	A	C	C	G	C	A	T	T	T	C	C	T	C	C	T	G	G	C	A	G	G	T	G	T	C	G	G	G	C	G	T	C	C	C	C	G	T	T	G	C	G	G	G	A	C	C	G	G	C	C	G	T	G	C	T	T	C	C	C	G	G	C	T	G	G	C	C	G	A	G	C	G	T	T	G	G	T	G	T	G	G	T	T	C	G	C	G	C	A	G	T	A	C	C	G	C	G	G	C	A	G	G	G	C	C	G	C	G	C	G	C	A	G	G	A	G	G	C	C	G	C	C	G	A	A	G	C	T	G	G	A	G	C	T	C	C	G	G	G	C	C	G	C	G	C	C	G	G	T	G	T	C	C	A	G	C	T	C	C	T	G	C	G	T	C	G	C	C	T	G	C	T	T	C	G	C	G	A	T	T	T	C	C	T	C	C	T	C	C	A	C	G	C	T	G	G	C	T	T	C	C	C	C	G	A	T	G	C	G	G	G	T	C	T	G	A	G	T	T	C	A	T	A	C	C	C	T	G	A	G	G	G	G	A	C	C	A	C	A	C	C	C	C	T	T	A	G	G	C	G	A	C	T	G	T	T	G	G	T	C	G	C	C	G	C	A	G	C	C	G	C	G	G	G	G	G	T	A	G	G	C	C	A	G	C	C	G	A	C	G	C	C	A	G	C	G	A	T	C	C	C	G	A	T	C	T	G	C	C	G	C	C	G	G	C	T	G	C	T	G	A	C	T	A	G	A	A	C	C	C	A	C	C	C	C	T	A	C	G	G	T	G	A	C	C	T	A	G	C	C	G	C	C	A	G	G	G	G	T	C	C	A	C	C	G	A	G	G	C	C	C	G	G	T	G	G	G	T	G	C	T	A	C	G	A	T	T	C	C	G	G	G	G	C	C	C	C	C	G	C	C	C	G	C	G	A	T	A	G	A	C	G	T	T	C	C	C	A	T	G	C	T	A	T	C	A	A	C	A	T	T	C	C	G	G	G	A	T	G	T	A	T	C	G	A	T	G	C	G	C	G	C	G	C	C	A	G	C	C	G	A	T	C	C	G	G	C	G	T	T	G	G	A	G	C	C	T	T	A	T	T	C	G	T	C	T	T	C	C	T	C	C	G	G	C	G	G	A	C	T	G	G	T	C	G	C	G	T	C	G	C	G	T	A	C	G	G	C	C	G	C	C	C	G	C	C	G	C	G	A	A	C	G	T	T	C	C	A	C	C	C	C	C	G	C	G	C	G	C	A	C	C	C	C	C	G	G	G	G	G	C	C	C	T	A	C	G	C	G	G	G	C	C	T	G	A	C	G	G	C	C	A	G	T	C	T	C	A	T	G	C	A	G	G	C	G	G	A	G	G	T	C	G	G	A	T	G	C	T	A	C	C	C	C	C	C	C	C	C	G	G	A	C	C	C	G	A	A	A	C	-	C	G	C	C	C	G	G	G	T	G	A	G	T	A	T	A	C	C	C	C	C	G	A	A	T	A	G	C	C	C	C	A	C	G	G	A	C	G	G	A	C	C	C	A	G	T	T	C	A	C	G	C	C	G	G	C	C	T	T	G	C	C	A	A	T	A	G	G	T	G	G	C	G	A	C	G	G	G	G	T	C	G	T	C	G	G	C	C	A	G	C	G	G	A	G	C	A	C	G	C	G	A	C	A	G	C	G	C	A	G	C	G	T	C	G	G	A	G	C	A	G	C	G	G	A	C	G	C	C	G	G	G	C	G	C	T	A	G	C	A	C	C	T	C	C	G	G	C	C	G	C	C	C	A	T	G	C	C	T	C	C	C	G	C	C	C	G	A	G	T	G	T	C	C	C	C	G	C	C	C	C	A	T	C	T	C	G	C	G	C	G	C	C	C	G	C	G	C	C	G	G	C	G	T	C	G	C	G	G	G	T	C	G	C	C	C	C	C	C	C	T	G	A	T	C	C	G	C	G	G	C	T	G	A	T	A	A	C	A	C	C	C	G	T	T	A	G	G	A	G	C	G	G	G	T	G	G	T	T	G	C	C	C	C	A	C	G	T	G	G	C	C	G	G	T	G	G	G	G	G	C	G	C	T	A	A	G	A	C	C	A	C	G	C	T	C	G	T	G	G	G	G	C	G	C	C	C	C	T	A	G	G	A	G	C	T	G	C	G	G	A	G	C	G	C	C	A	C	A	G	T	G	G	G	T	C	C	T	C	C	C	G	G	G	A	G	C	T	C	G	G	C	C	G	G	G	G	G	T	C	T	C	C	C	C	G	G	T	C	G	T	C	C	T	T	C	T	C	C	C	T	T	C	G	C	C	G	A	C	T	T	G	G	C	A	C	C	C	G	G	G	A	C	C	T	C	G	C	C	A	G	G	C	C	G	G	G	T	A	G	C	T	G	G	A	C	C	A	C	A	G	C	C	A	C	C	T	A	T	A	G	C	G	G	G	A	A	G	C	C	C	G	G	C	G	C	C	C	C	C	G	C	G	C	G	C	G	G	A	T	G	G	A	G	T	G	C	G	C	T	T	C	A	T	C	C	G	T	T	G	C	G	A	C	C	C	T	C	G	C	G	C	G	C	C	G	T	G	T	G	T	C	G	G	C	C	A	C	T	C	T	C	C	G	T	T	T	C	T	C	C	G	C	C	G	C	C	G	C	G	G	T	C	G	C	T	C	G	C	G	G	C	T	G	G	C	C	G	T	C	C	T	C	C	C	C	A	T	C	C	G	T	G	A	C	C	G	C	C	C	C	C	T	A	G	C	G	C	G	C	G	G	C	G	C	C	G	C	A	C	A	C	G	G	A	A	A	G	G	C	G	C	A	T	G	G	C	G	G	T	C	C	C	T	C	C	A	C	G	A	G	G	G	G	C	G	G	C	G	A	G	C	G	G	A	G	G	C	G	G	G	G	C	C	G	C	C	T	A	C	G	C	C	T	A	C	G	G	C	C	C	C	C	T	A	G	G	C	C	T	A	C	G	C	A	C	G	C	C	G	C	C	C	A	C	G	G	C	G	T	G	T	G	T	C	C	C	T	C	G	G	G	G	A	A	C	C	T	C	C	G	C	T	G	G	A	G	C	C	C	C	T	T	C	G	T	T	C	G	C	T	C	G	T	G	C	C	C	C	C	T	A	C	G	C	C	G	C	C	A	C	C	C	G	G	A	G	C	G	C	G	G	T	-	G	T	G	T	T	T	C	C	C	T	C	T	C	G	A	C	A	G	T	T	C	C	C	C	G	T	C	T	C	G	T	C	G	A	A	C	C	T	C	C	T	T	G	C	A	A	A	C	C	G	C	G	T	C	C	C	T	G	C	A	G	C	G	C	C	G	C	A	G	C	A	C	C	A	G	G	G	C	G	C	C	C	C	C	G	C	A	G	G	T	C	C	G	C	G	C	C	C	G	C	G	T	C	C	A	T	C	C	A	A	C	C	T	C	G	A	C	C	C	G	C	C	A	G	C	G	C	C	C	A	C	T	A	T	C	G	C	C	C	-	C	G	A	C	G	C	C	T	G	C	C	C	A	G	C	C	C	C	C	C	C	G	T	C	C	C	G	C	C	C	C	A	C	T	G	C	C	T	G	C	C	G	T	T	C	C	T	A	C	G	T	G	C	G	G	T	G	G	C	G	C	C	C	C	T	G	C	C	G	C	T	T	C	C	G	G	T	A	T	G	G	C	C	G	C	C	C	G	G	G	C	G	T	C	G	T	G	C	G	C	G	T	T	G	C	G	G	C	G	C	G	C	G	T	G	T	G	C	T	C	T	G	C	C	G	C	G	T	C	C	G	G	C	C	G	A	G	C	G	G	G	T	C	T	G	C	G	T	A	T	C	A	A	G	T	A	A	T	C	G	G	T	C	C	C	C	G	C	A	C	C	G	T	C	G	G	T	C	G	T	A	C	G	C	G	C	T	G	C	C	G	A	A	A	A	C	G	G	T	G	G	A	T	C	T	G	G	G	T	G	G	G	A	C	A	G	G	C	G	C	A	G	G	G	A	C	C	A	G	G	C	G	A	C	G	G	G	A	C	A	A	G	G	G	C	T	G	C	C	C	G	C	C	T	C	C	T	T	C	C	G	G	G	G	G	A	C	C	A	G	C	A	G	G	G	C	G	C	C	G	C	A	G	C	C	A	T	C	C	G	T	C	G	A	C	C	G	C	C	C	T	G	C	A	G	G	G	A	C	G	C	C	C	C	C	C	G	C	C	C	T	C	G	G	T	G	C	A	C	T	T	G	A	A	C	G	G	C	A	C	T	T	C	C	C	G	C	A	T	C	G	G	G	T	A	C	C	G	C	C	C	G	G	C	T	C	G	C	C	C	G	A	C	G	G	C	G	C	A	T	G	G	C	T	C	A	C	C	G	C	C	C	T	G	G	G	C	A	C	A	C	C	G	T	C	G	C	C	G	C	G	C	A	T	C	T	C	G	G	T	C	T	C	C	C	C	G	C	C	G	G	G	C	T	G	G	C	G	A	G	C	A	T	T	A	C	T	T	G	C	T	G	C	G	C	A	T	C	G	G	G	G	C	T	C	G	C	C	C	C	G	G	C	C	G	C	G	T	A	G	G	G	C	G	G	C	C	G	G	C	G	C	G	T	C	G	T	A	A	G	G	G	T	C	G	T	C	C	G	C	C	A	T	T	T	C	G	G	T	T	G	C	T	G	T	C	G	A	C	C	T	G	C	A	C	A	A	G	G	G	A	G	A	C	A	C	G	G	G	G	T	G	T	G	C	G	C	C	C	T	C	C	C	T	A	T	C	G	G	G	G	C	C	C	T	G	G	C	C	T	G	C	G	G	G	T	T	G	T	T	C	T	G	C	T	C	G	A	G	C	G	G	G	C	G	C	G	C	T	A	A	A	G	C	C	C	G	T	C	A	C	G	C	C	C	A	C	G	G	G	G	G	G	A	A	G	C	G	C	G	G	C	A	C	A	G	C	G	G	T	C	C	C	G	G	C	C	C	C	G	T	G	G	G	C	G	T	G	C	C	T	C	G	C	C	T	C	C	A	A	C	C	C	C	C	C	C	G	A	G	G	T	T	G	T	T	G	C	A	C	C	G	C	C	T	C	C	T	T	T	C	G	C	T	G	G	A	C	T	T	T	C	C	C	T	G	A	C	T	G	C	C	T	C	A	G	G	C	G	C	G	C	C	C	C	C	G	C	C	C	C	C	T	C	C	C	C	C	T	C	C	T	C	G	G	C	C	C	G	T	C	G	C	C	G	A	C	C	A	C	A	C	C	T	C	C	C	A	C	C	C	T	C	C	G	A	G	C	C	G	C	G	C	A	C	C	A	C	T	A	T	G	G	G	G	C	A	G	C	C	G	C	A	C	C	G	C	C	A	G	T	A	G	C	C	G	C	C	G	G	C	G	G	C	G	T	G	G	T	G	C	G	C	A	A	C	C	G	C	G	C	G	C	C	A	A	G	T	A	C	G	C	G	A	C	T	C	G	C	C	A	G	A	A	G	T	G	G	G	T	G	C	G	A	G	G	G	A	G	C	G	G	G	C	T	C	G	A	A	G	A	G	A	C	G	C	G	G	G	G	A	C	G	G	G	C	G	C	C	C	G	C	C	A	G	G	C	G	C	G	G	C	T	C	G	A	G	G	C	C	C	C	G	T	A	G	T	A	G	C	T	C	T	T	C	G	G	G	C	A	A	G	C	G	C	G	T	G	C	G	G	G	G	T	C	G	C	G	A	G	T	G	C	G	A	T	G	A	G	G	A	G	T	C	T	A	C	C	T	G	C	C	C	C	G	G	G	G	A	A	-	C	T	C	A	T	G	G	G	G	G	T	T	G	A	G	G	G	G	G	T	T	A	A	A	A	C	G	G	T	A	G	G	T	C	G	C	A	G	G	C	A	T	C	A	G	G	A	C	A	C	T	C	C	C	G	G	C	C	C	G	G	G	T	T	G	C	C	C	G	G	G	G	G	A	G	G	G	G	C	T	A	G	G	G	G	G	T	G	C	C	A	C	A	C	A	C	T	G	C	G	C	G	C	T	C	G	C	C	G	G	G	T	T	C	G	G	C	G	G	C	G	C	C	G	C	T	C	A	A	A	T	A	G	T	T	C	G	A	C	G	A	T	C	A	G	C	G	A	C	C	G	C	G	G	C	G	C	C	T	C	G	G	T	C	A	C	G	G	G	-	T	C	T	A	T	C	C	G	G	C	C	G	T	C	A	G	C	A	A	C	G	T	G	A	G	A	C	C	C	G	T	G	C	C	G	T	T	G	G	C	T	C	A	G	C	G	C	G	T	C	G	A	T	G	C	G	G	G	G	C	T	G	A	G	C	C	C	C	G	G	C	T	G	G	G	G	C	C	C	G	A	G	C	C	G	C	T	C	A	T	C	G	G	C	T	A	G	G	C	G	G	G	C	C	C	C	C	G	A	G	G	T	G	G	G	C	A	C	G	G	A	T	T	C	C	T	A	A	C	C	C	C	T	G	C	G	C	A	G	C	G	T	A	C	A	A	G	A	C	T	G	C	G	G	T	T	C	G	T	C	C	C	A	-	-	A	A	C	A	C	A	G	G	T	T	C	A	G	C	C	T	G	T	G	G	T	C	C	G	C	C	G	G	G	C	C	A	A	C	T	C	A	C	G	A	T	T	C	A	C	A	C	C	C	G	A	T	C	A	G	C	G	A	G	C	C	T	G	C	G	C	G	G	T	G	C	G	G	G	T	G	A	C	G	G	G	T	C	C	C	A	C	C	C	A	G	C	C	C	C	C	G	T	T	G	C	G	C	G	C	C	C	G	G	C	T	G	G	G	G	A	C	C	C	A	G	C	G	C	G	T	G	G	A	T	T	C	G	C	G	G	G	T	G	G	C	T	G	C	C	C	G	C	G	G	G	T	C	C	C	G	C	A	G	G	C	C	C	C	G	G	C	T	C	G	T	A	G	C	C	-	G	C	C	T	T	T	G	T	C	A	G	A	C	T	G	G	G	T	C	C	A	G	C	T	A	G	G	G	C	G	C	G	C	C	C	G	C	C	G	G	T	C	A	G	C	G	G	C	G	G	G	G	C	G	C	C	C	G	A	G	C	T	G	C	A	C	C	T	G	A	C	G	G	C	A	G	T	T	A	C	A	T	T	T	A	G	G	T	T	C	C	G	G	C	C	A	G	T	G	A	G	T	G	T	C	G	G	T	G	G	G	C	C	T	A	G	A	G	C	G	C	C	G	T	C	C	G	A	C	T	C	T	C	G	C	G	C	A	T	G	A	G	C	G	T	C	C	G	C	G	T	G	G	T	G	G	C	A	C	G	A	G	C	G	G	A	A	G	C	G	G	T	T	C	T	A	G	C	G	T	C	C	G	C	T	A	G	G	T	C	G	A	G	T	A	A	G	C	G	C	G	C	G	C	G	A	A	C	A	A	C	C	C	C	C	C	C	T	G	G	T	G	G	T	A	G	C	G	C	C	C	C	G	G	T	G	G	T	C	G	G	C	G	C	G	T	G	C	C	C	G	T	G	C	A	G	A	C	G	C	T	G	G	C	C	C	G	G	T	C	G	T	T	C	G	C	A	C	G	C	G	G	C	C	T	G	G	A	G	C	C	G	T	T	G	C	T	T	G	A	C	T	C	A	T	C	C	G	C	G	T	T	T	G	T	C	G	G	C	-	C	G	G	G	C	C	C	T	C	A	A	C	A	G	A	C	G	G	C	A	A	G	A	C	G	G	G	C	C	C	A	A	C	C	G	C	G	C	C	C	C	C	G	G	G	G	A	C	G	C	C	C	G	C	A	G	G	A	A	A	G	A	C	G	G	G	C	G	C	C	T	T	C	T	C	A	A	T	T	C	T	G	G	G	T	C	G	G	T	C	G	A	G	T	G	T	C	G	T	A	G	G	C	C	C	T	G	A	C	G	T	C	C	G	G	C	C	C	T	T	A	G	G	A	G	G	G	T	G	C	G	C	T	C	C	G	T	C	A	G	C	T	G	T	G	G	T	C	G	C	G	A	T	C	G	G	C	G	G	C	G	G	C	C	G	A	C	A	G	G	G	G	G	G	G	G	T	G	T	G	C	A	A	G	C	T	C	G	A	G	G	C	G	C	C	G	C	G	C	T	C	G	T	C	A	G	G	G	C	C	C	C	G	G	G	G	C	G	A	G	C	G	A	C	T	T	G	C	C	C	A	T	C	A	G	C	G	T	G	G	T	G	T	C	C	T	G	G	C	T	G	G	G	C	G	G	C	G	T	A	G	G	G	C	T	A	A	G	A	C	C	C	G	G	A	T	T	C	G	T	T	C	C	G	G	A	A	G	C	G	G	G	G	C	T	T	G	G	G	G	G	G	G	C	G	C	C	C	C	G	G	C	C	C	G	C	G	A	A	C	G	C	G	G	G	T	G	G	G	C	A	C	A	G	G	T	G	G	G	C	G	G	T	C	A	G	A	C	C	C	G	C	G	C	T	C	G	C	G	T	T	C	G	C	C	G	G	G	C	T	G	G	G	G	C	T	G	C	C	G	G	C	G	C	C	C	G	C	G	G	G	G	T	G	G	G	G	G	G	A	C	C	G	C	G	T	C	C	C	T	G	G	G	G	C	C	G	C	C	G	C	A	G	C	A	A	G	A	G	T	A	G	T	A	G	C	G	G	A	C	G	C	T	C	G	C	A	G	G	G	G	A	G	C	T	C	C	G	G	C	G	C	T	T	C	C	T	A	A	T	A	A	G	A	G	G	G	T	C	C	C	A	A	G	G	G	A	C	T	C	A	C	G	G	G	G	T	G	C	T	C	A	T	C	C	G	T	C	C	A	C	C	A	C	C	G	T	G	G	C	G	C	C	C	G	C	A	T	C	T	C	C	C	G	G	G	C	A	T	C	A	C	G	T	C	G	T	C	C	A	T	C	G	G	G	G	C	C	G	A	G	C	A	T	G	C	G	C	C	G	A	C	T	C	A	G	C	G	C	-	G	C	T	G	C	C	C	C	A	T	C	C	C	A	G	G	G	G	C	G	G	T	G	G	G	T	A	C	C	T	C	G	G	C	C	G	A	G	G	T	G	T	G	G	T	C	C	G	A	C	G	T	T	G	G	C	C	G	G	G	G	C	T	G	G	C	C	C	A	C	T	G	T	G	C	G	G	G	G	G	G	T	G	G	T	T	C	C	G	C	G	T	G	G	G	A	G	C	G	A	C	T	A	A	C	A	A	G	G	T	G	C	C	C	G	A	C	G	T	G	C	T	C	C	G	A	C	C	C	G	C	T	C	G	T	C	C	T	C	G	T	T	G	C	C	G	G	T	T	G	G	T	G	A	G	A	T	T	G	A	T	C	G	G	C	G	G	C	G	C	T	C	G	T	C	G	G	T	G	C	A	C	C	A	G	T	T	C	C	G	A	A	A	C	A	G	G	C	C	G	G	G	T	G	A	C	C	G	A	G	A	C	C	A	C	T	C	C	C	G	C	G	G	A	C	C	G	C	G	C	G	C	C	G	G	G	C	A	C	A	C	A	G	T	C	C	A	T	C	C	G	T	C	G	C	C	G	C	C	G	G	G	C	A	G	G	T	C	T	A	G	G	G	G	C	C	G	C	G	C	A	C	T	C	C	C	C	A	C	G	T	C	C	C	C	G	G	C	T	C	C	G	G	G	T	T	A	G	G	C	G	C	G	G	T	C	G	C	G	T	A	G	G	G	G	A	A	A	C	T	T	A	G	G	G	A	C	A	A	T	T	C	C	G	C	G	G	C	T	G	C	T	A	G	A	C	G	C	G	G	C	C	G	T	G	C	C	A	T	C	T	G	G	A	C	C	G	C	G	G	T	C	G	G	A	G	G	T	C	C	G	C	G	A	A	C	G	T	G	A	C	C	A	T	C	G	G	C	C	G	G	C	C	G	T	G	C	G	A	T	G	C	C	T	A	A	T	A	A	C	A	A	G	C	C	A	A	C	C	C	C	G	C	G	C	T	G	C	G	C	G	C	G	C	A	C	T	G	C	G	C	C	G	C	A	G	T	C	C	A	G	G	C	G	G	G	C	T	T	A	T	C	C	C	G	G	T	G	C	T	G	C	T	A	G	G	G	G	C	C	G	C	G	A	T	A	G	T	A	C	G	C	G	A	A	T	T	C	T	C	G	G	T	G	C	T	G	C	G	C	A	T	C	A	T	A	A	C	A	T	C	T	C	C	C	G	G	C	G	T	C	C	G	G	C	G	G	C	C	G	C	G	C	G	G	C	G	C	C	T	G	C	C	G	G	T	A	A	G	G	T	G	G	T	C	C	G	G	C	C	G	T	C	C	C	A	C	G	C	G	C	T	A	G	G	G	G	C	C	A	G	A	C	T	C	A	G	G	G	G	G	T	A	C	C	C	C	T	G	A	T	G	T	C	G	G	T	G	C	G	G	G	A	T	T	G	A	G	G	C	A	C	T	C	G	C	C	C	A	T	A	G	C	G	T	G	G	A	T	G	C	C	C	G	G	C	T	G	C	C	T	T	A	C	C	C	G	C	G	C	C	C	C	A	C	C	G	C	A	A	G	T	C	A	G	T	G	G	T	A	G	C	A	A	G	C	A	T	A	G	C	G	T	G	C	A	C	C	G	C	C	G	G	C	A	T	G	A	C	G	C	G	T	G	G	G	T	G	G	G	C	G	G	G	G	C	C	G	C	T	T	C	C	A	C	G	C	T	G	C	G	C	C	A	G	G	A	C	C	C	G	T	T	T	G	C	G	C	T	C	C	T	G	C	G	C	G	G	A	A	G	G	T	C	T	G	A	C	C	A	C	C	C	A	C	C	G	G	T	C	A	C	C	A	A	C	G	C	G	G	G	-	T	C	C	T	T	C	G	C	G	A	G	C	G	C	C	A	A	A	T	G	C	C	G	C	C	T	G	T	G	C	T	T	G	C	G	G	T	A	C	C	C	C	C	A	G	A	T	A	A	G	A	C	T	G	C	G	G	T	T	A	G	T	C	C	G	C	C	T	G	C	G	A	C	C	G	G	C	G	T	A	C	C	G	C	C	C	T	C	A	T	C	G	A	C	C	G	G	C	G	G	C	C	C	G	G	C	C	C	C	C	C	G	A	T	C	A	T	C	G	A	G	C	T	G	C	A	A	C	C	G	G	A	A	C	A	G	A	G	T	A	C	G	-	C	T	G	T	C	G	C	C	G	A	C	A	A	T	G	C	C	C	G	A	C	G	G	T	C	G	C	T	C	A	C	A	C	A	A	G	C	G	C	C	A	G	C	T	C	C	A	C	T	C	T	G	C	A	C	C	A	C	G	G	G	C	C	T	G	G	C	T	G	G	C	G	C	G	C	G	C	A	G	T	G	A	A	C	T	G	G	T	G	C	G	G	C	C	G	C	A	T	G	T	A	G	A	T	G	A	C	G	A	T	G	C	T	C	G	G	T	G	T	G	C	C	T	C	T	G	C	C	C	G	G	C	C	G	T	T	T	C	T	C	A	C	G	G	G	G	C	T	C	C	A	G	T	C	C	G	G	G	G	T	G	A	T	C	G	G	G	C	G	A	C	C	A	G	C	C	A	G	G	G	C	G	A	A	G	T	C	T	T	A	C	G	G	A	G	C	C	C	C	G	C	T	A	G	A	A	C	C	T	G	C	C	A	C	G	G	G	G	G	G	C	G	C	T	G	A	G	C	C	C	G	C	G	G	C	C	T	A	G	G	G	C	A	T	A	T	G	G	C	G	C	C	A	C	T	A	C	A	A	T	C	C	A	A	G	A	C	C	A	A	C	C	A	A	C	C	A	G	A	A	A	G	C	C	G	G	C	G	C	C	G	T	C	G	C	G	G	G	C	C	A	A	G	G	G	T	C	C	G	T	T	G	T	C	A	C	A	C	C	G	C	G	G	C	T	A	C	G	C	C	C	C	C	C	C	G	C	G	C	C	T	T	G	C	G	T	G	G	G	G	A	C	G	C	A	C	A	G	G	G	C	G	C	T	G	G	G	G	G	C	G	T	G	C	C	G	A	C	G	C	A	C	C	G	C	C	A	T	G	C	T	A	G	A	C	A	C	C	G	C	G	T	G	G	T	G	C	G	G	G	C	G	G	G	G	G	A	C	G	G	G	G	G	G	A	T	T	C	G	G	C	A	G	A	G	G	G	G	G	A	C	T	G	G	C	G	G	C	C	A	A	C	A	C	A	C	T	C	A	C	C	C	A	C	A	A	A	C	C	G	T	-	T	T	C	C	G	C	G	C	A	C	G	C	C	G	C	A	C	T	C	A	G	C	C	A	G	C	T	G	G	G	C	A	G	A	C	G	A	A	T	T	G	C	A	T	C	G	G	C	A	C	T	C	C	T	G	C	C	C	A	C	G	G	C	C	C	G	C	C	C	C	G	T	A	A	T	G	C	A	C	C	C	T	C	G	C	T	C	G	G	A	G	C	G	G	C	G	A	C	G	G	C	T	T	T	A	C	A	G	C	C	C	G	C	C	G	A	C	T	C	A	T	G	C	C	T	C	A	T	T	C	G	C	C	G	C	C	C	G	T	T	C	T	C	A	G	C	C	G	A	G	G	C	C	A	G	G	T	C	T	G	A	G	G	G	G	A	G	A	T	T	A	C	G	G	G	C	C	C	C	C	G	A	C	C	G
IndividualH093	C	C	G	T	G	G	G	C	C	C	G	C	A	G	C	C	C	C	C	A	G	G	C	G	A	G	C	T	G	G	C	T	G	C	G	C	A	G	C	C	G	A	T	A	G	T	A	C	G	C	T	C	C	A	T	C	G	C	G	C	C	C	A	T	G	G	G	T	C	A	C	T	C	T	G	T	G	A	C	T	G	C	G	C	C	T	A	T	T	C	C	G	T	C	T	C	C	A	G	C	T	T	C	C	G	G	G	G	A	G	C	G	A	C	T	G	G	C	A	G	T	G	G	G	G	C	G	C	T	G	G	C	T	C	C	C	G	A	G	G	G	A	A	G	G	A	G	T	C	G	G	G	A	C	T	C	G	G	G	T	G	G	G	T	C	C	G	G	C	G	C	G	G	G	A	G	G	C	C	A	A	T	C	A	C	C	G	C	A	G	G	T	C	T	G	C	G	C	G	T	G	C	G	C	G	C	G	C	G	A	A	C	G	G	T	C	G	T	A	C	C	T	C	G	T	C	G	T	C	C	G	G	C	G	A	C	C	G	T	A	G	A	C	A	A	T	G	C	T	G	T	C	C	G	G	C	A	G	G	G	C	C	A	G	C	C	G	C	C	G	C	C	T	C	C	G	C	G	A	G	G	T	C	A	C	C	C	G	C	A	G	T	A	G	C	C	C	C	C	A	C	G	T	A	A	G	G	C	C	T	G	C	G	G	G	G	A	C	A	A	C	C	T	G	C	G	T	G	A	G	T	C	A	C	C	C	C	G	G	C	G	A	T	G	G	C	C	T	C	C	C	A	C	T	G	A	G	C	C	C	A	G	C	C	G	T	C	C	C	C	A	G	C	A	A	G	G	G	G	T	C	G	A	A	G	C	G	C	G	A	T	G	A	C	G	G	C	A	T	C	G	G	C	G	G	G	C	A	A	C	G	G	G	A	C	G	G	C	C	T	C	C	C	G	C	A	G	C	T	A	C	T	G	G	C	A	C	C	A	T	C	T	C	C	G	A	G	G	G	A	G	C	G	T	C	C	C	T	C	T	C	C	C	G	C	G	C	C	G	G	G	C	C	-	G	C	C	C	C	G	C	T	G	C	G	C	T	C	C	T	C	G	G	G	C	G	C	A	C	G	A	G	G	C	G	G	G	A	G	C	C	G	T	A	T	-	G	C	G	T	C	G	G	C	C	T	G	C	A	A	C	G	C	C	G	T	G	T	G	C	C	C	G	C	G	C	A	G	T	C	G	-	G	C	A	C	T	C	G	G	G	C	C	C	G	A	G	G	C	G	G	C	G	G	C	C	G	G	G	C	T	G	G	G	T	T	C	G	G	G	G	G	C	C	G	C	C	C	G	C	C	A	G	G	C	T	C	C	C	C	T	T	C	G	G	T	C	C	G	T	A	A	G	C	G	C	A	A	C	C	C	C	T	C	G	C	G	A	C	T	C	G	T	A	C	C	C	C	G	A	G	T	A	C	C	C	G	G	A	G	A	G	G	C	A	A	T	T	C	G	A	G	C	C	C	C	G	C	C	G	A	C	C	A	T	C	G	C	C	C	C	G	G	C	G	G	T	A	C	C	G	G	G	C	G	C	C	G	A	C	A	T	G	T	A	G	G	C	C	C	G	A	G	G	C	T	G	A	C	C	A	T	T	C	T	A	T	C	C	T	C	C	G	C	G	G	C	G	T	C	C	C	A	T	G	C	C	A	C	G	G	G	A	T	G	C	C	C	G	G	G	A	A	G	A	C	A	G	C	A	C	C	G	A	G	T	A	C	A	G	G	C	G	G	G	A	C	T	C	G	A	C	G	T	C	A	C	T	T	A	A	C	C	A	C	G	C	G	C	C	G	C	A	C	A	A	G	A	G	G	G	G	C	G	C	T	C	T	A	C	A	A	G	C	A	A	C	A	C	A	A	G	A	C	G	G	A	G	C	C	G	A	T	A	C	A	G	G	C	C	T	C	C	T	C	G	T	C	G	C	G	C	T	C	C	C	A	C	G	A	T	G	T	C	C	C	A	G	G	A	T	C	C	C	C	A	T	G	A	C	T	T	C	T	G	C	T	C	T	G	T	G	C	A	C	T	C	T	G	T	C	C	A	G	G	A	T	T	C	A	A	G	C	T	C	T	A	C	C	C	G	T	C	G	T	T	G	G	G	C	G	G	C	C	G	C	C	C	G	T	C	T	C	G	G	A	C	G	C	A	G	C	T	C	C	A	T	T	A	C	G	T	T	G	G	C	G	G	G	T	C	C	A	T	C	C	C	C	C	G	G	G	C	C	T	C	G	C	G	G	G	G	G	C	A	C	G	C	C	C	C	G	A	C	G	C	G	C	T	G	G	C	C	C	T	C	T	G	C	C	C	C	C	A	G	G	C	C	G	A	C	G	A	C	C	C	G	G	G	T	T	T	C	C	G	C	A	C	C	T	G	T	A	C	C	G	A	A	T	C	C	G	G	A	C	G	C	T	G	C	G	T	G	C	C	C	C	T	C	A	C	T	T	A	G	G	A	T	C	G	A	G	C	G	C	G	C	T	G	G	A	G	C	C	C	G	T	C	C	C	T	C	T	C	C	G	T	A	T	C	G	G	A	A	A	T	G	C	C	G	G	C	G	G	C	A	C	G	C	G	C	C	C	C	A	G	G	G	C	T	T	C	A	C	A	C	T	T	A	T	T	T	C	C	A	A	C	A	C	C	A	G	G	C	T	C	G	G	C	T	C	C	T	G	T	G	T	C	G	A	G	T	A	C	C	C	C	G	T	T	C	T	T	G	C	A	G	C	G	G	C	A	G	C	A	-	G	G	C	G	A	G	G	G	C	A	C	C	C	C	C	G	C	T	G	A	G	G	C	A	T	G	C	T	G	A	G	C	C	C	A	A	C	C	C	G	G	G	C	G	T	C	G	T	G	C	A	C	C	G	G	G	G	T	G	A	C	G	A	G	A	A	T	G	G	G	C	T	G	G	G	T	C	C	A	C	C	G	C	G	G	G	T	T	C	A	C	G	C	A	T	C	C	G	C	C	C	G	G	C	G	T	A	G	G	C	G	C	C	G	C	A	C	G	C	C	C	G	G	C	T	A	A	G	G	C	C	A	A	C	C	G	C	A	G	G	A	T	A	G	A	G	A	G	T	C	A	G	G	G	T	G	T	A	G	A	G	G	G	T	G	A	G	T	G	G	A	G	C	C	G	C	C	A	G	C	G	C	C	C	G	A	G	T	G	C	A	A	C	A	G	G	G	G	G	C	G	G	T	G	T	C	A	A	C	C	G	A	G	G	G	G	C	G	C	G	G	C	T	C	C	T	C	T	C	C	G	C	T	C	T	G	C	T	G	C	C	A	T	C	A	T	C	A	G	G	C	C	C	C	G	T	C	A	C	C	T	G	G	C	C	A	A	G	G	A	C	G	A	C	T	C	G	G	T	C	T	T	T	A	T	C	G	G	C	T	G	T	T	T	A	G	C	G	G	C	C	T	T	A	T	A	C	C	T	C	G	G	A	G	C	G	C	A	G	G	C	G	C	G	A	T	G	A	T	A	A	C	A	G	T	A	G	C	T	T	G	T	A	C	G	G	C	G	G	G	G	C	G	A	A	G	G	C	T	G	C	G	T	C	C	C	C	C	G	G	C	T	A	C	C	C	G	C	T	G	C	G	A	C	A	C	C	A	A	A	A	T	A	G	A	T	G	G	A	G	C	G	G	C	G	C	G	C	G	C	C	C	C	G	G	G	T	T	C	G	G	C	G	G	T	G	T	T	C	C	G	A	G	C	A	G	T	G	G	A	C	G	G	T	C	C	T	G	C	G	G	A	C	T	G	G	G	G	T	G	C	G	T	G	G	C	G	C	C	C	A	G	C	G	G	A	G	G	C	C	C	C	G	C	C	C	T	G	C	C	C	C	T	G	G	G	G	A	G	G	A	A	C	G	T	C	C	T	G	G	T	T	A	T	C	T	C	T	G	A	G	C	A	T	T	C	T	T	C	T	C	C	T	T	C	C	C	T	G	C	C	G	C	C	C	G	G	G	G	C	G	G	C	T	A	T	C	C	C	C	C	C	A	A	C	T	C	T	T	T	G	C	T	C	C	G	A	T	C	G	T	G	C	C	G	T	C	C	C	T	C	T	C	T	C	C	C	A	C	T	T	G	C	C	G	T	G	C	C	T	G	C	T	A	A	G	A	T	T	C	C	T	T	C	C	C	G	G	G	T	G	C	G	C	G	T	C	G	C	T	G	C	C	C	G	G	C	C	A	T	G	T	G	C	A	G	C	G	C	A	C	G	G	C	G	A	C	T	G	G	G	C	G	G	T	G	C	C	C	C	T	G	G	T	C	C	T	G	C	C	G	C	C	C	A	C	C	C	G	C	G	G	G	C	G	G	G	C	G	G	G	A	G	G	G	G	C	G	C	C	G	G	T	T	C	A	C	G	C	G	A	C	C	G	A	G	G	A	C	G	A	A	C	G	C	C	G	A	G	T	G	G	C	G	A	C	G	A	C	G	A	G	G	C	T	A	C	G	T	A	C	G	T	G	G	G	G	C	G	C	G	G	C	A	A	C	C	C	C	A	G	C	C	C	C	C	T	C	C	C	G	G	C	T	C	G	G	A	T	C	G	G	T	G	C	G	C	T	T	G	C	C	G	C	A	A	T	C	A	G	C	G	C	G	G	G	T	G	C	A	C	C	A	A	G	G	A	T	G	C	A	C	C	G	C	C	G	C	A	G	G	C	G	A	C	C	T	C	C	A	C	G	T	C	G	G	G	G	C	C	T	G	C	C	C	A	A	C	G	C	C	G	A	C	T	G	G	T	G	C	G	C	C	G	A	C	G	A	A	G	T	C	C	G	T	C	G	T	C	T	G	G	G	G	C	G	G	G	A	G	G	G	G	C	C	G	C	A	C	G	G	G	A	G	A	A	G	T	G	G	A	G	A	T	C	T	T	G	G	A	A	G	C	G	G	C	A	A	G	T	C	G	C	G	A	C	C	C	T	T	A	C	C	G	G	G	C	C	G	A	T	C	T	C	-	C	C	G	C	G	G	G	A	C	A	G	C	C	G	A	C	T	C	C	G	T	A	A	C	G	G	C	T	C	A	G	C	C	C	G	C	C	G	C	G	C	C	C	G	G	A	A	C	C	C	G	A	C	A	G	C	C	G	G	G	A	A	T	G	G	A	C	G	C	G	G	C	C	A	C	T	T	G	C	C	A	C	C	G	C	C	G	A	C	C	A	A	C	G	T	A	G	G	G	C	C	G	G	G	G	C	C	T	C	A	C	T	T	G	C	C	G	G	C	A	C	G	T	T	G	C	G	T	T	T	G	C	A	C	G	A	G	T	C	T	A	C	T	T	G	C	C	C	C	G	C	C	G	C	A	G	C	G	A	C	G	G	T	C	A	C	T	A	T	T	A	C	C	G	G	C	A	A	C	C	A	C	C	G	C	T	G	C	G	C	C	C	C	G	C	C	A	C	G	G	G	C	T	G	C	A	A	A	A	A	A	G	C	G	G	C	A	T	C	C	T	C	C	A	C	G	G	C	G	C	G	G	C	G	T	G	G	C	A	T	T	C	G	T	G	G	T	A	C	T	G	C	A	C	C	G	G	C	C	G	C	G	T	C	C	C	C	T	T	C	G	G	C	G	C	C	G	A	A	T	G	G	C	G	G	G	C	C	G	C	G	G	A	C	G	G	G	C	G	T	G	G	G	C	G	C	G	T	G	C	A	A	C	T	C	G	T	C	A	C	A	C	G	A	C	G	C	G	G	G	G	C	G	C	T	G	G	G	C	G	C	C	C	G	C	A	A	A	C	A	C	C	C	G	C	A	A	G	C	G	C	G	T	C	C	C	A	C	A	G	G	C	G	A	C	C	C	G	G	C	G	G	T	G	G	G	A	C	C	G	C	A	T	T	T	C	G	T	C	C	T	G	G	C	A	A	G	T	G	T	C	G	G	G	C	G	G	C	C	-	C	G	C	T	G	C	G	G	G	A	C	C	G	G	C	C	G	T	A	C	T	T	-	C	C	G	G	C	T	G	G	C	C	G	A	G	C	G	T	C	G	G	T	G	T	G	G	T	T	C	G	C	G	C	A	G	T	A	T	C	G	C	G	G	C	A	G	G	G	C	C	G	C	G	C	G	C	G	G	G	G	C	G	C	C	G	C	C	G	A	G	G	C	T	G	G	A	G	C	T	C	C	G	G	G	C	C	G	C	G	C	C	G	G	T	G	T	C	C	A	G	C	G	C	C	T	G	C	G	T	C	G	C	T	T	G	C	T	T	C	G	C	G	A	T	T	T	C	C	T	C	C	T	C	T	A	C	G	C	T	G	G	C	T	T	T	C	A	C	G	A	T	G	C	G	G	G	T	C	C	G	G	G	T	T	C	T	C	A	C	C	C	T	G	T	G	G	G	G	A	C	C	A	C	G	C	C	C	C	T	T	A	G	G	C	G	A	C	T	G	T	T	G	G	T	C	G	C	C	G	C	A	G	C	C	G	C	G	G	G	G	G	T	A	G	G	C	C	A	G	C	C	G	A	C	G	C	C	A	G	C	G	A	C	C	C	T	G	A	T	C	T	G	C	C	G	C	C	G	G	C	T	G	C	T	G	A	C	T	A	G	A	A	C	C	C	A	C	C	C	C	T	G	C	G	G	C	A	G	T	C	T	G	G	C	C	G	C	C	A	G	G	G	G	T	C	C	A	C	C	G	A	G	G	C	C	C	G	G	T	G	G	G	C	G	C	C	A	C	G	A	T	T	C	C	G	G	G	G	C	C	C	C	C	G	C	C	C	G	C	G	G	G	G	G	C	C	G	T	T	G	C	C	A	T	G	C	T	A	T	C	A	A	C	A	T	T	C	C	G	G	G	A	T	G	T	A	T	C	G	A	T	G	C	G	C	G	C	G	C	C	A	G	C	C	T	G	T	C	A	G	G	C	G	C	A	A	G	A	G	C	C	T	T	A	T	T	C	G	T	C	T	T	C	C	C	C	C	G	G	C	C	A	G	C	T	G	G	T	C	G	C	G	T	C	G	C	G	T	A	C	G	G	C	C	G	C	C	C	G	C	C	A	C	G	A	G	T	G	T	C	T	C	A	C	C	C	C	C	G	C	G	T	G	C	A	C	C	C	C	C	G	G	G	G	G	C	C	C	T	A	C	G	C	G	G	G	T	C	T	A	A	C	G	G	C	C	G	A	T	C	T	C	A	T	G	C	C	G	G	C	G	G	A	G	G	T	C	G	G	A	T	G	C	T	A	C	C	C	A	C	C	C	C	C	G	G	A	C	C	C	G	A	A	A	T	-	C	G	C	C	C	G	G	G	T	G	A	G	T	A	C	A	C	C	C	C	C	G	G	G	T	A	G	C	C	C	C	A	C	G	A	A	C	A	G	A	C	C	C	A	G	T	T	C	A	T	G	C	C	G	G	C	C	T	T	G	C	C	A	A	T	A	G	G	T	T	G	C	G	A	C	G	G	G	A	T	C	G	T	C	G	G	C	C	A	A	C	G	G	A	G	C	A	C	G	C	G	A	C	C	G	C	G	C	A	G	C	G	T	C	G	G	A	G	C	A	G	C	G	G	A	C	G	C	C	A	G	G	C	G	C	T	A	G	C	A	C	C	T	C	C	G	G	C	T	G	A	C	C	A	T	G	C	C	T	C	C	C	G	C	C	T	G	A	G	T	G	T	C	C	C	C	G	C	G	C	C	A	T	C	C	C	G	C	G	C	G	C	C	C	G	T	G	C	C	G	G	C	G	T	C	G	T	G	G	G	T	C	A	C	T	C	C	C	C	C	T	G	A	T	C	C	G	G	G	G	C	A	G	A	T	A	A	C	A	G	C	C	G	T	C	A	G	A	A	G	C	G	G	G	T	G	G	T	T	G	C	C	C	C	A	T	G	C	G	G	C	C	G	G	T	T	G	G	A	G	C	G	C	T	G	A	G	G	C	C	A	C	G	C	C	C	G	T	G	G	G	G	C	G	C	C	C	C	T	A	G	G	A	G	C	T	G	C	G	G	A	G	C	A	C	C	G	C	A	G	T	G	G	G	G	C	C	T	C	C	C	G	G	G	A	G	C	T	C	G	G	C	C	G	G	G	G	G	C	C	T	C	C	C	C	G	G	T	C	G	T	C	T	G	T	C	T	C	C	C	T	T	C	G	C	C	G	A	C	C	C	G	C	T	G	C	C	C	G	A	G	A	C	C	T	C	A	C	C	C	G	G	C	C	G	G	G	T	A	G	C	T	G	G	A	C	C	G	C	G	G	C	C	A	C	C	T	A	T	A	G	C	G	G	G	A	G	G	C	C	C	G	G	C	G	C	C	C	C	C	G	C	G	C	G	C	G	G	A	G	G	G	T	G	T	G	C	G	C	T	T	T	A	T	C	C	G	T	T	G	C	G	A	C	C	C	T	C	G	C	G	C	G	T	C	G	T	G	T	G	C	C	G	G	C	C	A	C	G	T	G	G	C	G	T	T	C	C	T	C	C	G	C	C	G	T	C	G	C	G	G	T	C	G	C	T	C	G	C	G	G	C	T	G	G	A	C	A	T	C	C	T	C	C	G	C	G	T	C	C	G	T	G	A	C	A	G	T	C	C	C	C	T	A	G	T	G	C	G	C	G	G	T	G	C	C	G	T	A	C	A	C	G	G	A	C	C	G	G	C	G	C	A	G	G	G	C	G	G	T	C	C	C	C	C	C	A	C	G	A	G	G	G	G	C	G	G	C	G	A	G	C	G	G	A	G	G	C	G	G	G	G	C	C	G	C	T	C	A	C	G	C	C	T	A	C	G	G	C	C	C	C	C	T	A	G	G	C	C	T	A	C	G	T	A	C	G	C	C	G	C	C	C	A	C	G	G	C	A	C	G	T	G	T	C	C	C	T	C	G	G	G	G	G	A	C	C	T	C	C	G	C	T	G	G	A	G	C	C	C	C	T	T	C	G	T	T	C	G	C	C	C	G	T	G	C	C	C	C	C	C	A	C	G	C	C	G	C	C	A	C	C	C	G	G	A	G	C	A	C	G	G	C	C	G	C	G	T	T	T	C	C	C	C	T	C	C	G	A	C	G	G	T	T	C	C	C	C	C	G	C	T	C	G	T	T	G	A	A	C	C	A	C	C	T	C	G	C	A	A	C	C	C	G	C	G	T	C	C	C	T	G	C	A	G	C	G	C	C	G	C	A	G	C	A	C	C	A	G	G	G	C	G	C	C	C	C	C	A	C	A	C	G	T	C	C	G	C	G	C	C	C	G	C	G	T	C	C	A	T	C	C	A	A	C	C	T	C	G	A	C	C	T	G	C	C	C	G	T	G	C	C	C	A	C	T	G	T	C	G	C	C	C	-	C	G	C	C	G	C	C	T	G	C	C	C	A	G	C	T	C	C	C	C	C	G	T	C	C	C	G	C	C	G	C	A	C	T	G	C	C	T	G	C	C	G	T	G	T	C	T	A	C	G	T	G	C	G	G	T	G	G	C	G	C	C	C	C	T	G	C	C	G	C	T	T	C	C	G	G	T	G	T	G	G	C	T	G	C	C	C	G	G	G	C	G	A	C	G	T	G	T	G	C	A	T	T	G	C	G	T	C	A	C	G	T	G	T	G	T	G	C	T	C	A	A	C	C	G	C	G	T	C	C	G	G	C	C	G	A	G	C	G	G	G	T	C	T	G	C	G	T	A	T	C	A	A	G	C	A	A	T	C	G	G	T	C	C	C	C	G	C	A	C	C	G	T	C	G	G	T	C	G	T	A	C	G	C	G	C	T	G	C	C	G	A	G	A	A	C	G	G	G	G	G	A	T	C	T	G	G	G	C	G	G	G	A	C	A	G	G	T	G	C	A	G	G	G	A	C	C	A	G	G	C	G	A	C	G	G	G	A	C	A	A	G	G	G	C	G	T	C	C	C	G	C	C	T	C	C	T	T	C	C	G	G	G	G	G	T	C	C	A	G	C	A	G	G	G	C	G	C	C	G	C	A	G	C	C	A	T	C	T	G	T	C	G	A	C	C	G	C	C	C	G	A	T	A	G	C	G	A	C	G	C	C	C	C	C	C	G	C	C	C	T	C	T	G	T	G	C	A	C	T	T	A	A	A	C	A	C	C	A	C	T	T	C	C	C	G	C	A	T	C	G	G	G	T	A	C	C	G	C	C	C	G	G	C	T	C	G	C	C	C	G	A	C	G	G	C	G	C	A	C	G	G	C	T	C	A	C	C	G	C	C	C	T	G	G	G	C	A	C	A	C	C	G	T	C	G	C	G	G	A	A	C	C	T	C	C	T	G	G	T	C	T	C	C	C	C	G	C	C	C	G	G	C	T	G	G	C	G	A	G	T	A	T	T	A	C	T	T	G	C	T	G	C	G	C	A	T	C	G	G	G	G	C	C	C	G	C	C	C	C	G	G	C	C	G	C	G	T	A	G	G	G	C	G	G	C	C	G	G	C	G	C	G	T	C	G	T	A	A	G	G	G	T	C	G	T	C	C	G	C	C	A	T	T	T	C	G	G	T	T	G	C	T	G	T	C	G	A	C	C	T	G	C	A	C	A	G	G	G	G	A	G	A	C	A	C	G	G	G	G	T	G	T	G	C	G	C	C	C	T	C	T	C	T	A	T	C	G	G	G	G	C	C	C	T	G	G	C	C	T	G	C	G	A	G	G	T	G	T	T	C	T	G	C	T	T	G	A	G	C	G	G	G	A	G	C	G	C	T	A	A	A	G	C	C	C	G	T	T	G	C	G	C	C	C	A	C	G	G	G	G	G	G	A	A	G	C	G	C	G	G	C	A	C	A	G	C	A	G	T	C	C	T	G	G	C	C	C	C	G	T	G	G	G	C	G	T	G	C	C	T	C	G	C	C	T	C	C	A	C	C	C	C	C	C	C	C	G	A	G	G	T	T	G	A	T	A	C	C	C	C	G	C	C	T	C	C	T	T	T	C	G	C	C	G	G	G	C	T	T	T	C	C	C	T	G	A	C	T	G	C	C	C	C	A	G	G	C	G	C	G	C	C	C	C	C	G	C	C	C	C	C	T	C	T	C	C	C	T	C	C	T	C	A	G	C	C	C	G	T	C	G	C	C	G	A	C	C	A	C	A	C	C	T	C	C	C	A	C	C	C	T	C	C	G	A	G	C	T	G	C	G	C	C	C	C	G	C	C	G	C	G	C	G	A	C	T	G	C	C	G	C	A	C	C	G	C	C	A	G	T	A	G	C	C	A	C	C	G	G	C	G	G	C	G	T	G	G	T	G	C	G	C	G	A	C	C	G	C	G	C	G	C	C	A	A	G	G	A	C	G	C	G	A	C	T	C	G	C	C	A	G	A	G	G	T	G	G	G	T	G	C	G	A	A	G	A	A	G	C	G	G	G	C	A	C	G	A	G	G	A	G	A	C	G	C	G	A	G	G	A	C	G	G	G	C	A	C	C	C	G	C	C	G	G	G	C	G	C	G	G	C	T	C	G	A	G	G	C	C	C	T	G	T	A	G	T	C	G	C	C	C	C	T	C	G	G	G	C	A	G	G	C	G	T	G	T	G	C	G	G	G	G	T	C	G	C	G	A	G	T	G	C	G	A	T	G	A	G	G	A	G	T	C	T	A	C	C	T	G	C	T	C	C	A	A	A	C	A	A	-	C	T	C	C	T	G	G	G	G	G	T	T	G	A	G	G	G	G	G	T	T	C	A	A	A	C	G	G	T	A	G	G	T	C	G	C	G	G	G	C	A	T	C	A	G	G	A	C	A	C	T	C	C	C	G	G	C	C	C	G	G	G	T	T	G	C	C	C	G	G	G	G	G	A	G	G	A	T	G	A	T	G	G	G	C	G	T	G	C	C	A	C	A	C	A	C	T	G	C	G	C	G	C	T	C	G	C	C	G	G	G	T	T	C	A	G	C	C	G	C	G	C	C	G	C	T	C	A	C	A	T	A	G	T	T	C	C	G	C	G	A	T	C	A	G	C	A	A	C	C	G	C	G	G	C	G	C	C	T	C	G	G	T	C	A	C	G	G	A	-	T	C	T	A	T	C	C	G	G	C	C	G	T	C	A	G	C	A	A	C	G	T	G	A	G	A	C	C	C	G	T	G	C	C	G	G	C	A	G	C	A	C	A	G	C	G	C	G	T	C	A	A	T	G	C	G	G	G	G	C	T	A	C	G	C	C	C	C	G	T	C	T	G	C	G	G	C	C	C	G	A	G	C	C	G	C	T	A	A	T	T	G	G	C	T	A	G	G	C	G	G	G	C	C	C	C	T	T	G	A	G	T	G	G	G	C	A	C	G	T	A	T	T	C	C	T	A	A	C	C	C	C	T	G	C	G	C	A	G	C	G	T	A	C	A	A	G	A	T	T	G	C	G	G	C	T	C	G	T	C	C	C	C	-	-	C	A	C	A	C	A	G	G	T	T	C	A	G	C	T	T	A	T	G	G	C	T	C	G	C	C	G	G	G	C	C	G	A	C	T	C	G	C	G	A	T	T	C	A	C	A	C	C	C	G	A	C	C	A	A	C	G	A	G	C	C	T	G	C	G	C	C	G	G	A	C	G	G	G	C	G	A	C	A	A	G	G	C	C	C	A	C	C	C	A	G	C	C	C	C	C	G	T	T	G	C	G	C	G	C	C	C	G	G	C	C	G	G	G	G	A	C	C	C	A	G	C	G	C	G	T	G	G	A	T	T	C	G	C	G	G	G	C	G	G	A	A	G	C	C	C	G	C	G	G	G	T	C	C	C	G	C	G	T	G	C	C	C	C	G	G	C	T	C	G	T	G	G	C	C	-	G	C	C	T	T	T	G	T	C	A	G	A	C	T	G	G	G	A	C	C	T	G	T	G	G	G	A	G	C	G	C	G	C	C	C	A	C	C	G	G	T	C	A	G	C	G	G	C	G	G	G	G	C	G	C	T	C	G	A	G	C	T	G	C	A	C	C	T	G	A	C	G	G	C	A	G	T	T	A	A	A	T	T	T	G	G	G	T	C	C	C	G	T	C	C	C	G	C	G	A	G	C	G	T	C	G	G	T	G	G	G	G	C	T	A	A	A	G	C	G	C	C	G	C	C	C	G	A	C	T	C	C	C	G	C	G	C	A	T	G	A	G	C	G	C	C	C	G	C	C	T	G	G	C	G	G	C	A	C	G	A	G	C	G	C	A	A	G	C	G	G	T	T	C	T	A	G	C	G	T	C	C	G	C	T	A	G	G	T	C	G	A	G	T	A	A	G	T	G	C	G	T	G	C	G	G	C	T	G	G	C	C	C	C	C	C	C	T	G	G	T	G	G	C	G	G	C	G	C	C	C	C	G	A	T	G	G	T	C	G	G	C	T	C	G	T	A	C	C	C	G	T	G	C	A	G	A	C	T	C	C	G	G	C	C	C	G	G	T	C	G	T	C	C	G	A	T	C	G	C	G	G	C	C	T	G	G	A	G	C	C	G	T	C	G	T	T	T	G	G	C	T	C	A	T	C	C	G	C	G	C	T	T	G	T	C	G	G	C	A	C	G	C	G	C	C	C	T	C	G	A	C	G	G	A	T	G	G	C	A	A	G	A	C	G	G	G	C	C	C	A	T	C	C	G	C	T	C	C	C	T	C	G	G	G	G	A	C	G	C	C	C	G	C	A	G	G	A	A	A	A	C	T	G	G	G	C	G	C	C	G	T	C	T	C	G	A	A	T	C	T	G	G	G	T	C	T	G	T	C	G	A	G	C	G	T	C	G	T	C	G	G	C	C	C	T	G	A	C	G	T	C	C	G	G	C	C	C	T	T	A	G	G	A	G	G	G	C	G	C	G	C	G	C	C	G	C	T	A	G	C	T	G	T	G	G	T	C	G	C	G	A	T	C	G	G	C	G	G	C	G	G	C	C	G	A	C	A	G	C	G	G	A	G	G	A	T	G	G	G	C	G	A	G	C	T	C	G	A	G	G	C	G	C	C	A	C	G	C	T	C	G	T	C	T	G	G	G	C	C	C	C	G	G	A	G	C	G	A	G	C	G	A	C	T	T	T	A	C	C	A	T	C	A	G	C	G	T	G	G	T	G	T	C	C	C	A	G	C	T	G	G	G	C	G	G	C	G	T	A	G	G	G	C	T	A	A	G	A	C	C	C	G	G	A	T	T	C	G	T	T	C	C	G	G	A	A	G	T	G	G	A	G	-	T	T	G	G	G	G	G	G	G	C	G	C	C	C	C	G	G	C	C	C	G	C	G	A	A	C	G	C	G	G	G	C	G	G	G	C	G	T	G	G	G	T	G	G	C	C	G	A	C	C	G	G	A	C	C	C	G	C	G	C	T	C	G	C	G	T	T	C	G	C	C	G	G	G	C	T	G	G	G	G	C	T	G	C	C	G	G	C	G	C	C	C	G	C	G	G	G	G	T	G	G	G	G	G	A	A	T	C	G	C	G	T	C	C	C	T	G	G	G	G	C	C	G	C	C	G	C	A	G	C	A	A	A	A	G	C	A	G	T	A	G	C	G	G	A	C	G	C	T	C	G	C	G	G	G	G	G	A	G	C	T	T	C	G	G	T	G	C	T	T	C	C	T	A	A	T	A	A	G	A	G	G	G	T	C	C	C	A	C	G	G	G	A	C	T	T	G	C	A	G	G	G	T	G	C	T	C	A	T	C	C	G	T	C	T	A	T	C	A	C	C	G	T	G	G	C	C	C	C	C	G	C	G	T	C	T	C	C	C	G	T	G	C	A	T	C	A	C	G	C	C	G	T	C	C	A	T	C	A	G	T	G	C	C	G	A	G	C	G	C	G	C	G	C	C	G	A	C	A	C	C	G	C	G	G	A	G	C	T	G	C	C	C	C	A	T	C	C	C	A	A	G	G	G	C	G	G	T	G	G	G	C	A	C	C	T	C	G	G	C	C	G	A	A	G	T	A	T	G	G	T	C	C	G	A	C	G	T	T	G	G	C	C	G	G	G	G	C	T	G	G	C	C	C	G	C	T	G	C	G	C	G	G	G	G	G	G	T	G	G	T	T	C	C	G	C	G	T	G	G	G	A	G	C	G	A	C	T	A	A	C	A	A	G	G	G	G	C	C	C	A	A	T	G	T	G	C	T	C	C	G	A	C	C	C	G	C	T	C	G	T	C	C	T	C	G	G	C	G	C	C	G	G	T	T	G	G	T	G	A	A	G	T	C	A	C	T	C	G	G	C	G	G	C	G	C	T	C	C	T	C	G	G	T	G	C	A	C	C	A	G	T	T	C	C	G	G	A	A	C	A	G	G	G	G	G	C	G	T	G	A	C	C	G	A	G	A	C	C	A	C	T	C	C	C	G	C	G	G	A	C	C	G	C	G	C	A	C	C	C	A	G	C	A	C	G	C	A	C	G	T	A	G	T	C	C	A	T	C	G	G	C	A	C	T	G	A	G	C	A	G	G	T	C	T	A	G	G	G	G	C	C	G	C	G	C	A	T	T	G	C	C	C	A	C	G	T	C	C	C	C	A	G	C	T	C	C	G	G	G	T	T	A	G	G	C	G	C	G	G	T	C	G	C	G	T	A	G	G	G	G	A	G	A	C	T	T	A	G	G	G	A	C	A	A	T	T	C	C	G	C	G	G	C	T	G	C	T	A	G	A	C	G	C	G	G	C	C	A	T	A	C	C	C	C	C	G	G	G	A	C	C	G	C	G	G	T	C	G	G	A	G	G	T	C	C	G	C	G	G	G	C	A	T	G	G	C	C	A	T	C	G	G	C	C	G	G	C	C	G	T	G	C	G	A	T	G	C	C	T	A	A	T	G	A	C	A	A	G	C	C	A	A	C	C	C	C	G	C	G	C	T	G	C	G	T	G	C	G	C	A	C	T	A	C	G	C	C	G	C	A	G	C	C	C	A	A	A	T	A	G	G	T	T	T	A	T	C	C	C	G	G	T	G	C	T	G	C	C	A	A	G	G	G	C	C	G	C	G	A	T	A	G	T	G	C	G	C	G	G	A	T	T	C	C	C	G	G	T	G	C	T	G	C	G	C	C	T	T	A	T	A	G	C	A	T	C	T	C	C	C	G	G	C	G	T	C	C	G	G	C	G	A	C	C	A	C	G	C	G	G	C	G	C	C	T	G	C	C	G	G	T	A	A	G	G	T	G	G	T	C	C	G	G	C	C	G	T	C	C	C	A	C	G	C	G	C	T	A	G	G	G	G	C	C	A	G	T	C	C	C	A	G	G	G	G	G	T	A	C	C	C	C	C	G	A	C	C	T	C	G	G	C	T	C	G	G	G	A	T	T	G	A	G	G	C	A	C	T	C	G	T	C	C	G	T	A	G	C	G	C	G	G	A	T	G	C	C	C	G	G	C	T	G	C	C	T	T	A	C	C	C	G	C	G	T	C	C	C	A	C	C	G	C	A	A	G	T	C	A	G	C	G	G	T	A	G	C	A	A	A	C	A	T	G	A	C	G	T	G	T	A	C	C	G	C	C	A	G	C	C	C	A	G	C	A	C	G	C	A	G	G	T	G	G	A	C	G	G	G	G	C	C	G	G	T	T	C	C	A	C	G	C	C	G	C	G	C	C	A	G	G	A	C	C	C	G	C	C	C	G	C	G	C	T	C	C	T	G	C	G	T	G	G	A	A	G	G	T	C	T	G	A	C	C	A	C	C	C	A	C	C	G	A	T	C	A	C	C	G	A	C	G	C	G	G	G	T	C	C	T	T	A	T	G	C	G	G	G	C	G	C	C	A	A	A	T	G	C	C	G	C	C	T	G	C	G	C	T	C	G	C	G	G	T	A	C	C	C	C	C	A	G	A	T	A	A	G	G	C	C	G	C	G	G	T	G	A	G	T	C	C	G	C	C	T	G	C	G	A	C	C	G	G	C	G	T	A	C	C	G	C	C	C	T	C	G	T	C	G	A	C	C	G	G	C	G	G	C	C	C	G	G	C	C	C	C	C	C	G	A	T	C	T	T	C	G	G	G	C	T	G	C	A	A	C	C	G	G	A	A	C	A	G	A	G	T	A	C	G	-	C	T	G	T	C	G	C	C	G	A	C	A	A	T	G	C	C	C	G	A	C	G	A	T	C	G	C	T	C	A	C	A	C	A	A	T	C	G	C	C	G	G	C	C	C	C	G	C	T	C	T	G	C	A	C	C	G	C	G	A	G	C	C	T	G	G	C	T	G	G	C	G	C	G	C	G	T	G	G	C	G	A	T	C	T	G	G	T	G	C	G	G	C	C	G	C	A	C	G	C	A	G	A	T	G	A	C	G	A	T	G	C	T	C	G	G	T	G	G	C	C	C	T	C	T	G	C	C	C	G	G	C	C	G	T	C	T	C	T	C	A	C	G	G	G	G	C	T	C	C	A	G	T	C	C	G	G	G	G	T	G	A	T	C	G	A	G	C	G	A	C	C	A	G	C	C	A	G	G	C	C	G	A	A	G	T	C	T	T	A	C	G	G	C	G	C	C	C	C	G	C	T	A	G	A	A	C	C	T	G	C	C	A	G	G	G	G	G	G	G	C	G	C	T	G	A	G	C	C	C	G	C	G	G	C	C	C	A	G	G	G	C	A	T	A	T	G	G	C	C	C	C	A	-	T	A	C	A	A	T	C	C	A	C	G	A	C	C	A	A	C	C	A	A	C	C	A	C	A	A	A	G	C	C	G	G	C	G	C	C	G	T	C	G	C	G	G	G	C	C	A	A	G	G	G	T	C	T	G	T	T	G	T	C	A	C	A	C	C	G	C	G	G	T	T	A	C	G	C	C	C	C	T	C	C	G	C	G	C	C	T	T	G	C	T	T	G	G	G	G	A	C	G	C	A	C	A	G	G	G	C	G	C	G	G	G	G	G	G	C	G	G	G	C	C	C	G	C	G	C	G	C	C	G	C	C	A	T	G	C	T	A	G	A	C	A	C	C	G	C	G	C	G	G	T	G	C	G	G	G	C	G	G	G	G	G	A	C	G	G	G	G	T	G	A	T	T	C	G	G	A	A	G	A	G	G	G	G	G	A	C	T	G	G	C	G	G	C	C	A	A	C	A	C	T	C	T	C	A	C	G	T	A	C	A	A	A	C	C	G	T	G	C	A	C	C	G	C	G	C	A	C	G	C	C	G	C	A	C	T	C	A	G	C	C	A	G	C	T	G	G	G	C	A	G	G	C	G	A	A	G	T	G	C	A	T	C	G	G	C	A	A	T	C	C	T	T	C	C	C	A	C	G	G	C	C	C	G	C	C	C	C	G	C	A	A	T	G	C	A	C	C	C	T	C	G	C	C	C	G	G	A	G	C	G	G	C	G	G	C	G	G	C	T	T	T	A	C	A	G	C	C	C	G	C	C	G	A	C	T	C	G	C	G	C	C	T	C	A	C	C	C	G	C	C	G	C	C	C	G	T	C	C	T	C	A	G	C	C	G	A	G	G	C	C	A	T	G	C	C	T	G	T	G	G	G	G	A	G	A	T	T	A	T	G	G	G	C	C	C	C	C	G	A	C	C	G
IndividualH093	C	C	G	T	G	G	G	C	C	C	G	C	A	G	C	C	C	C	C	A	G	T	C	G	A	G	C	T	G	G	C	T	G	C	G	C	A	G	C	C	G	C	T	A	G	T	A	C	G	C	T	C	C	C	T	C	G	C	G	C	C	C	A	T	G	G	G	T	T	A	T	T	C	C	G	T	G	A	C	T	G	C	G	C	C	T	A	T	T	C	C	G	T	C	T	C	C	A	G	C	T	T	C	C	G	G	A	G	A	G	C	G	G	G	T	A	G	C	A	G	T	G	G	G	G	C	G	C	T	G	G	C	T	C	C	C	G	A	G	G	G	A	A	G	G	G	G	T	C	G	A	G	A	C	T	C	G	G	G	T	G	A	A	G	G	T	G	G	C	G	C	G	G	G	A	G	G	C	C	A	A	T	C	A	C	C	G	C	A	G	G	T	C	T	G	C	G	C	G	T	G	C	G	C	G	C	G	C	G	A	A	C	G	G	T	T	G	T	A	C	C	T	C	G	T	C	G	T	C	C	G	G	C	C	A	C	C	G	T	A	G	A	C	A	A	T	G	C	T	G	T	C	C	G	G	C	A	G	G	G	C	C	A	G	C	C	G	C	C	G	C	C	T	C	C	G	C	G	A	G	G	T	C	A	C	C	C	G	C	C	G	T	G	G	C	C	C	C	C	A	A	C	T	A	G	G	G	C	C	T	G	T	G	G	G	G	A	C	A	A	C	C	T	G	T	G	T	G	A	G	T	C	A	C	C	C	C	G	G	C	G	A	T	G	G	C	C	T	T	C	C	A	C	T	G	A	G	C	C	C	A	G	C	C	G	T	T	C	C	G	A	G	C	A	T	G	G	G	G	T	C	G	A	A	G	C	G	C	G	A	T	G	A	C	G	G	C	A	C	C	G	G	C	G	G	G	T	G	G	C	G	G	G	A	C	G	G	T	C	G	C	C	C	G	C	T	G	T	A	A	C	T	G	G	C	A	C	C	A	T	T	C	C	C	G	A	G	G	G	A	G	C	A	C	T	C	C	C	T	C	T	C	T	G	C	G	C	C	G	G	G	C	C	-	G	C	C	C	C	G	C	T	G	C	G	C	T	C	C	T	C	G	G	G	C	G	C	A	C	G	A	G	G	C	G	G	G	G	T	G	C	G	C	A	C	G	G	C	G	A	C	G	G	C	T	T	G	C	A	A	C	G	C	T	G	T	G	T	G	C	C	C	G	C	T	C	A	G	T	C	C	-	G	C	A	C	T	C	G	G	A	T	C	C	G	A	G	G	C	G	G	C	G	G	C	C	G	G	G	C	T	G	G	G	T	T	C	G	A	G	G	G	C	C	G	C	C	C	G	C	C	A	G	G	C	T	C	C	C	C	T	T	C	G	G	T	C	C	G	T	A	G	G	C	G	C	A	A	C	C	C	C	T	C	G	C	G	A	C	T	C	G	T	A	C	C	C	C	G	A	G	T	A	C	C	C	G	G	A	G	A	G	C	C	C	G	T	T	C	G	A	G	C	C	C	C	G	C	C	G	A	C	C	G	T	C	G	C	C	T	C	G	G	C	G	G	T	A	T	C	G	A	G	C	G	C	C	G	A	C	A	T	G	T	A	G	G	C	C	C	G	A	G	G	C	T	G	A	C	A	C	T	T	C	T	G	C	C	C	T	C	C	A	C	G	G	C	G	T	C	C	C	A	T	G	T	C	A	C	G	G	G	A	T	G	C	C	C	G	G	G	A	A	G	A	C	A	G	C	G	C	C	A	A	G	T	A	C	A	G	G	C	G	G	G	A	C	T	C	G	A	C	G	T	C	A	C	T	C	A	A	C	C	A	C	G	C	G	C	C	G	C	G	C	C	T	G	A	G	G	G	G	C	G	C	T	C	T	A	C	A	A	G	C	C	A	C	A	C	A	G	G	A	C	G	G	A	G	C	C	G	A	T	A	C	A	G	G	C	C	T	C	C	T	C	G	T	C	G	C	G	C	T	C	C	C	G	C	G	A	T	G	T	C	C	C	A	G	G	A	T	C	C	C	C	A	T	G	A	C	T	T	C	T	G	C	T	C	T	G	T	G	C	A	C	T	C	T	G	T	C	C	A	G	G	A	T	T	C	A	A	G	C	C	C	T	C	T	C	C	G	T	C	C	C	C	G	G	G	C	A	G	C	C	G	T	C	C	G	T	C	T	C	G	G	A	C	G	C	A	G	C	T	C	C	A	T	T	A	C	G	T	T	G	G	C	G	G	G	T	C	C	A	T	C	C	G	C	C	G	G	G	C	C	T	C	G	C	G	G	G	G	G	C	A	C	G	C	C	C	C	G	G	T	G	C	G	C	T	G	G	C	C	C	T	C	T	G	C	C	C	C	C	A	G	G	C	C	G	A	C	G	A	C	C	T	G	G	G	T	T	T	C	C	G	C	A	C	C	T	G	T	A	C	C	G	A	A	T	C	T	G	G	A	C	G	C	T	G	C	G	T	G	C	C	C	C	T	C	A	C	C	T	A	G	G	G	T	C	G	A	G	C	G	C	G	C	T	G	G	A	G	C	C	C	G	T	C	C	C	T	C	T	C	C	G	T	A	A	T	G	G	A	A	A	T	G	C	C	G	G	C	G	G	C	A	C	G	C	G	C	C	C	C	A	G	G	G	C	T	C	C	A	C	A	C	T	T	A	C	C	T	C	G	A	A	C	A	C	C	A	G	G	C	T	C	G	G	C	C	C	T	T	G	G	A	T	C	G	A	G	T	A	C	C	T	C	G	T	T	C	T	T	G	C	A	G	C	G	G	C	A	G	C	A	-	G	G	C	G	A	G	A	G	C	A	C	C	C	C	C	G	C	C	G	A	A	G	A	A	C	A	T	A	G	A	G	A	G	C	A	A	C	C	C	A	G	G	C	A	T	C	G	C	A	C	A	C	C	G	A	G	G	T	G	A	C	G	A	G	A	A	T	G	G	G	T	T	A	G	G	T	C	C	A	C	C	G	C	G	G	G	T	T	C	A	C	G	C	A	T	C	C	G	C	C	C	G	G	C	G	T	A	G	G	C	G	C	C	G	C	A	T	G	C	C	C	G	G	C	T	G	A	G	G	C	C	A	A	C	C	G	G	G	G	G	A	T	G	G	A	G	A	G	T	C	A	G	G	G	T	G	T	G	G	A	G	G	G	T	G	A	G	T	G	G	A	G	C	C	G	C	C	A	G	C	G	C	C	C	G	A	G	T	G	C	A	A	C	A	G	A	G	G	G	C	G	G	T	G	T	C	A	A	C	C	G	A	G	G	G	G	C	G	C	G	G	C	T	C	C	T	C	T	C	C	G	C	A	C	T	G	C	T	G	T	C	A	T	C	A	T	C	A	G	G	C	C	G	C	G	T	C	A	C	A	T	G	G	T	C	A	A	G	G	A	C	G	A	C	T	C	G	G	T	C	T	T	A	A	T	C	G	G	C	C	G	T	T	T	A	G	C	G	G	C	C	C	T	A	T	G	C	C	T	C	G	G	A	G	C	G	C	A	A	G	C	G	T	G	A	T	G	A	T	A	A	T	G	G	T	A	G	C	T	T	G	T	A	C	G	G	C	G	G	G	G	T	A	A	G	G	G	G	T	G	C	G	T	C	C	C	C	C	G	G	C	T	A	C	C	C	G	C	T	G	C	G	G	C	A	C	C	A	G	A	A	T	A	G	A	T	G	G	A	G	C	G	G	C	G	C	G	C	G	C	C	C	C	G	G	G	T	T	C	G	G	C	G	G	T	A	T	T	C	C	G	A	G	C	A	G	T	G	G	A	C	G	G	T	C	C	T	G	C	G	G	G	A	G	G	G	G	G	T	G	C	G	T	G	G	C	A	T	C	C	A	G	C	G	G	A	G	G	C	C	C	C	G	C	C	C	T	G	C	C	C	C	T	G	G	G	G	A	G	G	A	A	C	G	T	C	C	C	G	G	T	T	A	A	G	T	C	T	G	A	G	C	G	A	T	C	T	T	C	T	C	C	T	T	C	C	C	T	G	C	C	G	C	C	C	G	G	G	G	C	G	G	C	T	A	T	C	C	C	C	C	C	A	A	C	T	C	T	T	T	G	C	T	C	C	G	A	T	C	G	C	G	C	C	G	C	C	C	T	T	C	G	C	T	C	C	C	A	C	T	G	G	A	C	G	C	A	C	C	T	G	C	T	A	A	G	A	T	T	C	C	T	T	C	C	C	G	G	A	C	G	C	G	C	G	T	C	G	C	T	G	C	C	C	G	G	C	T	A	T	G	G	G	T	A	G	C	G	C	G	C	G	G	C	G	G	T	C	G	G	G	C	G	G	T	G	C	C	C	C	T	G	G	T	T	C	T	G	C	C	G	C	T	C	C	C	C	C	G	C	G	G	G	C	G	G	G	C	G	G	G	C	G	G	G	G	C	G	C	C	G	G	T	T	C	A	C	G	C	G	A	C	C	G	A	G	G	A	T	G	A	A	C	G	C	C	G	A	G	C	G	G	C	G	A	C	G	A	C	G	A	G	G	C	T	A	C	G	T	A	T	G	T	G	G	G	G	C	G	C	G	G	C	A	G	T	C	C	C	A	A	C	C	C	C	C	T	C	C	C	G	G	C	T	C	G	G	A	T	C	G	G	T	G	C	G	C	T	T	G	C	C	G	C	A	A	T	C	A	G	C	G	C	G	G	G	T	G	C	A	C	C	A	A	G	G	G	T	G	C	A	C	C	G	C	C	G	C	A	G	G	C	G	G	C	G	T	G	C	G	C	G	T	T	G	G	G	G	C	C	T	G	C	C	C	A	G	C	G	C	C	G	A	C	T	G	G	G	G	C	G	C	C	A	A	C	G	G	A	G	T	C	C	G	T	C	G	T	C	T	G	G	G	G	C	G	G	G	A	G	G	G	G	C	C	G	C	A	C	G	G	G	A	G	G	G	G	T	G	G	A	G	A	T	C	T	T	G	G	A	A	G	G	G	G	C	A	A	G	T	C	G	C	G	G	C	C	C	T	T	A	C	C	G	G	G	C	C	G	G	C	C	T	C	-	T	C	G	C	G	G	G	A	C	A	G	C	C	G	A	C	T	C	C	G	T	A	G	C	G	G	C	T	C	A	G	C	C	C	G	C	C	G	C	G	C	C	C	G	G	A	A	C	A	C	G	A	C	G	G	C	T	G	G	G	A	A	T	G	G	A	C	G	C	G	G	C	C	A	C	T	T	G	C	C	A	C	T	G	C	C	G	T	C	C	A	A	C	G	T	A	G	G	G	C	C	G	G	G	G	C	C	C	C	A	C	T	T	G	C	C	C	G	C	A	C	G	T	T	-	C	G	T	T	T	G	C	A	T	G	G	A	T	C	C	A	C	T	T	G	C	C	C	C	C	C	C	G	C	A	G	C	G	G	C	G	G	T	C	A	C	T	A	T	T	A	C	C	G	G	C	A	A	C	C	A	C	C	G	G	T	G	C	G	C	C	C	C	G	C	C	A	C	G	T	G	C	T	G	C	A	A	A	A	G	A	G	C	G	G	C	A	T	C	C	T	C	C	A	C	G	G	C	G	C	G	G	C	G	T	G	G	C	A	T	T	C	G	T	G	G	T	A	C	T	G	C	G	C	C	G	G	C	C	G	C	G	T	C	C	C	C	T	T	C	G	G	C	G	C	C	G	A	A	T	G	G	C	G	G	G	C	C	G	T	G	G	A	C	G	G	G	C	G	T	G	G	G	C	G	C	G	T	G	C	A	A	C	A	C	G	T	C	A	C	A	C	G	A	C	G	C	G	G	G	G	C	G	A	T	G	G	G	C	G	C	C	C	G	C	A	A	A	T	G	C	C	C	G	C	A	A	G	C	A	T	G	C	C	C	C	A	C	A	G	A	C	G	A	C	C	C	A	A	C	G	G	C	G	G	G	A	C	C	G	C	A	T	T	T	C	C	T	C	C	T	G	G	C	A	G	G	T	G	T	C	G	G	G	C	G	T	C	C	C	C	G	C	T	G	C	G	G	G	A	C	C	G	G	C	C	G	T	G	C	T	C	-	C	C	G	G	C	T	G	G	C	C	G	A	G	C	G	T	C	G	G	T	G	T	G	G	T	T	C	G	C	G	C	A	G	T	A	T	C	G	C	G	G	C	A	G	G	G	C	C	G	C	G	C	G	C	A	G	G	A	G	G	C	C	G	C	C	G	A	G	G	C	C	G	G	A	C	T	T	C	C	G	G	G	C	C	G	C	G	C	C	G	G	T	G	C	C	C	A	G	C	G	C	-	T	G	C	G	T	C	G	C	T	C	G	C	T	T	C	G	C	G	A	T	T	T	C	C	T	C	C	T	C	C	A	C	G	C	T	G	G	C	T	T	C	C	A	C	G	A	T	G	C	G	G	G	T	C	C	G	G	G	T	T	C	A	T	A	C	C	C	T	G	T	G	G	G	G	A	C	C	A	C	G	C	C	C	C	C	C	A	G	G	C	G	A	C	T	G	T	T	G	G	T	C	G	C	C	G	C	A	G	C	C	G	C	G	G	G	G	T	T	A	G	G	C	C	A	G	C	C	G	A	C	G	C	C	A	G	C	G	A	C	C	C	C	G	A	T	C	T	G	C	C	G	T	C	G	G	C	T	G	C	T	G	A	C	T	A	G	A	A	C	C	C	A	C	C	C	C	T	G	C	G	G	C	G	A	C	C	T	A	G	C	C	G	C	C	A	G	G	T	G	T	C	C	A	C	C	G	A	G	A	C	C	C	G	G	T	G	G	G	C	G	C	T	A	C	A	A	T	T	T	C	G	G	G	G	C	C	C	C	C	G	C	C	C	G	C	G	G	G	G	G	C	C	G	T	T	C	C	C	A	C	G	C	T	A	T	C	A	A	C	A	T	T	C	C	G	G	G	T	C	A	T	A	T	C	G	A	T	G	C	G	C	G	C	G	C	C	A	G	C	C	G	G	T	T	A	G	G	C	G	C	A	A	G	A	G	C	C	T	T	A	T	T	C	G	T	C	T	T	C	C	C	C	C	G	G	C	C	A	G	C	T	G	G	T	C	G	C	G	T	C	G	C	G	T	A	C	G	G	C	C	G	C	C	C	G	C	C	G	C	G	A	A	C	G	T	C	C	C	A	C	C	C	C	C	G	C	G	T	G	C	A	A	C	C	C	C	G	G	G	G	G	C	C	C	T	A	C	G	C	G	G	G	C	C	T	G	A	C	G	A	C	C	G	A	T	C	T	C	A	T	G	C	A	G	G	C	G	G	A	G	G	T	C	G	G	A	T	G	C	T	A	C	A	C	C	C	C	C	C	C	G	G	A	C	C	C	G	A	A	A	C	-	C	G	C	C	C	G	G	G	T	G	A	G	T	A	C	A	C	C	C	C	C	G	G	G	T	A	G	C	C	C	C	A	C	G	A	A	C	G	G	A	C	C	C	A	G	T	T	C	A	C	G	C	C	G	G	C	C	C	C	G	C	T	G	A	T	A	G	A	C	T	G	C	G	G	C	G	G	G	A	T	C	G	T	C	G	G	C	C	G	G	C	G	G	A	G	C	A	C	G	C	G	A	C	C	G	C	G	C	A	G	C	G	T	C	G	G	A	G	C	A	G	C	G	G	A	C	G	C	C	A	G	G	G	G	C	T	A	G	C	A	C	C	T	C	C	G	G	C	T	G	A	C	C	A	T	G	C	C	T	C	C	C	G	C	C	C	G	A	G	T	G	T	C	C	C	C	G	C	C	C	C	A	T	C	C	C	G	C	G	C	G	C	C	C	G	T	G	C	C	G	A	C	G	T	C	G	C	G	G	G	T	C	G	C	C	C	C	C	C	T	T	G	A	T	C	C	G	G	G	G	C	T	G	A	T	A	A	C	A	C	C	C	G	T	T	A	G	G	A	G	C	G	A	G	A	G	G	T	T	G	C	C	C	C	A	C	G	C	G	G	C	C	G	G	T	T	G	G	A	G	C	G	C	T	G	A	G	G	C	C	G	C	G	C	T	C	G	T	G	G	G	A	C	G	C	C	C	C	T	A	G	G	A	G	C	T	G	C	A	G	A	G	C	G	C	C	G	C	A	G	T	G	G	G	T	C	C	T	C	C	C	G	G	G	A	G	C	T	C	G	G	C	C	G	G	G	G	G	T	C	T	C	C	C	C	G	G	T	C	G	T	C	C	G	T	C	C	C	C	C	T	T	C	G	C	C	G	A	C	C	C	G	C	C	A	C	C	T	G	G	G	A	C	C	T	C	G	G	T	C	G	G	C	C	G	G	G	T	A	G	C	T	G	G	A	C	C	G	C	G	G	C	C	A	C	C	T	A	T	A	G	C	G	G	G	A	A	G	C	C	C	G	G	C	G	C	C	C	C	C	G	C	G	C	G	C	G	G	A	G	A	G	A	G	T	G	C	G	C	T	G	C	A	T	C	C	G	G	T	G	C	G	A	C	T	C	T	C	G	C	G	C	G	C	C	G	T	G	T	G	C	C	G	G	C	C	A	G	T	C	T	G	C	G	T	T	C	C	C	C	C	G	C	C	G	T	C	G	C	G	G	T	C	G	C	T	C	G	C	G	G	C	T	G	G	A	C	G	T	C	C	T	C	C	G	C	A	T	C	C	G	T	G	A	C	C	G	T	C	C	C	C	C	A	G	C	G	C	G	C	G	G	C	G	C	C	G	C	A	C	A	C	G	A	G	A	A	C	G	C	G	C	A	T	G	G	C	G	G	T	C	C	C	C	C	C	A	C	G	A	G	A	G	G	C	G	C	C	G	G	G	C	G	A	A	G	G	C	G	G	G	G	C	C	A	C	C	T	A	C	G	C	C	T	A	C	G	G	C	C	C	C	C	T	A	G	G	C	C	T	A	C	G	T	A	C	G	C	C	G	C	C	C	A	C	G	G	C	G	C	G	T	G	T	C	C	C	T	C	G	G	G	G	G	A	C	C	T	C	C	G	C	T	G	G	A	G	C	C	C	C	T	T	C	G	T	T	C	G	C	C	C	G	T	G	C	C	C	C	C	T	A	C	G	C	C	G	C	C	A	C	C	C	G	G	A	G	C	G	C	G	A	C	-	G	T	G	T	A	C	C	C	C	T	C	C	C	G	A	C	G	G	T	T	C	C	C	C	G	G	C	T	C	G	T	C	G	A	A	C	C	T	C	C	T	C	G	C	A	G	C	C	G	G	C	G	T	C	C	C	T	G	C	C	G	C	G	C	C	G	C	A	G	T	A	C	C	A	G	G	G	C	G	G	C	C	C	C	A	C	A	C	G	T	C	C	G	C	G	C	T	C	G	C	G	T	C	C	A	T	C	C	A	A	C	T	T	C	G	A	C	C	C	G	C	C	A	G	C	G	C	C	C	A	C	T	G	T	C	G	C	C	C	-	C	G	A	C	G	C	C	T	G	C	C	C	A	G	C	C	C	C	C	C	C	G	T	C	C	T	G	C	C	C	C	A	C	T	G	C	C	T	G	C	C	G	T	G	C	C	T	A	C	G	T	G	C	G	G	T	G	G	C	G	C	T	C	C	A	G	A	C	G	C	T	T	C	C	G	G	T	G	T	G	G	C	C	G	C	C	C	G	G	G	C	G	T	C	G	T	G	C	G	C	A	T	T	G	T	G	G	C	G	C	G	C	G	T	G	T	G	C	C	C	T	G	C	C	G	T	G	T	C	T	G	A	C	C	C	A	G	C	G	G	G	T	C	T	G	C	G	T	A	T	C	A	A	G	T	A	A	T	C	G	G	T	C	C	C	C	G	C	A	C	C	G	T	C	G	G	T	C	G	T	A	C	G	C	G	C	T	G	C	C	G	A	A	A	A	C	G	G	T	G	G	A	T	C	T	G	A	G	C	G	G	G	A	C	A	G	G	C	G	C	A	G	G	G	A	C	C	A	G	G	C	G	A	C	G	G	G	G	C	G	A	G	G	G	C	G	T	C	C	C	G	C	C	T	C	C	T	T	C	C	G	G	G	G	G	A	C	C	A	G	C	A	G	G	G	C	G	C	C	G	C	A	G	C	C	A	C	C	T	A	A	C	G	A	C	C	G	C	C	C	T	A	T	A	G	C	G	C	C	G	C	C	C	C	C	T	G	C	C	C	T	C	T	G	T	G	A	C	C	T	T	G	A	A	C	G	G	C	G	C	T	T	C	C	C	G	C	A	T	C	G	G	G	T	A	C	C	G	C	C	C	G	G	C	C	C	G	C	C	T	G	A	T	G	G	C	G	C	A	C	G	G	C	T	C	A	C	C	G	C	C	C	T	G	G	G	C	A	C	A	C	C	G	T	C	G	C	C	G	C	A	C	C	T	C	C	C	G	G	T	C	T	C	C	C	C	G	C	C	C	G	G	C	T	G	G	C	G	A	G	C	A	T	T	A	C	T	T	G	T	G	A	C	G	A	C	T	T	G	G	G	G	C	T	C	G	C	C	C	C	G	G	C	C	G	C	G	T	A	G	G	G	C	G	G	C	C	G	C	C	G	C	G	T	C	G	T	A	A	G	G	G	T	C	G	T	C	C	G	C	C	A	A	T	T	C	A	G	C	C	G	C	T	G	T	C	G	G	C	C	T	G	C	A	C	A	A	G	G	G	A	G	A	C	A	C	G	G	G	G	T	G	T	G	C	G	C	C	C	T	C	C	C	T	A	T	C	G	G	G	G	C	C	C	T	G	G	C	C	T	G	C	A	G	G	G	T	G	T	T	C	T	G	C	T	C	G	A	G	C	G	G	G	A	G	C	G	C	T	A	A	A	G	C	C	C	G	T	T	G	C	G	C	C	C	A	C	G	G	G	G	G	G	A	A	G	C	G	C	G	G	C	A	C	A	G	C	A	G	T	C	C	C	A	G	C	C	C	C	G	T	G	G	G	C	G	T	G	C	C	T	C	G	C	C	T	C	C	A	C	C	C	C	C	C	C	C	G	A	G	G	T	T	G	T	T	G	C	A	C	C	G	C	C	T	C	C	T	T	T	C	G	C	C	G	G	G	C	T	T	T	C	T	C	T	G	A	C	T	G	C	C	C	T	A	G	G	C	G	T	G	C	T	C	C	C	G	T	C	C	C	C	C	C	T	C	C	C	T	C	C	T	C	T	G	C	C	C	G	T	C	G	C	C	G	A	C	C	A	C	A	T	C	T	C	C	C	A	C	C	C	T	C	C	G	A	G	C	T	G	C	G	C	C	C	C	G	C	C	G	C	G	G	G	G	C	A	T	C	C	G	C	A	C	C	G	C	C	A	G	T	A	G	C	C	A	C	C	G	G	C	G	G	C	G	T	G	G	T	G	C	G	C	A	A	C	C	G	C	G	C	G	C	C	A	A	G	T	A	C	G	C	G	A	C	T	C	G	C	C	C	G	A	G	C	T	G	G	G	T	G	C	G	A	G	G	G	A	G	C	G	G	G	C	T	T	G	A	G	G	G	G	A	C	G	C	G	A	G	G	A	C	G	G	G	C	G	C	C	C	G	C	C	G	G	G	C	G	C	G	G	C	T	C	G	A	G	G	C	C	C	C	G	T	A	G	T	C	G	C	C	C	T	G	C	A	A	G	C	A	G	G	C	G	C	G	T	G	C	G	G	A	G	T	C	G	C	G	A	G	T	G	C	G	A	T	G	A	G	T	A	A	T	A	G	G	T	C	T	G	C	T	C	C	G	G	G	G	A	A	-	C	T	C	C	T	G	G	G	G	G	T	T	G	A	G	G	G	G	G	T	T	A	A	A	A	C	G	A	T	A	G	G	T	C	G	C	G	G	G	C	T	T	C	A	G	G	A	C	A	C	T	C	C	C	G	G	C	C	C	G	G	G	T	T	G	C	C	C	G	G	G	G	G	A	G	G	G	G	C	T	T	G	G	G	C	G	T	G	C	C	A	C	A	C	A	C	T	G	C	G	C	G	C	T	C	G	C	C	G	G	G	T	T	C	G	G	C	C	G	C	G	C	C	G	C	T	C	A	A	A	T	A	G	T	C	C	C	G	C	G	G	T	C	A	G	C	G	A	C	C	G	C	G	G	T	G	C	C	T	C	A	G	T	C	A	C	G	G	A	-	T	C	T	A	T	C	C	G	G	C	C	G	T	T	A	G	C	A	A	C	C	T	G	A	G	A	C	G	C	G	T	G	C	C	G	T	C	G	G	C	T	T	A	G	C	G	T	G	T	C	G	A	T	G	C	G	G	G	G	C	T	A	A	G	C	C	C	C	G	G	C	T	G	C	G	G	C	C	C	G	T	G	C	C	G	C	T	A	A	T	T	G	G	C	T	A	G	G	C	G	G	G	C	C	C	C	C	G	A	G	G	T	G	G	G	C	A	C	G	T	A	T	T	C	C	T	A	A	C	C	C	C	T	G	C	G	C	A	G	C	G	T	A	C	A	A	G	A	T	T	G	C	G	G	T	T	C	G	T	C	C	C	C	-	-	C	A	C	A	C	A	G	G	T	T	C	A	G	C	C	T	A	T	G	G	C	C	C	G	C	C	G	G	G	C	C	G	A	C	T	C	A	C	G	A	T	T	C	A	C	G	T	C	C	G	A	T	C	A	A	C	G	A	G	C	C	T	G	C	G	C	C	G	G	A	C	G	G	G	C	G	A	C	A	A	G	G	C	C	C	A	C	C	C	A	G	C	C	C	C	C	G	T	T	G	C	G	C	G	C	C	C	G	G	C	C	G	G	G	G	A	C	C	C	A	G	C	G	C	G	T	G	G	A	T	T	C	G	C	G	G	G	C	G	G	C	T	G	C	C	C	G	C	G	G	G	T	C	C	C	G	C	A	G	G	T	C	C	C	G	G	C	T	C	G	T	A	G	C	C	-	G	C	C	T	A	C	A	C	C	A	G	A	C	T	G	G	G	A	T	C	T	G	T	G	G	G	A	G	C	G	C	G	C	C	C	G	C	T	G	G	T	C	A	G	C	G	G	C	G	G	G	G	C	G	C	C	C	A	G	G	C	T	G	C	A	C	C	T	G	A	C	A	G	C	A	G	T	T	A	A	A	T	T	T	A	G	G	T	C	C	C	G	T	C	C	C	G	C	G	A	G	C	G	T	C	G	G	T	G	G	G	C	C	T	A	A	A	G	C	G	C	C	G	C	C	C	G	A	C	T	C	T	C	G	C	G	C	A	T	G	A	G	T	G	C	C	C	G	C	G	T	G	G	C	G	A	C	A	C	G	A	G	C	G	C	G	A	G	C	G	G	T	T	C	T	A	G	C	G	T	C	C	G	C	C	A	G	G	T	T	G	G	G	T	A	G	C	T	G	C	G	T	G	C	G	G	C	T	G	G	C	C	C	C	C	C	C	T	G	G	T	G	G	C	G	G	C	G	C	C	C	C	G	A	T	G	G	A	C	G	G	C	C	C	G	T	G	C	C	C	G	C	G	C	A	G	A	C	G	C	T	G	G	C	C	C	G	G	T	C	G	T	T	C	G	C	T	C	G	C	G	G	C	C	T	G	G	A	T	C	C	G	T	T	G	C	T	T	G	A	C	T	C	A	C	C	C	G	C	G	T	T	T	G	T	C	G	G	C	T	C	G	C	G	C	C	C	T	C	A	A	C	G	G	A	C	G	G	C	G	G	A	A	C	G	G	G	C	C	C	A	T	C	C	G	C	T	C	C	C	T	C	G	G	G	G	A	T	G	C	C	C	G	C	A	G	G	A	A	A	A	C	C	G	G	G	A	G	C	C	T	T	C	T	C	G	A	T	T	C	T	G	G	G	T	C	T	G	T	C	A	A	G	C	G	T	C	G	T	C	G	G	C	C	C	T	G	A	C	G	T	C	C	G	G	C	C	C	C	T	A	G	G	A	A	G	G	C	G	C	G	C	T	C	C	G	T	T	A	G	C	T	G	T	G	G	T	C	G	C	G	A	T	C	G	G	C	G	A	C	G	G	C	C	G	A	C	A	G	G	G	G	G	G	G	G	T	G	C	G	C	G	A	G	C	T	C	G	A	G	G	C	G	C	C	G	C	G	C	T	C	G	T	C	A	G	G	G	C	C	C	C	G	G	G	G	C	G	A	G	C	G	A	C	G	T	G	C	C	C	A	T	C	A	G	C	G	C	G	G	T	G	T	C	C	C	G	G	C	T	G	G	G	C	G	G	C	G	T	A	G	G	G	C	T	A	A	G	A	C	C	C	G	G	A	T	T	T	G	T	T	C	C	G	G	A	A	C	C	G	G	G	G	C	T	T	G	G	G	G	G	G	T	T	G	C	C	C	C	G	G	C	C	C	G	C	G	A	G	C	G	C	G	G	G	T	G	G	G	C	A	C	G	G	G	T	G	G	C	C	G	G	C	C	G	G	A	C	C	C	G	C	G	C	T	C	G	C	G	T	T	C	G	C	C	G	G	G	C	T	G	G	G	G	C	T	G	C	C	G	G	C	G	C	C	T	G	C	G	G	G	G	T	G	G	G	G	G	G	A	C	C	G	C	G	T	C	C	C	T	G	G	G	G	C	C	G	C	C	G	C	A	G	C	A	A	G	A	G	T	A	G	T	A	G	C	G	G	A	C	G	C	T	C	G	C	G	G	G	G	G	A	G	C	T	C	C	G	G	C	G	C	T	T	C	C	T	A	A	T	A	A	G	A	G	G	G	T	C	C	C	A	C	G	G	G	A	C	T	T	G	C	G	G	G	G	T	C	C	T	C	A	T	C	C	G	T	C	T	A	C	A	A	C	C	G	T	G	G	C	G	C	C	C	G	C	A	T	C	T	T	C	C	G	T	G	C	A	T	C	A	C	G	C	C	G	T	C	C	A	T	C	G	G	T	G	C	C	G	A	G	C	G	C	G	C	G	C	C	G	A	C	A	C	C	G	C	G	G	A	G	C	T	T	C	C	C	C	A	T	C	C	C	A	G	G	G	G	C	G	G	T	G	G	G	C	G	T	C	T	T	G	G	G	C	G	A	G	G	T	A	T	G	A	A	C	C	G	A	C	G	T	T	A	G	C	C	G	G	G	G	C	T	A	G	C	C	T	G	C	T	G	C	A	G	G	G	G	G	G	G	T	G	G	T	T	C	C	G	C	G	T	G	G	G	A	G	C	G	G	C	T	A	A	C	A	A	A	G	G	G	C	C	C	A	A	T	G	T	G	C	T	C	C	G	A	C	C	C	G	G	T	C	G	T	C	C	T	C	G	T	C	G	C	C	G	G	T	T	G	G	T	G	A	G	A	T	T	A	C	T	C	G	G	C	G	G	C	G	C	T	C	G	T	C	G	G	T	G	C	A	C	C	A	G	T	T	C	C	G	G	A	A	C	A	G	G	G	G	G	C	G	T	G	A	C	C	G	A	G	A	C	C	A	C	T	C	C	C	G	C	G	G	A	C	C	G	C	G	C	G	C	C	C	A	A	C	A	C	G	C	A	C	G	T	A	G	T	C	T	A	T	C	G	C	C	G	C	C	G	G	G	C	A	G	G	T	C	T	A	G	G	G	G	C	C	G	C	G	C	G	C	T	G	T	C	C	A	C	G	T	C	C	C	C	A	G	C	T	C	C	G	G	G	G	C	G	G	G	C	G	C	G	G	T	C	G	C	G	T	A	G	G	G	G	G	G	A	C	T	T	A	G	G	G	A	C	A	A	T	T	C	C	G	C	G	G	C	T	G	C	T	A	G	A	C	G	C	G	G	C	C	G	T	G	C	C	A	T	C	G	G	G	A	C	C	G	C	G	G	T	C	G	G	A	G	G	T	C	C	G	C	G	G	G	C	G	T	-	G	C	C	A	T	C	G	G	C	C	G	G	T	C	G	T	G	C	G	A	T	G	C	C	T	G	G	T	G	A	C	A	A	G	C	C	A	A	C	C	C	C	G	C	G	C	C	G	C	A	C	G	C	G	C	A	C	T	G	C	G	C	C	G	C	A	G	C	C	A	A	G	G	C	G	G	T	C	G	T	T	T	T	C	C	G	G	T	G	C	T	G	C	C	A	A	G	G	G	C	C	G	C	G	A	T	A	G	T	G	C	G	C	G	A	A	T	T	C	C	C	G	G	T	G	C	T	G	C	G	C	A	T	C	A	T	A	G	C	A	T	C	A	C	C	C	G	G	C	G	T	C	C	G	G	C	G	A	C	C	A	C	G	C	G	G	C	G	C	C	T	G	C	C	G	G	T	A	A	G	G	T	G	G	T	C	C	G	G	C	C	G	T	C	C	C	A	C	A	C	G	C	T	A	G	G	G	G	C	C	G	G	A	C	C	C	A	G	G	G	G	G	T	A	C	C	C	C	T	G	A	C	C	T	C	G	G	C	T	C	G	G	G	A	T	T	G	A	G	G	C	A	C	T	C	G	C	C	C	G	T	A	G	C	G	C	G	G	C	G	G	C	C	C	G	G	C	T	G	C	C	T	T	A	C	C	C	G	C	G	T	C	C	C	A	C	C	G	C	A	A	G	T	C	A	G	C	G	G	T	A	G	C	A	A	A	C	A	T	G	G	C	A	T	G	C	A	C	T	G	C	C	G	G	C	A	T	G	A	C	G	C	G	T	G	G	G	T	G	G	G	C	G	G	G	G	C	C	G	G	T	T	C	C	A	C	G	C	T	G	C	G	C	C	A	G	G	A	C	C	C	G	T	T	T	G	C	G	C	T	C	C	T	G	C	G	T	G	G	A	A	G	G	T	C	T	G	A	C	C	A	C	C	C	A	C	C	G	G	T	T	C	C	C	G	A	C	G	C	G	G	G	T	C	C	T	T	A	C	G	C	G	G	G	C	G	C	C	A	A	A	T	G	C	C	G	C	C	T	G	C	G	C	T	C	A	C	G	G	T	A	C	C	C	C	C	A	G	A	T	A	A	G	A	C	C	G	C	G	G	T	G	A	G	T	C	C	G	C	C	T	G	C	G	C	C	C	G	G	C	G	T	A	C	C	G	C	C	C	T	A	G	C	T	G	A	C	C	G	G	C	G	G	C	C	C	G	A	C	C	C	C	C	C	G	A	T	C	T	T	C	G	A	G	C	T	G	C	A	A	C	C	G	G	A	A	C	A	G	G	G	T	A	C	G	-	C	T	A	T	C	G	C	C	G	A	C	A	A	T	G	C	C	C	G	A	C	G	G	T	C	G	C	T	C	A	C	A	C	A	A	G	C	G	C	C	G	G	C	T	C	C	G	C	T	C	T	G	C	A	C	C	G	C	G	G	G	C	C	T	G	G	G	T	G	G	C	G	C	G	A	G	T	A	G	T	G	A	A	C	T	G	G	T	G	C	G	G	C	C	G	C	A	T	G	T	G	G	A	T	G	A	C	G	A	T	G	C	T	T	G	G	T	A	G	C	C	C	T	C	T	G	C	C	C	G	G	C	C	G	T	C	T	C	C	C	A	C	G	G	G	G	C	T	C	C	A	G	T	T	C	G	G	G	G	T	G	A	T	T	G	G	A	C	G	A	C	C	A	G	C	C	A	G	G	G	C	G	A	A	G	T	C	C	T	A	C	G	G	C	G	C	T	T	C	G	C	T	A	G	A	A	C	C	T	G	C	C	A	C	G	G	G	G	G	G	C	G	C	T	G	A	G	C	C	C	G	C	G	G	C	C	T	A	G	G	G	C	A	T	A	G	G	G	C	G	C	C	A	-	T	A	C	A	A	T	C	C	A	A	G	A	C	C	A	A	C	C	A	A	C	C	A	G	A	A	A	G	C	T	G	G	C	G	C	C	G	C	C	G	C	G	G	G	C	T	A	G	G	G	G	T	C	C	G	T	T	G	T	C	G	C	A	C	C	G	C	G	G	T	T	A	C	G	C	C	C	C	T	C	C	G	C	G	C	C	T	T	G	C	G	T	G	G	G	G	A	C	A	C	A	C	A	G	G	G	C	G	C	G	G	G	G	G	G	C	G	T	G	C	C	G	G	C	G	C	A	C	C	G	C	C	A	T	G	C	T	A	G	A	C	A	C	C	G	C	G	C	G	G	T	G	C	G	G	G	C	G	G	G	G	G	A	C	G	G	G	G	G	G	A	T	T	C	G	G	C	G	G	A	G	G	G	G	G	A	C	T	G	G	C	G	G	C	C	A	A	C	A	C	T	C	T	C	A	C	G	T	A	C	A	A	A	C	C	G	T	G	C	T	C	T	G	C	G	C	A	C	G	C	C	G	C	A	C	T	C	A	G	C	C	A	G	C	T	G	G	G	C	A	G	G	C	G	A	A	G	T	A	C	A	T	C	G	G	C	A	A	T	C	T	T	T	C	C	C	A	C	G	G	C	C	C	G	C	C	C	C	G	C	A	A	T	A	C	A	C	C	C	T	C	G	C	C	C	G	A	A	G	C	G	G	C	G	A	C	G	G	C	T	T	T	A	C	A	G	C	C	C	G	C	A	G	A	C	T	C	A	C	G	C	C	T	C	A	C	T	T	G	C	C	G	C	C	T	G	T	A	C	T	C	A	G	C	C	G	A	G	G	C	C	C	T	G	T	C	A	G	A	G	G	G	G	A	G	A	T	T	A	C	G	G	G	C	C	C	T	C	G	A	C	C	G
IndividualH137	C	C	G	G	G	G	G	C	C	C	G	C	A	G	C	C	C	C	C	A	G	G	C	G	A	G	C	T	G	G	C	T	G	C	G	C	A	G	C	C	G	C	T	A	G	T	A	C	G	C	T	C	C	C	T	C	A	C	G	C	C	C	A	T	G	G	G	T	C	A	C	T	C	T	G	T	G	A	C	T	G	C	G	C	C	T	A	T	T	C	C	G	T	C	T	C	C	A	G	C	T	T	C	C	G	G	A	G	A	G	C	G	G	C	T	G	G	C	A	G	T	G	G	G	G	C	G	C	T	G	G	C	T	C	C	C	T	A	G	G	G	G	A	G	G	G	G	T	C	G	G	G	A	C	T	C	G	G	G	T	G	A	A	G	G	T	G	G	C	G	C	G	G	G	A	G	G	A	C	A	A	T	C	A	C	C	G	C	A	G	G	T	G	T	G	A	G	C	G	T	G	C	G	C	G	C	G	C	G	A	A	C	G	G	T	C	G	T	A	C	C	T	C	G	T	C	G	T	C	C	G	G	C	G	A	T	C	G	T	A	G	A	C	A	A	T	G	C	T	G	T	C	C	G	G	C	A	G	G	G	C	C	A	G	C	C	G	G	C	G	C	C	T	C	C	G	C	G	A	G	A	A	A	A	C	C	C	G	C	A	G	T	A	G	C	C	C	C	C	A	A	C	T	A	G	G	G	C	C	T	G	C	G	G	G	G	A	C	A	A	C	C	T	G	C	G	T	G	A	G	T	C	G	T	C	C	C	G	G	C	G	A	T	G	A	C	C	T	C	C	C	A	C	T	G	A	G	C	C	C	A	G	C	C	G	T	C	C	C	G	A	G	C	A	T	G	G	G	G	T	C	G	A	A	G	C	G	C	G	A	T	G	A	C	G	G	C	A	C	C	G	G	C	G	G	G	T	G	G	C	G	G	G	A	C	G	G	C	C	T	C	C	C	G	C	T	G	T	A	A	C	T	G	G	C	A	C	C	A	T	C	C	C	C	G	A	G	G	G	A	G	A	A	C	T	C	C	C	T	C	T	C	T	G	C	G	C	C	G	G	T	C	C	-	G	C	C	C	C	G	C	T	G	C	G	C	T	C	T	C	C	G	G	G	C	G	C	A	C	A	A	C	C	C	G	G	G	A	G	C	C	G	T	A	C	G	G	C	G	T	C	G	G	C	C	T	G	C	A	A	C	G	C	T	G	T	G	T	G	C	C	C	G	C	G	C	A	C	T	C	C	-	G	C	G	C	T	C	G	G	G	C	C	T	G	A	G	G	C	G	G	C	A	A	C	C	G	G	G	C	T	A	C	G	T	G	T	G	A	G	G	G	C	C	G	C	C	C	A	C	C	A	G	G	C	T	C	C	C	C	T	T	C	G	G	T	C	C	G	T	A	G	G	C	G	C	C	A	C	C	C	C	C	C	G	C	G	A	C	T	C	G	T	A	C	C	C	C	G	A	G	C	T	C	C	C	G	G	A	G	G	G	G	C	C	A	T	T	C	G	A	G	C	C	T	C	G	C	C	G	A	C	C	A	T	C	G	C	C	T	C	G	G	C	G	G	G	A	C	C	G	G	G	T	G	C	C	G	A	C	A	G	G	T	A	G	A	C	C	C	G	A	G	G	C	T	G	A	C	C	A	T	T	C	T	A	T	C	C	T	C	C	A	C	G	G	C	G	T	A	C	C	A	T	G	C	C	A	C	G	G	A	A	T	G	C	C	A	G	G	G	A	A	G	G	C	A	G	C	G	C	C	G	A	G	T	A	C	A	G	G	T	G	G	G	A	C	T	C	G	C	C	G	T	T	A	T	T	C	A	G	C	C	A	C	G	C	G	C	C	G	C	A	C	C	C	G	G	A	G	G	G	C	A	C	T	C	T	A	C	A	A	G	C	C	A	T	A	C	A	G	G	A	C	G	G	A	G	C	C	G	A	T	G	C	A	G	G	C	C	T	C	C	T	C	G	T	C	G	C	G	C	T	C	C	C	G	C	A	A	T	G	T	C	C	C	A	G	G	A	T	C	C	C	C	A	T	G	A	C	C	T	C	T	C	C	T	C	T	G	T	G	C	A	C	T	C	T	G	T	C	-	-	G	G	A	T	T	C	A	A	G	C	T	C	T	A	C	C	C	G	T	C	G	T	T	G	G	G	C	A	G	C	C	G	C	C	A	G	T	C	T	C	G	G	A	C	G	C	A	G	C	T	C	C	A	T	T	A	C	G	T	T	G	G	C	G	G	G	T	C	C	A	T	C	C	C	C	C	G	G	G	C	C	T	C	G	C	G	G	G	G	G	C	A	G	G	T	C	C	C	G	A	T	G	C	G	C	T	G	G	C	C	C	T	C	T	A	C	C	C	C	C	A	G	G	C	T	G	A	C	G	A	C	C	T	G	G	G	T	T	C	C	C	G	C	A	A	C	T	G	T	A	C	C	G	A	G	T	C	T	G	A	C	C	G	C	G	G	C	G	T	G	C	C	T	C	C	A	A	C	C	T	A	G	A	A	T	C	G	A	G	C	G	C	G	C	T	G	G	A	G	C	C	C	G	T	C	C	C	T	C	T	C	C	G	T	A	T	C	G	G	A	A	T	T	G	C	C	G	G	T	G	G	C	A	C	G	C	G	C	C	C	C	A	G	G	G	C	T	C	C	A	C	A	C	T	T	A	C	C	T	C	C	A	A	T	A	C	C	A	G	G	C	T	C	A	C	C	T	C	T	T	A	T	G	C	C	G	A	G	T	A	C	C	T	C	G	T	T	C	T	T	G	C	A	G	C	G	G	C	A	G	C	A	-	G	G	C	G	A	G	G	G	C	G	C	C	C	C	C	G	C	C	G	A	A	G	A	A	T	G	C	A	G	A	G	A	G	C	A	A	C	C	C	A	G	G	C	G	T	C	G	C	A	C	A	C	C	G	A	G	A	T	G	G	T	G	G	G	A	A	T	G	G	G	T	T	A	G	G	T	C	C	A	C	C	G	C	G	G	G	T	T	C	A	C	G	C	A	T	C	C	G	C	C	C	G	G	C	G	T	C	G	G	C	G	C	C	G	C	G	C	G	C	C	C	G	G	C	C	C	G	G	G	C	C	A	A	C	C	G	G	A	G	G	A	T	G	G	A	G	G	C	T	C	A	G	G	G	T	G	T	G	G	A	G	G	G	T	G	A	G	T	G	G	A	G	C	C	G	C	C	T	G	T	G	C	C	C	G	A	G	T	G	C	A	A	C	A	G	A	G	G	G	C	G	G	T	G	T	C	A	T	C	C	G	C	G	G	G	G	C	G	C	G	G	C	T	C	C	T	C	T	C	C	G	C	A	C	T	G	C	T	G	C	C	G	T	C	A	T	T	G	G	G	C	C	C	C	G	T	C	A	C	A	T	G	G	T	C	C	C	A	G	A	C	T	A	C	T	C	A	G	T	C	T	T	A	A	T	C	G	G	C	C	G	T	T	T	A	G	C	G	G	C	C	C	T	A	T	G	C	C	T	C	G	G	A	G	C	G	C	A	G	G	C	G	C	G	A	T	G	A	T	A	A	C	A	G	T	A	G	C	A	T	G	T	A	C	G	G	C	G	G	G	G	T	G	A	G	G	G	C	T	G	C	G	T	C	C	C	C	C	T	G	C	T	A	C	C	C	G	C	T	G	C	G	A	C	A	C	C	A	G	A	A	T	A	G	A	T	G	G	A	G	C	G	G	C	G	C	G	C	G	C	C	C	C	G	G	G	T	T	C	G	A	T	G	G	T	G	T	T	C	C	G	A	G	C	G	G	T	A	G	A	C	G	G	T	C	C	C	G	C	G	G	G	C	T	G	G	G	G	T	G	C	G	T	G	G	C	G	C	C	C	A	G	C	G	G	A	G	G	C	C	C	C	A	C	C	C	T	G	C	C	C	C	T	G	G	G	G	A	G	G	A	A	C	G	C	C	C	C	G	G	T	T	A	A	C	T	C	T	G	G	G	C	G	A	T	C	T	T	C	T	C	C	T	T	C	C	C	T	G	C	C	G	C	C	C	A	G	G	G	C	G	G	C	C	A	T	C	C	C	C	C	C	A	A	C	T	C	G	T	T	G	C	T	T	C	A	A	T	C	G	C	G	C	C	G	C	C	C	T	T	C	G	C	T	C	C	C	A	C	T	G	G	A	C	G	C	A	T	C	G	T	T	A	G	G	C	C	T	T	C	C	T	T	C	C	C	G	G	A	C	G	C	G	C	G	T	C	G	C	T	G	C	C	C	G	G	C	C	A	T	G	G	G	C	A	G	C	G	C	A	C	G	G	C	G	G	T	C	G	G	C	C	G	G	T	G	C	C	C	C	T	G	G	T	C	C	T	G	C	C	G	C	C	C	C	C	C	C	G	C	G	G	G	C	G	G	G	C	G	G	G	C	G	G	G	G	C	G	C	T	G	G	T	T	C	A	C	G	C	G	A	C	C	G	A	G	G	A	T	G	A	A	C	G	C	C	G	A	G	C	G	G	T	G	A	C	G	A	C	G	A	G	A	C	T	A	C	G	T	A	T	G	T	G	G	G	G	C	G	C	G	G	C	A	G	T	C	C	C	A	G	C	C	C	C	C	A	C	C	C	G	G	C	T	C	G	G	A	T	C	G	G	T	G	C	G	C	T	T	G	C	C	G	C	T	G	T	C	A	G	C	G	C	G	G	A	C	G	T	A	C	C	G	A	G	G	G	T	G	C	A	C	C	G	C	C	G	C	A	G	G	C	G	G	C	C	T	G	C	A	C	G	G	C	G	G	G	A	C	C	T	C	C	C	C	A	A	C	G	C	C	G	A	C	T	G	G	T	G	C	G	C	C	G	A	C	G	A	A	G	T	C	C	G	T	C	G	C	C	A	G	G	G	G	C	G	G	G	A	G	G	G	G	C	C	G	C	C	T	G	G	G	A	G	G	A	G	T	G	G	A	G	A	T	C	T	T	G	G	A	A	G	C	G	G	C	G	A	G	G	C	G	C	G	A	C	C	C	T	T	A	C	C	G	G	G	T	C	G	G	T	C	T	C	-	C	C	G	C	G	A	G	A	C	A	G	C	C	G	G	C	C	C	C	G	T	A	G	C	G	G	C	T	C	A	G	C	C	C	G	T	C	A	C	G	C	C	C	G	G	A	A	C	C	C	G	A	C	A	G	C	C	G	G	G	A	A	T	G	G	A	C	G	C	G	G	C	C	A	C	T	T	G	C	C	A	C	C	G	C	C	G	A	C	C	A	A	C	G	T	A	A	G	A	C	C	G	G	G	G	C	C	C	C	A	C	T	T	A	C	C	C	G	C	A	C	G	T	T	G	C	G	T	T	T	G	C	A	T	G	A	G	T	C	C	A	C	T	T	G	C	C	C	C	C	C	C	G	C	A	G	C	G	G	C	G	G	T	C	A	C	T	A	T	T	A	C	C	G	G	C	A	A	C	C	A	C	C	G	G	T	G	C	G	C	C	C	C	G	C	C	A	C	G	G	G	C	T	G	C	A	A	A	A	G	G	G	C	G	G	C	A	T	C	C	T	C	C	A	C	G	A	C	G	C	G	G	C	G	T	G	G	C	A	T	T	C	G	T	G	G	T	A	C	T	G	C	G	C	C	G	G	C	C	G	C	G	C	T	C	C	C	T	T	C	G	G	C	G	C	C	G	A	A	T	A	G	C	G	G	G	C	C	G	C	G	G	G	C	G	G	G	C	G	T	G	G	G	C	G	C	G	T	G	C	A	A	C	T	C	G	C	C	A	C	A	C	G	A	C	G	C	G	G	G	G	C	G	A	T	G	G	G	C	G	C	C	C	G	C	A	A	A	C	G	C	C	C	G	C	A	A	G	C	A	T	G	C	C	C	C	A	C	A	G	A	C	G	A	C	C	C	G	G	C	G	G	C	G	G	G	A	C	C	G	C	A	T	A	T	C	C	T	C	C	T	G	G	C	A	A	G	T	G	T	C	G	G	G	C	G	G	C	C	C	C	G	C	T	G	C	G	G	G	A	C	C	G	G	C	C	G	T	G	C	T	T	-	C	C	A	G	C	T	G	G	C	C	G	A	G	C	G	T	C	G	G	T	G	T	G	A	T	T	C	G	C	G	C	A	G	T	A	C	C	G	C	G	G	C	A	G	G	G	T	T	G	C	G	C	G	C	A	G	G	G	G	G	C	C	G	C	C	G	A	G	G	C	T	G	G	A	C	T	C	C	C	G	G	G	C	C	G	C	G	C	C	A	A	T	G	C	C	C	A	G	C	G	C	C	T	G	C	G	T	C	G	C	C	T	G	C	C	T	C	G	C	G	A	T	T	T	C	C	T	C	C	T	C	C	A	C	A	C	T	G	G	C	T	T	C	G	A	C	G	A	T	G	C	G	G	G	T	C	T	G	A	G	T	T	C	A	C	A	C	C	C	T	G	T	G	G	G	G	T	C	C	A	C	G	C	C	C	C	C	C	A	G	G	C	A	A	C	T	G	T	T	G	G	T	C	G	C	C	G	C	A	G	C	C	G	C	G	G	G	G	G	T	A	G	G	C	C	A	G	C	C	G	A	C	G	C	C	A	G	C	G	A	C	C	C	C	G	A	T	C	T	T	C	C	G	C	C	G	G	C	T	G	C	C	G	A	C	T	A	G	A	A	C	C	C	A	C	C	C	C	T	G	C	G	G	C	G	A	C	C	T	A	G	C	C	G	C	C	A	G	G	G	G	T	C	C	A	C	C	G	A	G	G	C	C	C	G	G	T	G	A	G	C	G	C	C	A	C	G	A	T	T	C	C	G	G	G	G	C	C	C	C	C	G	C	C	C	G	T	G	G	G	G	G	A	C	G	T	T	C	C	C	A	T	G	C	T	A	T	C	A	A	C	G	T	T	C	C	G	G	G	A	C	G	T	A	T	C	G	A	T	G	C	G	C	G	C	G	C	C	A	G	C	C	G	A	T	C	C	G	G	C	G	T	T	G	G	A	G	C	C	T	T	A	T	T	C	A	T	T	T	T	C	C	C	C	C	G	G	C	C	A	-	C	T	G	G	T	C	G	C	G	T	C	A	C	G	T	A	C	G	G	C	C	G	C	C	C	G	C	C	G	C	G	A	A	C	G	T	C	C	C	A	C	C	C	C	C	G	C	G	T	G	C	A	C	C	C	C	C	G	G	G	G	G	C	C	C	T	A	C	G	C	G	G	G	C	C	T	G	A	C	A	G	C	C	G	C	T	C	T	C	A	T	G	C	A	G	G	C	G	G	A	G	G	T	C	G	C	G	A	G	C	T	A	C	A	A	C	C	C	C	C	C	G	G	T	C	C	C	G	A	G	A	C	-	C	G	T	C	C	G	G	G	T	G	A	G	T	A	C	A	C	C	C	C	C	G	A	G	T	A	G	C	C	T	T	A	C	G	G	A	C	G	G	A	C	C	C	A	G	T	T	T	C	C	G	C	C	G	G	C	C	C	C	G	C	T	G	A	T	A	G	A	C	T	G	C	G	A	C	G	G	G	A	C	C	G	T	A	G	G	C	C	A	A	C	G	G	A	G	C	A	C	G	C	A	A	C	C	G	C	G	C	A	G	C	G	T	C	T	G	A	G	C	A	G	C	G	G	A	C	G	C	C	A	G	G	C	G	C	T	A	G	C	A	C	C	T	C	C	G	G	C	T	G	A	C	C	G	C	G	C	C	T	C	C	C	G	C	C	C	G	A	G	T	G	T	C	C	C	C	G	C	C	C	C	A	T	C	C	C	G	T	G	C	G	C	C	C	G	C	G	C	C	G	G	C	G	T	C	G	C	G	G	G	T	C	G	C	C	C	T	C	C	C	T	G	A	G	C	C	G	C	G	G	C	T	G	A	T	A	A	C	A	C	C	C	G	T	C	A	G	A	A	A	C	G	G	G	T	G	G	T	T	G	C	C	C	C	A	C	G	C	G	G	C	C	G	G	T	G	G	A	G	G	C	A	C	T	G	A	G	G	C	C	A	C	A	T	C	C	G	T	G	G	G	G	C	G	C	C	C	C	T	A	G	G	A	G	C	T	G	C	G	G	A	G	C	G	C	C	G	C	A	G	T	G	G	G	G	C	C	T	C	C	C	G	G	G	A	G	C	T	C	G	G	C	C	G	G	G	G	G	C	C	T	C	C	C	C	G	G	T	C	G	T	C	C	G	T	C	T	C	C	C	T	T	C	G	C	C	G	A	C	C	C	G	C	C	A	C	C	C	G	G	G	G	C	C	T	C	G	C	C	C	G	G	C	C	G	G	G	T	A	G	C	T	G	G	A	C	C	G	C	G	G	C	C	A	C	C	T	A	T	A	G	C	G	G	G	A	G	G	C	C	C	G	G	C	G	C	C	C	C	C	G	C	G	C	G	C	G	G	A	G	G	G	A	G	T	G	C	G	C	T	T	C	A	T	C	C	G	T	T	G	C	G	A	C	C	C	T	T	G	T	G	C	G	C	C	G	T	G	T	G	C	C	G	G	C	C	A	C	G	T	G	G	C	G	T	T	C	C	T	C	C	A	C	C	G	T	C	G	C	G	G	T	C	G	C	T	C	G	C	G	G	C	T	G	G	A	C	G	T	C	C	T	C	C	G	C	A	T	C	C	G	T	G	A	C	A	G	C	C	C	C	C	T	A	G	T	G	C	G	C	G	G	T	A	C	C	G	T	A	C	A	C	G	G	A	A	A	G	G	C	G	C	G	T	G	G	C	G	G	T	C	C	C	C	T	T	A	C	G	A	G	G	G	G	C	G	C	C	G	G	G	T	G	G	A	G	G	C	G	G	G	G	C	C	G	C	C	T	A	C	G	C	C	T	A	C	G	G	C	C	C	C	C	T	A	G	G	C	C	T	A	C	G	T	A	C	G	C	C	G	C	C	C	A	C	G	G	T	G	C	A	T	G	T	C	C	C	T	C	G	G	G	G	G	A	C	C	T	C	C	G	C	T	G	G	A	G	C	C	C	C	T	T	C	G	T	T	C	A	C	C	C	A	T	G	C	C	C	C	C	G	C	C	G	C	C	G	C	C	A	A	C	C	G	G	A	G	C	A	T	G	G	C	-	G	T	G	T	A	C	C	C	C	C	C	C	C	G	A	C	G	G	T	T	C	C	C	C	G	G	C	T	C	G	T	C	G	A	A	C	C	A	T	C	T	C	A	C	A	A	C	C	C	G	C	G	T	C	C	C	T	G	C	A	G	C	G	C	C	G	T	A	G	C	A	C	C	A	G	G	G	C	G	G	C	C	C	C	G	C	A	C	G	T	C	C	G	C	G	C	C	C	G	C	G	T	C	C	A	T	C	C	A	A	C	C	T	C	G	A	C	C	C	A	C	C	A	G	C	G	C	C	C	A	C	T	A	T	C	G	C	C	C	-	C	G	A	C	G	C	A	C	G	C	C	C	A	T	C	C	C	C	C	C	C	A	T	C	C	C	G	C	C	C	C	A	C	T	G	C	C	T	G	C	C	G	T	G	C	C	T	A	C	G	T	G	C	G	G	T	G	G	C	G	C	C	T	C	A	G	C	C	G	C	A	T	C	C	G	G	T	G	T	G	G	C	T	G	C	C	C	G	G	G	C	G	A	C	A	T	G	C	A	C	A	T	T	G	C	G	G	C	G	C	G	C	A	T	G	T	G	C	T	C	A	G	C	C	G	C	G	T	C	C	G	G	T	C	G	A	G	C	G	G	G	T	C	T	G	C	G	T	A	T	C	A	A	G	T	A	A	T	C	G	G	T	C	C	C	C	G	C	A	C	C	G	T	C	G	G	T	C	G	T	A	C	G	C	G	C	T	G	C	C	G	A	A	A	A	C	G	G	T	A	G	A	T	C	T	G	G	C	C	G	G	G	A	C	A	G	G	C	G	C	A	G	G	G	A	C	G	A	A	G	C	G	A	C	G	G	G	A	C	A	A	G	G	G	C	G	T	C	C	C	G	C	C	T	C	C	T	T	C	C	G	A	G	G	G	A	C	C	A	G	C	A	G	G	G	C	G	T	C	G	A	G	A	C	C	A	T	C	T	G	T	C	G	A	C	C	G	C	C	C	T	A	T	A	G	C	G	C	C	G	C	C	C	C	C	C	G	C	C	C	T	C	G	G	T	G	A	C	C	T	T	G	A	A	C	G	G	C	A	C	T	T	C	C	C	G	C	A	T	C	G	G	G	T	A	C	C	G	C	C	T	G	G	C	T	C	G	C	C	C	G	A	C	A	A	T	G	C	A	C	G	G	C	T	C	A	C	T	G	C	C	C	T	G	G	G	C	A	C	A	C	C	G	T	C	G	C	C	A	C	A	C	C	T	C	C	C	G	G	T	C	T	C	T	C	C	G	C	C	C	G	G	C	T	G	G	C	G	A	G	C	A	T	T	A	G	T	T	G	C	T	G	C	G	C	A	T	C	G	G	G	G	C	T	C	G	C	C	C	C	G	G	C	C	G	C	G	T	A	G	G	G	C	G	G	C	C	G	G	C	G	C	G	T	C	G	T	A	A	G	G	G	T	C	G	T	C	C	G	C	C	A	T	T	T	C	G	G	T	T	G	C	T	G	T	C	G	G	C	C	T	G	C	A	C	A	A	G	G	G	A	G	A	C	A	C	G	G	G	G	T	G	T	G	C	G	T	C	C	T	C	C	C	T	C	T	C	G	G	G	G	C	C	C	T	G	G	C	C	T	G	C	G	G	G	G	T	G	T	T	C	T	G	C	T	C	G	A	G	C	A	G	G	C	G	C	G	C	T	A	A	A	G	C	C	C	G	T	C	A	C	G	C	C	C	A	C	G	G	G	G	G	G	A	A	G	C	G	C	G	G	C	C	C	A	G	C	A	G	T	C	C	C	G	G	C	C	C	C	G	T	G	G	G	C	G	T	G	C	C	T	C	G	C	C	T	C	C	A	A	C	C	C	C	C	C	C	G	A	G	G	T	T	G	T	T	G	C	C	C	C	G	C	C	T	C	C	T	T	T	C	G	C	C	G	G	G	C	T	T	T	C	C	C	T	G	A	C	T	G	C	C	C	C	A	G	G	C	G	C	G	C	C	C	C	C	G	C	C	C	C	C	C	C	C	C	C	C	T	C	C	T	C	G	G	C	T	C	A	T	C	G	C	C	G	A	C	C	A	T	A	C	C	T	C	C	C	A	C	C	C	T	C	C	G	A	G	C	T	G	C	G	C	C	C	C	G	C	C	G	C	G	G	G	G	C	A	G	C	C	G	C	A	C	C	G	C	C	A	G	T	A	G	C	C	A	C	C	G	G	C	G	C	C	G	T	G	G	T	G	C	G	C	A	T	C	C	G	C	G	C	G	C	C	A	A	G	G	A	C	G	C	G	A	C	T	C	G	C	C	A	G	A	G	G	T	G	G	G	T	G	C	G	A	G	G	G	A	G	T	G	A	G	C	T	C	A	A	G	G	A	G	A	C	G	C	G	A	G	G	A	C	G	G	G	C	G	C	C	C	G	C	C	G	G	G	C	G	C	G	G	C	T	C	G	A	G	G	C	C	C	C	G	T	A	G	T	C	G	C	C	C	T	T	C	G	G	G	C	A	G	G	C	G	C	G	T	G	T	G	G	G	G	T	C	G	C	G	G	G	T	G	C	G	A	T	G	A	G	G	A	A	T	A	G	G	T	C	T	G	C	C	A	C	G	G	G	G	A	C	A	C	T	C	C	T	G	G	G	G	G	T	T	G	A	G	G	G	G	G	T	C	A	A	A	A	C	G	G	T	A	G	G	T	C	G	C	G	G	G	C	A	T	C	A	G	G	A	C	A	C	T	C	C	C	G	G	T	C	C	G	G	T	C	T	G	C	C	C	G	G	G	G	G	A	G	G	G	A	C	T	T	G	G	G	C	G	T	G	C	C	A	C	A	C	A	C	T	G	C	G	C	A	C	T	C	G	C	C	G	G	G	A	A	C	A	G	C	C	G	T	G	C	C	G	C	T	C	A	C	A	T	A	G	T	C	C	C	G	C	G	A	T	C	A	G	C	G	A	C	C	T	C	G	G	C	G	C	C	T	C	G	G	T	C	A	C	G	G	G	-	T	C	T	A	T	T	C	G	G	C	C	G	T	C	A	G	C	A	A	C	G	T	G	A	G	A	C	G	C	G	T	G	C	C	G	G	C	A	G	C	T	C	A	G	C	G	C	G	T	C	A	A	T	G	C	G	G	G	G	C	T	G	A	G	C	C	C	C	G	G	C	T	G	C	G	G	C	C	C	G	A	G	C	C	G	C	T	A	A	T	T	G	G	C	T	A	G	G	C	G	G	G	C	C	C	C	A	G	A	G	G	T	G	G	G	C	A	C	G	T	A	T	C	C	C	T	A	A	C	C	C	C	T	G	C	G	C	A	G	C	A	T	T	C	A	A	G	A	C	T	G	C	G	G	T	T	C	G	T	C	C	C	C	C	-	A	A	C	A	C	A	G	G	T	T	C	A	G	C	T	T	A	T	G	G	C	C	C	G	C	C	G	G	G	C	T	A	A	C	T	C	G	C	G	A	T	T	C	A	C	A	C	C	C	G	A	T	C	A	A	C	G	A	G	C	A	C	G	C	G	C	G	G	G	A	C	G	A	G	C	G	A	C	A	G	G	T	C	C	C	A	C	C	C	A	G	C	C	C	C	C	G	T	T	G	C	G	C	G	C	C	C	T	G	C	C	G	G	G	G	A	C	C	C	A	G	C	G	C	G	T	G	G	A	T	T	C	G	C	G	G	G	C	A	G	C	T	G	C	C	C	G	C	G	G	G	T	T	C	C	G	C	A	G	G	C	C	C	C	G	G	C	T	C	G	T	G	G	C	C	-	G	C	C	T	A	C	A	C	C	A	G	A	C	T	G	G	G	A	C	C	T	G	T	G	G	A	G	G	C	G	C	G	C	C	C	G	C	C	G	G	T	C	A	A	C	G	G	C	G	G	G	G	C	G	C	T	C	G	A	G	C	T	G	C	A	C	C	T	G	A	C	G	G	C	A	G	T	T	A	C	A	T	T	T	A	G	G	T	C	C	C	G	G	C	C	A	G	C	G	A	G	C	G	T	C	G	G	T	G	G	G	C	C	T	A	G	A	G	C	G	C	C	C	C	C	C	G	T	A	T	C	T	C	G	C	G	C	A	T	G	A	G	C	G	C	C	C	G	C	G	T	G	G	C	G	G	C	A	C	G	A	G	C	T	G	A	A	G	C	G	A	T	T	C	T	A	G	C	G	T	C	C	G	C	T	A	G	A	T	C	A	G	G	T	A	G	C	T	G	C	G	C	G	C	G	A	C	C	G	G	C	C	C	C	C	C	C	T	G	C	T	G	G	C	G	G	C	G	C	C	C	C	G	A	C	G	G	T	C	G	G	C	C	C	G	T	G	C	C	C	G	T	G	C	A	G	A	C	T	C	C	C	A	G	C	C	G	G	C	C	G	G	C	C	G	C	T	C	G	C	G	G	C	T	T	A	G	A	G	T	C	G	C	T	G	C	T	T	G	G	C	T	C	A	T	C	C	G	C	G	T	A	T	G	T	C	G	A	T	A	C	G	C	G	C	C	C	T	C	G	A	C	G	G	A	T	G	G	C	A	A	G	A	C	G	G	G	C	C	C	A	A	C	C	G	C	G	C	C	C	T	A	G	G	G	G	A	C	C	C	C	C	G	C	A	G	G	A	A	A	A	C	C	G	G	G	C	G	C	C	T	T	C	T	C	G	T	A	T	C	T	G	G	G	T	C	T	G	T	C	G	A	G	T	G	T	C	C	T	C	G	G	C	C	C	T	G	A	C	G	T	T	C	G	G	C	C	C	T	T	A	G	G	A	G	G	G	C	G	C	G	C	G	C	C	G	C	T	A	G	T	T	G	T	G	G	T	C	G	C	G	A	T	C	G	G	C	G	G	C	G	G	C	C	G	A	C	A	G	G	G	G	G	G	G	G	T	G	C	G	C	G	A	A	C	T	C	G	A	G	G	C	G	C	C	G	C	G	C	T	C	G	T	-	A	G	G	G	C	T	T	C	G	G	G	G	C	G	A	G	C	G	A	C	G	T	T	A	C	C	A	T	C	A	G	C	G	C	G	G	T	G	T	C	C	C	G	G	C	T	G	G	G	C	G	G	C	A	C	A	G	T	G	C	T	A	A	G	A	C	C	C	G	G	A	T	T	C	G	T	T	-	C	G	G	A	A	C	C	G	G	G	G	C	G	C	G	G	G	G	G	G	G	C	G	C	C	C	C	A	G	C	C	C	G	C	G	A	A	C	G	C	G	G	G	T	G	G	G	C	A	C	G	G	G	T	G	G	C	C	G	G	T	C	G	A	A	C	C	C	G	C	G	C	T	C	G	C	G	T	T	C	G	T	C	G	G	G	C	T	G	G	G	G	C	T	G	C	C	G	G	C	G	C	C	C	G	T	A	G	G	G	T	G	G	G	G	G	A	A	C	C	G	C	G	T	C	C	C	T	G	G	G	G	C	C	G	C	C	G	T	A	G	C	A	C	G	G	G	T	A	G	T	A	G	C	G	G	A	C	G	C	T	C	G	C	G	G	G	G	G	A	T	C	T	C	C	G	G	C	G	C	T	T	C	C	T	A	A	A	G	A	G	A	G	G	G	T	C	T	C	A	C	G	G	G	A	C	T	C	G	C	A	G	G	G	T	C	C	T	C	A	T	C	C	G	T	C	C	A	C	A	A	C	T	G	T	G	G	C	G	C	C	C	G	C	A	T	C	T	C	C	C	G	T	G	C	A	T	C	A	C	G	C	C	G	T	C	C	A	T	C	G	G	G	G	C	C	G	A	G	C	G	C	G	C	G	C	C	G	A	C	A	C	C	G	T	G	C	-	G	C	T	G	C	C	C	C	A	T	C	G	C	A	A	G	G	G	C	G	G	T	G	G	G	C	A	C	C	T	C	G	G	C	T	G	T	G	G	T	A	T	G	G	A	C	C	G	A	C	G	T	T	A	G	C	C	G	G	A	G	C	T	G	G	C	C	C	G	C	T	G	C	G	C	G	G	G	G	G	G	T	G	G	T	T	C	C	G	C	G	T	G	G	G	A	G	C	G	A	C	T	A	A	C	A	A	G	G	T	G	C	C	C	G	A	C	G	T	G	C	T	C	C	G	A	T	C	C	G	C	T	C	G	G	C	C	C	C	G	T	C	G	C	C	G	G	T	T	G	G	T	G	A	G	A	G	C	G	A	T	C	G	G	C	G	G	C	G	C	T	C	G	T	C	G	G	T	G	C	A	C	C	A	G	T	T	T	C	G	G	A	A	C	A	G	G	G	G	G	C	G	T	G	A	C	C	G	A	G	A	C	C	A	C	T	C	C	C	G	C	G	G	A	C	C	G	C	G	C	G	C	C	G	G	G	C	A	C	G	C	A	G	T	C	C	A	T	C	C	A	T	C	G	G	C	A	C	T	G	G	G	C	A	A	G	T	C	T	A	G	G	G	G	C	C	G	C	G	C	A	T	T	G	C	C	C	A	C	G	T	C	C	C	C	A	G	C	T	C	C	G	G	G	G	T	G	A	G	C	G	C	G	G	T	C	G	C	G	T	A	G	G	G	G	A	A	A	C	T	T	A	G	G	A	A	C	A	A	T	T	C	C	G	C	G	A	C	T	G	C	C	A	G	A	C	G	C	G	G	C	C	G	G	G	C	C	A	T	C	G	G	G	A	C	C	G	C	G	G	T	C	A	G	A	G	G	T	C	C	G	C	G	A	A	C	G	T	G	A	C	C	A	T	C	G	G	C	C	G	G	C	T	G	T	G	C	G	A	T	T	C	C	T	A	A	T	G	A	C	A	A	G	C	C	A	A	C	C	C	C	G	C	G	C	T	G	C	G	C	G	C	G	C	A	C	T	A	C	G	C	C	G	C	A	G	C	C	C	A	G	G	T	G	G	G	C	T	T	A	T	T	C	C	G	G	T	G	C	T	G	C	C	A	A	G	G	G	C	C	G	C	G	G	T	A	G	T	G	C	G	C	G	A	A	T	T	C	C	C	G	G	T	G	C	T	G	C	G	C	C	T	T	A	T	A	G	C	A	T	C	T	T	C	C	G	A	C	G	T	C	C	G	G	C	G	A	C	C	A	T	G	C	G	G	C	G	C	C	T	A	T	C	G	G	T	A	A	G	G	T	G	G	T	C	C	G	G	C	C	G	T	C	C	C	A	C	G	C	G	C	T	A	T	G	G	G	C	C	A	G	A	C	C	C	A	G	G	G	G	G	T	A	C	C	C	A	T	G	A	C	G	T	C	G	G	T	G	C	G	G	G	G	T	T	G	G	A	A	G	A	C	T	C	G	C	C	C	G	T	A	A	C	G	C	G	G	A	T	G	C	C	C	G	G	C	T	G	C	C	T	T	A	C	C	C	G	C	G	C	C	C	C	A	C	C	G	C	A	A	A	T	C	A	G	C	G	G	T	A	G	A	A	A	A	C	A	T	A	G	C	G	T	G	C	A	C	C	G	C	C	G	G	C	A	T	G	A	C	G	C	G	C	A	G	G	T	G	G	A	C	G	G	G	G	C	C	G	G	T	T	C	C	A	C	G	C	T	G	T	G	C	C	A	G	G	A	C	C	C	G	C	C	C	G	C	G	C	T	C	C	T	G	C	G	T	G	G	A	A	G	G	T	C	T	G	A	C	T	A	C	C	T	A	C	C	G	G	T	C	C	C	C	G	A	C	G	C	G	G	A	T	C	C	T	T	A	C	G	C	G	A	G	C	G	C	C	A	A	A	T	G	C	C	G	C	C	T	G	C	G	C	T	C	G	C	G	G	T	A	C	C	C	C	C	A	G	A	T	A	A	G	A	C	C	G	C	G	G	T	G	A	G	T	T	C	G	C	C	T	G	C	G	C	C	C	G	G	C	G	T	A	C	C	G	C	C	C	T	C	A	T	C	G	A	C	C	G	G	C	G	G	C	C	C	G	A	C	C	C	C	C	C	G	A	T	C	T	T	C	G	A	G	C	G	G	C	A	A	C	C	G	G	A	A	C	A	G	A	G	T	A	C	G	-	C	T	G	T	C	G	C	C	G	A	C	A	A	T	G	C	C	C	G	A	C	G	G	T	A	G	C	T	C	A	C	A	C	A	A	G	C	G	C	C	G	G	C	T	C	C	A	C	C	C	T	G	C	A	C	A	G	C	G	A	G	C	C	T	G	G	C	T	G	G	C	G	C	G	A	G	T	G	G	C	G	A	T	C	T	G	G	T	G	C	G	G	C	C	G	C	A	T	G	T	A	G	A	T	G	A	C	G	A	T	G	C	T	C	G	G	T	G	G	C	C	C	T	C	T	G	C	C	C	G	G	C	C	G	T	C	T	C	T	C	A	C	G	G	G	G	C	T	C	C	A	G	T	T	C	G	G	G	G	T	G	A	T	C	G	G	G	C	G	A	C	C	A	G	C	C	A	G	T	C	C	G	A	A	G	T	C	C	T	A	C	G	G	C	G	C	C	T	C	G	C	T	A	G	A	A	C	C	T	G	C	C	A	C	G	G	G	G	G	G	C	G	C	T	G	A	G	C	C	C	G	C	G	G	C	C	C	A	G	G	G	C	A	T	A	T	G	G	C	G	C	C	A	C	T	A	C	A	A	T	C	C	A	A	G	A	C	C	A	A	C	C	A	A	C	C	A	G	A	A	A	G	C	C	G	G	C	G	C	C	G	T	C	G	C	G	G	G	C	C	A	A	G	G	G	T	C	T	G	T	T	G	T	C	A	C	A	C	C	G	C	G	G	T	T	A	C	G	C	C	C	C	T	C	C	G	T	G	C	C	T	T	G	C	G	T	G	G	G	G	A	C	G	C	A	C	A	G	G	G	C	G	C	G	G	G	G	G	G	C	G	G	G	C	C	G	A	C	G	C	A	C	C	G	C	C	A	T	G	C	T	A	G	A	C	A	C	C	G	C	G	C	G	T	T	G	C	G	G	G	C	G	G	G	G	A	A	C	G	G	G	A	G	G	G	C	T	C	G	G	C	A	G	A	G	G	G	G	G	A	C	T	G	G	C	G	G	C	C	A	A	C	A	C	A	C	T	C	A	C	G	T	A	C	A	A	A	C	C	G	T	-	C	A	C	C	G	C	G	C	A	C	G	C	T	G	C	A	C	T	C	A	G	C	C	A	C	C	T	G	G	G	C	A	G	G	C	G	A	A	G	T	A	C	A	T	C	G	G	C	A	A	T	C	C	T	T	C	C	C	A	C	G	G	C	C	C	G	C	C	C	C	G	C	A	A	T	A	C	A	C	C	C	T	C	G	C	T	C	G	G	A	G	C	G	G	C	T	A	C	G	G	C	T	T	T	A	C	A	G	C	C	C	G	C	T	G	A	C	T	C	A	C	G	C	C	T	C	A	C	C	T	G	C	C	G	C	C	T	G	T	C	C	T	C	A	G	T	C	G	A	G	G	C	T	A	G	G	C	C	T	G	T	G	G	G	G	A	G	A	T	T	A	C	G	G	G	C	C	C	C	C	G	A	C	C	G
IndividualH137	C	C	G	G	G	G	G	C	C	C	G	C	A	G	C	C	C	C	C	A	G	G	C	G	A	G	C	T	G	G	T	T	G	C	G	C	A	G	C	C	G	C	T	A	G	T	A	C	G	C	T	C	C	C	T	C	A	C	A	C	C	C	A	T	G	G	G	T	C	A	C	T	C	T	G	T	G	A	C	T	A	C	G	C	C	T	A	T	T	C	C	G	T	C	T	C	C	A	G	C	T	T	G	C	G	G	A	G	G	G	C	G	G	C	T	G	G	C	A	G	T	G	G	G	G	C	G	C	T	G	G	C	T	C	C	C	G	A	G	G	G	G	A	G	G	G	G	A	C	G	G	A	A	C	T	C	G	G	G	T	G	G	G	T	C	C	G	G	C	G	C	G	G	G	A	G	G	C	C	A	A	T	C	A	C	C	G	C	A	G	G	T	C	T	G	G	G	C	G	T	G	C	G	C	G	C	G	C	G	A	A	C	G	G	T	C	G	T	A	C	C	T	C	G	T	C	G	T	C	C	G	G	C	G	A	C	C	G	T	A	G	A	C	A	A	T	G	C	T	G	T	C	C	G	G	C	A	G	G	G	C	C	A	G	C	C	G	C	C	G	C	C	T	C	C	G	C	G	G	G	G	T	A	A	C	C	C	G	C	C	G	T	G	G	T	G	C	C	C	A	A	C	T	A	G	G	G	C	C	T	G	T	G	G	G	G	A	C	A	A	C	C	T	G	C	G	T	A	A	G	T	C	A	C	C	C	C	G	G	C	G	A	T	G	G	C	C	T	C	C	C	A	C	T	G	A	G	C	C	C	A	G	C	C	G	T	C	C	C	G	A	G	C	A	T	G	G	G	G	T	C	G	A	A	G	C	G	C	G	A	T	G	A	C	G	G	C	A	C	C	G	G	C	G	G	G	C	A	G	C	G	G	G	A	C	G	G	C	C	T	C	C	C	G	C	T	G	C	T	G	C	T	G	G	C	A	C	C	A	T	C	T	C	C	G	A	G	G	G	A	G	A	A	C	T	C	C	C	T	C	T	C	T	G	C	G	C	C	G	G	T	C	C	C	A	C	C	C	C	G	C	T	G	C	G	C	T	C	T	C	C	G	G	G	C	G	C	A	T	G	A	G	G	C	G	G	G	G	G	C	C	G	T	A	T	-	G	C	G	T	C	T	G	C	C	T	G	C	A	A	C	G	C	T	G	T	G	T	G	C	C	C	G	C	G	C	A	G	T	C	C	-	G	C	A	A	T	C	G	G	G	C	C	C	G	A	G	G	C	G	G	C	G	G	C	C	G	G	G	C	T	G	G	G	T	T	C	G	A	G	G	G	C	C	G	C	C	C	G	C	C	A	G	G	C	T	C	C	C	C	T	T	C	G	G	T	C	C	G	T	G	G	G	T	G	T	A	A	C	C	C	C	T	C	G	C	G	A	C	T	C	G	T	A	C	C	C	C	G	A	G	C	T	C	C	C	G	G	A	G	A	G	G	C	C	A	T	T	C	G	A	G	C	C	T	C	G	C	C	A	A	C	C	A	T	C	G	C	C	C	C	G	G	C	G	G	T	A	C	C	G	G	G	T	G	C	C	G	A	C	A	T	G	T	C	G	G	C	C	C	C	A	G	G	C	T	G	A	C	C	A	T	T	C	T	G	C	C	C	T	C	C	A	C	G	T	T	G	T	C	C	C	A	T	G	C	C	A	C	G	G	G	A	T	A	C	C	C	G	G	A	A	A	G	G	C	A	T	C	A	C	C	G	A	G	T	A	C	A	G	G	T	A	G	G	A	C	T	C	G	C	C	G	T	T	A	T	T	C	A	A	C	C	A	C	G	C	G	C	C	G	C	G	C	C	C	G	G	A	G	G	G	C	G	C	T	C	T	A	C	A	A	G	C	C	A	C	A	C	A	G	G	A	C	G	G	A	G	C	C	G	C	T	G	C	A	G	G	C	C	T	C	C	T	C	G	T	C	G	C	G	C	T	C	C	C	G	C	G	A	C	G	T	C	C	C	A	G	G	A	T	C	C	C	C	A	T	G	A	C	T	T	C	T	G	C	T	C	T	G	T	G	C	A	C	T	C	T	G	T	C	-	-	G	G	A	T	T	C	A	A	G	C	C	C	T	C	C	C	C	G	T	C	C	C	C	A	G	G	C	G	G	C	T	C	T	C	C	G	T	C	T	C	G	G	A	C	G	C	A	G	C	T	C	C	A	T	T	A	C	G	T	T	G	G	C	G	G	G	T	C	C	A	T	C	T	C	C	C	G	G	G	C	C	C	C	G	C	G	G	G	G	G	C	A	C	G	C	C	C	C	G	A	T	G	C	G	C	T	G	G	C	C	C	T	C	T	G	C	C	C	C	C	A	G	G	C	C	G	A	C	G	A	C	C	C	G	G	G	T	T	T	T	C	G	C	A	C	C	T	A	T	A	C	C	G	A	G	T	T	T	G	A	C	C	G	C	G	G	C	G	T	G	C	C	C	C	T	C	A	C	C	T	A	G	G	A	T	C	G	A	G	C	G	C	G	C	T	G	G	A	G	C	C	C	G	T	C	T	C	T	C	T	C	C	G	T	A	T	C	G	G	A	A	T	T	G	C	T	G	G	C	G	G	C	C	G	G	C	G	C	T	C	C	A	G	G	G	C	C	C	C	A	C	A	C	T	T	A	T	T	T	C	C	A	A	T	A	C	C	A	G	G	C	T	C	A	C	C	T	C	T	C	G	T	G	C	C	G	A	G	T	A	C	C	C	C	G	T	T	C	T	T	G	C	A	G	C	G	G	C	A	G	C	A	-	G	G	C	G	A	G	G	G	C	A	C	C	C	C	C	G	C	C	G	A	G	G	C	A	T	G	C	A	T	A	G	A	G	C	A	A	C	C	C	G	G	G	C	G	T	C	G	C	A	A	A	C	C	G	A	G	G	T	G	A	C	G	A	G	A	A	T	G	G	G	C	T	G	G	G	T	C	C	A	C	C	G	C	G	G	G	T	T	C	A	C	G	C	A	T	C	C	G	C	C	C	G	G	C	G	T	A	G	G	C	G	C	C	G	C	A	C	G	C	C	C	G	G	T	C	C	G	G	G	C	T	A	A	C	C	G	C	A	G	G	A	T	G	G	A	G	G	C	T	C	A	G	G	G	T	G	T	G	G	A	G	G	G	T	G	A	G	T	G	G	A	G	C	C	G	C	C	A	A	C	T	C	C	C	G	A	G	T	G	C	A	A	C	A	G	A	G	G	G	C	G	G	T	G	T	C	A	A	C	C	G	C	G	G	G	G	C	G	T	G	G	C	T	C	C	T	C	T	C	C	G	C	A	C	T	G	C	T	G	C	C	G	T	C	A	T	T	G	G	A	C	A	C	C	G	T	C	A	C	A	T	G	G	C	C	T	C	A	G	A	C	G	A	C	T	C	G	G	T	T	T	T	T	A	T	C	C	G	T	C	G	T	T	T	A	G	C	G	G	C	C	T	T	A	T	G	C	C	T	C	G	G	A	G	C	G	C	A	G	G	C	G	C	G	A	T	G	A	T	A	A	C	G	G	T	A	G	C	T	T	G	T	A	C	G	G	C	G	G	G	G	T	G	A	G	G	G	C	T	G	C	G	T	C	C	C	C	C	G	G	C	T	A	C	C	C	G	C	T	G	C	G	A	C	A	C	C	A	G	A	A	T	A	G	A	T	G	G	A	G	C	G	G	C	G	C	G	C	G	C	C	C	C	-	G	G	T	T	C	G	G	C	G	G	T	G	T	T	C	C	G	A	G	C	A	G	T	A	G	A	C	G	G	T	C	C	C	G	T	G	G	G	C	T	G	G	G	G	T	G	C	G	T	G	A	C	G	C	C	C	A	G	T	G	G	A	G	G	C	C	C	C	G	C	C	C	T	G	C	C	C	C	T	G	G	G	G	A	G	G	A	A	C	G	C	C	C	C	G	G	T	T	A	G	C	T	C	T	G	G	G	C	G	G	T	C	T	T	C	T	C	C	T	T	C	C	C	T	G	C	C	G	C	C	C	A	G	G	G	C	G	G	C	C	A	T	G	C	C	C	C	C	A	A	C	T	T	G	T	T	G	C	T	C	C	G	A	T	C	G	C	G	T	C	A	C	C	C	C	T	C	G	C	T	C	C	C	A	C	T	G	G	A	C	G	C	A	T	C	G	T	T	A	G	G	C	A	T	T	C	C	T	T	C	C	C	G	G	G	C	G	C	G	C	G	T	C	G	C	T	G	C	C	C	G	G	C	C	A	T	G	G	G	C	A	A	C	G	C	G	C	G	G	C	G	G	T	C	G	G	G	C	G	G	T	G	C	C	C	C	T	G	G	T	C	C	T	G	C	C	G	C	C	C	C	C	C	C	G	C	G	G	G	C	G	G	G	C	G	G	G	A	G	G	G	G	C	G	C	T	G	G	T	T	C	A	C	G	C	G	A	C	C	G	A	G	G	A	C	G	C	A	C	G	C	C	G	A	G	T	G	G	C	G	A	C	G	A	C	G	A	G	G	C	T	A	C	G	T	A	T	G	T	G	G	G	G	C	G	C	G	G	C	A	G	T	C	T	C	A	G	C	C	C	C	C	T	C	C	C	G	G	C	T	C	G	G	A	T	C	G	G	T	G	C	G	C	T	T	G	C	C	G	C	A	G	T	C	A	G	C	G	C	G	G	G	C	G	C	A	C	C	G	A	G	G	G	T	G	C	A	C	C	G	C	C	G	C	A	G	G	C	G	G	C	C	T	G	C	A	C	G	T	C	G	G	T	G	C	C	T	G	C	C	C	G	A	C	G	C	C	G	A	C	T	G	G	T	G	A	A	T	C	A	A	C	A	G	A	G	T	C	C	G	T	C	G	T	C	T	G	G	G	G	C	G	G	G	A	G	G	G	G	C	C	G	C	A	C	G	G	G	A	G	G	A	G	T	G	G	A	G	A	T	C	T	T	G	G	A	A	G	G	G	G	C	G	A	G	T	C	G	C	G	A	C	C	C	T	T	A	C	C	G	G	G	T	C	G	G	T	C	T	C	G	C	C	G	C	G	A	G	A	C	A	G	C	C	G	A	C	T	C	C	G	T	A	G	C	G	G	C	G	C	A	G	C	C	C	G	C	C	G	C	G	C	C	C	G	G	A	A	C	A	C	G	A	C	A	G	C	T	G	G	G	A	A	T	G	G	A	C	G	C	G	G	C	C	A	C	T	T	G	C	C	A	C	C	G	C	C	G	A	T	C	A	A	C	G	T	A	G	G	G	C	C	G	G	G	G	C	C	C	C	A	C	T	T	A	C	C	G	G	C	A	C	G	T	T	G	C	G	T	T	T	G	T	A	T	G	G	A	T	C	C	A	C	T	T	G	C	C	C	C	C	C	C	G	C	A	G	C	G	G	C	G	G	T	C	A	C	T	A	T	T	A	C	C	G	G	C	C	A	C	C	A	C	C	A	G	T	G	C	G	C	C	C	C	G	C	C	A	C	G	G	G	C	C	G	C	A	A	A	A	G	A	G	C	G	G	C	A	T	C	C	T	C	C	A	C	G	G	C	G	C	G	G	C	G	T	G	G	C	A	T	T	C	G	T	G	T	T	A	C	T	G	C	G	C	C	G	G	C	C	A	C	G	T	C	C	C	C	T	T	C	G	G	C	G	C	C	G	A	A	T	G	G	C	G	G	G	C	C	G	C	G	G	G	C	G	G	G	C	G	T	G	G	G	C	G	C	G	T	G	C	A	G	C	T	C	G	C	C	A	C	A	C	G	A	C	G	C	G	G	G	G	C	G	A	T	G	G	G	C	G	C	C	C	G	C	A	A	A	C	A	C	C	C	G	C	A	A	G	C	A	T	G	C	C	C	C	A	C	A	G	G	C	G	A	C	T	C	G	G	C	G	A	C	G	T	G	A	C	C	G	C	A	T	T	T	C	C	T	C	C	T	G	G	C	A	G	G	T	G	T	C	G	G	G	C	G	T	C	C	C	C	G	C	T	G	C	G	G	G	A	C	C	G	G	C	C	G	T	G	T	T	T	C	C	C	G	G	C	T	G	G	C	C	G	A	G	C	G	T	C	G	G	T	G	T	G	G	T	T	C	G	C	G	C	A	G	T	A	C	C	G	C	G	G	C	A	G	G	G	T	C	G	C	G	C	G	C	A	G	G	G	G	G	C	C	G	C	C	A	A	A	G	C	T	G	G	A	G	C	T	C	C	G	G	G	C	C	G	C	G	C	C	A	G	T	G	C	C	C	A	G	C	T	C	C	T	G	C	G	T	C	G	C	T	T	G	C	T	T	C	G	C	G	A	T	T	T	C	C	T	C	C	T	C	C	A	T	G	C	T	G	G	C	T	T	C	C	A	C	G	A	T	G	C	G	G	G	T	C	C	G	G	G	T	T	C	T	C	A	C	C	C	T	G	T	G	G	G	G	T	C	C	A	C	G	C	C	C	C	T	T	A	G	G	C	G	A	C	T	G	T	T	G	G	T	C	G	C	C	G	C	A	G	C	C	G	C	G	G	G	G	G	T	A	G	G	C	C	A	G	C	C	G	A	C	A	C	C	A	G	C	G	A	C	C	C	C	G	A	T	C	T	G	C	C	G	C	C	G	G	C	T	G	C	T	G	A	C	T	A	G	A	A	C	C	C	A	C	C	C	C	T	G	C	G	G	C	G	A	C	C	T	A	G	C	C	G	C	C	A	G	G	T	G	T	C	C	A	C	C	G	A	G	G	C	C	C	G	G	T	G	G	G	C	G	C	C	A	C	G	A	T	T	C	C	G	G	G	G	C	C	C	C	C	G	C	C	C	G	T	G	G	G	G	G	A	C	G	T	T	C	C	C	A	T	G	C	G	A	T	C	A	A	C	G	T	T	C	C	G	G	G	A	C	G	T	A	T	C	G	A	T	G	C	G	C	G	C	G	C	C	A	G	C	C	G	G	T	C	C	G	G	C	G	T	T	G	G	A	G	C	T	T	T	A	T	T	C	G	T	T	T	T	C	C	C	C	C	G	G	C	C	A	G	C	T	G	G	T	C	G	C	G	T	C	G	C	G	T	A	C	G	G	T	C	G	C	C	C	G	C	C	G	C	G	A	A	C	G	T	C	C	C	A	C	C	C	C	C	G	C	G	T	G	C	A	A	C	T	C	C	G	G	G	G	G	C	C	C	T	A	C	G	C	G	G	G	C	C	T	A	A	C	G	G	C	C	A	G	T	C	T	C	A	T	G	C	A	G	G	C	G	G	A	G	G	T	C	G	G	A	T	G	C	T	A	C	A	A	C	C	C	C	C	C	G	G	A	C	C	C	G	A	A	A	C	-	C	G	C	C	C	G	G	G	T	G	A	G	T	A	C	A	C	C	C	C	C	G	A	G	T	A	G	C	C	T	T	A	C	G	G	A	C	G	A	A	C	C	C	A	G	T	T	T	C	C	G	C	C	G	G	C	C	C	C	G	C	C	A	A	T	A	G	G	C	T	G	C	G	A	C	G	G	G	A	T	C	G	T	C	G	G	T	C	A	A	C	G	G	A	G	C	A	C	G	C	G	A	C	C	G	G	G	C	A	G	C	G	T	C	G	G	A	G	C	A	G	C	G	G	A	C	G	C	C	A	G	G	C	G	C	T	A	G	C	A	C	T	T	C	C	G	G	C	T	G	A	C	C	A	T	G	C	C	T	C	C	C	G	C	C	C	G	A	A	T	G	T	C	C	C	C	G	C	C	C	C	A	T	C	C	C	G	T	G	C	G	C	C	C	G	T	G	C	C	G	G	C	G	A	C	G	C	G	G	G	T	C	G	C	C	C	C	C	C	C	T	G	T	T	C	C	G	C	G	G	C	A	G	A	T	A	A	C	A	C	C	C	G	T	T	A	G	G	A	A	C	G	G	G	T	G	G	T	T	G	C	C	C	C	A	C	G	C	G	G	C	C	G	G	T	G	G	G	G	G	C	G	C	T	G	A	G	G	C	C	A	C	G	C	C	C	G	T	G	G	G	G	C	G	C	C	C	C	T	A	G	G	A	G	C	T	G	C	G	G	A	G	C	G	C	C	G	C	T	G	T	G	G	G	G	C	C	T	C	C	C	G	G	G	A	G	C	T	C	G	G	C	C	G	G	G	G	G	T	C	T	C	C	C	C	G	G	T	C	G	T	C	C	G	T	C	T	C	C	C	T	T	C	G	C	C	G	A	C	C	C	G	C	C	A	C	C	C	C	G	G	A	C	C	T	C	G	C	C	C	G	G	C	C	G	G	G	T	A	G	C	T	G	G	A	C	C	G	C	G	G	C	C	A	C	T	T	A	T	A	G	C	G	G	G	A	G	G	C	C	C	G	G	C	G	C	C	C	C	C	G	C	G	C	G	C	G	G	A	G	G	G	A	G	T	G	C	G	C	T	T	C	A	T	C	C	G	T	T	G	C	G	A	C	T	C	T	C	G	C	G	C	G	C	G	G	G	G	T	G	C	C	G	G	C	C	A	C	T	C	T	G	C	G	T	T	C	C	T	C	T	G	C	C	A	C	C	G	C	G	G	T	C	G	C	T	C	G	C	G	G	C	T	G	G	A	C	G	T	C	T	T	C	C	G	C	G	T	C	C	G	T	G	A	C	C	G	T	C	C	C	C	T	A	G	C	G	C	G	C	G	G	T	G	C	C	G	T	A	C	A	C	G	G	A	C	A	C	G	C	G	C	G	T	G	G	C	G	G	T	C	C	C	C	C	C	A	C	G	A	G	G	G	G	C	G	C	C	G	G	G	T	G	G	A	G	G	C	G	G	G	G	C	C	G	C	T	C	G	C	G	C	C	T	A	C	A	G	C	C	C	C	C	T	A	G	G	C	C	T	A	C	G	T	A	C	G	C	C	G	C	C	C	A	C	G	G	C	G	C	G	T	G	T	C	C	C	T	C	G	G	G	G	G	A	C	C	T	C	C	G	C	T	G	G	A	G	C	C	C	C	T	T	C	G	T	T	T	G	C	T	C	G	T	G	C	C	C	C	C	C	A	C	G	C	C	G	C	C	A	C	C	C	G	G	G	G	C	G	C	G	G	C	C	G	T	G	T	T	C	C	C	C	T	C	C	C	G	A	C	G	T	T	T	C	C	C	C	G	T	C	T	C	G	T	C	G	A	A	C	C	A	C	C	T	C	G	C	A	A	C	C	C	G	C	A	T	C	C	C	T	G	C	A	G	C	G	T	C	G	C	A	G	C	A	C	C	A	G	G	G	C	G	C	C	C	C	C	G	C	A	C	G	T	C	C	G	C	G	C	C	C	A	C	G	T	C	C	A	T	C	C	A	A	C	T	C	C	G	A	T	C	C	G	C	T	C	G	C	G	C	C	C	C	T	C	A	T	C	G	C	C	C	-	C	G	A	C	G	T	C	T	G	C	A	C	A	G	C	C	C	C	C	C	C	G	T	C	C	C	G	C	C	C	C	A	C	T	G	C	C	T	G	C	C	G	T	G	C	C	T	A	C	G	T	G	C	G	G	T	G	G	C	G	C	C	C	C	T	G	C	C	G	C	T	T	C	C	G	G	T	G	T	G	G	C	T	G	T	C	C	G	G	G	C	G	T	C	G	T	G	C	G	C	A	T	T	G	C	G	G	C	G	C	G	C	A	T	G	T	G	C	T	C	A	G	C	C	G	C	G	T	C	C	G	G	T	C	G	A	G	C	G	G	G	T	C	T	G	C	G	T	A	T	C	A	A	G	T	A	A	T	C	G	G	T	C	C	C	C	G	C	A	C	C	G	T	C	G	G	T	C	G	T	A	C	G	C	G	C	T	G	C	C	A	A	A	A	G	C	G	G	T	A	G	A	T	C	C	G	G	G	C	G	G	G	A	C	G	G	A	C	G	C	A	G	G	G	A	C	C	A	A	G	C	G	A	G	G	G	G	G	C	A	A	G	G	G	C	T	G	C	C	C	G	C	C	T	C	C	T	T	C	C	G	G	G	G	G	A	C	C	A	G	C	A	G	G	G	C	G	T	C	G	C	A	G	C	C	A	T	C	T	G	T	C	G	A	C	C	G	C	C	C	T	A	T	A	G	G	G	A	T	G	C	C	C	C	C	C	G	C	C	C	T	C	G	G	T	G	A	C	C	T	T	G	A	A	C	A	C	T	A	C	T	T	C	C	C	G	C	A	T	C	G	G	G	T	A	C	C	G	C	T	C	A	G	C	C	C	G	C	C	C	G	A	C	G	A	C	G	C	A	C	G	G	C	T	C	A	C	T	G	C	C	C	T	G	G	G	C	A	C	A	C	C	G	T	C	G	C	C	G	C	A	T	C	T	C	C	C	G	G	T	C	T	C	T	C	C	G	C	C	G	G	G	C	T	G	G	C	G	A	G	C	A	T	C	A	C	T	T	G	C	T	G	C	G	C	A	T	C	G	G	G	G	T	T	C	G	C	C	C	C	G	G	C	C	G	C	G	A	A	G	G	G	C	G	G	C	C	G	C	C	G	C	G	T	C	G	T	A	A	G	G	T	C	C	G	T	C	C	G	C	C	A	T	T	T	C	G	G	T	T	G	C	T	G	T	C	G	G	C	C	T	G	C	G	C	A	A	G	G	G	A	G	T	C	A	C	G	G	G	G	T	G	T	G	C	G	C	C	C	T	C	C	C	T	A	T	C	G	G	G	G	C	C	C	T	G	C	C	C	T	A	C	G	G	T	G	T	G	T	T	C	T	G	T	T	C	G	A	G	C	G	G	G	A	G	C	G	C	T	A	A	A	G	C	C	C	G	T	C	G	C	G	C	C	C	A	C	G	G	G	G	G	G	A	A	G	C	G	C	G	G	C	A	C	A	G	C	G	G	T	C	C	C	G	G	C	C	C	C	G	T	G	G	G	C	G	T	G	C	C	T	C	G	C	C	T	C	C	A	A	C	C	C	C	C	C	C	G	A	G	G	A	T	G	T	T	G	C	A	C	C	G	C	C	T	C	C	T	T	T	C	G	C	C	G	G	G	C	T	T	T	C	C	C	T	G	A	C	T	G	C	C	C	C	A	G	G	C	T	C	G	C	C	C	T	C	G	C	C	C	C	C	C	C	C	C	C	C	T	C	C	T	C	G	G	C	C	C	G	C	T	G	C	C	C	C	T	G	A	C	A	C	C	T	C	C	C	A	C	C	C	T	C	C	G	A	G	C	T	G	C	G	C	C	C	C	G	C	C	G	C	G	G	G	G	C	A	G	C	C	G	C	A	C	C	G	C	C	A	G	T	A	G	C	C	A	C	C	G	G	C	G	C	C	G	T	G	G	T	G	C	G	C	A	A	C	C	G	C	G	C	G	C	C	A	A	G	G	A	C	G	C	G	A	C	T	C	G	C	C	A	G	A	A	G	T	G	G	G	T	G	C	G	A	G	G	G	A	G	C	G	G	G	C	T	C	A	A	A	G	G	G	A	C	G	C	A	A	G	G	G	C	G	G	G	C	G	T	C	C	A	C	C	G	G	G	C	G	C	G	G	C	T	C	G	G	G	G	C	C	C	C	G	T	A	T	T	C	G	C	C	C	C	T	C	G	G	G	C	A	G	G	C	G	C	G	T	G	C	G	G	G	G	T	C	G	C	G	A	G	T	G	C	G	A	T	G	A	G	G	A	A	T	A	G	G	T	C	T	G	C	T	C	C	G	G	G	G	A	A	-	C	T	C	C	T	G	G	G	G	G	T	T	G	A	G	G	G	G	G	T	T	A	A	T	C	C	G	G	T	A	G	G	T	C	G	C	G	G	G	C	T	T	C	A	G	G	A	C	A	C	T	C	A	C	G	G	C	C	C	G	G	G	T	T	G	C	C	C	G	G	G	G	G	A	G	G	A	T	G	A	A	G	G	G	C	G	T	G	C	C	A	C	A	C	A	C	T	G	C	G	C	G	C	T	C	G	C	T	G	G	G	T	T	C	G	G	C	C	G	C	G	C	C	G	C	T	C	C	A	A	T	A	G	T	C	C	G	G	C	G	A	T	C	A	G	C	A	A	C	C	G	C	G	G	C	G	C	C	T	C	G	G	T	C	A	C	G	G	G	-	T	C	T	A	T	C	C	G	G	C	C	G	G	C	T	G	C	A	A	C	G	T	G	A	G	A	T	G	C	G	T	G	C	C	G	G	C	A	G	C	T	C	A	G	C	G	C	G	T	C	G	A	T	G	C	G	G	G	G	C	T	G	A	G	C	C	C	C	G	G	C	T	G	G	G	G	C	C	C	G	A	G	C	C	G	C	T	A	A	T	T	G	G	C	T	A	G	G	C	G	G	G	C	T	C	C	C	G	A	G	G	T	G	G	G	C	A	C	G	G	C	T	T	C	C	T	A	A	C	C	C	C	T	G	C	G	T	A	A	C	G	T	A	C	A	A	G	A	T	T	G	C	T	G	C	T	C	G	T	C	C	C	C	C	-	A	A	C	A	C	A	G	G	T	T	C	A	G	C	T	T	A	T	G	G	C	C	C	G	C	C	G	G	G	C	C	A	A	C	T	C	A	C	A	A	T	T	C	G	C	A	C	C	C	G	A	C	C	A	G	C	G	A	G	C	C	T	G	C	G	C	G	G	G	T	C	G	G	G	T	G	A	C	G	G	G	G	C	C	C	A	C	C	C	A	G	C	C	C	G	C	G	G	T	G	C	G	C	G	C	C	C	G	C	C	C	G	G	G	G	A	C	C	C	A	T	C	G	C	G	T	G	A	T	T	T	C	G	C	G	G	G	C	G	G	C	A	G	C	C	C	G	C	A	G	G	T	C	C	C	G	C	A	G	G	C	C	C	C	G	G	C	T	C	G	T	G	G	C	C	G	G	C	T	T	A	C	A	C	C	A	G	A	C	T	G	G	G	A	C	C	T	G	T	G	G	A	G	G	C	G	C	G	C	C	T	G	C	C	G	G	T	C	A	G	C	G	G	C	G	G	G	G	C	G	T	C	C	G	G	G	C	T	G	C	A	C	C	T	G	A	C	G	G	C	A	G	T	T	A	C	A	T	T	T	A	G	G	T	C	C	C	G	T	C	C	A	G	C	G	A	G	C	G	T	C	G	G	T	G	G	G	G	C	T	A	G	A	G	C	G	C	C	G	C	C	C	A	A	C	T	C	T	C	G	C	G	C	A	C	G	A	G	C	G	C	C	C	G	C	G	T	G	G	C	G	G	C	A	C	G	A	G	C	G	G	A	A	G	C	G	G	T	T	C	T	A	G	C	A	T	C	C	G	C	T	A	G	A	T	C	A	G	G	T	A	G	C	T	G	C	G	C	G	C	G	A	A	T	G	G	A	C	C	C	C	C	C	T	G	G	T	G	G	C	G	G	C	G	C	C	C	C	G	A	T	G	G	A	C	G	G	C	C	C	G	T	G	C	C	C	G	T	G	C	A	G	A	C	T	T	T	C	A	G	C	C	G	G	C	C	G	G	C	C	G	C	T	C	G	C	G	G	C	C	T	G	G	A	G	T	C	G	C	T	G	C	T	T	G	A	C	T	C	A	T	C	C	G	C	G	T	T	T	G	T	C	G	G	C	T	C	G	C	G	C	C	C	T	C	G	A	C	G	G	A	T	G	G	C	A	A	G	A	C	G	G	G	C	C	C	A	T	C	C	G	C	G	C	T	C	T	C	G	G	G	G	A	C	G	C	C	C	G	C	A	G	G	A	A	A	A	C	C	G	G	G	C	G	C	C	T	T	C	T	C	G	A	A	T	C	T	G	G	G	T	C	T	G	T	C	A	A	G	C	G	T	C	G	T	A	A	G	C	C	C	T	G	A	C	G	T	C	C	G	G	C	C	C	T	T	A	G	G	A	G	G	G	T	G	C	G	C	G	C	C	G	C	T	G	G	C	T	G	T	G	G	T	C	G	C	G	A	T	C	G	G	C	G	A	C	G	G	C	C	G	A	C	A	G	C	G	G	G	A	G	G	T	G	G	G	C	G	A	G	C	T	C	G	A	G	G	C	G	-	C	G	C	A	C	T	C	G	T	C	A	G	G	G	C	C	C	C	G	G	G	G	C	G	A	G	C	G	A	C	G	T	T	A	C	C	A	T	C	A	G	C	G	C	G	G	T	G	T	C	C	C	G	G	C	T	G	G	G	C	G	G	C	G	T	A	G	G	G	C	T	G	C	G	A	C	C	C	G	G	A	T	T	T	G	T	T	C	C	G	G	A	A	C	C	G	G	G	G	C	T	C	G	G	G	G	G	G	G	C	G	C	C	C	C	G	G	C	C	C	G	C	G	A	A	C	G	C	G	G	G	T	G	G	G	C	A	C	G	G	G	T	G	G	C	C	G	G	T	C	A	G	A	C	C	C	G	C	G	C	T	C	G	C	G	T	T	C	G	C	C	G	G	G	C	T	G	G	A	G	C	T	G	C	C	G	G	C	G	C	C	C	G	C	G	G	G	A	T	G	G	G	G	G	G	A	C	C	A	C	T	T	C	C	C	T	G	G	G	A	C	C	G	C	C	G	C	A	G	C	A	C	G	A	G	T	A	G	T	A	G	C	G	G	A	C	G	C	T	C	G	C	G	G	G	G	G	A	T	C	T	C	C	G	G	C	G	C	T	T	C	C	T	A	A	A	G	A	G	A	G	G	A	T	C	C	C	A	C	G	G	G	A	C	T	C	G	C	G	G	G	G	T	C	C	T	C	A	T	C	C	G	T	C	C	A	C	A	A	C	C	G	T	G	G	C	G	C	C	C	G	C	A	T	C	T	C	C	C	G	T	G	C	A	T	C	A	C	G	C	C	G	T	T	T	A	T	C	G	G	G	G	C	C	G	A	G	C	G	C	G	C	G	C	C	G	A	C	A	C	C	G	T	G	C	-	G	C	T	G	C	C	C	C	A	T	C	C	C	A	G	G	G	G	C	G	G	T	G	G	G	C	A	C	C	T	C	G	G	C	C	G	A	G	G	T	A	T	G	G	T	C	C	G	A	C	G	T	T	A	G	C	C	G	G	G	G	C	C	G	G	C	C	C	G	C	T	G	T	G	C	G	G	G	G	G	G	T	G	G	T	T	C	C	G	C	G	C	G	G	G	A	G	C	G	A	C	T	A	A	C	A	A	G	G	T	A	C	C	C	G	A	T	G	T	G	C	T	C	C	G	A	C	C	C	G	C	T	C	G	T	C	C	T	C	G	T	C	G	C	C	G	G	T	A	G	G	T	G	A	A	G	T	T	G	A	T	C	G	G	C	G	G	C	G	C	T	C	G	T	C	G	G	T	G	C	A	C	C	A	G	T	C	C	C	G	G	A	A	C	A	G	G	G	G	G	C	G	T	G	A	C	C	G	A	G	A	C	C	A	C	T	A	C	C	G	C	G	G	A	C	C	G	C	G	C	G	C	C	G	G	A	C	A	C	G	C	A	C	G	T	A	G	T	C	T	A	T	C	G	-	C	G	C	C	G	G	G	T	T	G	G	T	C	T	A	G	G	G	G	C	C	G	C	G	C	G	C	T	G	T	C	C	G	C	G	T	C	C	C	C	G	G	C	T	C	C	G	G	G	G	T	A	G	G	C	G	C	G	A	T	C	G	C	G	T	A	G	G	G	G	A	A	A	C	T	T	A	G	G	G	A	C	A	A	T	T	C	C	G	C	G	A	C	T	G	C	C	A	G	A	C	G	C	G	G	C	C	G	T	G	C	C	C	C	C	G	G	G	A	C	C	G	C	G	G	T	C	G	G	A	G	G	T	C	C	G	C	G	A	A	C	G	T	G	A	C	C	A	T	C	G	G	C	C	G	G	C	C	G	T	G	C	G	A	T	G	G	C	T	A	A	T	G	A	C	A	A	G	C	C	A	A	C	C	C	C	G	C	G	C	C	G	C	A	C	G	C	G	C	A	C	T	G	C	G	C	C	G	C	A	G	C	C	C	A	A	G	C	G	G	G	C	T	T	A	T	C	T	C	A	G	T	G	C	T	G	C	C	A	A	G	G	G	C	C	G	C	G	A	T	A	G	T	G	C	G	C	G	G	A	T	T	T	C	C	G	G	T	G	C	T	G	C	G	C	C	T	T	A	T	A	G	C	A	T	C	T	C	C	T	G	G	C	G	T	C	C	G	G	C	G	G	C	C	G	C	G	C	G	G	C	G	C	C	T	A	T	C	G	G	T	A	A	G	G	T	G	G	T	C	C	G	G	C	C	G	T	C	C	C	A	C	G	C	G	C	T	A	G	G	G	G	C	C	A	G	A	C	C	C	A	G	G	G	G	G	T	A	T	C	C	C	T	G	A	C	G	T	C	G	G	T	G	C	G	G	G	A	T	T	G	A	G	G	C	A	C	T	C	G	C	C	T	G	T	A	G	C	G	C	G	G	A	T	G	C	C	C	G	G	C	T	G	C	C	T	T	A	C	C	C	G	C	G	C	T	C	C	A	C	C	G	C	A	A	G	T	C	A	G	C	G	G	T	A	G	C	A	A	G	C	A	T	A	G	C	G	T	G	C	A	C	T	A	C	C	A	G	C	A	T	G	A	C	G	C	G	T	G	G	G	T	G	G	G	C	G	G	G	G	C	C	G	G	T	T	C	C	A	C	G	C	C	G	C	G	C	C	A	G	G	G	C	C	C	G	C	C	C	G	C	G	C	T	C	C	C	G	C	G	T	G	G	A	A	G	G	T	C	T	G	A	C	C	A	C	C	C	A	C	C	G	G	T	C	C	C	C	G	A	C	G	C	G	G	G	-	T	C	C	T	T	T	G	C	G	A	G	C	G	C	C	A	A	A	T	G	C	C	G	C	C	T	G	C	G	C	T	C	G	C	G	G	T	A	C	C	C	C	C	A	G	A	T	A	A	G	A	C	C	G	C	G	G	T	G	A	G	T	C	C	G	C	C	T	G	C	G	A	C	C	G	G	C	G	T	A	C	C	G	C	C	C	T	C	G	T	C	G	A	C	C	G	G	C	G	G	C	C	C	G	A	C	C	T	C	C	C	G	A	T	C	A	T	C	G	G	G	C	T	G	C	A	A	C	C	G	G	A	A	C	A	G	G	G	T	T	C	G	-	C	T	G	T	C	G	C	C	A	A	C	A	A	T	G	C	C	C	G	A	C	G	G	T	A	G	C	T	C	A	C	A	C	A	A	G	C	G	C	C	G	G	C	T	C	C	G	C	T	C	T	G	C	A	C	C	G	C	G	G	G	C	C	T	G	G	C	A	G	G	C	G	C	G	A	G	T	G	G	C	G	A	A	C	T	G	G	T	G	C	G	G	C	C	G	C	A	T	G	T	A	G	A	T	G	A	C	G	A	T	G	C	T	C	G	G	T	G	G	C	C	C	T	C	T	G	C	C	C	G	G	C	C	G	T	C	T	C	T	C	A	T	G	A	G	G	C	T	T	C	A	G	T	T	C	G	G	G	G	T	G	A	T	C	G	G	G	C	G	A	C	C	G	G	C	C	A	G	G	C	C	G	A	A	G	T	C	C	T	A	C	G	G	C	G	C	C	T	G	A	C	T	A	G	A	A	C	C	T	G	C	C	A	G	G	G	G	G	G	G	C	G	C	T	G	A	G	C	C	C	G	C	G	G	C	C	C	A	G	G	G	C	A	T	A	T	G	G	C	G	C	C	A	C	T	A	C	A	A	T	C	C	A	A	G	A	C	C	A	A	C	C	A	A	C	C	T	G	A	A	A	G	C	T	G	G	C	G	C	C	G	C	C	G	C	G	G	G	C	C	A	A	G	G	G	T	C	C	G	T	T	G	T	C	A	C	A	C	C	G	C	G	G	C	T	A	C	G	C	C	C	C	T	T	C	G	T	G	C	C	T	T	G	C	G	T	G	G	G	G	A	C	G	C	A	C	A	G	G	G	C	G	C	G	G	A	G	G	G	C	G	G	G	C	C	G	A	C	G	C	A	C	T	T	C	C	A	T	G	C	T	A	A	A	T	G	C	C	G	C	G	C	G	G	T	G	C	G	G	G	C	G	G	G	G	G	A	C	G	G	G	G	G	G	A	T	T	C	G	G	C	A	G	A	G	G	G	G	G	A	C	T	G	G	C	G	G	C	C	A	A	C	A	C	A	C	T	C	A	C	G	T	A	T	A	A	A	C	C	G	T	-	T	A	C	C	G	C	G	C	A	C	G	C	C	G	C	A	C	T	C	A	G	C	C	A	G	C	T	G	G	G	A	G	G	G	C	G	A	A	T	T	G	C	A	T	C	G	G	C	G	A	T	C	C	T	T	C	C	C	A	C	G	G	C	C	C	G	C	C	C	C	G	C	A	A	T	A	C	A	C	C	C	T	C	T	C	C	C	G	G	A	G	C	G	G	T	G	G	C	G	G	C	T	T	T	A	C	A	G	T	C	C	G	C	C	G	A	C	T	C	A	C	G	C	C	T	C	A	C	C	C	G	C	C	G	C	C	T	G	T	C	C	T	T	A	G	C	C	G	A	G	G	C	C	A	T	G	C	C	T	G	T	G	G	G	G	A	G	A	T	T	A	C	G	G	G	C	C	C	C	C	G	A	C	C	G
IndividualHO_483	C	C	G	G	G	G	G	C	C	C	G	C	A	G	C	C	C	C	C	A	G	G	C	G	A	G	C	T	G	G	C	T	G	C	G	C	A	G	C	C	G	C	T	A	G	T	A	C	G	C	T	C	C	C	T	C	A	C	G	C	C	C	A	T	G	G	G	T	C	A	C	T	C	C	G	T	G	A	C	T	A	C	G	C	C	T	A	T	T	C	C	G	T	C	T	C	C	A	G	C	T	T	C	C	G	G	A	G	A	G	C	G	G	C	T	G	G	C	A	C	T	G	G	G	C	C	T	C	T	G	G	C	T	C	C	C	T	A	G	G	G	A	A	G	G	G	G	T	C	G	G	G	A	C	T	C	G	G	G	T	G	A	A	G	G	T	G	G	C	G	C	G	G	G	A	G	G	C	C	A	A	T	C	A	C	C	G	C	A	C	G	T	C	T	G	A	G	C	G	T	G	C	G	C	G	C	G	C	G	A	A	C	G	G	T	C	G	T	A	C	C	T	C	G	T	C	G	T	C	C	G	A	C	G	A	C	C	G	T	A	G	A	C	A	A	T	G	C	T	G	T	C	C	G	G	C	A	A	G	G	C	C	A	G	C	C	G	G	C	G	C	C	T	C	C	G	C	G	A	G	G	T	A	A	C	C	C	G	C	A	G	T	G	G	T	G	C	C	C	A	C	G	T	A	A	G	G	C	C	T	G	T	G	G	G	G	A	C	A	A	A	C	T	G	C	G	T	G	A	G	T	C	G	C	T	C	C	G	G	C	G	A	T	G	G	C	C	T	C	C	C	A	C	T	G	A	G	C	C	C	A	G	C	C	G	T	C	C	C	G	A	G	T	A	T	G	G	G	G	T	C	G	A	A	G	C	G	C	G	A	T	G	A	C	G	G	C	A	C	C	G	G	C	G	G	G	T	G	G	C	G	G	G	A	C	G	G	C	C	T	C	C	C	G	C	T	G	C	T	G	C	T	G	G	C	A	C	C	A	T	C	T	C	C	G	A	G	G	G	A	G	A	A	C	T	C	C	C	T	C	T	C	T	G	C	G	C	C	G	G	T	C	C	-	G	C	C	C	C	G	C	T	G	C	G	C	T	C	T	C	C	G	G	G	C	G	C	A	C	G	A	C	C	C	G	G	G	A	G	C	C	G	T	A	T	-	G	C	G	T	A	G	G	C	C	T	G	C	A	A	C	A	C	T	G	T	G	T	G	C	C	C	G	C	G	T	A	G	T	C	C	G	G	C	A	C	T	C	G	G	G	C	C	C	G	A	G	G	C	G	G	C	A	A	C	C	G	G	G	C	T	G	G	G	T	T	C	G	G	G	G	G	C	C	G	T	C	C	A	C	C	A	G	G	C	T	C	C	C	C	T	T	C	G	G	T	C	C	G	T	G	G	G	C	G	C	A	A	C	C	C	C	T	C	G	C	G	A	C	T	C	G	T	A	C	C	C	C	G	A	G	C	A	C	C	C	G	G	A	G	A	G	G	C	C	A	T	T	T	G	A	G	C	C	C	C	G	A	C	G	A	C	C	A	T	C	G	C	C	T	C	G	G	C	G	G	T	A	C	C	G	G	G	C	G	C	C	G	C	C	A	T	G	T	A	G	G	C	C	C	G	A	G	G	C	T	G	A	C	C	A	T	T	C	T	A	T	C	C	T	C	C	A	C	G	G	C	G	T	C	C	C	A	T	G	C	T	G	C	G	G	G	A	T	A	C	C	C	G	G	G	A	A	G	A	C	A	G	C	G	C	C	G	A	G	T	A	C	A	G	G	C	A	G	G	A	C	T	C	G	C	C	G	T	C	A	C	T	T	A	A	C	C	A	T	G	C	G	C	C	G	C	G	C	A	A	G	A	G	G	G	G	C	G	C	T	C	T	A	C	A	A	G	C	C	A	C	A	C	A	G	T	G	C	G	G	A	G	C	C	G	A	T	G	C	A	G	G	C	C	T	C	C	T	C	G	T	C	G	C	G	C	T	C	C	C	G	C	G	A	T	G	T	C	C	C	A	G	G	A	T	C	C	C	C	A	T	G	A	C	T	T	C	T	G	C	T	C	T	G	T	G	C	A	C	T	C	T	G	T	C	C	A	G	G	A	T	T	C	A	A	G	C	C	C	T	A	C	C	C	G	T	C	G	T	T	G	G	G	C	G	G	C	C	G	C	C	C	G	T	C	T	T	G	G	A	C	G	C	A	G	T	T	T	C	A	T	T	A	C	G	T	T	G	G	C	G	G	G	T	C	C	A	T	C	T	C	C	C	G	G	G	C	C	C	C	G	C	G	G	G	G	G	C	A	C	G	C	C	C	C	G	A	C	G	C	G	C	T	C	G	C	C	C	T	C	T	G	C	C	C	C	C	A	G	G	C	C	G	A	C	A	A	C	C	C	G	G	G	T	T	T	C	C	A	C	A	C	C	T	G	T	A	C	C	G	A	G	C	C	C	G	A	C	C	G	C	G	G	C	G	T	G	C	C	C	C	T	C	A	C	T	T	A	G	G	A	A	C	G	A	G	C	G	C	G	C	T	G	G	A	G	C	C	C	G	T	C	C	C	T	C	T	C	T	G	T	A	T	C	G	G	A	A	T	T	G	C	C	G	G	C	G	G	C	A	C	G	C	G	C	T	C	C	A	G	G	G	C	T	T	C	A	C	A	C	T	T	A	C	T	T	C	C	A	A	T	A	C	C	A	G	G	C	T	C	A	C	C	T	C	T	T	G	T	G	T	C	G	A	G	T	A	C	C	T	C	G	T	T	C	T	T	A	C	A	G	C	G	G	C	A	G	C	G	C	G	G	C	G	A	G	G	G	C	A	C	C	C	C	C	G	C	C	G	A	G	G	C	A	T	G	C	A	G	A	G	A	G	C	A	A	C	C	T	G	G	G	C	G	T	C	G	C	A	C	A	C	C	G	G	G	G	T	G	A	C	G	A	G	A	A	T	G	G	G	T	T	A	G	G	T	C	C	A	C	C	G	C	G	A	A	T	T	C	A	T	G	C	A	T	C	C	G	C	C	A	G	G	C	A	T	C	G	G	C	G	C	C	G	C	A	T	G	C	C	C	G	G	C	T	G	A	G	G	T	C	A	A	C	C	G	G	A	G	G	A	T	A	G	A	G	G	C	T	C	A	G	G	G	T	G	T	G	G	A	G	G	G	T	G	A	G	T	G	G	A	G	C	C	G	C	C	A	G	T	G	C	C	C	G	A	G	T	G	C	A	A	C	A	G	A	G	G	G	C	G	G	T	G	A	C	A	A	C	C	G	C	G	G	G	G	C	G	C	G	G	C	T	C	C	T	C	T	C	C	G	C	A	C	T	G	C	T	G	C	C	G	T	C	A	T	C	G	G	G	C	C	C	C	G	T	C	A	C	A	T	G	G	T	C	C	C	A	G	A	C	G	A	C	T	C	A	G	T	C	T	T	A	A	T	C	C	G	C	C	G	T	T	T	A	G	C	G	G	C	C	C	T	A	T	G	C	C	T	C	G	G	A	G	C	G	C	A	G	G	C	G	C	G	A	T	G	A	T	A	A	C	G	G	T	A	G	C	A	T	G	T	A	C	G	G	C	G	G	G	G	T	G	A	G	G	G	C	T	G	C	G	T	C	G	C	C	C	G	G	A	T	A	C	C	C	G	C	T	G	C	G	A	C	A	C	C	A	G	A	A	T	A	G	A	T	G	G	A	G	C	G	G	C	G	C	G	C	G	C	C	C	C	G	G	G	T	T	C	G	G	C	G	G	T	G	T	T	C	C	G	A	G	C	G	G	T	G	G	A	C	G	G	T	C	C	T	G	C	G	G	G	C	T	G	G	A	G	C	G	C	G	T	A	G	C	G	T	C	T	A	G	C	G	G	A	G	G	C	C	C	C	G	C	C	C	T	G	C	C	C	C	T	G	A	G	A	G	C	G	A	A	C	G	T	C	C	C	G	G	T	T	A	A	C	T	C	T	G	G	G	C	G	G	T	C	C	T	C	T	C	C	T	T	C	C	C	T	G	C	C	G	C	C	C	A	G	G	G	C	G	G	C	C	A	T	C	A	C	T	C	C	A	A	C	T	C	G	T	T	G	C	T	C	C	G	A	T	C	G	C	G	C	C	G	C	C	C	T	T	C	G	C	T	C	C	C	A	C	T	G	A	C	C	G	C	A	T	C	G	T	T	A	G	G	C	A	T	T	C	C	T	T	C	C	C	G	G	G	C	G	C	G	C	G	T	C	G	C	T	A	C	C	C	G	G	C	C	A	T	G	T	G	C	A	A	C	G	C	G	C	G	G	C	G	A	C	T	G	G	G	C	G	G	T	G	C	C	C	C	T	G	G	T	C	C	T	G	C	C	G	C	C	C	C	C	C	C	G	C	G	G	G	C	G	G	G	C	G	G	G	C	G	G	G	G	C	G	C	C	G	G	T	T	C	A	C	G	C	G	A	C	C	G	A	G	G	A	C	G	A	A	C	G	C	C	T	A	G	C	G	G	C	G	A	C	G	A	C	G	A	A	A	C	T	A	C	G	T	A	T	G	T	G	G	G	G	C	G	C	G	G	C	A	G	T	C	C	C	A	G	C	C	C	C	C	T	C	C	C	G	G	C	T	C	G	G	A	T	C	G	C	T	G	C	G	C	T	T	G	C	C	G	C	A	A	T	C	A	G	C	G	C	G	G	G	T	G	C	A	C	C	A	A	G	G	G	T	G	C	A	C	C	G	C	C	G	C	A	G	G	C	G	G	C	C	T	G	C	G	C	G	T	C	G	A	G	G	C	C	T	G	C	C	C	A	A	C	G	C	C	G	A	C	T	G	G	T	G	T	G	C	C	A	A	C	G	G	A	G	T	C	T	G	T	C	A	T	C	T	G	G	G	G	C	G	G	G	A	G	G	G	G	C	C	G	C	A	C	G	G	G	A	G	G	A	G	T	G	G	A	G	A	T	C	T	T	G	G	A	A	G	C	G	G	C	A	A	G	T	C	G	C	G	G	C	C	C	T	T	A	C	C	G	A	-	C	C	G	G	T	C	T	C	G	C	C	G	C	G	G	G	A	C	A	G	C	C	G	A	C	T	C	C	G	T	A	G	C	G	G	C	T	C	A	G	C	C	A	G	C	C	G	C	G	C	C	C	G	G	A	C	C	C	T	G	G	T	G	G	C	C	G	G	T	A	A	T	G	G	A	C	G	C	G	G	C	C	A	C	T	T	G	C	C	A	C	C	G	C	C	G	A	C	C	A	A	C	G	T	A	G	G	G	C	C	G	G	G	G	C	C	C	C	A	C	T	T	A	C	C	A	C	C	A	C	G	T	T	G	C	G	T	T	T	G	C	A	T	G	A	G	T	C	C	T	C	T	T	G	C	C	C	C	C	C	C	G	T	A	G	C	G	G	C	G	G	T	C	A	C	T	A	T	T	A	C	C	G	G	C	A	A	C	C	A	C	C	G	C	T	G	C	G	C	C	C	C	G	C	C	A	C	G	G	G	C	C	G	C	A	C	A	A	G	A	G	C	G	G	C	A	T	C	C	T	C	C	A	C	G	G	C	G	C	G	G	C	G	T	G	G	C	A	T	T	C	G	T	G	G	C	T	T	A	A	C	G	C	C	G	G	C	C	G	C	G	T	C	C	C	C	T	T	C	G	G	C	G	C	C	G	A	A	T	A	G	C	G	G	G	C	C	G	C	G	G	A	C	G	G	G	C	G	T	G	G	G	T	G	C	G	T	G	C	A	A	C	T	C	G	C	C	A	C	A	C	G	A	C	G	C	G	G	G	G	C	G	C	T	G	G	G	C	G	C	C	C	G	C	A	A	A	C	A	C	C	C	G	G	A	A	G	C	G	C	G	C	C	C	C	A	C	A	A	G	C	G	A	C	T	C	G	G	C	G	G	C	G	G	G	A	C	C	G	C	A	T	T	T	G	G	T	C	C	T	A	G	C	A	G	G	T	G	C	C	G	G	G	C	G	T	C	C	C	C	G	C	T	G	C	G	G	G	A	C	C	G	G	C	C	G	A	G	C	T	C	-	C	C	G	G	C	T	G	G	C	C	G	A	G	C	G	T	C	G	G	T	G	T	G	G	T	T	C	G	C	G	C	A	G	T	A	C	T	G	C	G	G	C	A	G	G	A	C	C	G	C	G	C	G	C	G	G	G	G	C	G	C	C	G	C	C	G	A	G	G	C	T	G	G	A	C	T	C	C	C	G	G	G	C	C	G	C	G	C	C	G	G	T	G	T	C	C	A	G	C	G	C	C	T	G	C	G	T	C	G	C	C	T	G	C	T	T	C	G	C	G	A	T	T	T	C	C	T	C	T	T	C	C	A	C	G	C	T	G	G	C	T	T	C	C	C	C	G	A	T	G	C	G	G	G	T	C	C	G	G	G	T	T	C	A	T	A	C	C	C	T	G	T	G	G	G	G	A	C	C	A	C	G	C	C	C	C	T	T	A	G	G	C	G	A	C	T	G	T	T	G	G	T	T	G	C	C	G	C	A	G	C	C	G	C	G	G	G	G	G	T	A	G	G	C	C	A	G	C	C	G	A	C	G	C	C	A	G	C	G	A	T	C	C	C	G	A	T	C	T	G	C	C	G	C	C	G	G	C	T	G	C	T	G	A	C	T	C	G	A	A	C	C	C	A	C	C	C	C	C	G	C	G	G	C	G	A	C	C	T	A	G	C	C	G	C	C	A	G	G	G	G	T	C	C	A	C	C	G	A	G	G	C	C	C	G	G	T	G	G	G	C	G	C	C	A	C	G	A	T	T	C	C	G	A	G	G	C	C	C	C	C	G	C	C	C	G	C	G	G	G	G	G	A	C	G	T	T	C	C	C	A	T	G	C	T	A	T	C	A	A	C	G	T	T	C	T	G	G	G	A	C	G	T	A	T	C	G	A	T	G	C	G	C	G	C	G	C	C	A	G	C	C	G	G	T	C	C	G	G	C	G	T	T	G	G	A	G	C	C	T	A	A	T	T	C	G	T	T	T	T	C	C	C	C	C	G	G	T	G	G	G	C	T	G	G	T	C	G	C	G	T	C	G	C	G	T	A	C	G	G	C	C	G	C	C	C	G	C	C	G	C	G	A	G	T	G	T	C	T	T	A	C	C	T	C	C	G	T	G	C	A	C	A	C	C	T	C	C	G	G	G	G	G	C	C	C	T	A	C	G	C	G	G	G	C	C	T	G	A	C	G	G	C	C	G	G	T	C	T	C	A	T	G	C	C	G	G	C	G	G	A	G	G	T	C	G	C	G	A	G	C	T	A	C	A	A	C	C	C	C	C	C	G	G	A	C	C	C	G	A	A	A	C	-	C	G	C	C	C	G	G	G	T	G	A	G	T	A	C	A	C	C	C	C	C	G	A	G	T	A	G	C	C	C	C	T	C	G	G	A	C	G	G	A	C	C	C	A	G	T	T	T	C	C	G	C	C	G	G	C	C	T	T	G	C	C	A	A	T	A	G	G	T	T	G	C	G	A	C	G	G	G	A	C	C	G	T	C	G	A	C	C	G	A	C	G	G	A	G	C	A	C	G	C	A	A	C	C	G	G	G	C	A	G	C	G	T	C	G	G	A	G	C	A	G	C	G	G	A	C	G	C	T	A	G	G	C	G	C	T	A	G	C	A	C	C	T	C	C	G	G	C	C	G	A	C	C	A	T	T	C	C	T	C	C	C	G	C	C	C	G	A	A	T	G	T	C	C	C	C	G	C	C	C	C	A	T	C	C	C	G	T	G	C	A	C	T	C	G	C	G	C	C	G	G	C	G	T	C	G	C	G	G	G	T	C	G	C	C	C	C	C	C	C	T	G	T	T	C	C	G	C	G	G	C	T	G	A	T	A	A	C	A	C	C	C	G	T	C	A	G	G	A	G	C	G	G	G	T	G	G	T	T	G	C	C	C	C	A	C	G	C	G	G	T	C	G	G	T	G	G	G	G	G	C	G	C	T	G	A	A	G	C	C	A	C	G	C	C	C	G	T	G	G	A	G	C	G	C	C	C	C	T	A	G	G	A	G	C	T	G	C	G	G	A	G	C	A	C	C	G	C	A	G	T	G	G	G	G	C	C	T	C	C	C	G	G	G	A	G	C	T	T	G	A	C	C	G	G	G	G	G	C	C	T	C	C	C	C	G	G	T	C	G	T	C	C	G	T	C	C	C	C	C	T	T	C	G	C	T	G	A	C	C	T	G	G	C	A	G	C	T	G	G	G	G	C	C	T	C	G	G	T	C	G	G	C	C	G	G	G	T	A	G	C	T	G	G	A	C	C	G	C	G	G	C	C	A	C	C	T	A	T	A	G	C	G	G	G	A	G	G	C	C	C	G	G	C	G	C	C	C	C	C	G	C	G	T	G	C	G	G	A	G	G	G	A	G	T	G	C	G	C	T	T	C	A	T	C	C	G	T	T	G	C	G	A	C	C	C	T	C	G	C	G	C	G	C	C	G	T	A	T	G	C	C	G	G	C	T	A	C	T	C	T	C	C	G	T	T	C	C	T	C	C	G	T	C	G	C	C	G	C	G	G	T	C	C	C	C	C	G	C	G	G	T	T	G	A	A	C	G	T	C	C	T	C	C	G	C	G	T	C	C	G	T	G	A	A	C	G	T	C	C	C	C	T	A	G	T	G	C	G	C	G	G	T	G	C	T	A	T	A	C	A	C	G	A	G	A	A	C	G	C	G	C	G	T	G	G	C	G	G	T	C	C	C	C	C	C	A	C	G	A	G	G	G	G	C	G	C	C	G	G	G	T	G	G	A	G	G	C	G	G	G	G	C	C	G	C	T	C	G	C	A	C	C	T	C	C	G	G	C	C	C	C	C	T	A	G	G	C	C	T	A	C	G	T	A	C	G	C	C	G	C	C	C	A	C	G	G	C	G	C	G	T	G	T	A	C	C	T	C	G	G	G	G	A	A	C	C	T	C	C	G	C	T	G	T	A	G	C	C	C	C	T	T	C	G	T	T	C	A	C	T	C	A	T	G	C	C	C	C	C	G	C	C	G	C	C	G	T	T	A	C	C	C	G	G	G	T	C	A	C	G	G	C	-	G	T	G	T	T	C	C	C	C	T	C	T	C	G	A	C	G	T	T	T	C	C	C	C	G	G	C	T	C	G	T	C	G	A	A	C	C	T	C	C	T	C	G	C	A	G	C	C	C	G	C	G	T	C	C	C	T	G	C	A	G	C	G	C	C	G	T	A	G	C	A	C	C	A	G	G	G	C	G	C	C	C	C	A	G	C	A	T	G	T	C	C	G	C	G	C	C	C	A	C	G	T	C	C	A	T	C	C	A	A	C	C	T	T	G	A	C	C	C	G	C	C	A	G	C	G	C	C	C	A	C	T	G	T	C	G	C	C	C	-	T	G	A	C	G	C	A	T	G	T	C	C	A	G	T	C	T	C	C	C	C	G	T	C	C	C	C	C	T	C	C	A	C	T	G	C	C	C	G	C	C	G	T	G	C	C	T	A	C	G	T	G	C	G	G	T	G	G	C	G	C	C	C	C	A	G	C	C	G	C	T	G	C	C	G	G	T	G	T	G	G	C	C	G	C	C	C	G	G	G	C	G	A	G	A	T	G	C	G	C	A	T	T	G	C	G	G	C	G	C	G	C	G	T	G	T	G	C	T	C	A	G	C	C	G	C	G	T	C	T	G	G	C	C	A	A	G	C	G	G	G	T	C	T	G	C	G	T	A	T	C	A	A	G	T	A	A	T	C	G	G	T	C	C	C	C	G	C	A	C	C	G	T	C	G	G	T	C	G	T	A	C	G	C	G	C	T	G	C	C	G	A	A	A	G	C	G	G	T	G	G	A	T	C	T	G	G	G	C	G	G	G	A	C	A	G	G	C	G	C	A	G	G	G	A	C	G	A	G	G	C	G	A	C	G	G	G	A	C	G	A	G	G	G	C	G	T	C	C	C	G	C	C	T	C	C	T	T	C	C	G	G	G	G	G	A	C	C	A	G	C	A	G	G	G	C	G	T	C	G	C	A	G	C	C	A	T	C	T	G	T	C	G	A	C	C	G	C	C	C	T	G	C	A	G	G	G	C	C	G	C	C	C	C	C	C	G	C	C	C	T	C	T	G	C	G	A	C	C	T	T	G	A	A	C	G	G	C	A	C	T	T	C	C	T	G	C	A	C	C	G	G	G	T	A	C	C	G	C	C	C	G	G	C	T	C	A	C	C	C	G	A	C	G	G	C	G	C	A	C	G	G	C	T	C	A	C	C	G	C	C	C	T	G	G	G	C	A	C	A	C	C	G	T	C	G	T	C	G	C	A	C	C	T	C	T	C	G	A	T	C	T	C	C	C	C	G	C	C	C	G	G	C	T	G	G	C	G	G	G	C	G	T	T	A	C	T	T	G	C	T	G	C	G	C	A	T	C	G	G	G	G	C	T	C	G	T	C	C	C	G	G	G	C	G	C	G	T	T	G	G	G	C	G	G	C	C	G	G	C	G	C	G	T	C	G	T	G	A	G	G	G	T	C	G	T	C	C	G	C	C	A	T	T	T	C	G	G	T	T	G	C	T	G	T	C	G	A	C	C	T	G	C	A	C	A	A	G	G	G	A	G	A	C	A	C	G	G	G	G	T	G	T	G	C	G	C	C	C	T	C	C	C	T	A	T	C	G	G	G	G	C	C	C	T	G	G	C	C	T	G	C	G	G	G	G	T	G	T	T	C	T	G	C	T	C	G	A	G	C	G	G	G	A	G	C	G	C	T	A	A	A	G	C	C	C	G	T	C	G	C	G	C	C	C	A	T	G	G	G	G	G	G	A	A	G	T	G	C	G	G	C	A	C	A	G	C	G	G	T	C	C	C	G	G	C	C	C	C	G	T	G	G	G	C	G	T	G	C	C	T	C	G	C	C	T	C	C	A	C	C	C	C	T	C	C	C	G	A	G	G	T	T	G	A	T	G	C	A	C	C	G	C	C	T	C	C	T	T	T	C	G	C	C	G	G	G	C	T	T	T	C	C	C	T	G	A	C	T	G	C	C	C	C	A	G	G	C	T	C	G	C	C	T	C	C	G	C	C	C	C	C	T	C	C	C	C	C	T	C	C	T	T	G	G	C	C	C	G	C	C	A	C	C	G	C	C	C	C	C	G	C	C	T	C	C	C	A	C	C	C	T	C	C	G	A	G	C	C	G	C	G	C	A	C	C	A	C	T	A	C	G	G	G	G	C	A	G	C	C	G	C	A	C	C	G	C	C	A	G	T	A	G	C	C	A	C	T	G	G	C	A	C	C	G	T	G	G	T	G	T	G	C	G	A	C	C	G	C	G	C	G	C	C	A	A	A	G	A	C	G	C	G	A	C	T	C	G	C	C	C	G	A	G	G	T	G	G	G	T	G	C	G	A	G	G	G	A	G	C	G	G	G	C	T	C	A	A	A	G	G	G	A	C	G	C	G	A	G	G	A	C	G	G	G	C	G	C	C	C	G	C	C	G	C	G	C	G	C	G	G	C	T	C	G	A	G	G	T	C	C	C	G	T	A	T	T	C	G	C	C	C	T	T	C	A	G	G	C	A	G	G	C	G	C	G	T	G	C	G	G	G	G	T	C	G	C	G	A	G	T	G	C	G	A	T	G	A	G	G	A	A	T	A	G	G	T	C	T	G	C	C	C	C	A	A	A	C	A	A	-	C	T	C	C	T	G	G	G	G	G	T	T	G	A	G	G	G	G	G	T	T	A	A	A	A	T	G	G	T	A	G	G	T	C	G	C	G	G	G	C	T	T	C	A	G	G	A	C	A	C	T	C	C	C	G	G	C	C	C	G	G	G	T	T	G	C	C	C	G	A	G	G	G	A	G	G	G	G	C	T	T	G	G	G	C	G	T	G	C	C	A	C	A	C	A	C	T	G	C	G	C	G	C	T	C	G	C	C	G	G	G	T	T	C	A	G	C	C	G	C	G	C	C	G	C	T	C	A	C	A	T	A	G	T	C	C	G	G	C	G	A	T	C	A	G	C	G	A	C	C	G	C	A	G	C	G	C	C	T	C	A	G	T	C	A	C	G	G	G	-	T	C	T	A	T	C	C	G	G	C	C	G	T	C	A	G	C	A	A	C	G	T	G	A	G	A	C	G	C	G	T	G	T	T	G	G	C	G	G	C	T	C	A	G	C	G	C	G	T	C	G	A	T	G	C	G	G	G	A	C	T	A	C	G	C	C	C	C	G	G	C	T	G	C	G	G	C	C	C	G	A	G	C	C	G	C	T	A	A	T	T	G	G	C	A	G	A	G	C	G	G	A	C	C	C	C	C	G	A	G	A	T	G	G	G	C	A	C	G	T	A	T	T	C	C	T	C	A	C	C	C	C	T	G	C	G	C	A	G	C	G	T	A	C	A	A	G	A	T	T	G	C	G	G	T	T	C	G	T	C	C	T	C	C	-	A	A	C	A	C	A	G	G	T	T	C	A	G	C	C	T	A	T	G	G	C	C	C	G	C	C	G	G	G	C	C	G	A	C	T	C	A	C	G	A	C	T	C	A	C	A	C	C	C	G	A	T	C	A	A	C	G	C	G	C	C	T	G	C	G	C	C	G	G	A	C	A	G	T	T	G	-	-	-	-	G	T	C	C	T	A	C	C	C	A	G	C	C	C	C	C	G	T	T	G	C	G	C	G	C	T	C	G	G	C	C	G	G	G	G	A	C	C	C	A	G	T	G	C	G	T	G	G	A	T	T	C	G	C	G	G	G	C	G	G	C	T	G	C	C	C	G	C	G	G	G	T	T	C	C	G	C	G	T	G	C	C	C	C	G	G	C	G	C	G	T	G	G	C	C	G	G	C	T	T	A	C	A	C	C	A	G	A	C	T	G	G	G	A	C	C	T	G	T	G	G	G	G	G	C	G	C	G	C	C	C	G	C	C	G	A	T	C	A	G	C	G	G	A	G	G	G	G	C	G	C	C	C	G	A	G	C	T	G	C	A	C	T	T	G	C	C	G	G	C	A	G	T	T	A	C	A	T	T	T	A	G	G	T	C	C	C	G	T	C	C	C	G	C	G	A	G	C	G	T	C	G	G	T	G	G	G	C	C	T	A	A	A	G	C	G	C	C	G	C	C	C	G	A	C	T	C	C	T	G	C	G	C	A	C	G	A	G	C	G	C	C	C	G	C	G	T	G	G	C	G	G	C	A	C	G	A	G	C	G	C	A	A	G	C	T	G	T	T	C	T	A	G	C	A	T	C	C	G	C	T	A	G	G	T	C	A	G	G	T	A	G	C	C	G	C	G	C	G	C	G	A	C	C	G	G	A	C	C	C	C	C	C	T	G	G	T	G	G	C	G	G	C	G	C	C	C	C	G	A	T	G	T	T	C	G	G	C	C	T	G	T	G	C	C	C	G	T	G	C	A	G	A	C	T	C	C	G	G	C	C	C	G	G	T	C	G	G	C	C	G	C	T	C	G	C	G	G	C	C	T	G	G	A	G	C	C	G	T	T	G	C	T	T	G	A	C	T	C	A	C	C	C	G	C	G	T	T	T	G	T	T	G	A	C	T	C	G	C	G	C	C	C	T	C	G	A	C	G	G	A	T	A	G	C	A	A	G	A	C	G	G	G	C	C	C	A	T	C	C	G	C	G	C	C	C	T	A	G	G	G	G	A	C	C	C	C	C	G	C	A	G	G	A	A	A	A	C	C	A	G	G	C	G	C	C	T	T	C	T	C	G	A	A	T	C	T	G	G	G	T	C	T	G	T	C	G	A	G	C	G	T	C	G	T	C	G	G	C	C	C	T	G	A	C	G	T	T	C	G	G	C	C	C	C	T	G	G	G	A	G	G	G	C	G	C	G	C	G	C	C	G	T	T	A	G	T	T	G	T	G	G	T	C	G	C	G	A	T	C	G	G	C	G	G	C	G	G	C	C	A	A	C	A	G	G	G	G	G	G	A	G	T	G	C	G	C	G	A	G	C	T	C	G	A	G	G	C	G	C	T	G	C	G	C	T	C	G	T	C	A	G	G	G	C	C	C	C	G	G	G	G	C	G	A	G	C	G	A	C	T	T	T	A	C	C	A	T	C	A	G	C	G	C	G	G	T	G	T	C	C	C	G	G	C	T	G	G	G	C	G	G	C	G	T	A	G	G	G	C	T	A	A	G	A	C	C	C	A	G	A	T	T	C	G	T	T	C	C	G	G	A	A	C	C	G	G	G	G	C	T	T	G	G	G	G	G	G	G	C	A	C	C	C	C	G	G	C	C	C	G	T	G	A	A	C	G	C	G	G	G	T	G	G	G	C	A	C	G	G	G	T	G	G	C	C	G	G	C	C	G	G	A	C	C	C	G	C	G	C	T	C	G	C	G	T	T	C	G	C	C	G	G	G	C	T	G	G	A	G	C	T	A	C	C	G	G	C	G	C	G	C	G	C	G	G	G	G	T	G	G	G	G	G	A	A	T	C	G	C	G	T	C	C	C	T	G	G	G	G	C	C	G	C	C	G	C	A	A	C	A	A	G	A	G	T	A	G	T	A	G	C	G	G	A	C	G	C	T	C	G	C	G	G	G	G	G	A	G	T	A	C	C	G	G	T	G	C	T	T	C	C	T	A	A	T	A	A	G	A	G	G	G	T	C	C	C	A	C	A	G	G	A	C	C	C	G	C	A	G	G	G	A	C	T	C	C	A	T	C	C	G	T	C	T	A	C	A	A	C	T	G	G	G	G	C	G	C	C	C	G	C	A	T	C	C	C	C	C	G	T	G	C	A	T	C	A	C	G	C	C	G	T	C	C	A	T	C	G	G	G	G	C	C	G	A	G	C	G	C	G	C	G	C	C	G	A	A	A	G	C	G	C	G	C	-	G	C	T	G	C	C	C	C	A	T	C	C	C	A	A	G	G	G	C	G	G	T	G	G	G	C	G	T	C	T	T	G	G	G	C	G	T	G	G	T	A	T	G	G	A	C	C	G	A	C	G	T	T	A	G	C	C	G	G	G	G	C	T	G	G	C	C	C	G	C	G	G	C	G	C	G	G	G	G	G	G	T	A	G	T	T	C	C	G	C	G	T	G	G	G	A	G	C	G	A	C	T	A	A	C	A	A	G	G	T	G	C	C	C	G	A	T	G	T	G	C	T	C	C	G	A	C	C	C	G	C	T	C	G	T	C	C	T	C	G	T	C	G	C	C	G	G	T	T	G	G	T	G	A	G	A	G	C	A	A	T	C	G	G	C	G	G	C	G	C	T	C	G	T	C	G	G	T	G	C	A	C	C	A	G	T	T	C	C	G	A	A	A	C	A	G	G	C	C	C	C	G	G	G	A	C	C	G	A	G	A	C	C	A	C	T	C	C	C	G	C	G	G	A	C	C	G	C	G	C	G	C	C	G	G	G	C	A	C	G	C	A	G	T	C	C	A	T	C	C	A	T	C	G	C	C	G	C	C	G	G	G	C	A	G	G	T	C	T	A	G	G	G	G	T	C	G	C	G	C	A	C	T	C	C	C	C	A	C	G	T	C	C	C	C	A	G	C	T	C	C	G	G	G	T	T	A	G	G	C	G	C	G	G	T	C	A	C	G	T	A	G	G	G	G	A	A	A	C	T	T	A	G	G	A	A	C	A	A	T	T	C	C	G	C	G	G	C	T	G	C	T	A	G	A	C	G	C	G	G	C	C	G	T	G	C	G	A	T	T	G	G	G	A	C	C	G	G	G	G	T	C	G	G	A	G	G	T	C	C	A	C	G	G	G	C	G	T	G	G	C	C	A	T	C	G	G	C	C	G	G	C	C	G	T	G	C	G	A	T	G	C	C	T	G	G	T	G	A	T	A	A	G	C	C	A	A	C	C	C	C	G	C	G	C	T	G	C	A	T	G	C	G	C	A	C	T	G	C	G	C	C	G	C	A	G	T	C	C	A	G	G	C	G	G	G	C	G	T	A	T	C	C	C	G	G	T	G	C	T	G	C	C	A	A	G	G	G	C	C	A	C	G	A	T	A	G	T	G	C	A	C	G	G	A	T	T	C	C	C	G	G	T	G	C	A	G	C	G	C	C	T	T	A	T	A	G	C	A	T	C	T	C	C	C	G	A	C	G	T	C	C	G	G	C	G	A	C	C	A	C	G	C	G	G	C	G	C	C	C	A	C	C	G	G	T	A	A	G	G	T	G	G	T	C	C	G	G	C	C	G	T	C	C	C	A	C	G	C	G	C	T	A	G	G	G	G	C	C	G	G	A	C	C	C	A	G	G	G	G	G	T	A	T	C	C	C	T	G	A	C	G	T	C	G	G	T	G	C	G	G	G	A	T	T	G	A	G	G	C	A	C	T	C	G	C	C	C	G	T	A	G	C	G	C	G	G	A	G	G	T	C	C	G	G	C	T	G	C	C	T	T	A	C	C	C	G	C	G	T	C	C	C	A	C	A	G	C	A	A	G	T	C	A	G	C	G	G	T	A	G	C	A	A	G	C	A	T	A	G	C	G	T	G	C	A	C	C	G	C	C	A	G	C	A	T	G	A	C	G	C	G	T	G	G	G	T	G	G	G	C	G	G	G	G	C	C	G	G	T	T	C	C	A	C	G	C	C	G	C	G	C	C	A	G	G	A	C	C	C	G	C	C	C	G	A	G	C	T	C	C	T	G	C	G	T	G	G	C	A	A	G	T	C	T	G	A	C	C	A	C	C	C	A	C	C	G	G	T	T	A	C	C	G	A	C	G	C	G	G	G	T	C	C	T	T	A	T	G	C	G	A	G	C	G	C	T	A	A	A	T	G	C	C	G	T	C	T	G	C	G	C	T	C	G	C	G	G	T	A	C	C	C	C	C	A	G	A	T	A	A	G	A	C	C	G	C	G	G	C	G	A	G	T	C	C	G	C	C	T	G	C	G	C	C	C	G	G	C	G	T	A	T	C	G	C	-	C	T	C	G	T	C	G	A	C	C	G	G	C	G	G	C	C	C	G	G	C	C	C	C	C	C	G	A	T	C	A	T	C	G	A	G	C	T	G	C	A	A	C	C	G	G	A	A	C	A	G	A	G	T	T	C	G	-	C	T	G	T	C	G	C	C	G	A	C	A	A	T	G	C	C	C	G	A	C	G	G	T	C	G	C	T	C	A	C	A	C	A	A	G	C	G	C	C	G	G	C	T	C	C	A	C	T	C	T	G	C	A	C	C	G	C	G	G	G	C	G	T	G	G	C	T	G	G	C	G	C	G	C	G	C	G	G	C	G	A	A	C	T	G	G	T	G	C	A	G	C	C	G	C	A	T	A	T	A	G	A	T	G	A	C	G	A	T	G	C	T	C	G	G	T	G	G	C	C	C	T	C	T	G	C	C	C	G	G	C	C	G	T	C	T	C	T	C	A	C	G	A	G	G	C	T	C	C	A	G	T	C	C	G	G	G	G	T	G	A	T	C	G	G	G	C	G	A	C	C	A	G	C	C	A	G	G	C	C	G	A	A	G	T	C	C	A	A	C	G	G	C	G	C	C	C	C	G	C	T	A	G	A	A	C	C	T	G	C	C	A	C	G	G	G	G	G	G	C	G	C	T	G	A	G	C	C	C	G	C	G	G	C	C	C	G	G	G	G	C	A	T	A	T	G	G	C	G	C	C	A	C	T	A	C	A	A	T	C	C	A	A	G	A	C	C	A	A	C	C	A	A	C	C	A	C	G	A	A	G	C	T	G	G	C	G	C	C	G	C	C	G	C	G	G	G	C	C	A	A	G	G	G	A	C	C	G	T	T	G	T	C	G	C	A	C	C	G	C	G	G	T	T	A	C	G	C	C	C	C	T	C	C	G	C	G	C	C	T	T	G	C	G	T	G	G	G	G	A	C	A	C	A	C	A	G	G	G	C	G	C	G	G	A	G	G	G	C	G	T	G	C	C	G	G	C	G	C	G	C	C	G	C	C	A	T	G	C	T	A	A	A	C	A	C	C	G	C	G	C	G	G	T	G	C	G	G	G	C	G	G	G	G	G	A	C	G	G	G	G	G	G	A	T	T	C	A	G	C	A	G	A	G	G	G	G	G	A	C	T	G	G	C	G	G	C	C	C	A	C	A	C	T	C	T	C	A	C	G	T	A	C	A	A	A	C	C	G	T	-	C	A	C	C	A	C	G	C	A	C	G	C	C	G	C	A	C	T	C	A	G	C	C	A	G	C	T	G	G	G	C	A	G	G	T	G	T	A	G	T	G	T	A	T	C	G	G	C	A	A	T	C	C	T	T	C	C	C	A	C	G	G	C	C	C	G	C	C	C	C	G	C	A	A	T	A	C	A	C	C	C	T	C	G	C	C	C	G	G	A	G	C	G	G	C	G	G	C	G	G	C	T	T	T	A	C	A	G	C	C	C	G	C	C	G	A	C	T	C	A	C	G	C	C	T	C	A	C	C	C	G	C	T	G	C	C	C	G	T	C	C	T	T	A	G	C	C	G	A	G	G	C	C	A	G	G	C	C	T	G	T	G	G	G	G	A	G	A	T	T	A	T	G	G	G	C	C	C	C	C	G	A	C	C	G
IndividualHO_483	C	C	G	G	G	G	G	C	C	C	G	C	A	G	C	C	C	C	C	A	G	G	C	G	A	G	C	T	G	G	C	T	G	C	G	C	A	G	C	C	G	C	T	A	G	T	A	C	G	C	T	C	C	C	T	C	A	C	G	C	C	C	A	T	G	G	G	T	C	A	C	T	C	T	G	C	G	A	C	T	G	C	G	C	C	T	A	T	T	C	C	G	T	C	T	C	C	A	G	C	T	T	G	C	G	G	A	G	A	G	T	G	G	C	T	G	G	C	A	G	G	G	G	G	G	C	G	C	T	G	G	C	T	C	C	C	G	A	A	G	G	G	A	G	G	G	G	T	C	G	G	G	A	C	T	C	G	G	G	T	G	A	A	G	G	C	G	G	C	G	C	G	A	G	A	G	G	A	C	A	A	T	C	A	C	C	G	C	A	C	G	T	C	T	G	G	G	C	G	T	A	C	G	C	G	C	G	C	G	A	A	C	G	G	T	T	G	T	A	C	C	T	C	G	T	C	G	T	C	C	G	G	C	G	A	T	C	G	T	A	G	A	C	A	A	T	G	C	T	A	T	C	C	G	G	C	A	G	G	G	C	C	A	G	C	C	G	C	C	G	C	C	T	C	C	G	C	G	A	G	G	T	A	A	C	T	C	G	C	C	G	T	A	G	C	C	C	C	T	A	A	C	T	A	G	G	G	C	C	T	G	T	G	G	G	G	A	C	A	A	C	C	T	G	C	G	T	G	A	G	T	C	G	C	T	C	C	G	G	C	G	A	T	G	G	C	C	T	C	C	C	A	C	T	G	A	G	C	C	C	A	G	C	C	G	T	C	C	C	G	A	G	C	A	T	G	G	G	G	T	C	G	A	A	G	C	G	C	G	A	T	G	A	C	G	G	C	A	C	C	G	G	C	T	G	G	C	A	G	C	G	G	G	A	C	G	G	C	C	T	C	C	C	G	C	T	G	C	T	G	C	T	G	G	C	A	C	C	A	T	C	T	C	C	G	A	G	G	G	A	G	A	A	C	T	C	C	C	T	C	T	C	T	G	C	G	C	C	G	G	G	C	C	-	G	C	C	C	C	G	C	T	G	C	G	C	T	C	T	T	C	G	G	G	C	G	C	A	C	A	A	G	G	C	G	G	G	G	G	C	C	G	T	A	C	G	G	C	G	T	C	G	G	C	C	T	G	C	A	A	C	A	C	T	G	T	G	T	G	C	C	C	G	C	G	C	A	G	T	C	C	-	G	C	A	C	T	C	G	G	G	C	C	C	G	A	G	G	C	G	G	C	G	G	C	C	G	G	G	C	T	G	G	G	T	G	T	G	A	G	G	G	C	C	G	T	C	C	G	C	T	G	G	G	C	T	C	C	C	C	T	T	C	G	G	T	T	C	G	T	G	G	G	C	G	C	A	A	C	C	C	C	T	C	G	C	G	A	C	T	C	G	T	C	C	C	C	C	G	A	G	C	A	C	C	C	G	G	A	G	A	G	G	C	C	A	C	T	C	G	A	G	C	C	C	C	G	C	C	G	A	C	C	A	T	C	G	C	C	T	C	G	G	C	G	G	T	A	C	C	G	G	G	T	G	C	C	G	C	C	A	T	G	T	A	G	G	C	C	C	G	A	G	G	C	T	G	A	C	C	A	T	T	C	T	G	C	C	C	T	C	C	A	C	A	G	C	G	T	C	C	C	A	T	G	C	T	G	C	G	G	G	A	T	G	C	A	C	G	G	G	A	A	G	A	C	A	G	C	G	C	C	T	A	G	T	A	C	A	G	G	C	G	G	G	A	C	T	C	G	C	C	G	T	C	A	C	T	C	A	A	C	C	A	C	G	C	G	C	C	G	C	G	C	C	C	G	A	G	G	G	G	C	G	C	T	C	T	A	C	A	A	G	C	C	A	C	A	C	A	G	T	G	C	G	G	A	G	C	C	G	A	G	G	C	A	G	G	C	C	C	C	C	T	C	G	T	C	G	C	G	C	T	C	C	C	G	C	G	A	C	G	T	C	C	C	G	G	G	A	T	C	C	C	C	A	T	G	A	C	T	T	C	C	C	T	T	C	T	G	T	G	C	A	C	T	C	T	G	T	C	C	A	G	G	A	T	T	T	A	A	G	C	T	C	T	A	C	C	C	G	T	C	G	T	T	G	G	G	C	A	G	C	C	G	C	C	C	G	T	C	T	C	G	G	A	C	G	C	A	G	C	C	C	G	A	T	T	A	C	G	T	T	G	G	C	G	G	A	T	C	C	A	T	C	C	C	C	C	G	G	G	C	C	T	C	G	C	G	A	G	G	G	C	A	C	A	C	A	C	C	G	A	T	G	C	G	C	T	G	G	C	C	C	T	C	T	G	C	C	C	C	C	A	A	G	C	C	G	A	C	G	A	C	C	C	G	G	G	T	T	T	C	C	G	C	A	C	C	T	G	T	A	C	C	G	A	G	T	C	T	G	G	A	C	G	C	T	G	T	G	T	G	C	C	C	C	T	C	A	C	T	T	A	G	G	A	T	C	G	A	G	T	G	C	G	C	T	G	G	A	G	C	C	C	G	T	C	C	C	T	C	T	C	C	G	T	A	A	C	G	G	A	A	T	T	G	C	C	G	G	C	G	G	C	A	C	G	C	G	C	C	C	C	A	G	G	G	C	T	C	C	A	C	A	C	T	T	A	C	C	T	C	C	A	A	C	A	C	C	A	G	G	C	T	C	A	C	C	T	C	T	T	G	T	G	C	C	G	A	G	T	A	C	C	T	C	G	T	T	C	T	T	G	C	A	G	C	G	G	C	A	G	C	A	-	G	G	C	G	A	G	A	A	C	A	C	C	C	C	C	G	C	C	G	A	G	G	C	A	T	G	C	A	G	A	G	A	G	C	A	A	C	C	C	G	G	G	C	G	T	C	G	C	A	C	A	C	C	G	A	G	G	C	G	A	C	G	A	G	A	A	T	G	G	G	C	T	G	G	G	T	C	C	A	C	C	G	C	G	G	G	T	T	C	A	C	G	C	A	T	C	C	G	C	C	C	G	G	C	G	T	A	G	G	C	G	C	C	G	C	A	C	G	C	C	C	G	G	C	T	G	A	G	G	C	C	A	A	C	C	G	G	A	G	G	A	T	G	G	A	G	G	C	T	C	A	G	G	G	T	G	T	G	G	A	G	G	G	T	G	A	G	T	G	G	A	G	C	C	G	C	C	A	G	T	G	C	C	C	G	A	G	T	G	C	A	A	C	A	G	G	G	G	G	C	G	G	T	G	T	C	A	A	A	C	G	C	G	G	G	G	C	G	C	G	G	T	T	C	C	T	C	T	C	C	G	C	A	C	T	G	C	T	G	C	C	G	T	C	A	T	C	G	G	G	C	C	C	C	G	T	C	A	C	A	T	G	G	C	C	T	C	G	G	A	C	T	A	C	T	C	A	G	T	C	T	T	A	A	T	C	C	G	C	C	G	T	T	T	A	G	C	G	G	C	C	C	T	G	T	G	C	C	C	C	G	G	A	G	C	G	T	G	G	G	C	G	C	G	A	T	G	A	T	A	A	C	G	G	T	A	G	T	T	T	G	T	A	C	G	G	C	G	G	G	G	T	G	A	G	G	G	G	T	G	C	G	T	C	C	C	C	C	G	G	C	T	A	C	C	C	G	C	T	G	C	G	A	C	A	C	C	A	A	A	A	T	A	G	A	T	G	G	A	G	C	G	G	C	G	C	G	C	G	C	C	C	C	G	G	G	T	T	C	G	G	C	A	G	T	G	T	A	C	C	G	A	G	C	A	G	T	G	G	A	C	G	G	T	C	C	C	G	C	G	G	G	C	T	G	G	G	G	T	G	C	G	T	G	A	C	G	C	C	C	A	G	C	G	G	A	G	G	C	C	C	C	A	C	C	C	T	G	C	C	C	C	T	G	G	G	G	A	G	G	A	A	C	G	T	C	C	C	G	G	T	T	A	A	C	T	C	T	G	G	G	C	G	T	G	C	T	T	C	T	C	C	T	T	C	C	C	T	G	C	C	G	C	C	C	A	G	G	G	C	G	G	C	C	A	T	C	C	C	C	C	C	C	C	T	C	C	G	T	T	G	C	T	T	C	G	A	T	C	G	C	G	C	C	G	C	C	C	T	T	C	G	C	T	T	C	C	C	C	T	G	G	A	C	G	C	A	T	C	G	T	T	A	G	G	C	C	T	T	C	C	T	T	C	C	C	G	G	G	C	G	C	G	C	G	C	C	T	T	G	G	C	C	C	G	G	A	C	G	A	G	G	G	C	A	G	C	G	C	G	C	G	G	C	G	A	C	T	G	G	G	C	G	G	T	G	C	C	C	C	T	G	G	T	C	C	T	G	T	C	G	C	C	C	C	C	C	C	G	C	G	G	G	C	G	G	G	C	G	G	G	C	G	G	G	G	C	G	C	C	G	G	T	T	C	A	C	G	C	G	A	C	C	G	A	G	G	A	T	G	A	A	C	G	C	C	G	A	G	C	G	G	C	G	A	C	G	A	A	G	A	G	G	C	T	A	C	G	T	A	C	G	T	G	G	G	G	C	G	C	G	G	C	A	G	C	C	T	C	A	G	C	C	C	C	T	T	C	C	C	G	G	C	T	C	G	G	A	T	C	G	C	T	G	C	G	C	T	T	G	C	C	G	C	A	A	T	C	A	G	C	G	C	G	G	G	C	G	C	A	C	C	A	A	G	G	G	T	G	C	A	C	C	G	C	C	G	C	A	G	G	C	G	G	C	C	T	G	C	G	C	G	T	C	G	G	G	G	C	C	T	G	C	C	C	A	A	C	G	C	C	G	A	C	T	G	G	G	G	C	G	C	C	A	A	C	G	G	A	G	T	C	C	G	T	C	G	T	C	T	A	G	G	G	C	G	G	G	A	G	G	G	G	C	C	G	T	A	C	G	G	G	A	G	G	A	G	T	G	A	A	G	A	T	C	T	T	G	G	A	A	G	C	G	G	C	G	A	G	T	C	G	C	G	G	C	C	C	T	T	A	C	C	G	A	-	C	C	G	G	T	C	T	C	G	C	C	G	C	G	G	G	G	C	A	G	C	C	G	A	C	T	C	C	G	T	A	G	T	G	G	T	G	G	A	A	C	T	C	G	C	C	G	C	A	C	A	C	G	G	A	A	C	C	C	G	A	C	G	G	C	T	G	A	T	A	A	T	G	G	A	C	A	C	G	G	C	C	A	C	T	T	G	C	C	A	C	C	G	C	C	G	A	C	C	A	A	C	G	T	A	G	G	G	C	C	G	G	G	G	C	C	C	C	A	T	T	T	A	C	C	C	G	C	A	C	G	T	T	G	C	G	T	T	T	G	T	A	T	G	G	A	T	C	C	A	C	T	T	G	C	C	C	C	G	C	C	G	T	A	G	C	G	A	C	G	G	T	C	A	C	T	A	T	T	A	C	C	G	G	C	A	A	C	C	A	C	C	G	G	T	G	C	G	C	C	C	C	G	C	C	A	C	G	G	G	C	T	G	C	A	C	A	A	G	A	G	C	G	G	C	A	T	C	C	T	C	C	A	C	G	G	C	G	T	G	G	C	G	T	G	G	A	A	T	T	C	G	T	G	G	T	A	C	T	G	C	G	C	C	G	G	T	C	G	C	G	T	C	C	C	C	T	T	C	G	G	C	G	C	C	G	A	A	T	A	G	C	G	G	G	C	C	G	T	G	G	A	C	G	A	A	C	G	T	G	G	G	C	G	C	G	T	G	C	C	A	C	T	C	G	C	C	A	C	A	C	G	A	C	G	C	C	A	G	G	C	G	C	T	G	G	G	C	G	C	C	C	A	C	A	A	A	C	G	C	C	C	G	C	A	A	G	C	A	T	G	C	C	C	T	A	C	A	G	G	C	G	A	C	T	C	G	G	C	G	G	C	G	G	G	A	C	C	G	C	A	T	A	T	C	G	T	C	C	T	G	G	C	A	G	G	T	G	C	C	G	G	G	C	G	T	C	C	C	C	G	C	T	A	T	G	G	G	A	C	C	G	G	C	C	G	A	G	C	T	C	-	C	C	G	G	C	T	G	G	C	C	G	A	G	T	G	T	C	G	G	C	G	T	G	G	T	T	C	G	C	G	C	A	G	T	A	T	C	G	C	G	G	C	A	G	G	G	C	T	G	C	G	C	G	C	G	G	A	G	G	G	C	C	G	C	C	G	A	G	G	C	T	G	G	A	C	T	C	C	C	G	G	G	C	C	G	C	G	C	C	G	G	T	G	T	C	C	A	G	C	G	C	C	T	G	C	G	T	C	G	C	T	T	G	C	T	T	C	G	C	G	A	T	T	T	C	C	T	C	C	T	C	C	A	C	G	C	T	G	G	C	T	T	C	C	A	C	G	A	T	G	C	G	G	G	T	C	C	G	G	G	T	T	C	A	T	A	C	C	C	T	G	A	G	G	G	G	A	T	C	A	T	G	C	C	C	C	T	T	A	G	G	C	G	A	C	T	G	T	T	G	G	T	C	G	C	C	G	C	A	G	C	C	G	C	G	G	G	G	T	T	A	G	G	C	C	A	G	C	C	G	A	C	G	C	C	G	G	C	G	A	C	C	C	C	G	A	T	C	T	G	C	C	G	C	C	G	G	C	T	G	C	C	G	A	C	T	A	G	A	A	C	C	C	A	C	C	C	C	T	G	C	G	G	C	G	A	C	C	T	A	G	C	C	G	C	C	A	G	G	T	G	T	C	C	G	C	C	G	A	G	G	C	C	C	G	G	T	G	G	G	C	G	T	C	A	C	G	A	T	T	C	C	G	G	G	G	A	C	C	C	C	G	C	C	C	G	C	G	A	G	G	G	A	C	G	T	T	C	C	C	A	T	G	C	T	A	T	C	A	A	C	A	T	T	C	T	G	G	G	A	C	G	T	A	T	C	G	A	T	A	C	G	C	G	C	G	C	C	A	G	C	C	G	G	T	T	A	G	G	C	G	T	T	G	G	A	G	C	C	T	T	A	T	T	C	G	T	T	T	T	C	C	C	C	C	G	G	C	C	G	G	C	T	G	G	T	C	G	C	G	T	C	G	C	G	T	A	C	G	G	C	C	G	C	C	C	G	C	C	G	C	G	A	G	T	G	T	C	T	T	A	C	C	C	C	C	G	C	G	C	G	C	A	C	C	C	C	C	G	G	G	G	G	C	C	C	T	A	A	G	C	G	G	G	C	C	T	A	A	C	G	G	C	C	G	G	T	C	T	C	G	T	A	C	A	G	G	C	G	G	A	G	G	T	C	G	G	A	T	G	C	T	A	C	A	A	C	C	T	C	C	C	G	G	A	C	C	C	G	A	A	A	C	-	C	G	C	C	C	G	G	G	T	G	A	G	T	A	C	A	C	C	C	C	C	G	A	G	T	A	G	C	C	C	C	T	C	G	G	A	C	A	G	A	C	C	C	A	G	T	T	C	A	C	G	C	C	G	G	C	C	T	T	G	C	C	A	A	T	A	G	G	T	T	G	C	G	A	C	T	G	G	A	T	C	G	T	C	G	A	C	C	A	A	C	G	G	A	G	C	A	C	G	C	G	A	C	C	G	G	A	C	A	G	C	G	T	C	G	G	A	G	C	A	G	C	G	G	A	C	G	C	C	A	G	G	C	G	C	T	A	G	C	A	C	C	T	C	C	G	G	C	C	G	A	C	C	A	T	G	C	C	T	C	C	C	G	C	C	C	G	A	G	T	G	T	C	C	C	C	G	T	C	C	C	A	T	T	C	C	G	C	G	C	G	C	C	C	G	T	G	C	C	G	G	C	G	T	C	G	C	G	G	G	T	C	A	C	T	C	C	C	C	C	T	G	A	T	C	C	G	C	G	G	C	A	G	A	T	A	A	C	A	C	C	C	G	T	T	A	G	G	A	G	C	G	A	G	T	C	G	T	T	G	C	C	C	C	A	C	G	C	G	G	C	C	G	G	T	T	G	G	G	G	C	G	C	T	G	A	A	G	C	C	A	C	G	T	C	C	G	T	G	G	G	G	C	G	C	C	C	C	T	A	G	G	A	G	C	T	G	C	G	G	A	G	C	G	C	C	G	C	A	G	T	G	G	G	G	C	C	T	C	C	C	G	G	G	A	G	C	T	C	G	G	C	T	G	G	G	G	G	T	C	T	C	C	C	C	G	G	T	C	G	T	C	C	T	T	C	C	C	C	C	T	T	C	G	C	C	G	A	C	C	C	G	C	C	A	C	C	C	G	G	G	A	C	C	T	C	G	C	C	A	G	G	C	C	G	G	G	T	A	G	C	T	G	G	A	C	C	G	C	G	G	C	C	A	C	C	T	A	T	A	G	C	G	G	G	A	G	G	C	C	C	G	G	C	G	C	C	C	C	C	G	C	G	T	G	C	G	G	A	G	G	G	A	G	T	G	C	G	C	T	T	C	A	T	C	C	G	T	T	G	C	G	G	C	C	C	T	C	G	C	G	C	G	C	C	G	T	G	T	G	C	C	G	G	C	T	A	C	G	T	G	C	C	G	T	T	C	C	T	C	C	G	T	C	G	C	C	G	C	A	G	T	C	G	C	T	C	G	C	G	G	C	T	G	G	C	C	G	T	C	C	T	C	C	G	C	A	T	C	C	G	T	G	A	C	C	G	T	C	C	C	C	T	A	G	C	G	C	G	C	G	G	T	G	C	C	G	T	A	C	A	C	G	G	A	C	A	-	G	C	G	C	G	T	G	G	C	G	G	T	C	C	C	C	C	C	A	C	G	A	G	G	G	G	C	G	C	C	G	G	G	T	G	G	A	G	G	C	G	G	G	G	C	C	G	C	C	C	G	C	G	C	C	T	A	C	G	G	C	C	C	C	C	T	A	G	G	C	C	T	A	C	G	T	A	C	G	C	C	G	C	C	C	A	C	G	G	C	G	C	G	T	G	T	A	C	C	T	C	G	G	G	G	A	A	C	C	T	C	C	G	C	T	G	T	A	G	C	C	C	C	T	T	C	G	T	T	C	A	C	T	C	A	T	G	C	C	C	C	C	G	C	C	G	C	C	G	C	C	A	C	C	C	G	G	A	G	C	G	C	G	G	C	-	G	T	G	T	T	C	C	C	C	T	C	T	C	G	A	G	G	G	T	T	C	C	C	C	G	T	C	T	C	G	T	C	G	A	A	C	C	T	C	C	T	C	G	C	A	A	C	T	C	G	C	G	T	C	C	T	T	G	C	A	G	C	G	C	C	G	T	A	G	C	A	C	C	A	G	G	G	C	G	G	C	C	C	A	G	C	A	C	A	T	C	C	G	C	G	C	C	C	G	C	G	T	C	C	A	T	C	C	A	A	C	C	T	C	G	A	C	C	C	G	C	C	A	G	C	G	C	C	C	C	T	C	G	T	C	G	C	C	C	-	C	G	A	T	G	C	C	T	G	C	C	C	A	G	C	C	C	C	C	C	C	G	T	C	C	C	G	C	T	C	C	A	C	T	G	C	C	C	G	C	C	G	T	G	C	C	T	A	C	G	T	G	C	G	G	T	T	G	C	G	C	C	C	C	T	G	C	C	G	C	T	T	C	C	G	G	T	G	T	G	G	C	T	G	C	C	C	G	G	G	T	G	A	G	G	T	G	C	G	C	G	T	T	G	C	G	G	C	G	C	G	T	G	T	G	T	G	C	T	C	A	G	C	C	G	C	G	T	C	T	G	G	C	C	A	A	G	C	G	G	A	T	C	T	G	A	G	T	A	T	C	A	A	G	T	A	A	T	C	G	G	T	C	C	C	C	G	C	A	C	C	G	T	C	G	G	T	C	G	T	A	C	G	C	G	C	T	G	C	C	G	A	A	A	G	C	G	G	T	G	G	A	T	C	T	G	G	C	C	G	G	G	A	C	A	G	G	C	G	C	A	G	G	G	A	C	C	A	G	G	C	G	A	C	G	G	G	A	C	G	A	G	G	G	C	T	G	C	C	C	G	C	C	T	C	C	T	T	C	C	G	G	G	G	G	A	C	C	A	G	C	A	G	G	G	C	G	T	C	G	C	A	G	C	C	A	T	C	T	G	T	C	G	A	C	C	G	G	C	C	T	A	T	A	G	G	G	C	C	G	C	C	C	C	C	C	G	C	C	C	T	C	T	G	T	G	A	C	T	T	T	A	G	A	C	G	C	C	A	C	T	T	C	C	C	G	C	A	T	C	G	G	G	T	A	C	C	G	C	C	C	G	G	C	T	C	G	C	C	C	G	A	C	G	G	C	G	C	A	C	G	G	C	T	C	A	C	C	G	C	C	C	T	G	G	G	C	A	C	A	C	C	G	T	C	G	C	C	G	C	A	T	C	T	C	C	C	G	G	T	C	T	C	C	C	C	G	C	C	C	G	G	C	T	G	G	C	G	A	G	C	A	T	T	A	G	T	T	G	C	T	G	C	G	C	A	T	C	G	G	G	G	T	T	C	G	C	C	C	C	G	G	C	C	G	C	G	T	A	G	G	G	C	G	G	C	C	G	G	C	G	C	G	T	C	G	T	G	A	G	G	G	T	C	G	T	C	C	G	C	C	A	A	T	A	A	T	G	T	T	G	C	T	G	T	C	G	A	C	C	T	G	C	G	C	A	A	G	G	G	A	A	A	C	A	C	G	T	G	G	T	G	T	G	C	G	C	C	C	T	C	C	C	T	A	T	C	G	G	G	G	C	C	C	T	G	G	C	C	T	G	C	G	G	G	G	T	G	T	T	C	T	G	C	C	C	G	A	G	C	G	G	G	C	G	C	G	C	T	A	A	A	G	C	C	C	G	T	C	G	C	G	C	C	C	A	C	G	G	G	G	G	G	A	A	G	C	G	C	G	G	C	A	C	A	G	C	G	T	T	C	C	C	G	G	C	C	C	C	G	T	G	G	G	C	G	T	G	C	C	T	C	G	C	C	T	C	C	G	A	C	C	C	T	C	C	C	G	A	G	G	T	T	G	T	T	G	C	C	C	C	G	C	C	T	C	C	T	T	T	C	G	C	C	T	G	G	C	T	T	T	C	C	C	T	G	A	C	T	G	C	C	T	C	A	G	G	C	G	C	G	C	C	T	C	C	G	C	C	C	C	C	T	C	C	C	C	C	T	C	C	T	C	G	G	C	C	C	G	T	C	G	C	C	G	C	C	C	A	C	A	C	A	T	C	C	C	A	C	C	C	T	C	C	G	A	G	C	C	G	C	G	C	C	C	C	G	C	C	G	C	G	G	G	G	C	A	G	C	C	G	C	A	C	C	G	C	C	G	G	T	G	G	C	C	A	C	C	G	G	C	G	C	C	G	T	G	G	T	G	T	G	C	G	A	C	C	G	C	G	C	G	C	C	A	A	G	G	A	C	G	C	G	A	C	T	C	G	C	C	C	G	A	G	C	T	G	G	G	T	G	T	G	A	G	G	G	A	G	C	G	G	G	C	T	C	G	A	G	G	G	G	A	C	G	C	A	A	G	G	G	C	G	G	G	C	G	C	C	C	G	T	C	G	G	G	C	G	C	G	G	C	T	C	G	A	G	G	C	C	C	C	G	T	A	T	T	C	G	C	C	C	T	T	C	A	G	G	C	A	G	G	C	G	C	G	T	G	C	G	G	G	G	T	C	G	C	G	A	G	T	G	C	G	A	T	G	A	G	G	A	A	T	A	G	G	T	C	T	G	C	C	C	C	G	G	G	G	A	C	A	C	T	C	C	T	G	G	G	G	G	T	T	G	A	G	G	G	G	G	T	T	A	A	T	C	C	G	G	T	A	G	G	T	C	G	C	G	G	G	C	A	T	C	A	G	G	A	C	A	C	T	C	C	C	G	G	C	C	C	G	G	G	T	T	G	C	C	C	G	G	G	G	G	G	G	G	A	T	G	A	T	G	G	G	C	G	T	G	C	C	A	C	A	C	A	C	T	G	C	G	C	G	C	T	C	G	C	C	G	G	G	T	T	C	A	G	C	C	A	C	G	C	C	G	C	T	C	A	C	A	T	A	G	T	C	C	G	G	C	G	A	T	C	A	G	C	G	A	T	C	G	C	G	G	C	G	C	C	C	C	G	G	T	C	A	C	G	G	G	-	T	C	T	A	T	C	C	G	G	C	C	G	T	C	A	G	C	A	A	C	G	T	G	A	G	A	C	G	C	G	T	T	C	C	G	G	C	G	G	C	T	C	A	G	C	G	C	G	T	C	-	G	A	T	C	G	G	G	G	C	T	A	A	G	C	C	C	C	G	G	C	T	G	C	G	G	C	C	C	G	A	G	C	C	G	T	T	A	A	T	T	G	G	C	T	A	G	G	C	G	G	G	C	C	C	C	C	G	A	G	G	T	G	G	G	C	A	C	G	T	A	T	T	C	C	T	A	G	C	C	T	T	C	G	C	G	C	A	G	C	A	T	T	C	A	A	G	A	C	T	G	C	G	G	T	T	C	G	T	C	C	T	C	C	-	A	A	C	A	C	A	G	G	T	T	C	A	G	C	T	T	A	T	G	G	C	T	C	G	T	C	G	G	G	C	C	A	A	C	T	C	A	C	G	A	T	T	C	A	C	A	C	C	C	G	A	T	C	A	G	C	G	A	G	C	C	C	G	C	G	C	T	G	G	A	C	G	G	G	C	G	-	-	-	-	G	T	C	C	C	A	C	C	C	A	G	C	C	C	C	C	G	G	A	G	C	G	C	G	C	C	C	G	G	C	C	G	G	G	G	A	C	C	C	A	G	C	G	C	G	T	G	A	T	T	A	A	G	C	G	G	G	C	G	G	C	T	G	C	C	C	G	C	G	G	G	T	T	C	C	G	C	A	G	G	C	C	C	C	G	G	C	T	C	G	T	G	G	C	C	T	G	C	T	T	A	C	A	C	C	A	G	A	C	T	G	G	G	A	C	C	T	G	T	G	G	G	G	G	C	G	C	G	C	C	C	G	C	C	G	G	T	C	A	G	C	G	G	A	G	G	G	G	C	G	C	C	C	A	G	G	C	T	G	C	A	C	T	T	G	A	C	G	G	C	A	G	T	T	A	A	A	T	T	T	A	G	G	T	C	C	C	G	T	C	C	C	G	C	G	A	G	C	G	T	C	G	G	T	G	G	G	C	C	T	A	A	A	G	A	G	T	C	G	C	T	C	G	T	A	T	T	C	C	G	T	G	C	A	T	A	A	G	C	G	C	C	C	G	T	G	T	G	G	C	G	G	C	A	C	G	A	G	C	G	G	A	A	G	C	G	G	T	T	C	T	A	G	C	G	T	C	C	G	C	T	A	G	G	T	C	G	G	G	C	A	G	C	C	G	C	G	C	G	C	G	A	C	C	G	G	A	C	T	C	C	C	C	T	G	C	T	G	G	C	G	G	C	G	C	C	C	C	G	A	T	G	G	T	C	G	G	C	G	C	G	G	G	C	C	C	G	C	G	C	A	G	A	C	T	C	T	G	G	C	C	C	G	G	T	C	G	T	C	C	G	A	T	C	G	C	G	G	C	C	T	G	G	A	A	T	C	G	C	C	G	C	T	C	G	G	C	T	C	A	T	C	C	G	C	G	T	A	T	G	T	C	G	A	T	A	C	G	C	G	C	C	C	C	C	A	A	C	G	A	A	G	G	G	C	G	G	G	A	C	G	G	G	C	T	C	A	T	C	C	G	C	G	C	C	C	C	C	G	G	G	G	A	C	G	C	C	C	G	C	A	G	G	A	A	A	A	C	C	G	G	G	C	G	T	C	T	A	A	T	C	G	A	T	T	T	A	G	G	G	T	C	T	G	T	C	G	A	G	C	G	T	C	C	T	C	G	G	C	C	C	T	G	T	C	G	T	T	C	G	G	C	C	C	T	T	A	G	G	A	A	G	G	C	G	C	G	C	G	C	C	G	T	C	G	G	T	T	G	T	G	G	T	C	G	C	G	A	T	C	G	G	C	G	G	C	G	G	C	C	G	A	C	A	G	G	G	G	G	G	G	G	T	G	C	G	C	G	A	G	C	T	C	G	A	G	G	C	G	C	C	G	C	G	C	T	C	G	T	C	A	G	G	G	C	C	C	C	G	G	G	T	C	G	A	G	C	G	A	C	G	T	T	A	C	C	A	T	C	A	G	C	G	T	G	G	T	G	T	C	T	C	G	G	C	T	G	G	G	C	G	G	C	G	T	A	G	G	G	C	T	A	A	G	A	C	C	C	G	G	A	T	T	C	G	T	T	C	C	G	G	A	A	C	C	G	G	G	G	C	T	T	G	G	G	G	G	G	G	C	A	C	C	C	C	G	G	C	C	C	G	C	G	A	A	C	G	C	G	G	G	T	G	G	G	C	A	C	G	G	G	T	G	G	C	C	G	G	C	C	A	G	A	C	C	C	G	C	G	C	T	C	G	C	G	T	T	C	G	C	C	G	G	G	C	T	G	G	A	G	C	T	A	C	C	G	G	C	G	C	G	C	G	C	G	G	G	G	T	G	G	G	G	G	G	A	T	C	G	C	G	T	C	C	C	T	G	G	G	G	C	C	G	C	C	G	C	A	G	C	A	C	G	A	G	T	A	G	T	A	G	C	G	G	A	C	G	C	T	C	G	C	G	G	G	G	G	A	G	C	T	C	C	G	G	C	G	C	T	T	C	C	T	A	A	A	G	A	G	A	G	G	A	T	C	C	C	A	A	G	G	G	A	C	T	C	G	C	A	G	G	G	T	G	C	T	C	A	T	C	C	G	T	C	C	A	C	A	A	C	C	G	T	A	G	C	G	C	C	C	G	C	A	T	C	T	T	C	C	G	T	G	C	A	T	C	A	C	G	C	C	A	T	C	C	A	T	C	G	G	G	G	C	C	G	A	G	C	G	T	G	C	G	C	C	G	A	C	A	C	A	G	C	G	G	A	G	C	T	G	C	C	C	C	A	T	C	G	C	A	G	G	G	G	C	G	G	T	G	G	G	C	A	C	C	T	C	G	G	C	C	G	T	G	G	T	A	T	G	G	A	C	C	G	A	C	G	T	T	A	G	C	C	G	G	G	G	C	T	G	G	C	C	C	G	C	T	G	C	G	C	G	G	G	G	G	G	T	G	G	T	T	C	C	G	C	G	T	G	G	G	A	G	C	G	A	C	T	A	A	C	A	A	G	G	T	G	C	C	C	G	A	T	G	T	G	C	T	C	T	G	A	C	C	C	G	C	T	C	G	G	C	C	T	C	G	T	C	G	C	C	G	G	T	T	G	G	T	G	A	A	A	T	C	A	A	T	C	G	G	C	G	G	C	G	C	T	C	G	T	C	G	G	T	G	C	A	C	C	A	G	T	T	C	C	G	G	A	A	C	A	G	G	G	G	G	C	G	T	G	A	C	C	G	A	G	A	C	C	A	C	T	C	C	C	G	C	G	G	A	C	C	G	C	T	C	G	C	C	G	G	G	C	A	C	G	C	A	G	T	C	C	A	T	C	C	A	T	C	G	C	C	G	C	C	G	G	G	C	A	G	G	T	C	T	A	G	G	C	G	C	C	A	C	G	C	A	C	T	C	C	C	C	A	C	G	T	C	T	C	C	A	G	T	C	C	C	G	G	G	G	T	G	G	A	C	G	C	G	G	T	C	G	C	G	T	A	G	G	G	G	A	A	A	C	T	C	A	G	G	G	A	C	A	A	T	T	C	C	G	C	G	G	C	T	G	C	C	A	G	A	C	G	C	G	G	C	C	G	T	G	C	C	C	C	C	G	G	G	A	C	C	G	C	G	G	T	C	G	G	A	G	G	T	C	C	A	C	G	G	G	C	G	T	G	G	C	C	A	C	C	G	G	C	C	G	G	C	C	G	T	G	C	G	A	T	G	C	C	T	A	A	T	G	A	C	A	A	G	C	C	A	A	C	C	C	C	G	C	G	C	T	G	C	G	C	G	C	G	C	A	C	T	G	C	G	C	C	G	C	A	G	C	C	C	A	A	G	C	G	G	G	C	T	T	A	T	T	C	C	G	G	T	G	C	T	G	C	C	A	G	G	G	G	C	C	G	C	G	A	T	A	G	T	G	C	G	C	G	A	A	T	T	C	C	C	G	G	T	G	C	T	G	C	G	C	C	T	T	A	T	A	G	C	A	T	C	T	C	C	C	G	G	C	A	T	C	C	G	G	C	G	G	C	C	G	C	G	C	G	G	C	G	C	C	T	G	C	C	G	G	T	A	A	A	G	T	G	G	T	C	C	G	G	C	C	G	T	C	C	C	A	C	G	C	G	C	T	A	G	G	G	G	C	C	A	G	A	C	T	C	A	G	G	G	G	G	T	A	T	C	C	C	T	G	A	C	G	T	C	G	G	T	G	C	G	G	G	A	T	T	G	A	G	G	C	A	C	T	C	G	C	C	C	G	T	A	G	C	G	C	G	G	C	G	G	C	C	C	G	G	C	T	G	C	C	T	T	A	C	C	C	G	C	G	T	C	C	C	A	C	C	G	T	A	A	G	C	A	G	A	C	A	G	T	A	G	C	A	A	A	T	A	T	G	A	C	G	T	G	T	A	C	C	G	C	C	A	G	C	A	T	G	A	C	G	C	G	T	G	G	G	T	G	G	G	C	G	G	G	G	C	C	G	G	T	T	C	C	A	C	G	C	C	G	C	G	C	C	A	G	G	A	C	C	C	C	C	C	C	G	C	G	C	T	C	C	T	G	C	G	T	G	G	A	A	G	G	C	T	C	G	A	C	C	A	C	C	C	A	C	C	G	G	T	C	A	C	C	G	A	C	G	C	G	G	G	T	C	C	T	T	A	T	G	C	G	G	G	C	G	C	C	A	A	A	T	G	C	C	G	C	C	T	G	C	G	C	T	C	G	T	G	G	T	A	C	C	C	C	C	A	G	A	T	G	G	G	A	C	C	G	C	G	G	T	G	A	G	T	C	C	G	C	C	T	G	C	G	A	C	C	G	G	C	G	T	A	C	C	G	C	G	C	T	C	G	T	C	G	A	C	C	G	G	C	A	C	C	C	C	G	A	C	C	C	C	C	C	G	A	T	C	A	T	C	G	G	G	C	T	G	C	A	A	C	C	G	G	A	A	C	A	G	G	A	T	T	C	G	-	C	T	G	T	C	G	C	C	G	A	C	A	A	T	G	C	C	C	G	A	C	A	G	T	A	G	C	T	C	A	C	A	C	A	A	G	C	G	C	C	G	G	C	T	C	C	A	C	T	T	T	G	C	A	C	C	A	C	G	A	G	C	C	T	G	G	C	T	G	G	C	G	C	G	A	G	T	A	G	T	G	A	T	C	T	G	G	T	G	C	G	G	C	C	G	C	A	T	G	T	A	G	A	T	A	A	C	G	A	T	G	C	C	C	G	G	T	G	T	G	C	C	T	C	T	G	C	C	C	G	G	C	C	G	T	T	T	C	T	C	A	C	G	A	G	G	C	T	C	C	A	G	T	T	C	G	G	G	G	T	G	A	T	C	G	G	G	C	G	A	T	C	A	G	C	C	A	G	G	G	C	G	A	A	G	T	C	C	T	A	C	G	G	C	G	C	C	C	C	G	C	T	A	G	A	A	C	C	T	G	C	C	A	C	G	G	G	G	G	G	C	G	C	T	G	C	A	C	C	C	G	C	G	A	C	C	T	A	G	G	G	C	A	T	A	T	G	G	C	G	C	C	A	C	T	A	C	A	A	T	C	C	A	C	G	A	C	C	A	A	C	C	A	A	C	C	A	C	G	A	A	G	C	T	G	G	C	G	C	C	G	T	C	G	C	G	G	G	C	T	A	G	G	G	G	T	C	T	G	T	T	G	T	C	A	C	A	C	C	G	C	G	G	T	T	A	C	G	C	C	C	C	T	C	C	G	C	G	C	C	T	T	G	C	G	T	G	G	G	G	A	C	G	C	A	A	A	G	G	G	C	G	C	G	G	A	G	G	G	C	G	G	G	C	C	G	G	C	G	C	G	C	C	G	C	C	A	C	G	G	G	A	G	A	C	A	C	C	G	C	G	C	G	G	T	A	C	G	G	G	C	G	G	G	G	G	A	C	G	G	G	G	G	G	A	T	T	C	G	G	C	A	G	A	G	G	G	G	G	A	C	T	G	G	C	G	A	C	C	A	A	C	A	C	T	C	T	C	A	C	G	T	A	C	A	A	A	C	C	G	T	T	C	A	C	C	G	C	G	C	A	C	G	C	C	G	C	A	C	T	C	A	G	T	C	A	G	C	T	G	G	G	C	A	G	G	C	A	A	A	G	T	G	T	A	T	C	A	G	C	A	A	T	C	C	T	T	C	C	C	A	C	G	G	C	C	C	G	C	C	C	C	G	T	A	A	T	G	C	A	C	C	C	T	C	G	C	C	C	G	G	A	G	C	G	G	C	G	A	C	G	G	C	T	C	T	A	C	A	G	T	C	C	G	C	C	G	A	C	T	C	A	C	G	C	C	T	C	A	C	C	T	G	C	C	G	C	C	T	G	T	C	C	T	C	A	G	C	C	G	A	G	G	C	C	A	G	G	C	C	T	G	A	G	G	G	G	A	G	A	T	T	A	C	G	G	G	C	C	C	C	C	G	A	C	C	G
[truncated: 1,220,087 more chars]
