# Supplementary material for: Genetic diversity in migratory bats: Results from RADseq data for three tree bat species at an Ohio windfarm
Source: PeerJ. 2016 Jan 26;4:e1647. doi: 10.7717/peerj.1647 (PMC4730867; doi:10.7717/peerj.1647)
Supplement: Supplemental Information 7 [file peerj-04-1647-s007.zip › Haplotypes_100.55.txt]

	LocusNumber7	LocusNumber11	LocusNumber21	LocusNumber28	LocusNumber40	LocusNumber57	LocusNumber69	LocusNumber70	LocusNumber79	LocusNumber96	LocusNumber98	LocusNumber99	LocusNumber104	LocusNumber108	LocusNumber109	LocusNumber112	LocusNumber123	LocusNumber129	LocusNumber133	LocusNumber135	LocusNumber148	LocusNumber154	LocusNumber158	LocusNumber166	LocusNumber171	LocusNumber172	LocusNumber193	LocusNumber201	LocusNumber232	LocusNumber245	LocusNumber252	LocusNumber256	LocusNumber264	LocusNumber265	LocusNumber274	LocusNumber300	LocusNumber332	LocusNumber344	LocusNumber346	LocusNumber347	LocusNumber351	LocusNumber352	LocusNumber355	LocusNumber371	LocusNumber374	LocusNumber379	LocusNumber380	LocusNumber384	LocusNumber385
IndividualER051	CGGACGCC	CACT	G	GC	TCCCCGAA	AACCCCGCGC	AAAGGGGGG	ACGGA	TCGCT	G-CGGTCGA	GTTG	CGACC	C	CAAA	GGC	ACAATACTCGAACAT	AGG	GGAC	A	ATATT	TCGAGG	G	TGTCG	ACG	TACCGCCGGTAA	C	AC	GCGTCGGTT	G	ACGGCCTCCAGCGCGT	CCGCT	TAGGGGGGGG	CTA	GCGTCACACCGG	T	GA	GGGAG	CAGTTG	TTG	CGT	T	T	CC	GACGA	GGCGAGAT	TCCCGA	GC	GGACCA	TTGCCCGGACCCTATTCCCGGG
IndividualER051	CGGACGCC	CAAT	G	GC	TCCCCGGA	AGCCCCGCGC	GAGGGTGGG	AAGGA	TCGCT	GGCGGACGA	GTTG	CGACC	C	CAAG	GGT	ACAACACTCGAAGAT	AGG	GGAC	A	ATACG	TCGAGG	G	TGCCG	ACG	TACCGCCGGTAA	C	AC	GCGTCGGTT	G	ACGGTCTCCGGCGCGT	CCGCT	GAGGGGAGAG	CTC	GCGTCACACCGG	T	GA	GGGAG	CAGTTG	TTG	CGT	T	T	CC	GAAGA	GGCGAGAT	TCCCGA	GC	GGACCA	TTGTCCGGACCGTATTCTCGGG
IndividualER141	CGGGCGCC	CACT	G	GC	TCCCCGGA	AACCCCGCGT	AAAAGTGGG	AAGGA	TCACT	GGCGGACGG	GTTC	CGACC	C	CAAA	GGT	ACTATAGTCGAACAT	AGG	GGAT	A	GTCCT	TCGAGG	G	TGTCG	ACG	TATCGCCGGTAA	C	AC	GCTTCGGTT	G	ACGGTCTCCGGCGCGT	CCGCT	GAGGGGGGGG	CTA	GCGTCACACCGG	T	GA	GGGAG	CAGTTG	CTG	CGT	T	T	CT	GAAGA	GGCGAGAT	TCCCGA	GC	GGGCCA	TTGCCCGGGCCGTATTCTCGGG
IndividualER141	CGGGCGCC	CACT	G	GC	TCCCCGGA	AGCCCCGCGC	AAAGGGGGG	AAGGA	TCGCT	GGCGGACGA	GTTG	CGACC	C	CAAA	GGT	AAAGTACTCGAACAT	AGG	GGAT	A	GTCCT	TCGAGG	G	TGTCG	ACG	TATCGCCGGTAA	C	AC	GCTTCGGTG	G	ACGGTCTCCGGCGCGT	CCGCT	GAGGGTGGGG	CTA	GCGTCACACCGG	T	GA	GGGAG	CAGTTG	CTG	CGT	T	T	CC	GACGA	GGCGAGAT	TCCCGA	GC	GGGCCA	TTGCCCCGACCCAATTCTCGGG
IndividualER419	CGGACGCC	CACT	G	GC	TCCCCGGA	AGCCCCGCGC	GAAAGTGGG	AAGGA	TCGCT	GGCGGACGA	GTTG	CGACC	C	CAAA	GGC	ACTATAGTCGAACAT	AGG	GGAT	A	ATACG	TCGAGG	G	TGTCG	ATG	TATAGCCGGTAA	C	AC	GCTTCGGTT	G	ACGGTCTCCGGCGCGT	CCGCT	GAGATGGGGG	CTA	GCATCGCACCGG	T	GA	AGGAG	CAGTTG	TTG	CGT	T	T	CC	GAAGA	GGCGAGGT	TCCCGA	GC	GGGCCA	TTGCCCCGACCCTATTCTCAGG
IndividualER419	CGGGCGCC	CACT	G	GC	TCCCCGAA	AACCCCGCGC	AAAGGGGGG	AAGGA	TCGCT	GGCGGACGA	GTAG	CGACC	C	CAAA	GGC	GCAATAGTCGAACAT	AGG	GGAT	A	ATACG	TCGAGG	G	TGTCG	ATG	TATAGCCGGTAA	C	AC	GCTTCGGTT	G	ACGGTCTCCGGCACGT	CCGCT	GAGGGGGGGG	CTA	GCGTCACACCGA	T	GA	GGGAG	CAGTTG	CTG	CGT	T	T	CC	GAAGA	GGCGAGAT	TCCCGA	GC	GAGCCA	TTGCCCGGACCCTATTCTCGGG
IndividualER423	CGGGCGCC	CACT	A	GC	TCCCCGGA	AACCCCGCGC	AAAAGTGGG	AAGGG	CCGCT	GGCGGACGA	GTTG	CGATC	C	CAAA	GGT	ACAACACTCGAACAT	AGG	GGAT	A	ATACT	TCGAGG	G	TGTCG	ATG	TATCGCCGGTAA	C	AC	GCGTCGGTT	G	ACGGTCTCCAGCGCGT	CCGCT	GAGGGGGGGG	CTA	GCGTCACGCCGG	T	GA	GGGAG	CAGTTG	CTG	CGT	T	T	CC	GACGA	GGCGAGAT	TCACGA	GC	GGGCCA	ATGCCCGGGCCGTATTCTCGGA
IndividualER423	CGGACGCC	CACT	A	GC	TCCCCGGA	AATTCCGCGC	GAGGATGGG	AAGGA	TCGCT	GGCGGACGA	GTTG	CGATC	C	CACA	GGC	ACAATACTCGAACAT	AGG	GGAT	A	ATACT	TCGAGG	G	TGTCG	ATG	TATCGCCGGTAA	C	AC	GCGTCGGTT	G	ACGGTCTCCGGCGCGT	CCGCT	GAGGGGGGGG	CTA	GCGTTGCACCGG	T	GA	GGGAG	CAGTTG	CTG	CGT	T	T	CC	GAAGA	GGCGAGAT	TCACGA	GC	GGGCCA	ATGCCCGGGCCGTATTCTCGGA
IndividualER313	CGGACGCC	CACT	G	GC	TCGCCGAA	AACCCCGCGT	AAAGGGGGG	AAGGA	TCGCT	GGCGGACGA	GTTG	CAACC	C	CAAA	GGT	ACTATAGTCAAACAT	AGG	GGAT	A	ATACT	TCGAGG	G	TGTCG	ATG	TATCGCCGGTAA	C	AC	GCTTCGGTT	G	ACGGTCTCCGGCGCGT	CCGCT	TAGGGGGGGG	CTA	GCGTCACGCCGG	T	GA	GGGAG	CAGTTA	CTG	CGT	T	T	CC	GAAAA	GGCGAAAT	TCCCGA	GC	GGGCCA	TTGCTCGGACTGTATTTTCAGG
IndividualER313	CGGGCGCC	CACT	G	GC	TCCCCGGA	AACCCCGCGC	AAAGGGGGA	AAGGA	TCGCT	GGCGGACGA	GTTG	CGACC	C	CAAA	GGT	ACTATAGTCGAACAT	AGG	GGAT	A	ATACT	TCGAGG	G	TGTCG	ATG	TATCGCCGGTAA	C	AC	GCTTCGGTT	G	ACGGTCTCTGGCGCGT	ACACT	GAGGGGGGGG	CTA	GCGTCACACCGA	T	GA	GGGAG	CAGTTG	CTG	CGT	T	T	CC	GAAGA	GGCGAGGT	TCACGA	GC	GGGCCA	TTGCCCGGACCCTATTCTCGGG
IndividualER030	CGCGTGCC	CACT	G	GC	TCCCCGGA	AACCCCGCGC	AAAGGGGGG	AAGGA	TCGCT	GGCGGACAA	GTTC	CGACC	C	CAAG	GGC	ACTATAGTCGAACAT	AGG	GGAT	A	GTCCT	TCGAGG	G	TGTCG	ACG	TATCGCCGGTAG	C	AC	GCGTCGGTG	G	ACGATCTCCGGCGCGT	CCGCT	GAGGGCGGGG	CTA	GCGTCACACAGG	T	GA	GGGAG	CAGTTG	CTG	TGT	T	T	CC	GAAGA	GGCGAGAT	TCCCGA	GC	GGGCCA	TTGCCCCGACCCTATTCTCGGG
IndividualER030	CGGGCGCC	CACT	G	GC	TCCCCGGA	AGCCCCGCGC	AAAGGGGGG	AAGGA	TCGCT	GGCGGACGA	GTTG	CGACC	C	CAAA	GGC	ACAATACTCGAACAT	AGG	GGAT	A	ATACT	TCGAGG	G	TGTCG	ACG	TATCGCCGGTAG	C	AC	GCGTCGGTT	G	ACGGCCTCCGGCGCGT	CCGCT	GAGGGGGGGG	CTC	GCGTCACACAGG	T	GA	GGGAA	CAGTTG	CTG	CGT	T	T	CC	GAAGA	GGCGAGAT	TCCCGA	GC	GGGCCA	TTGCCCCGACCCTATTCTCGGG
IndividualER312	CGGACGCC	CGCT	G	GC	TCCCCGGA	AGCCCCGCGC	AAAGGGGGG	GAGGA	TCGCT	GACGGACGA	GTTG	CAACC	C	CAAA	GGC	ACAATACTCGAACAT	AGG	GGAT	A	AAACG	TCGAGG	G	TGCCG	ATG	TATCGCCGGTAA	C	AC	GCTTCGGTT	G	ACGGTCTCCGGCGCGT	CCGCA	GAAGGGGGGG	CTC	GCATCACACCGG	T	GA	GAGAG	CAGTTG	CTG	CGT	T	T	CC	GAAGA	GGCGAGAT	TCCCGA	GC	GGGCCA	TTGCCCCGACCCTATTCTCGGG
IndividualER312	CGGGCGCC	CGCT	G	GC	TCCCCGGA	AACCCCGCGC	AAAAGTGGG	AAGGA	TGGCT	GGCGGACGA	GTTG	CGACC	C	CAAA	GGT	ACAATACTCGAACAT	AGG	GGAT	A	ATACT	TCGAGG	G	TGTCG	ATG	TATCGCCGGTAA	C	AC	GCTTCGGTG	G	ACGGTTTCCGGCGCGT	CCGCA	GAGGGCGGGG	CTA	GCGTCACACCGG	T	GA	GGGAG	CAGTTG	CTG	CGT	T	T	CC	GAAGA	GGCGAGAT	TCCCGA	GC	GGGCCA	ATGCCCGGGCCGTATTCTCGGA
IndividualER045	CGGGCGCC	CACT	G	GC	TCCCCGGA	AGCCCCGCAC	AAAGGGGGG	GAGGA	TCGCT	GGCGGACGA	GTTG	CGACC	C	CAAA	GGT	ACAACACTCGAAGAT	AGG	GGAT	A	ATACG	TCGAGG	G	TGCCG	ATG	TATCGCCGGTAA	C	AC	GCTTCGGTT	G	ACGGTCCCCCATGCGT	CCGGT	TAGGGGGGGG	CTA	GCGTCGCATAGG	T	GA	GGGAG	CGGTTG	CTG	CGT	T	T	CC	GAAGA	GGCGAGAT	TCCCGA	GT	GGGCTA	TTGCCCCGACCCTATTCTCGGG
IndividualER045	CGGGCGCC	CACT	G	GC	TCCCCGGA	AACCCCGCGC	AAAGGGGGG	AAGGA	TCGCT	GGCGGACGG	GTAG	CGACC	C	CAAA	GGT	ACAACACACGAAGAT	AGG	GGAT	A	ATACT	TCGAGG	G	TGTCG	ATG	TATCGCCGGGAA	C	AC	GATTCGGTT	G	ACGGCCTCCGGCACGT	CCGCT	GAGGGGGGGG	CTA	GCGTCACACCGA	T	GA	GGGAG	CAGTTG	CTG	CGT	T	T	CC	GAAGA	GGCGAGAT	TCCCGA	GC	GGGCCA	TTGCCCCGACCCTATTCTCGGG
IndividualER042	CGGGCGCC	CACT	G	GC	TCCCCGGA	AGCCCCGCGC	GAGGGTGGG	AAGGA	TCGCT	GGCGGACGA	GTTG	CGACC	C	CAAA	GGC	ACAACACTCGAAGAT	AGG	GGAT	A	ATACT	TCGAGG	G	TGCCG	ATG	TATCTCCGGTAA	C	AC	GCTTCGGTT	G	ACGGTCTCTGGCGCGT	CCGCT	GAGGGGGGGG	CTA	GCGTCACACCAG	T	GA	GGGAG	CAGTTG	CTG	CGT	T	T	CC	GAAAA	GGCGAGAT	TCCTGA	GC	GGGCCA	TTGCCCGGGCCGTATTCTCGGA
IndividualER042	CGGGCGCC	CACT	G	GC	TCCCCGGA	AACCCCGCGC	GAGGGTGGG	AAGGA	TCGCT	GGCGGACGA	GTTG	CGACC	C	CAAA	GGT	ACAACACTCGAAGAT	AGG	GGAT	A	ATACT	TCGAGG	G	CGTCG	ATG	TCTCGCCGGTAA	C	AC	GCATCGGTT	G	ACGGTCTCCGGCGCGT	CCGCT	GAGGGGGAGG	CTA	GCGTCACACAGG	T	GA	GGGAG	CAGTTG	TTG	CGT	T	T	CC	GAAGA	GGCGAGAT	TCCCGA	GC	GGGCCA	TTGCCCCGACCCAATTCTCGGG
IndividualER335	CGGACGCC	CACT	G	GC	TCCCCGGA	AACCCCGCGC	GAAAGTGGG	AAGGA	TCGCT	GGCGGACGA	GTTC	CGACC	C	CAAA	GGC	ACAATACTCGAACAT	AGG	GGAT	A	ATACG	TCGAGG	G	TGTCG	ACG	TATCGCCGGTAA	C	AC	GCTTCGGTT	G	ACGGTTTCCGGCACGT	CCGCT	TAGGGGGGGG	CTA	GCGTCACACCGA	T	GA	GGGGG	CAGTTG	CTG	CGT	T	T	CC	GAAAA	GGCGAGAT	TCCCGA	GC	GGGCCA	ATGCCCGGGCCGTATTCTCGGA
IndividualER335	CGGACGCC	CACT	G	GC	TCCCCGGA	AACCCCGCGC	AAAGGGGGG	AAGGA	TCGCT	GGCGGACGA	GTAG	CAACC	C	CAAA	GGT	ACAATACTCGAACAT	AGG	GGAC	A	ATACT	TCGAGG	G	CGTCG	ACG	TATCTTCGGTGA	C	AC	GCGTCAGTT	G	ACGGTCTCCGGCGCGT	CCGCT	GAGATGGGGG	TTA	GCGTCACACCGA	T	GA	GGGAG	CAGTTG	CTG	CGT	T	T	CC	GAAGA	GGCGAAAT	TCCCGA	GC	GGGCCA	TTGCCCCGACCCTATTCTCGGG
IndividualER351	CGGACGCC	CACT	G	GC	TCCCCGGG	AACCCCGCGC	AAAGGGGGG	AAGGA	TCGCT	GGCGGACGA	GTTG	CGACC	C	CAAA	GGT	ACTATAGTCGAACAT	AGG	GGGT	A	ATACG	TCGAGG	G	TATCG	ACA	CATCGCCGGTAA	C	AT	GCTTTGGTT	G	ACGGTCTCCGGCGCGT	CCGCT	GAGGGGGAGG	CTA	GCGTCACACCGG	T	GA	GGGAG	CAGTTG	CTG	CGT	T	T	CC	GACGA	GGCGAAAT	TCCCGA	GC	GGGCCA	TTGCCCGGGCCGTATTCTCGGA
IndividualER351	CGGGCGCC	CACT	G	GC	TCCCCGAA	AACCCCGCGT	GAGGGTGGG	AAGGA	TCGCT	GGCGGACGA	GTTG	CAACC	T	CAAA	GGT	ACTATAGTCGAACAT	ATG	GGAT	A	GTCCT	TTAAGG	G	TATCG	ACA	TATCGCCGGTAA	C	AC	AGTTCGGTT	G	ACGGTCTCCGGCGCGT	CCGCT	GAGGGCGGGG	CTA	GCGTCGCACCGG	T	GA	GGGAG	CAGTTG	CTG	CGT	T	T	CT	GAAGA	GGCGAGAT	TCCCGA	GC	GGGCCA	TTGCCCCGACCCAATTCTCGGG
IndividualER055	CGGGCGCC	CACT	G	GC	TCCCCGGA	AGCCCCGCGC	AAAAGTGAG	AAGGA	TCGCT	GGCGGACGA	GTTC	CAACC	C	CAAG	GGT	ACTATAGTCGAACAT	AGG	GGAT	A	ATACT	TCGAGG	G	TGTCG	ATG	TATCGCCGGTAA	C	AC	GCTTCGGTT	G	ACGGTCTCCGGCGCGT	CCGCT	GAGGGGGGGG	CTA	GCGTCACACCGG	T	GA	GGGAG	CAGTTG	CTG	CAT	T	T	CC	GAAAA	GGCGAGAT	TCCCGA	GC	GGGCCA	TTGCCCCGACCCTATTCTCAGG
IndividualER055	CGGGCGCC	CACT	G	GC	TCCCCGAA	AGCCCCGCGC	AAAGGGGGG	AAGGA	TCGCT	GGCGGACGA	GTTG	CAACC	C	CAAA	GGT	ACAATACTCGAACAT	AGG	GGAT	A	ATACT	TCGAGG	G	TGTCG	ACG	TATCGCCGGTAA	C	AC	GCTTCGGTT	G	ACGGTCTCCGGCGCGT	CCGCT	GAGGGGGGGG	TTA	GCGTCACACAGG	T	GA	GGGAG	CGGTTG	CTG	CGT	T	T	CC	GAAGA	GGCGAGAT	TCATGA	GC	GGGCCA	TTGCCCCGACCCTAGTCTCGGG
IndividualER112	CGGACGCC	CAAT	G	GC	TCCCCGGA	AACCCCGCGC	AAAAGTGGG	AAGGA	TCGCT	GGCGGACGA	GTTC	CGACC	C	CAAA	GGT	GCAATAGTCGAACAT	AGG	GGAT	A	ATACT	TCGAGG	G	TGTCG	ACG	TATCGCCGGTAA	C	AC	GCTTCGGTT	G	ACGGCCTCCGGCACGT	CCGCT	GAGGGCGGGG	CTA	GCGTCACACCGG	T	GA	GGAAG	CAGTTG	CTG	CGT	T	T	CC	GAAGA	GGCGAAAT	TCCCGA	GC	GGGCCA	TTGCCCCGACCCTATTCTCGGG
IndividualER112	CGGACGCC	CACT	G	GC	TCCCCGGA	AACCCCGCGT	AAAGGGGGG	AAGGA	TCGCT	GGCGGACGA	GTTG	CGACC	T	CAAA	GGT	ACTATACTCGAACAT	AGG	GGAT	A	ATACG	TTAAGG	G	TGTCG	ATG	TATAGCCGGTAA	C	AC	GCGTCAGTT	G	ATGGTCTCCGGCGCGT	ACGCT	GAGGGCGGGG	CTA	GCGTCACACAGG	T	GA	GGGAG	CAGTTG	CTG	CGT	T	T	CC	GAAAA	GGCGAGAT	TCCCGA	GC	GGGCCA	ATGCCCGGGCCGTATTCTCGGA
IndividualER352	CGGACGCC	CACT	A	GC	TCCCCGGG	AACCTCGCGC	AAAAGTGGG	AAGGA	TCGCT	GGCGGACGA	GTAG	CGACC	C	CAAA	GGT	ACAATAGTCGAACAT	AGG	GGAT	A	GTCCT	TTAAGG	G	TGTCG	ATG	TATAGCCGGTAA	C	AC	GCTTCAGTG	G	ACGGTCTCCGGCGCGT	CCGCT	GAGGGGGGGG	CTA	GCGTCACACCGG	A	GA	GGGAG	CAGTTG	CTG	CGT	T	T	CC	GAAGA	GGCGAGAT	TCCCGA	GC	GGGCCA	TTGCCCGGACCCTAGTCTCGGG
IndividualER352	CGGACGCC	CACT	G	GC	TCCCCGGA	AACCCTGCGC	AAAGGGGGG	AAGGA	TCGCT	G-CGGACGA	GTTG	CGACC	C	CAAG	GGT	GCAATAGTTAAACAT	GGG	GGGT	A	ATACG	TCGAGG	G	TGTCG	ATG	TATCGCCGGTAA	C	AC	GCTTCGGTG	G	ACGGTCCCCCATGCGT	CCGCT	GAGATGGGGG	CTC	GCGTCACACCGG	T	GA	GGGAG	CAGTTG	CTG	CGT	T	T	CC	GACGA	GGCGAGAT	TCCCGA	GC	GGGCCA	ATGCCCGGGCCGTATTCTCGGA
IndividualER060	CGGGCCCC	CACT	G	GC	TCCCCGGA	AACCCCGCGC	AAAGGGGGA	AAGGA	TCGCT	GGCGGACGA	GTTG	CGACC	C	CAAA	GGC	ACAATACTCGAACAT	AGG	GCAT	A	GTCCT	TCGAAG	G	TGTCG	ATG	TATCGCCGGTAA	C	AC	GCATCGGTT	G	ACGGTCTCCAGCGCGT	CCGCT	GAGGGCGGGG	CTA	GCGTCACACCGG	T	GA	GGGAG	TAGTTG	CTG	CGT	T	T	CC	GACGA	GGCGAGAT	TCCCGA	GC	GGGCCA	TTGCCCCGACCCTATTCTCGGG
IndividualER060	CGGACGCC	CACT	G	GC	TCCCTGGA	AACCCCGCGC	AAAGGGGGG	AAGGA	TCGCT	GGCGGACGA	GTTG	CGACC	C	CAAA	GGC	ACAATAGTCGAACAT	AGG	GGAT	A	ATACT	TCGAGG	G	TGTCG	ATG	TATCGCCAGTAA	C	AC	GCTTCGGTT	G	ACAGTCTCCGGCGCGT	CCGCT	GAGGGGGGAG	CTA	GCATCACACCGG	T	GA	GGGAG	TAGTTG	CTG	CGT	T	T	CC	GACGA	GGCGAGAT	TCCCGA	GC	GGGCTA	TTGCCCCGACCCTATTCTCGGG
IndividualER035	AGGACGCC	CACT	G	GC	TCCCCGAA	AACCCCGCGC	GAGGGTGGG	AAGGA	TCGCT	GGCGGACGA	GTTG	CAACC	C	CAAA	GGT	ACAACACTCGAAGAT	AGG	GGAT	A	ATACT	TCGAGG	A	CGTCG	GCG	TATCGCTGGTAA	C	AC	GCTTCGGTT	G	ACGGCCTCCCGCGCGT	CCGCT	GAGGGCGGGG	CTA	GCGTCACACCAG	T	GA	GAGAG	CAGTTG	CTG	CGT	T	T	CC	GAAGA	GGCGAGAT	TCCCGG	GC	GGGCCA	ATGCCCCGACCCTATTCTCGGG
IndividualER035	CGGGCGCC	CACT	G	GC	TCCCCGGA	AGCCCCGCAC	AAAGGGGGG	AAGGA	TCGCT	GGCGGACGA	GTAG	CAACC	C	CAAA	GGC	ACTATACTCGCACAT	AGG	GGAT	A	ATACT	TCGAGG	G	CGTCG	ATG	TATCGCCGGTAA	C	AC	GCGTTGGTT	G	ACGGCCTCCCGCGCGT	CCGCT	GAGGGTGGGG	TTC	GCGTCACACCAG	T	AA	GGGAG	CAGTTG	CTG	CGT	T	T	CC	GAAGA	GGCGAGAT	TCCCGA	GC	GGGCCA	TTGCCCGAGCCGTATTCTCGGA
IndividualER167	CGGGCGCC	CACT	G	GC	TCCCCGGA	AACCCCGCGC	AAAGGGGGA	AAGGA	TCGTT	GGCGGACGA	GTTG	CGACC	C	CAAA	GGT	ACTATAGTCGAACAT	AGG	GGAT	A	ATACG	TCGAGG	G	TGTCG	ATG	TATCGCCGGTAA	C	AC	GCGTCGGTT	G	ACGGTCTCCGGCGCGT	CCGCT	GAGGGTGGGG	CTA	GCGTCAGACAGG	T	GA	GGGAG	CAGTTG	TTG	TGT	T	T	CC	GAAGA	GGCGAGAT	TCCCGA	GC	GGGCCA	TTGCCCCGACCCTATTCTCGGG
IndividualER167	CGGACGCC	CACT	G	GC	TCCCCGGA	AACCCCGCGC	AAAGGGGGA	GAGGA	TCGCT	GGCGGACGA	GTTG	TGACC	C	CAAA	GGT	ACTATAGTCAAACAT	AGG	GGGT	A	ATACG	TCGAGG	G	TGTCG	ATG	TATCGCCGGTAA	C	AC	GCTTCGGTT	G	ACGGTCTCCGGCGCGT	CCGCA	GAGGGGGGGG	CTA	GCGTCAGACAGG	T	GA	GGGAG	CAGTTG	CTG	CGT	T	T	CC	GAAAA	GGCGAGAT	TCCCGA	GC	GGGCCA	TTGCCCCGACCCTATTCTCGGG
IndividualER319	CGGACGCC	CAAT	G	GC	TCCCCGGA	AGCCCTGCGC	GAGGGTGGG	AAGGA	TCGCT	GGCGGACGA	GTTG	CGACC	C	CAAA	GGT	ACTATAGTCAAACAT	AGG	GGAC	A	ATACG	TCGAGG	G	TGTCG	ATG	TACCGCCGGTAA	C	AC	GCTTCGGTT	G	ACGGTCTCCGGCGCGT	CCGCT	TAGGGGGGGG	CTA	GCGTCACACCGG	T	GA	AGGAG	CAGTTG	CTG	CGT	T	T	CC	GAAGA	GGCGAAAT	TCACGA	GC	GGGCCA	TTGCCCGGGCCGTATTCTCGGA
IndividualER319	CGGGCGCC	CACT	G	GC	TCCCCGGA	AACCCCGCGC	AAAAGTGTG	GAGGA	TCGCT	GGCGGACGA	GTTG	CGACC	C	CAAA	GGT	ACTATAGTCGAACAT	AGG	GGAT	A	ATACT	TCGAGG	G	TGTCG	ACG	TATCGCCGGTAG	C	AC	GCTTCGGTT	G	ACGGTCTCCAGCGCGT	CCGCT	GAGGGGGGGG	CTA	GCGTCACACCGG	T	GA	GGGAG	CAGTTG	CTG	CGT	T	T	CC	GAAGA	GGCGAGAT	TCCCGA	GC	GGGCCA	ATGCCCGGGCCGTATTCTCGGA
IndividualER320	CGGACGCC	CACT	G	GC	TCCCCGAA	AACCCCGCGC	AAAGGGGGG	AAGGA	TCGCT	GGCGGACGA	GTTG	CAACC	C	CAAA	GGC	AAAATACTCGAACAT	AGG	GGGT	A	ATACG	TCGAGG	G	TGTCG	ACG	TATCGCCGGTAA	C	AC	GCGTTGGTT	G	ACGGCCTCCGGCACGT	CCGCT	AAGATGGGGG	CTA	GTGTCACACAGG	T	GA	GGGAG	CAGTTG	CTG	CGT	T	T	CC	GAAAA	GGCGAGAT	TCCCGA	GC	GGGCCA	TTGCCCCGACCCTATTCTCGGG
IndividualER320	CGGGCGCC	CACT	G	GC	ACCCCGGA	AGCCCCGCGC	AAAGGGGGG	AAGGA	TCACT	GGCGGACGA	GTAG	CAACC	C	CAAA	GGC	ACTATAGTCAAACAT	AGG	GGAT	A	ATACG	TCGAGG	G	TGTCG	ACG	TATCGCCGGTAA	C	AC	GCTTCGGTT	G	ACGGTTTCCGGCGCGT	CCGCT	AAGATGGGGG	TTC	GTGTCACACAGG	T	GA	GGGAG	CAGTTG	TTG	CGT	T	T	CC	GAAAA	GGCGAGAT	TCCCGA	GC	GGGCCA	TTGCCCCGACCCTATTCTCGGG
IndividualER109	CGGGCGCC	CACT	G	GC	TCCCCGGA	AACCCCGCGC	AAAAGTGGG	AAGGA	TCGCT	AGCGGACGA	GTTC	CGACC	C	CAAA	GGC	AAAATACTCGAACAT	AGG	GGAC	A	ATACT	TCGAGG	G	TGTCG	ATG	TATCGCCTGTAA	C	AC	GCTCCGGTT	C	ACGGTCTCTGGCGCGT	CCGCT	GAGGGGGGGG	CTA	GCGTCACACCGG	T	GA	GGGAG	CAGTTG	CCG	CGT	T	T	CC	GAAGA	GGCGGGAT	TCCCGA	GC	GGGCCA	TTGCCCCGACCCTATTCTCGGA
IndividualER109	CGGGCGCC	CACT	G	GC	TCCCCGAA	AACCCCGCGC	AAAGGGGGG	AAGGA	TCGCT	GGCGGACGA	GTTG	CGATC	C	CAAA	GGT	GCAATAGTCAGACAT	AGG	GGAT	A	ATACG	TCGAGG	G	TGTCG	ATG	TATCGCCGGTAA	C	AC	GCTTTGGTT	G	ACGGTCTCCGGCACGT	CCGCT	GAGGGTGGGG	CTA	GCGTCACACCGG	T	GA	GGGAG	CAGTTG	CTG	CGT	T	T	CC	GACGA	GGCGAGAT	TCCCGA	GC	GGGCCA	TTGCCCGGACCCTAGTCTCGGG
IndividualER358	CGGGCGCC	CACT	G	GC	TCCCCGGA	AACCCCGCGC	AAAAGTGGG	GAGAA	TCGCT	GGCGGACGA	GTTC	CGACC	C	CAAA	GGT	ACTATAGTCAAACAT	AGG	GGAT	A	ATACT	TCGAGG	G	TGCCG	ATG	TATCGCCGGTAA	C	AC	GCTTCGGTT	G	ACGGTCTCCGGCGCGT	CCGCT	TAGGGGGGGG	CTA	GCGTCACACCGG	T	GA	GGGAG	CGGTTG	CTG	CGT	T	T	CC	GAAGA	GGCGAGAT	TCCCGA	GC	GGGCCA	TTGCCCGGAATGTATTCTCGGG
IndividualER358	CGGGCGCC	CACT	G	GC	TCCCCGGA	AACCCCGCGT	AAAGGTGGG	AAGGA	TCGCT	GGCGGACGA	GTAG	CGACC	C	CACA	GGT	ACAATACTCGAACAT	AGG	GGAT	A	ATACT	TCGAGG	G	TGTCG	ATG	TATCGCCGGTAA	C	AC	GCTTCGGTT	G	ACGGTCTCCGGCGCGT	CCGCT	TAGGGGGGGG	CTA	GCGTCACACCGG	T	GA	GGGAG	CGGTTG	CTG	CGT	T	T	CC	GAAAA	GGCGAGAT	TCACGA	GC	GGGCCA	TTGCCCCGACCCTATTCTCGGG
IndividualER115	CGGGCGCC	CACT	G	GC	TCCCCGGA	AACCCCGCGT	AAAGGGGGA	AAGGA	TCGCT	GGCGGACAA	GTAG	CGACC	C	CAAA	GGT	GCAATACTCAAACAT	AGG	GGAT	A	ATACT	TCGAGG	G	TGTCG	ACG	TATCGCCAGTAA	C	AC	GCGTCGGTT	G	ACGGTCTCCGGCGCGT	CCGCT	GAGATGGGGG	CTA	GCGTCACGCCGG	T	GA	GAGAG	CAGTTG	CTG	CGT	T	T	TC	GACGA	GGCGAGAT	TCACGA	GC	GGGCCA	TTGCCCCGACCCTATTTTCGGG
IndividualER115	CGGGCGTC	CAAT	G	GC	TCCCCGGA	AACCCCGCGC	GAGGGTGGG	AAGGA	TCGCT	GGCGGACAA	GTTG	CGACC	C	CAAA	GGC	ACTATAGTCAAACAT	AGG	GGAC	A	GTCCT	TCGAGG	G	TGTCG	ACG	TATCGCCAGTAA	C	AC	GCGTCGGTT	G	ACGGTCTCTGGCGCGT	CCGCT	GAGGGCGGGG	CTA	GCGTCACACCGG	A	GA	GGGAG	CAGTTG	CTG	CGT	T	T	CC	GAAAA	GGCGAAAT	TCCCGA	GC	GGGCCA	TTGCCCCGACCCTATTCTCAGG
IndividualER338	CGGACGCC	CACT	G	GC	TCCCCGGA	AACCCCGCGT	AAAAGTGGG	AAGGA	TCGCT	GGCGGACGA	GTTG	CGACC	C	CAAA	GGT	ACTATAGTCAAACAT	AGG	GGAC	A	ATACG	TCGAGG	G	TGTCG	ATG	TATCGCCGGTAA	C	AC	GCTTCGGTT	G	CCGGTCTCCGGCGCGT	CCGCT	AAGATGGGGG	CTA	GCATCACACCGG	T	GA	GGGAG	CAGTTG	CTG	CGT	T	T	CC	GAAGA	GGCAAGAT	TCCCGA	GC	GGGCCA	TTGCCCCGACCCAATTCTCGGG
IndividualER338	CGGACGCC	CACT	G	GC	TCCCCGGA	AACCCCGCGC	AAAGGGGGG	AAGGA	TCGCT	GGCGGACGA	GTTG	CGACC	C	CAAA	GGT	ACAATACTCGAACAT	AGG	GGAT	A	ATACG	TCGAGG	G	TATCG	ATG	TATCGCCGGTAA	C	AC	GCTTCGGTT	G	ACGGTCTCCGGCGCGT	CCGCT	GAGGGTGGGG	CTA	GCGTCACACAGG	T	GA	GGGAG	CAGTTG	CTG	CGT	T	T	CC	GAAGA	GGCGAGAT	TCCCGA	GC	GGGCCA	TTGCCCCGACCCAATTCTCGGG
IndividualER034	CGGGCGCC	CACT	G	GC	TCCCCGGA	AGCCCCGCGC	AAAAGTGGG	GAGGA	TCGCT	GGCGGACGA	GTAG	CGACC	C	CAAA	GGC	ACTATAGTCAAACAT	AGG	GGAT	A	GTCCT	TCGAGG	G	TGTCG	ACG	TACCGCCGGTAA	C	AC	GCGTCAGTG	G	ACGGTCTCTGTCGGGT	CCGCT	TAGGGGGGGG	CTA	GCGTCACACCGG	T	GA	GGGGG	CAGTTG	CTG	CGT	T	T	CC	GAAGA	GGCGAGGT	TCCCGA	GC	GGGCCA	TTGCCCGGACCCTATTCTCGGG
IndividualER034	CGGGCGTC	CAAT	G	GC	TCCCCGAA	AGCCCCGCGC	AAAGGGGGG	GAGGA	TCGCT	GACGGACGA	GTTG	CGACC	C	CAAA	GGC	GCAATAGTCAAACAT	AGG	GGAT	A	ATACT	TCGAGG	G	TGTCG	ATG	TATCGCCGGTAA	C	AC	GCTTCGGTT	G	ACGGTCTCTGTCGGGT	CCGCT	TAGGGGGGGG	CTA	GCGTCACACCGG	T	GA	GGGAG	CAATTA	CTG	CGT	T	T	CC	GAAGA	GGCGAGGT	TCCCGA	GC	GGGCCA	TTGCCCCGACCCTAGTCTCGGG
IndividualER437	CGGGCGCC	CACT	G	GC	TCCCCGGA	AACCCCGCGC	AAAGGGGGG	AAGGG	TCGCT	GGCGGACGA	GTTG	CGACT	C	CAAA	GGT	ACAATACTCGAACAT	AGG	GGAT	A	ATACG	TCGAGG	G	TGTCG	ATG	TATCGCCGGTAA	C	AC	GCTTCGGTT	G	ACGGTCTCCGGCGCGT	CCGCT	GAGGGGGAGG	CTA	GCGTCACACAGG	T	GA	GGGAG	CAGTTG	CTG	CGT	T	C	CC	GAAGA	GGCGAGAT	TCCCGA	GC	GGGCCA	TTGCCCCGACCCTATTCTCGGG
IndividualER437	CGGACGCC	CACT	G	AC	TCCCCGGA	AACCCCGCGC	GAGGGTGGG	AAGGA	TCGCT	GGCGGACGA	GTTG	CGACC	C	CAAA	GGT	ACTATAGTCAAACAT	AGG	GGGT	A	ATACT	TCGAGG	G	TGTCG	ATG	TATCGCCGGTAA	C	AC	GCTTCGGTT	G	ACGGTCTCCGGCGCGT	CCGCT	GAGGGGGAGG	CTA	GCGTCACACCGG	T	GA	GGGAG	CAGTTG	CTG	CGT	T	T	CC	GAAGA	GGTGAGAT	TCCCGA	GC	GGGCCA	ATGCCCGGGCCGTATTCCCGGG
IndividualER061	CGGACGCC	CACT	G	GC	TCCCCGGA	AGCCCCGCGC	AAAGGTGGG	AAGGA	TCGCT	GACGGACGA	GTAG	CGACC	C	CAAA	GGT	ACAATACTCGAACAT	AGG	GGAT	A	ATACG	TCGAGG	G	TGTCG	ATG	TATCGCCGGTAA	C	GC	GCGTCGGTT	G	ACGGTCTCCGGCGCGT	CCGCT	GAGGGGGGGG	CTA	GCGTCACACCGG	T	GA	GGGAG	CAGTTG	CTG	CGT	T	T	CC	GAAGA	GGCGAGAT	TCCCGA	GC	AGGCCA	TTCCCCGGACTGTATTTTCAGG
IndividualER061	CGGGCGCC	CACT	G	GC	TCCCCGGA	AACCCCGCGC	GAGGGTGGG	AAGGA	TCGCT	GGCGGACGA	GTTG	CGACC	C	CAAA	GGT	ACAATACTCGAACAT	AGG	AGAT	A	ATACT	TCGAGG	G	TGTCG	ATG	TATCGCCGGTAA	C	AC	GCGTCGGTT	G	ACGGTCTCCAGCGCGT	CCGCT	GAGGGGGGGG	CTA	GCGTCGCACCGG	T	GA	GGGAG	CAGTTG	CTG	CGT	T	T	CC	GAAGA	GGCGAGAT	TCCCGA	GC	GGGCCA	TTGCCCCGACCCAATTCTCGGG
IndividualER322	CGGGCGCC	CACT	G	GC	TCCCCGGA	AACCCCGCGT	AAAAGTGTG	AAGGA	TCGCT	GGCGGACGA	GTAG	CGACC	C	CAAA	GGT	ACTATAGTCGAACAT	AGG	GGGT	A	ATACT	TCGAGG	G	TGTCG	ACG	TATCGCCGGTAA	C	AC	GCGTCGGTT	G	ACGGTCTCCGGCGCGG	ATGCT	GAGGGGGGGG	TTC	GCGTCACACCGG	T	GA	GGGAG	CGGTTG	CTG	CGT	T	T	CC	GACGA	GGCGAGAT	TCCCGA	GC	GGGCCA	TTGCCCGGACCCTATTCTCGAG
IndividualER322	CGGACGCC	CACT	G	GC	ATCCCGGA	AGCCCCGCGC	AAAAGTGGG	AAGGA	TCGCT	GGCGGACGA	GTTC	CGACC	C	TAAA	GGT	AAAATACTCGAACAT	AGG	GCAT	A	ATACT	TCGAGG	G	TGTCG	ACG	TATAGCCGGTAA	C	AC	GCTTCGGGT	G	ACGGTCTCCGGCACGT	CCGCT	GAGGGGGGGG	CTA	GCGTCAGACCGG	T	GA	GGGAG	CAGTTG	CTG	CAT	T	T	CC	GAAGA	GGCGAGAT	TCCCGA	GC	GGGCCA	TTGCCCGGACCCTATTCTCGGG
IndividualER431	CGGGCGCC	CACT	A	GC	TCCCCGAA	AACCCCGCGC	AAAAGTGGG	AAGGA	TCGTT	GGTGGACGA	GTTG	CGACC	C	CAAA	GGC	GCAATAGTCAGAC--	AGG	GGAT	A	ATACG	TCGAGG	G	TGTCG	ATG	TATCGCCGGTAA	C	AC	GCTTCGGTT	G	ACGGTCTCCGGCGCGT	CCGCT	TAGGGGGGGG	CTA	GCGTCACACCGG	T	GA	GGGAG	CAGTTG	CTG	CGT	T	T	CC	GAAGA	GGCGAGAT	TCCCGA	GC	GGGCTA	TTGCCAGGACTGAGTCCTTGGG
IndividualER431	CGGACGCC	CACT	G	GC	TCCCCGGA	AACCCCGCGC	AAAAGTGGG	AAGGA	TCGCT	GGCGGACAA	ATTG	CGACC	C	CAAA	GGT	ACAATACTCGAACAT	AGG	GGAT	A	ATACT	TCGAGA	G	TGCCG	ACG	TATCGCCGGTAG	C	AC	GCTTCGGTT	G	ACGGTCTCCGGCGCGT	CCGCT	GAGGGGGGGG	CTA	GCGTCGCATAGG	T	GA	GAGAG	CAGTTG	TTG	CGT	T	T	CC	GAAGA	GGCGAGAT	TCCCGA	GC	GGGCCA	TTGCCCGGACCCTATTCTCGGA
IndividualER058	CGGGCGCC	CACT	G	GC	TCCCCGGA	AACCCCGCAC	GAAAGTGGG	AAGGA	TCGCT	GGCGGACGA	GTTG	CGACC	C	CAAG	GGT	ACAACACACGAAGAT	AGG	GGAT	A	ATACG	TCGAGG	G	TGTCG	ACG	TCTCGCCGGTAA	C	AC	GCTTCGGTT	G	ACGGTTTCCGGCGCGT	CCGCT	GAGGGGGAGG	CTA	GCGTCACACCGG	T	GA	GGGAG	CAGTTG	CTG	CAT	T	T	CC	GAAGA	GGCGAGAT	TCCCGA	GC	GGGCCA	TTGCCCCGACCCTATTCTCGGG
IndividualER058	CGGGCGCC	CACT	G	GC	TCCCCGGA	AACCCCGCGC	AAAGGGGGG	AAGGA	TCGCT	GGCGGACGG	GTTG	CGACC	C	CAAA	GGT	GCAATAGTCAAACAT	AGG	GGAT	A	ATACT	CCGAGG	G	TGTCG	ACG	TATAGCCGGTAA	C	AC	GCTTCGGTT	G	ACGGTCTCCGGCACGT	ACGCT	GAGGGGGGGG	CTA	GCGTCACACCGG	T	GA	GGGAG	CAATTG	TTG	CGT	T	T	CC	GAAGA	GGCGAGAT	TCCCGA	GC	GGGCCA	TTGCCCGGGCCGTATTCTCGGA
IndividualER307	CGGACGCC	TACT	G	GC	TCCCCGGA	AACCCCGCGC	AAAGGGGGG	AAGGA	TCGCT	GGCGGACGA	GTTG	CAACC	C	CAAA	GGT	ACTATAGTCGAACAT	AGG	GGAT	A	ATACT	TCGAGG	G	TGTCG	ACG	TATCGCCTGTAA	C	AC	GCTTCGGTT	G	ACGGTCTACGGCGCGT	CCGCT	GAGGGTGGGG	CTA	GCGTCACACCGG	T	GG	GGGAG	CAGTTG	CTG	CGT	T	T	CC	GAAAA	GGCGAAAT	TCCCGA	GC	GGGCCA	TTGCCCCGACCCTATTCTCGGG
IndividualER307	CGGACGCC	TACT	G	GC	TCCCCGGA	AACCCCGCGT	AAAGGGGGG	AAGGA	TCGCT	GGCGGACGA	GTTG	CGACC	C	TAAA	GGC	ACTATAGTCGAACAT	AGG	GGAT	A	ATACT	TCGAGG	G	TGTCG	ACG	TATCGCCGGTAA	C	AC	GCTTCGGTT	G	ACGGTCTCCGGCGCGT	CCGCT	TAGGGGGGGG	CTA	GTGTCACACCGG	T	GA	GGGAG	CAGTTG	TTG	CGT	T	T	CC	GACGA	GGCGAGAT	TCCCGA	GC	GGGCCA	TTGCCCGGACCCTATTCTCGGG
IndividualER227	CGGGCGCT	CACT	G	GC	TCCCCGGA	AACCCCGCGT	AAAGGGGGG	AAGGA	TCGCT	GGCGGACGA	GTTG	CGGCC	C	CAAA	GGT	GCAATAGTCAAACAT	AGG	GGAT	A	ATACT	TCGAGG	G	TGTCG	ATG	TATCGCCGGTAA	C	AC	GCTCCGGTT	G	ACGGTCTCCCGCGCGT	CCGCT	TAGGGGGGGG	CTA	GCGTCACGCCGG	T	GA	GGGAG	CAGTTG	CTG	CGT	T	T	CC	GAAGA	GGCGAGAT	TCCCGA	GC	GGGCCT	TTGCCCCGACCCTATTCTCGGG
IndividualER227	CGGGCGCC	CACT	G	GC	TCCCCGGA	AACCCCGCGC	GAAGGGGGG	GAGGA	TCGCT	GGCGGACGA	GTTG	CGACC	C	CAAA	GTT	GCAATAGTCAAACAT	AGG	GGAT	A	ATACT	TCGAGG	G	TGTCG	ATG	TATCGCCGGTAA	C	AC	GCTCCGGTT	G	ACGGTCTCCGGCGCGT	CCGCT	GAGGGGGGGG	CTA	GCATCACACCGG	T	GA	GGGAG	CAGTTG	CTG	TGT	T	T	CC	GAAGA	GGCGAGAT	TCACGA	GC	GGGCTA	TTGCCCCGACCCTATTCTCGGG
IndividualER038	CGGGCGCC	CACT	G	GC	TCCCCGGA	GGCCCCGCGC	AAAGGGGGG	AAGGA	TCGCT	GGCGGACGA	GTTG	CGACC	C	CAAA	GGT	AAAATACTCGAACAT	AGG	GGAT	A	ATACT	TCGAGG	G	TGTCG	ACG	TATCGCCGGTAA	C	AC	GC-TCGGTG	G	ACGGTCCCCCATGCGT	CCGCT	GAGGGTGGGG	CTA	GCGTCAGACAGG	T	GA	GGGAG	CAGTTG	CTG	CGT	T	T	CC	GAAAA	GGCGAAAT	TCCCGA	AC	GGGCCA	ATGCCCGGGCCGTATTCTCGGA
IndividualER038	CGGGCGCC	CACT	G	GC	TCCCCGGA	AACCCCGCGC	AAAGGGGGG	AAGGA	TCGCT	GGCGGACGA	GTTG	CGACC	C	CAAA	GGT	ACAACACTCGAAGAT	AGG	GGAT	A	ATACT	TCGAGG	G	TGTCG	ATG	TATCGCCGGTAA	C	AC	GCGTCGATT	G	ACGGTCTCTGGCGCGT	CCGCT	GAGATGGGGG	CTA	GCGTCACACCGG	T	GA	GGGAG	CAGTTG	CTG	CGT	T	T	CC	GAAGA	GGCGAGAT	TCCCGA	GC	GGGCCA	ATGCCCGGGCCGTATTCTCGGA
IndividualER059	CGGGCGCC	CACT	G	GC	TCCCCGGA	AACCCCGCGT	AAAGGGGGA	AAGGA	TCGCT	GGCGGACGA	GTAG	CGACC	C	CAAA	GGC	ACTATAGTCGAACAT	AGG	GGAT	A	ATACT	TCGAGG	G	TGTCG	ATG	TCTCGCCGGTAA	C	AC	GCTTCGGTT	G	ACGGTCTCCGGCGCGT	CCGCT	TAGGGGGGGG	CTC	GCGTCACACCGG	T	GA	GGGAG	CAGTTG	CTG	CGT	T	T	CC	GAAGA	GGCGAAAT	TCCCGA	GC	GGGCCA	TTGCCCCGACCCTATTCTCGGG
IndividualER059	AGGACGCC	CACT	G	GC	TCCCCGGA	AACCCCGCGC	AAAGGGGGA	AAGGA	TCGCT	GGCGGACGA	GTTG	CGACC	C	CAAA	GGC	GCAATAGTCAAACAT	AGG	GGAT	A	ATACT	TCGAGG	G	TGTCG	ACG	TATCGCCGGTAA	C	AT	GCTTCGGTT	G	ACGGTCTCCGGCGCGT	CCGCT	GAAGTGGGGG	CTA	GCGTCACACCGG	T	GA	GGGAG	CAGTTG	CTG	CAT	T	T	CC	GAAGA	GGCGAGAT	TCCCGA	GC	GGGCCA	TTGCCCCGACCCTATTCTCGGG
IndividualER547	CGGGCGCC	CACT	G	GC	TCCCCGGA	AACCCCGCGC	AAAGGGGGG	AAGGG	TCGCT	GGCGGACGA	GTTG	CAACC	C	TAAA	GGC	GCAATAGTCAAACAT	AGG	GGAT	A	ATACG	TCGAGG	G	TGTCG	ACG	TATCGCCGGTAA	C	AC	GCTTTGGTT	G	ACGGTCTCCGGCGCGT	CCGCT	GAGGGCGGGG	CTA	GCGTCACACCGA	T	GA	GGGAG	CAGTTG	CTG	CGT	T	T	CC	GACGA	GGCGAGAT	TCCCGA	GC	GGGCCA	TTGCCCGGACCCTATTCTCGGG
IndividualER547	CGGGCGCC	CACT	G	GC	TCCCCGGA	AACCCCGCGC	AAAAGTGTG	AAGGA	TCGCT	GGCGGACGA	GTTG	CGACC	C	CAAA	GGT	GCAATAGTCAAACAT	AGG	GGAT	A	ATACG	TCGAGG	G	TGTCG	ACG	CATCGCCGGTAA	C	AC	GCTTCGGTT	G	ACGGTTTCCGGCGCGT	CCGCT	GAGGGGGGGG	CTA	GCGTCACACCGG	T	GA	GGGAG	CAGTTG	CTG	CGT	T	T	CC	GACGA	GGCGAAAT	TCCCAA	GC	GGGCCA	TTGCCCCGACCCAATTCTCGGG
IndividualER116	CGAGCGCC	CACT	G	GC	TCCCCGGG	AACCCCGCGC	AAAGGGGGG	GAGGA	TCGCT	GGCGGACGA	GTTC	CAACC	C	CAAA	GGC	ACTATAGTCGAACAT	AGG	GGAT	A	ATACT	TCGAGG	G	TGTCG	ATG	TATCGCCGGTAA	C	AC	GCTTCGGTT	G	ACGGTTTCCGGCACGT	CCGCT	GAGATGGGGG	CTA	GCGTCAGACAGG	T	GA	GGGAG	CAGTTG	CTG	CGT	T	T	CC	GAAGA	GGCGAGAT	TCCCGA	GC	GGGCCA	TTGCCCCGACCCTATTCTCGGG
IndividualER116	CGGACGCC	CACT	G	GC	TCCCCGGA	AACCCCGCGT	AAAGGGGGG	AAGGA	TCGTT	GGCGGACGA	GTTG	CGACC	C	CAAA	GGT	AAAATACTCGAACAT	AGG	GGAT	A	ATACG	TCGAGG	G	TGTCA	ATG	TATCGCCGGTAA	C	AT	GCTTCGGTT	G	ACGGTCTCCAGCGCGT	CCGCT	TAGGGGGGGG	CTA	GCGTCACACAGG	T	GA	GGGAG	CAGTTG	CTG	CGT	T	T	CC	GAAAA	GGCGAGAT	CCCCGA	GC	GGGCCA	TTGCCCCGACCCTATTCTCGGG
IndividualER386	CGGGCGCC	CACT	G	GC	TCCCCGGA	GGCCCCGCGT	GAGGGTGGG	AAGGA	TCGCT	GGCGGACGA	GTTC	CGACC	C	CAAA	GGC	ACTATAGTCAAACAT	AGG	GGAC	A	ATACG	TCGAGG	G	TGTCG	ATG	TATCGCCGGTAA	C	AC	GCTTCGGTT	G	ACGGTCTCCGGCGCGT	CCGCT	GAGGGGGGGG	CTA	GCGTCACACAGG	T	GA	GGGAG	CAGTTG	CTG	CGT	T	T	CC	GAAGA	GGCGAGAT	TCACGA	GC	GGGCCA	TTGCCCGGGCCGCATTCTCGGA
IndividualER386	CGGACGCC	CACT	G	GC	TCCCCGGA	AGCCCCGCAC	AAAGGGGGG	AAGGA	TCGCT	GGCGGACGA	GTTC	CGACC	C	CAAA	GGT	ACTATAGTCGAACAT	AGG	GGAT	A	ATACT	TCGAGG	G	TGCCG	ATG	TATCGCCGGTAA	C	AC	GCGTCGGTT	G	ACGGTCTCCGGCGCGT	CCGCT	GAGGGCGGGG	CCC	GCGTCACACAGG	T	GA	GGGAG	CAATTA	CTA	CGT	T	T	CC	GAAGA	GGCGAGAT	TCCCGA	GC	GGGCCA	TTGCCCCGACCCTATTCTCGAG
IndividualER343	CGGACGCC	CAAT	G	GC	TCCCCGGG	AACCCCGCGC	AAAGGGGGG	AAGGA	TCGCT	GGCGGACGA	GTAG	CAACC	C	CAAA	GGT	ACAATACTCGAACAT	AGG	GGAC	A	ATACT	TCGAGG	G	TGTCG	ACG	TATCGCCGGTAA	C	AC	GCTTCGGTT	G	ACGGTCTCCGGCGCGT	CCGCT	GAGGGTGGGG	CTA	GCGTCACGCCGG	T	GA	GGGAG	CAGTTG	CTG	CGT	C	T	CC	GAAGA	GGCGAGAT	TCCCGA	GC	GGGCCA	TTGCCCCGACCCTATTCTCAGG
IndividualER343	CGGACGCC	CAAT	G	GC	TCCCCGGG	AGCCCCGCGC	AAAAGTGGG	GAGGA	TCGCT	GGCGGACGA	GTTC	CGACC	C	CAAA	GGT	ACAATACTCGAACAT	AGG	GGAC	A	ATACT	TTAAGG	G	TGCCG	ACG	TATCGCCGGTAA	C	AC	GCTTCGGTT	G	ACGGTCTCCGGCGCGT	CCGCT	GAGATGGGGG	CTA	GCGTCACGCCGG	T	GA	AGGAG	CAGTTG	TTG	CGT	T	T	CC	GAAGA	GGCGAGAT	TCACGA	GC	GGGCCA	TTGCCCCGACCCTATTCTCAGG
IndividualER064	CGCGTGCC	CACT	G	GC	TCCCCGGA	AACCCCGCGC	AAAAGTGTG	AAGGA	TCGCT	GGCGGACGA	GTTG	CGACC	C	CAAA	GGT	GCAATAGTCGAACAT	AGG	GGAT	A	ATACG	TCGAGG	G	TGTCG	ACG	TATCGCCGGTAA	C	AC	GCTTCGGTT	G	ACGGTCTCAGGCGCGT	CCGCT	TAGGGGGGGG	CTA	GCGTCACACCGG	T	GA	GGGAG	CAGTTG	CTG	CGT	T	C	CC	GAAGA	GGCGAGAT	TCCCGA	GC	GGGCCA	ATGCCCGGGCCGTATTCTCGGG
IndividualER064	CTGGCGCC	CACT	G	GC	TCCCCGGA	AGCCCCGCGC	GAGGATGGG	AAGGA	TCGCT	GGCGGACGG	GTTG	CAACC	C	CAAA	GGC	ACTATAGTCGAACAT	AGG	GGAT	A	ATACG	TCGAGG	G	CGTTG	ATG	TATCGCCGGTAA	C	AC	GCTTCGGTT	G	ACGGTCTCCGGCGCGT	CCGCT	GAGATGGGGG	CTA	GCGTCACACCGG	T	GA	GGGAG	CAGTTG	CTG	CGT	T	T	CC	GAAGA	GGCGAGAT	TCCCGA	GC	GGGCCA	TTGCCCGGACCCTATTCTCGGG
IndividualER344	CGGGCGCC	CACT	G	GC	TCCCCGGA	AACCCCGCGC	AAAAGTGGG	AAGGA	TCGCT	GGCGGACGA	GTAG	CGACC	C	CAAA	GGC	ACAATACTCGAACAT	AGG	GGAT	A	ATACT	TCGCGG	G	TGTCG	ACG	TATCGCCGGTAA	C	AC	GCTTCGGTT	G	ACGGTCTCCGGCGCGT	CCGCT	GAGGGGGGGG	CTA	GCGTCACACCGG	T	GA	GGGAG	CAGTTG	CTG	CGT	T	T	CC	GACGA	GGCGAGAT	TCCCGA	GC	GGGCCT	TTGCCCGGACCCTATTCTCGGA
IndividualER344	CGGGCGCC	CACT	G	GC	TCCCCGGA	AACCCCGCGT	AAAAGTGGG	AAGGA	TCGCT	GGCGGACGA	GTTG	CGACC	C	CAAA	GTT	ACTATAGTCAAACAT	AGG	GGAT	A	ATACG	TCGAGG	G	TGTCG	ACG	TATCGCCGGTAA	C	AC	GCTTCGGTT	G	ACGGTCTCCGGCGCGT	CCGCT	GAGGGGGGGG	CTA	GCGTCACACCGG	T	GA	GGGAG	CAGATG	TTG	CGT	T	T	CC	GACGA	GGCGAGGT	TCCCGA	GC	GGGCCA	TTGCCCGGGCCGTATTTTCGGG
IndividualER254	CGGGCGCC	GACT	G	GC	TCCCCGGA	AGCCCCGCGC	AAAAGTGGG	AAGGA	TCGCT	G-CGGTCGA	GTTG	CGACC	C	CAAA	GGC	ACAATACTCGAACAT	AGG	GGAC	A	ATACG	TTAAGG	G	TGCCG	ATG	TATCGCCGGTAA	C	AC	GCGTCGGTT	G	ACGGCCTCCGGCACGT	CCGCT	AAGATGGGGG	CTA	GCGTCACACCGG	T	GA	GGGAG	CAGTTG	TTG	CGA	T	T	CC	GAAGA	GGCGAGAT	TCCCGA	GC	GGGCCA	TCGCCCCGACCCTATTCTCGGG
IndividualER254	CGGGCGCC	CACT	G	GC	TCCCCGGG	AACCCCGCGC	AAAAGTGGG	AAGGA	TCGCT	GGCGGACGA	GTTG	CGACC	C	CAAA	GGC	ACAACACTCGAAGAT	AGG	GGAC	A	ATACT	TCGAGG	G	TGTCG	ACG	TATCGCCGGTAA	C	AC	GCTTCGGTT	G	ACGGTCTCCGGTGCGT	CCGCT	GAGGGGGGGG	CTA	GCGTCACACCGG	T	GA	GGGAG	CGGTTG	TTG	CGT	T	T	CC	GACGA	GGCGAGGA	TCATGA	GC	GGGCCA	TTGCCCGGGCCGTATTCTCGGG
IndividualER347	CGGACGCC	CACT	G	GC	TCCCCGAA	AGCCCCGCGC	AAAAGTGGG	GAGGA	TCGCT	GGCGGACGA	GTAA	CGACC	C	CAAA	GGC	ACTATACTCGAACAT	AGG	GCAT	A	ATACG	TCGAGG	G	TGCCG	ATG	TATCGCCGGTAA	C	AC	GCTTTGGTT	G	ACGGTCTACGGCGCGT	CCGCT	TAGGGGGGGG	CTA	GCGTCACACCGG	T	GA	GGGAG	CAGTTG	CTG	CGT	T	T	CC	GACGA	GGCGAGAT	TCCCGA	GC	GGGCCA	TTGCCCCGACCCTATTCTCGGG
IndividualER347	CGGGCGCC	CACT	G	GC	TCCCCGGA	AGCCCCGCGC	GAGGGTGGG	AAGGA	TCGCT	GGCGGACGA	GCTG	CGACC	C	CAAA	GGC	ACAATACTCGAACCC	AGG	GGAT	G	ATACT	TCGAGG	G	TGTCG	ATG	CATCGCCGGTAA	C	AC	GCTTCGGTT	G	ACGGTCTCCGGCGCGT	CCGCT	GAGGGGGAGG	CTA	GCGTCACACCGG	T	GA	GGGAG	CAGTTG	CTG	CGT	T	T	CC	GAAGA	GGCGAGAT	TCCCGA	GC	GGGCCA	TTGCCCGGGCCGTATTCTCGGG
IndividualER355	CGGGCGTC	CACT	G	GC	TCCCCGAA	AACCCCACGC	AAAAGTGGG	AAGGA	TCGCT	GACGGACGA	GTAG	CGACC	C	CAAA	AGC	ACTATAGTCAAACAT	AGG	GGAT	A	ATACT	TCGAGG	G	TGTCG	ACG	TATCGCCTGTAA	C	AC	GCTTCGGTT	G	ACGGTCTCCGGCGCGT	CCGCT	GAGGGGGGGG	CTA	GCGTCACACAGG	T	GA	GGGAG	CAGTTG	CTG	CGT	T	T	CC	GACGA	GGCGAGAT	TCCCGA	GC	GGGCCA	TTGCCCGGACCCTATTCTCGGG
IndividualER355	CGGACGCC	CACT	G	GC	TCCCCGGA	AGCCCCGCGC	AAAGGGGGG	AAGGA	TCGCT	GGCGGACGA	GTTG	CGACC	C	CAAG	GGC	ACTATAGTCGAACAT	AGG	GGAT	A	ATACT	TCGAGG	G	TGTCG	ACG	TCTCGCCGGTAA	C	AC	GCGTCGGTT	G	ACGGCCTCCCGCGCGT	CCGCT	TAGGGGGGGG	CTA	GCGTCACACAGG	T	GA	GGGAG	CGGTTG	CTG	CGT	T	T	CC	GAAGA	GGCGAGAT	TCCCGA	GC	GGGCCA	TTGCCCGGGCCGTATTCTCGGA
IndividualER434	CGGGCGCC	CACG	G	GC	TCCCCGAA	AACCCCGCGC	AAAAGTGTG	AAGGA	TCGCT	GGCGGATGA	GTTG	CGACC	C	CAAA	GGT	ACTATAGTCAAACAT	AGA	GGAT	A	ATACG	TCGAGG	G	CGTCG	ACG	TATCGCCGGTAA	C	AC	GCGTCGGTT	G	ACGGTCTCCGGCGCGT	CCGCT	GAGATGGGGG	CTA	GCATCACACCGG	T	GA	GGGAG	CAGTTG	TTG	CGT	T	T	CC	GACGA	GGCGAGAT	TCCCGA	GC	GGGCCA	TTGCCCGGACCCTATTCTCGGG
IndividualER434	CGGACGCC	CACG	G	GC	TCCCCGGA	AACCCCGCGC	GAAGGGAGG	AAGGA	TCGCT	GGCTAACGA	GTTG	CGACC	C	CAAG	GGC	ACAACACTCGAAGAT	AGG	GGAT	A	ATACG	TCGAGG	G	CGTCG	ACG	TATAGCCGGTAA	C	AC	GCGTCGGTT	G	ACGGTCTACGGCGCGT	CTGCT	AAGATGGGGG	CTA	GCGTCACGCCGG	T	GA	GGGAG	CAGTTG	CTG	CGT	T	T	CC	GACGA	GGCGAGAT	TCCCGA	GC	GGGCCA	ATGCCCGGGCCGTATTCTCGGA
IndividualER340	CGGGCGCC	CACT	G	GC	TCCCCGGA	AGCCCCGCGC	AAAGGGGGG	AAGGA	TCGCT	GGCGGACGA	GTTC	CGATC	C	CAAA	GGT	ACAATACTCGAACAT	AGG	GGAT	A	ATACG	TCGAGG	G	TGTCG	ATG	TATCGCCGGTAA	C	AC	GCTTCGGTT	G	ACGGTCTCCGGCGCGT	CCGCT	TAGGGGGGGG	CTA	GCGTCACACAGG	T	GA	GGGAG	CAGTTG	CTG	CGT	T	T	CC	GAAGA	GGCGAGAT	TCCCGA	GC	GGGCCA	TTGCCCCGACCCTATTCTCGGG
IndividualER340	CGGGCGCC	CACT	G	GC	TCCCCGGA	AACCCCGCGC	AAAAGTGGG	AAGGA	TCGCT	GGCGGACGA	GTTG	CGACC	C	CAAA	GGT	ACAATACTCGAACAT	AGG	GGAT	A	ATACG	TTAAGG	G	TGTCG	ATG	TATCGCCGATAA	C	AC	GCTTCGGTT	G	ACGGTCTCCGGCGCGT	CCGCT	GAGGGGGGGG	CTA	GCGTCACACCGG	T	GA	GGGAG	CAGTTG	CTG	CGT	T	T	CC	GAAGA	GGCGAGAT	TCACGA	GC	GGGCCA	TTGCCAGGACTGAGTCCTCGGG
IndividualER065	CGGACGCC	CAAT	G	GC	TCCCCGGA	AACCCCGCGC	AAAAGTGGG	AAGGA	TCGCT	GGCGGACGA	GTTG	CGACC	C	CAAA	GGT	ACAATCGTCGAACAT	AGG	GGAT	A	ATACT	TCGAGG	G	TGTCG	ACG	TATCGCCGGTAA	C	AC	GCGTCGGTT	G	ACGGCCTCCAGCGCGT	CCGCT	GAGGGGGGGA	CTA	GCGTCACACCGG	T	GA	GGGAG	CAATTA	CTG	CAT	T	T	CC	GAAGC	GGCGAGAT	TCACGA	GC	GGGCCA	TTGCCCGGACCCTATTCCCGGG
IndividualER065	CGGACGCC	CACT	G	GC	TCCCCGGA	AGCTCCGCGC	AAAAGTGGG	AAGGA	TCGCT	GGCGGACGA	GTTC	CGACC	C	CAAA	GGC	ACTATAGTCGAACAT	AGG	GGAT	A	GTCCT	TCGAGG	G	TGCCG	ACG	TATCGCCGGTAA	C	AC	GCGTCGGTT	G	ACGGTCTCCGGCGCGT	CCGCT	TAGGGGGGGG	CTA	GCGTCACACCGG	T	GA	GGGAG	CAGTTG	CTG	CGT	T	T	CC	GAAGA	GGCGAGAT	TCCCGA	GC	GGGCCA	TTGCCCGGACCCTATTCCCGGG
IndividualER308	CGGGCGCC	CACT	G	GC	TCCCCGAC	AACCCCGCGC	ACAGGGGGG	AAGGA	TCGCT	GGCGGACGA	GCTG	CGACC	C	CAAA	GGC	GCAATAGTCGAACAT	AGG	GGAT	A	ATACG	TCGAGG	G	TATCG	ACG	TATCGCCGGTAA	C	AC	GCTTCGGTT	G	ACGGTCTCCGGCGCGT	CCGCT	GAGGGTGGGG	CTA	GCGTCACGCCGG	T	GA	GGGAG	CAGTTG	CTG	CGT	T	T	CC	GGAAA	GGCGAGAT	TCCCGA	GC	GGGCCT	TTGCCCCGACCCTATTCTCGGG
IndividualER308	CGGGCGTC	CACT	G	GC	TCCCCGAA	AGCCCCGCGC	AAAGGGGGG	AAGGA	TCGCT	GGCGGACGA	GTTG	CGACC	C	CAAA	GGC	AAAATAGTCGAGCAT	AGG	GGGT	A	ATACT	TCGAGG	G	CGTCG	ACG	TATCGCCGGTAA	C	AC	GCGTCGGTT	G	ACGGTCTCCGGCGCGT	CCGCT	TAGGGGGGGG	CTA	GCGTCACACAGG	T	GA	GGGAG	CAGTTG	CTG	CGT	T	T	CC	GAAAA	GGCGAGAT	TCCCGA	GC	GGGCTA	TTGCCCGGACCCTATTCTCGGG
IndividualER439	CGGACGCC	CACT	G	GC	TCCCCGGA	AGCCCCGCGC	AAAGGGGGG	AAGGA	TCGCG	GGCGGACGA	GTTG	CAACC	C	CTAA	GGC	ACTATAGTCGAACAT	AGG	GGAC	A	ATACG	TCGAGG	G	TGCCG	ATG	TATCGCCGGTAA	T	AC	GCGTTGGTT	G	ACGGTCTCCGGCGCGT	CCGCT	GAGGGGGGGG	CTA	GTGTCACACAGG	T	GA	GGGAG	CAGTTG	CTG	CGT	T	T	CC	GACGA	GTCGAGAT	TCCCGA	GC	GGGCCA	TTGCCCGGGCCGTATTCTCGGA
IndividualER439	CGGACGCC	CACT	G	GC	TCCTCAGA	AACCCCGCGT	AAAAGTGGG	AAGGA	TCGCT	GGCGGACGA	GTAG	CGACC	C	CAAA	GGC	ACAACACTCGAAGAT	AGG	GGGT	A	ATACT	TCGAGG	G	TGTCG	ATG	TATCGCCTGTAA	C	AC	GCTTCGGTT	G	ACGGTTTCCGGCGCAT	CCGCT	GAGGGGGGGG	CTA	GCGTCACACCGA	T	GA	GGGAG	CAGTTG	CTG	CGT	T	T	CC	GAAAA	GGCGAGAT	TCCCGA	GC	GGGCCA	TTGCCCGGGCCGTATTCTCGGA
IndividualER273	CGGGCGCC	CACT	G	GC	TCCCCGAA	AGCCCCGCAC	AAAAGTGGG	AAGGA	TCGCT	GGCGGACGA	GTTC	CGACC	C	CAAA	GGC	ACTATAGTCAAACAT	AGG	GGAT	A	ATACT	TCGAGG	G	TGTCG	ACG	TATCGCCGGTAA	C	AC	GCTTCGGTT	G	ACGGTCTCCGGCGCGT	CCGCT	GAGGGTGGGG	CTA	GCGTCACACAGG	T	GA	GGGAG	CAGTAG	CTG	CGT	T	T	CC	GAAAA	GGCGAGAT	TCCCGA	GC	GGGCCA	TTCCCCGGACCCTATTCTCGGG
IndividualER273	CGGGCGCC	CACT	G	GC	TCCCCGGA	AACCCCGCGC	AAAAGTGGG	AAGGA	TCGCT	GGCGGACGA	GTAG	CGACC	C	CAAA	GGC	AAAATACTCGAACAT	AGG	GGAT	A	ATACT	TCGAGG	G	TGTCG	ACG	TATCGCCGGTAA	C	AC	GCGTCGGTT	G	ACGGTCTCCAGCGCGT	CCGCT	GAGGGGGGGG	CTA	GCGTCACACCGG	T	GA	GGGAG	CAGTTG	CTG	CGT	T	T	CC	GAAGA	GGCGAGAT	TCCCGA	GC	GGGCTA	TTGCCCCGACCCAATTCTCGGG
IndividualER037	CGGGCGCC	CACT	G	GC	TCCCCGGA	AACCCCGCGT	AAAGGGGGG	AAGGA	TCGCT	GGCGGACAA	GTTG	CGACC	C	CAAA	GGC	ACTATAGTCAAACAT	AGG	GGAC	A	ATACT	TCGAGG	G	TGTCG	ACG	TATCGCCGGTAA	C	AC	GCTTCGGTT	G	ACGGTCTCCGGCGCGT	CCGCT	TAGGGGGGGG	CTA	GCGTCACACCGA	T	GA	GGGAG	CAGTTG	CTG	CGT	T	T	CC	GAAGA	GGCGAGAT	TCCCGA	GC	GGGTCA	TTGCCCGGACCCTATTCTCGGA
IndividualER037	CGGGCGCC	CACT	G	GT	TCCCCGGA	AGCCCTGCGC	AAAGGGGGG	AAGGA	TCGCT	GGCGGACGA	GTTC	CGACC	C	CAAA	GGT	ACAACACTCGAAGAT	AGG	GGGT	A	ATACT	TCGAGG	G	TGTCG	ACG	TATCGCCGGTAA	C	AC	GCGTCCGTT	G	ACGGTCTCCGGCGCGT	CCGCT	GAGATGGGGG	CTC	GCGTCACACCGG	T	GA	GGGAG	CAGTTG	CTG	CGT	T	T	CC	GAAGA	AGCGAGAT	TCCCGA	GC	GGGCCA	TTGCCCCGACCCTATTCTCGGG
IndividualER350	CGGGCGCC	CACT	G	GC	TCCCCGGA	AACCCCGCGC	GAGGGTGGG	AAGGA	TCACT	GGCGGACGA	GTTG	CGACC	C	CAAA	GGC	ACAATACTCGAACAT	AGG	GGAT	A	ATACG	TCGAGG	G	CGTCG	ACG	TATCGCCGGTAA	C	AC	GCTTTGGTT	G	ACGGTCTACGGCGCGT	CTGCT	GAGATGGGGG	CTA	GCGTCACACCGG	T	GA	GGGAG	CAGTTG	TTG	CGT	T	T	CC	AAAAA	GGCGAGAT	TCCCGA	GC	GGGCCA	TTGCCCGGACCCTATTCTCGGG
IndividualER350	CGGGCGCC	CACT	G	GC	TCCCCGGA	AACCCCGCGC	GAGGGTGGG	GAGGA	TCGCT	GGCGGACGA	GTTG	CGACT	C	CAAA	GGC	ACTATAGTCGAACAT	AGG	GGAT	A	ATACG	TCGAGG	G	TGTCG	ACG	TATCGCCGGTAA	C	AC	GCTTTGGTT	G	ACGGTCTCCAGCGCGT	CCGCT	GAGGGGGGGG	CTA	GCGTCACACCGG	T	GA	GGGAG	CAGTTG	CTG	CGT	T	T	CC	GACGA	GGCGAGAT	TCCCGA	GC	GGGCCA	TTGCCCCGACCCTATTCTCGGA
IndividualER309	CGGGCGCC	CACT	G	GC	TCCCCGGA	AACCCCGCGC	AAAGGGGGG	GAGGA	TCGCT	GGCGGACGA	GTTC	CGACC	C	CAAA	AGC	AAAATACTCGAACAT	AGG	GGAC	A	ATACT	TCGAGG	G	TGTCG	ACG	TATCGCCGGTAA	C	AC	GCGTCGATT	G	ACGGTCTCTGGCGCGT	CCGCT	GGGGGGGGGG	CTA	GCGTCGCACAGG	T	GA	GGGAG	CAGTTA	CTG	CGT	T	T	CC	GAAAA	GGCGAGAT	TCCCGA	GC	GGGCCA	TTGCCCCGACCCTATTCTCGGG
IndividualER309	CGGGCGCC	CACT	G	GC	TCCCCGGA	AACCCCGCGT	AAAGGGGGG	AAGGA	TCGCT	GGCGGACGA	GTTG	CGACC	C	CAAA	GGC	AAAATACTCGAACAT	AGG	GGAT	A	ATACG	TCGAGG	G	TGTCG	ACG	TATCGCCGGTAA	C	AC	GCTTCGGTG	G	ACGGTCTCCGGCGCGT	CCGCT	GAGGGGGGGG	CTA	GCGCCACACCGG	T	GA	GGGAG	CAGTTG	CTG	CGT	T	T	CC	GAAGA	GGCGAGAT	TCCCGA	GC	GGGCCA	TTGCCCCGACCCTATTCTCGGG
IndividualER330	CGGGCGCC	CACT	G	AC	TCCCCGGA	AACCCCGCGC	AAAGGTGGG	AAAGA	TCGCT	GGCGGACGA	GTTG	CAACC	C	CAAA	GGC	ACTATAGTCGAACAT	AGG	GGAT	A	GTCCT	TCGAGA	G	TGTCG	ATG	TATCGCCGGTAG	C	AC	GCTTCGGTT	G	ACGGTCTACGGCGCGT	CCGCT	GAGGGGGGGG	CTA	GCGTCACACCGG	T	GA	GGGAG	CAGTTG	CTG	CGT	T	T	CC	GACGA	GGCGAAAT	TCCCGA	GC	GGGCCA	TTGCCCCGACCCTATTTTCGGG
IndividualER330	CGGACGCC	CACT	G	GC	TCCCCGGG	AGCTCCGTGC	AAAGGTGGG	AAGGA	TCGCT	AGCGGACGA	GTTG	CAACC	C	CAAA	GGC	ACTATAGTCAAACAT	AGG	GGAT	A	ATACT	TCGAGA	G	CGTCG	ACG	TACCGCCGGTAA	C	AC	GCTTCGGTT	G	ACGGCCTCCGGCACGT	CCGCT	GAGGGGGGGG	CTA	GCGTCACACCGG	T	GA	GGGAG	CAGTTG	CTG	CGT	T	T	CC	GACGA	GGCGAGAT	TCCCGA	GC	GGGCCA	TTGCCCCGACCCTATTCTCGGG
IndividualER050	CGGGCGTC	CACT	G	GC	TCCCCGGA	AACCCCGCGC	GAGGGTGGG	AAGGA	TCGCT	GGCGGACGA	GTTG	CAACC	C	CAAA	GGC	ACAACACTCGAAGAT	AGG	GGAC	A	ATACT	TCGAGG	G	TGTCG	ATG	TATCGCCGGTAA	C	AC	GCTTCGGTT	G	ACGGTCTCCGGCGCGG	CCGCT	GAGGGGGGGG	CTA	TCGTCACACCGG	T	GA	GGGAG	CAGTTG	CTG	CGT	T	T	CC	GACGA	GGCGAGAT	TCCCGA	GC	GGGCCA	TTGCCCCGACCCTATTCTCGGG
IndividualER050	CGGGCGCC	CACT	G	GC	TCCCCGGA	AACCCTGCGC	AAAGGGGGG	AAGGA	TCGCT	GGCGGACGA	ATTG	CGACC	C	CAAA	GGT	ACAATACTCGAACAT	AGG	GGAC	A	ATACG	TCGAGG	G	TGTCG	ATG	TATCGCCGGTAA	C	AC	GCTTCGGTT	G	ACGGTCTCCGGCGCGT	CCGCT	TAGGGGGGGG	CTA	GCGTCACACCGG	T	GA	GGGAG	TAGTTG	TTG	CGT	T	T	CC	GAAGC	GGCGAGAT	TTACGA	GC	GAGCCA	TTGCCCCGACCCTATTCTCGGG
[truncated: 1,856 more columns]
