# Supplementary material for: Genetic diversity in migratory bats: Results from RADseq data for three tree bat species at an Ohio windfarm
Source: PeerJ. 2016 Jan 26;4:e1647. doi: 10.7717/peerj.1647 (PMC4730867; doi:10.7717/peerj.1647)
Supplement: Supplemental Information 7 [file peerj-04-1647-s007.zip › Monomorphics_100.txt]

AAACCATCTCACGGTTCCGGGTGTTGGCGGTGGACCCCACAGAGTTTGCCTGCATGAAGGCCC 66 60 75 28 65 46 67 28 40 81 42 47 48 40 73 64 54 63 47 29 25 49 77 58 39 72 61 42 64 125 55 56 57 41 15 42 61 70 42 72 61 69 38 46 66 60 95 15 44 78 51 40	41
AAAGCTGGGATTTTTCCTTCATGGCCCTGGGGCTGATGGTTGACCTCTGGCTACTGGGTTGGA 121 62 65 24 72 77 55 154 104 76 79 103 99 64 96 99 84 76 46 87 83 92 95 205 77 110 77 80 126 65 103 113 84 51 68 99 67 101 66 150 124 93 44 71 104 114 74 83 90 82 73 51	93
AACAATGAAAAGCAATAAGTAATTTCAAAACTGCTGTACTTAATTTCACTCTGATAGCTACTA 76 34 37 21 52 31 63 37 45 82 29 40 34 30 42 55 47 90 31 41 61 43 19 66 47 33 48 42 54 92 57 36 41 40 39 60 24 66 33 53 67 73 48 53 46 61 52 27 46 42 64 36	43
AACAATGGTTGCTGTGAGCACTCGTAAGAGTAAGCTGCCATTGTGTTCCTGTCCCAATGCCAG 85 77 102 45 94 73 103 65 42 128 36 77 60 48 133 99 54 90 52 57 69 44 70 74 79 58 74 62 95 48 73 38 54 62 35 57 77 68 59 93 87 124 100 66 54 74 81 33 60 93 70 39	41
AACATTCTACGTGTGTGGGACTGCCTGCCTGCAAACTGGACGGGAATGCCTTAAACTTCAGAA 58 89 55 14 50 79 69 25 70 105 66 71 54 18 50 91 30 119 35 51 14 45 61 63 63 31 44 100 41 99 30 57 54 45 38 72 35 79 39 71 40 65 81 39 63 51 86 39 23 45 43 44	20
AACCAGTGTCTTTTAGATCATGCCTTGAACGTCTCCCTCCTATTCTGCCATATAGCATTTTGT 152 53 46 38 117 59 96 174 98 121 63 121 107 55 139 90 96 112 39 83 140 87 39 139 56 72 77 55 46 174 117 75 73 96 59 107 50 121 50 157 132 84 34 90 120 103 52 62 78 79 82 55	81
AACCATGTTAGATTCGCCAGACAACCAAGGCCAGTTAGAGCATAGAGGCCTTTTTGACAGTAT 139 93 34 30 106 90 107 81 94 76 70 110 107 81 146 116 46 165 47 76 75 86 93 140 85 33 85 55 99 162 111 116 87 89 46 127 61 106 85 145 120 124 65 89 114 146 82 77 106 110 82 80	74
AACCCATGACCCAGATGGTTTTCCTCCAGCCCTGGCTTCACCAGGAAAGACATTCAAAATGAT 151 55 34 43 44 85 57 152 86 84 63 100 85 59 103 94 64 70 41 102 104 109 52 120 60 91 63 68 137 50 120 92 65 69 88 81 59 135 41 107 101 69 36 61 113 105 51 80 99 69 58 37	105
AACTCCAACCAGGGCCTGGGCCAAGGAAGAGCTCACAAGCAAGTAATGCCTTGACCAGAATCA 160 119 61 61 87 91 87 156 68 105 77 126 133 76 113 158 77 122 60 110 210 146 59 199 89 114 90 87 117 82 129 151 95 100 83 154 84 138 94 173 134 147 69 88 132 159 54 118 93 105 108 48	134
AAGAGGAAAAGAGGTGGTGGCAACCTCAGTATAGAGCTGATCCTCAGAGAGGAGCTGTAAATT 101 54 56 40 74 57 69 72 69 113 39 77 42 25 94 67 122 95 29 44 124 36 58 68 49 50 64 39 51 103 52 57 62 63 33 79 52 62 38 91 70 81 34 61 78 85 49 40 34 77 56 27	62
AAGATCCAAAGGAAGCCTCACCTTCAAAAGTTCCCAGGGTGCTGCATCAGCATGGTCATGGCA 161 86 53 64 77 70 90 139 136 88 75 116 129 81 94 129 124 120 61 103 170 164 73 150 80 151 78 71 101 176 121 128 74 78 70 126 98 128 59 142 122 103 60 102 130 149 67 96 84 93 102 67	104
AAGCCATGTACAGAAGAACAGCCGGTAGATCCTTTCTCATTTTGTGTCCCATCCTGTAACTGT 59 46 37 29 65 12 63 101 48 112 48 44 38 27 74 53 96 82 13 30 13 28 21 45 41 57 65 64 62 72 34 33 59 67 25 42 44 57 40 63 68 78 56 17 54 48 79 32 55 39 49 29	43
AAGCTGTGTGGGGAACCCACCCATAGGCTCCTTTTTCATCATCCCACACAGTTTCATTGCTCC 96 47 58 39 81 44 70 110 64 121 44 75 36 33 84 69 95 41 50 57 125 42 43 85 56 65 64 60 67 114 62 38 40 74 35 65 35 85 49 96 81 103 58 59 74 68 80 39 44 76 46 31	46
AAGGAAGGGGCTAAGGGAGCTGGCTCACCTGGAGCAATGCTCTCTCCTCAACTTTATCTTGCA 95 30 14 20 35 41 23 93 69 54 40 68 69 35 40 44 70 31 27 61 74 58 18 90 33 74 40 23 70 39 73 45 40 34 68 61 37 71 22 58 62 43 9 48 74 70 12 58 55 34 31 23	78
AAGGAGGCTGCAGCGTACCCGTAGCAGTGCACACAGCTATTAAGGATGGACAAGTAAGCAGGG 101 63 104 47 99 55 92 105 92 118 81 91 87 57 86 80 72 109 46 54 161 64 118 99 58 103 85 51 61 141 82 60 79 69 58 122 65 89 75 134 113 123 96 86 99 119 110 59 73 117 75 66	51
AAGGGGATGTGCTCTGTCCCAGTCTGCCTGGCGCAGCTACTCAGTAAATGGCTGATGTGTGAA 16 44 55 19 40 30 70 28 25 58 29 17 41 16 72 36 47 63 25 22 12 12 12 35 52 22 41 50 26 75 29 28 26 47 10 26 31 32 24 42 43 84 69 51 29 29 90 18 20 42 46 25	11
AAGTCAAAAACCCATGCACCACCGCTAGCCCTAGGCAGACCCTCTCAGGGCCAGGTCCCCTTT 208 117 112 83 121 99 117 302 168 153 109 117 140 99 120 164 210 157 96 113 388 141 126 243 101 185 95 103 161 231 150 166 133 134 94 153 114 170 83 211 183 165 82 172 212 170 138 95 152 174 123 82	185
AAGTGCATTCTCCTGTTCTCACAGCCTTCCCATGGCACTGTCACTCCGGGTTCTGGGATGTTG 95 34 42 15 59 61 71 53 83 88 53 74 87 54 64 73 61 64 39 70 109 80 57 125 55 87 75 38 80 80 111 77 71 70 58 91 67 104 43 111 58 80 46 83 106 128 35 59 78 89 73 43	53
AAGTTACTTGCCAGAAACTAATGAACATTAGTAGTAATTTATTGTGGTAGTCTAACCCTGCCA 171 62 42 51 124 79 98 188 123 144 76 144 165 101 113 105 63 124 53 120 223 178 80 207 94 111 101 62 186 173 166 117 137 117 113 156 71 163 75 161 144 116 58 91 167 172 51 115 117 78 118 64	174
AAGTTAGAATGGGTGCAACTGGAAGAAGGTGTCTTTGCAGTACTCATGGCCTCAGGAAGCATG 102 39 48 12 53 50 46 103 82 54 53 77 83 62 84 89 43 59 36 66 47 72 54 142 45 96 57 18 79 73 89 94 73 47 66 69 40 94 38 95 90 67 39 64 71 99 24 59 64 77 65 32	60
AAGTTGGGTCTATTTTAAACAAAACAGATGCCAGGTATATGTTTGGTAAATATGCAATATACA 46 69 25 22 51 38 54 75 126 52 46 62 64 59 53 105 50 61 24 62 107 98 36 119 64 56 61 42 71 12 111 94 75 40 59 68 47 114 46 54 68 58 32 62 87 109 31 81 52 66 48 27	103
AATCCAAGTAATCTGGACCCCTCTATTGATATTTTATTTTGAGAAACCATATTTCTAATAGTT 60 51 45 48 69 32 62 86 51 107 37 75 39 27 96 76 89 82 38 38 74 30 44 89 40 53 58 61 40 75 48 38 57 52 31 61 29 77 35 79 75 77 75 60 48 58 56 39 38 49 49 28	47
AATGCCCAGCTCAGACATTTAGACCTCCGGGAAAGCCTAAACCATATGTCTAGTCCTCCAGGA 98 25 33 10 47 50 40 65 100 46 50 98 81 51 82 105 30 64 25 82 48 121 30 116 54 86 55 42 99 14 89 100 74 45 68 86 47 101 37 113 92 69 36 64 107 88 17 67 71 43 44 27	52
AATGCTCACTGAATTTCTTTGCTCTTCCAGGTGAAGGGAGTACCAGGGGCAACCTGATTCCTC 171 114 57 34 80 71 55 86 113 132 109 146 120 41 51 126 71 144 26 76 81 117 96 171 37 57 65 106 69 86 49 106 81 51 75 121 44 112 27 59 58 68 39 52 142 71 45 84 70 57 42 82	57
AATGCTTACTAAATATCTTTGTTCCTCCTGGTTGAAGGGAGTGCCAGTCATAACCTAATCCTC 75 81 60 47 75 54 49 129 53 100 35 58 41 35 101 65 98 88 31 49 115 46 39 60 58 56 65 75 59 108 33 44 48 82 26 68 48 70 48 81 84 93 56 58 52 75 68 26 36 55 55 25	30
AATGGTGGGCACGGCCGAGGCGACTGCGCGATGGGAAAAGCCCCCAAGGGGACGTCATCTGGG 126 65 46 30 45 67 67 77 94 56 62 96 88 73 91 103 39 82 45 80 106 120 50 114 60 109 45 50 107 49 107 82 79 82 68 35 54 104 43 100 81 89 43 67 140 131 45 82 65 66 58 24	53
AATGTCAAAATCCACGCTGATTCATTATGGCCCCAAGGCAATGTCCACAGGCGGGAGTGTCCA 103 50 31 20 41 60 39 79 66 35 41 70 70 49 51 66 47 55 42 66 88 67 38 130 34 68 37 38 66 72 63 64 65 35 51 54 40 78 20 63 64 58 50 51 64 85 29 43 63 46 47 29	86
AATTTCAGAAGCAAATCTAAACACCCAACATACCCAGAATGCAGAAGCTTATTCAAAAGTGAA 140 99 73 50 72 72 94 152 131 107 83 135 100 94 87 150 88 107 50 109 199 131 63 184 74 118 88 94 113 155 138 123 101 84 111 151 83 140 59 180 141 107 60 110 130 176 67 103 79 141 94 53	112
AATTTGGCAGTCTGTTTGATGCTTTACTGCCTCTGTATCTATCTTATTGTTCATGAGTTTATA 214 86 76 47 126 109 133 235 147 182 128 162 128 126 179 197 107 172 104 137 199 187 105 278 116 132 130 148 115 257 158 157 148 141 110 142 116 202 86 186 192 168 84 145 183 185 105 121 133 147 110 67	168
AATTTTTAATTACTCCATTAACAGCCATTTGGTGGAAACAGTGACATTATTATTTGTATTTTT 67 52 63 39 83 58 83 72 68 99 52 82 54 55 61 75 53 99 53 59 118 70 55 75 53 72 85 46 52 142 85 58 64 65 45 79 50 101 53 104 82 112 66 73 74 101 72 37 68 85 64 48	65
ACAACTAAATGTGTGAAATCTAATCAATTAATTATAAATGAGAGAGAGAAAAAATGTGGCCCA 58 59 54 21 67 44 59 43 36 84 32 36 30 25 54 54 47 72 31 35 22 30 18 45 64 52 58 55 57 67 36 25 30 53 31 40 46 61 40 48 65 95 52 63 41 41 78 31 47 54 38 30	20
ACAACTATTACAAAAGGCCTCTCTACCAGGAGATATAGAATCTCTACCTAATACATAGAAGCA 130 106 101 40 119 88 114 97 92 117 81 118 94 82 115 127 106 101 54 62 122 99 90 114 62 98 97 79 94 114 107 101 86 81 79 123 78 120 69 156 146 127 83 98 114 114 94 72 110 126 80 71	113
ACAATATAACTATTATTTAATAGGTGCTATATCCTGGGCTTCTGTATAAAATATTTGTTTGGA 135 71 42 49 57 56 73 163 105 81 69 123 109 67 100 131 90 82 40 94 207 129 47 150 69 100 66 67 112 12 115 100 71 71 85 128 65 163 54 121 103 67 39 80 138 137 35 106 93 76 72 22	106
ACAGATATTAACTCCTTCTTCCAGAAAGATAATTGGCTCAGAACGATTAAACACCTTGCCCAA 41 24 41 19 51 45 73 35 43 64 37 31 37 29 45 66 36 64 28 23 22 41 25 50 49 41 71 34 38 101 76 40 48 31 29 46 31 54 46 49 46 72 38 32 42 62 25 37 25 45 55 34	27
ACAGCAACACCTACACCTCCCCTCCCCCTCCTTCACTACACCTCCAATCACTGACTCAGCCTT 123 57 40 30 54 71 62 103 111 76 47 101 108 51 83 106 86 83 35 133 152 105 75 166 55 99 76 72 112 90 114 107 77 52 77 80 77 129 41 110 97 102 35 90 115 136 40 87 75 95 83 33	116
ACAGGCAAAAACTGGCACTTAGCTAATGGGGTAGGAGAGCTGGAGTTACCCCATGACCCATCA 57 65 77 42 67 49 68 55 45 64 34 47 37 31 64 52 80 78 34 33 50 29 32 63 57 45 56 63 80 69 47 31 41 64 26 51 57 52 36 61 73 98 71 63 38 58 79 31 37 65 41 27	33
ACAGTATCTGGAGACCCTGGTCAGCAGAACTGATTTAGAGTAACAAAAAGCCAATGCAAAAAG 82 70 25 9 33 40 40 13 71 95 71 63 76 46 39 131 19 63 19 72 39 93 44 96 33 40 41 53 25 69 60 115 84 30 72 83 37 131 18 85 33 54 24 28 107 78 13 52 29 61 33 46	32
ACATCAAAATATTGTCGCCTCTTCCTCTGTGCACTGGACAAGCTTCATTAAGTTCTCTGTGCT 50 14 26 21 57 38 47 73 42 71 25 39 40 27 54 32 26 74 15 39 31 42 17 56 30 25 39 33 30 87 37 24 35 42 21 43 22 62 22 55 58 58 47 56 49 36 43 26 42 37 38 33	27
ACATTCTACAAAACAGTCCAGCTGCTGAGCTTAGGAGAGTCTCGTGGATCTGCCTGCCACACC 73 11 11 21 35 22 31 97 44 30 23 54 60 37 24 41 35 30 17 62 138 59 20 108 36 49 31 23 63 41 59 32 35 36 41 48 20 81 15 56 38 33 19 44 54 62 17 48 41 17 36 26	51
ACCAGCCCACCCGAAACCTGGCTGCCTTCCCAGCCTCTCATGACCCTGAACCTGCCGCCCCCA 39 63 86 15 66 32 83 30 62 76 51 39 38 31 97 43 47 79 54 29 14 29 68 61 48 48 61 45 66 70 42 43 41 45 23 47 44 55 34 45 63 101 68 67 50 41 108 26 33 89 55 24	12
ACCCACCTCTGCTTGGCTGCCTGTGGACTGGCTTGATGTCTAAGCTCTATGGTATCCTCTGAC 94 60 53 30 98 40 82 54 64 108 44 48 43 41 70 59 86 85 44 52 60 42 58 67 54 59 71 82 55 115 55 58 57 79 29 62 50 73 45 62 93 111 68 81 60 48 70 32 58 62 70 37	44
ACCCAGGCAGTAGCCCTGCAGCCAATGCCTCTGTCATCCTCAATGTGCAATGTGAGTGTCCCC 62 12 24 15 54 38 33 73 37 39 37 55 39 24 38 51 74 48 21 33 53 49 52 80 28 84 41 29 57 73 49 36 40 25 30 52 32 42 30 55 64 60 47 46 45 73 27 30 58 42 51 26	47
ACCTGACATCCTTTCAGTTTCTGGGGAGAAATGAAGACGGCAAAGGAAGATGTCCCTTCGACC 112 55 75 30 74 35 82 126 80 96 83 93 99 96 89 87 91 87 50 88 189 99 90 153 65 138 81 65 90 110 68 76 53 83 89 102 82 83 60 85 112 101 49 89 105 81 72 69 83 94 75 57	53
ACCTGGGCAGGAAGAAACCCCATTCCCCTCTCCCAGTGTGCTGAGGGCCAAGTGGCCCCTCTT 71 29 89 17 79 49 73 54 62 84 46 54 80 47 70 50 29 77 48 30 23 34 43 51 48 45 56 25 55 118 72 61 53 34 37 76 48 78 52 64 54 130 54 46 57 123 51 29 58 77 49 27	57
ACCTTCAAGGGAAGGCTGACAGGTCTTACCTAACCAGGCAGCCTCTACTACCATTACAAACAG 105 66 26 36 38 69 34 126 96 58 40 92 99 50 49 72 90 60 38 88 168 95 40 135 51 68 97 63 97 16 101 83 71 55 62 78 36 105 41 96 75 62 39 80 103 110 53 70 95 71 49 15	78
ACCTTCTGGGGCAGGCTAATCAGACTCGCCTATCTAGGCAGCATCTGCTACCATTGCAAACAG 139 82 38 40 59 70 71 138 91 86 60 107 138 67 85 111 101 72 58 87 207 99 59 160 60 96 67 49 92 107 106 94 94 71 82 100 55 127 64 100 117 86 42 88 105 123 70 104 89 80 69 40	131
ACCTTGCCTGTTCACTGCTACTCATAGCCCTTCACTTCTGACTGGTTTTCAAGCCCAGGTTTT 65 62 58 18 66 44 74 37 50 101 51 51 36 36 76 57 65 87 53 38 26 27 55 45 54 56 80 70 80 103 45 25 43 57 18 48 42 62 45 55 73 118 64 77 54 51 115 38 43 57 45 33	24
ACCTTTGCTCATTGATAACTTGCTGATGGGGAGTGCTGAGGAACCCATCCTTGCTTCTGTATC 49 54 52 25 72 44 94 27 44 79 43 49 42 27 58 56 39 75 50 34 23 21 51 65 52 48 61 59 56 85 43 39 45 64 24 48 28 69 45 73 82 98 64 55 52 55 72 19 50 53 54 34	16
ACTAAAGTTGATCATTGGGCTTACATATAAACATTCTTCTGTAGAAATTTTAGCAATTTTAAT 46 33 41 31 51 22 60 44 35 64 33 43 28 25 57 56 78 65 33 26 32 20 41 34 53 28 56 57 59 78 30 29 30 38 25 51 26 42 31 29 72 96 81 62 53 41 92 24 26 44 45 28	21
ACTCATCACACCTATTGTATTTAATGCACATATAAAGGGACTGGAAACCATTGCTAATGATGT 62 30 69 11 76 60 64 21 61 100 47 39 56 34 40 48 27 89 40 34 5 37 37 48 57 31 71 36 54 122 69 41 59 47 20 56 41 78 36 65 72 100 45 82 69 55 73 27 50 57 46 43	28
ACTCCAGGCCCAGGGAAAGAGGAGGCCACCTAGACTGTTGAGGTGGACAAGTAGCTGGGTGAC 161 96 89 39 117 87 129 63 132 105 114 102 99 92 158 151 91 125 64 87 107 100 128 155 82 125 102 65 116 195 153 131 99 72 65 115 94 136 73 123 140 117 83 111 137 154 74 96 94 123 90 67	101
ACTCTGGGTCTTAAACGTTGAATCTAACAAATGGACGCTTTCATCCAAAACAATGCTCCACAA 14 30 50 16 36 15 51 8 32 55 19 28 29 21 46 33 31 49 35 21 6 27 22 35 32 28 52 25 31 68 34 26 38 28 20 37 31 41 20 26 33 77 56 40 25 56 37 13 23 50 29 20	18
ACTCTGTCAATATTTAAATTTTGGTCTTGCCTTATTTATGAATAGTTTTAATGGGTTATTGTT 25 29 37 17 77 34 72 68 46 83 34 49 24 24 72 48 75 78 32 35 32 30 44 51 47 30 57 44 41 88 49 44 38 46 21 38 38 64 30 41 68 22 40 40 56 37 68 26 31 39 38 25	34
ACTGATTTCAGGTTGGTGGACCCTCTGGTCCTGACAGACCCAGGGTTTTTATATATTAGGACT 70 33 23 19 21 50 47 56 72 36 39 77 70 34 30 63 18 42 23 59 71 98 25 90 37 54 43 27 61 6 76 48 54 30 51 57 23 89 40 67 61 40 20 66 60 71 15 59 42 57 44 11	34
ACTTCTCTGGAAATGTTTCTGTATTGATTTCATCCTTGCTTGAGTCAGATATGGATGTTTCCT 79 35 49 40 61 42 88 92 48 99 25 58 47 33 51 77 64 90 31 46 94 46 31 80 57 51 60 62 61 109 45 45 56 94 32 66 41 74 36 69 77 67 53 67 78 66 59 46 56 77 61 27	75
AGAAGTCCTAATACTTCTTCCATTGATTTAAATTTCCTGCTACATTATCCTTTTCAGTTCTAC 154 68 33 42 71 80 62 139 97 77 51 113 111 61 85 101 62 84 34 99 156 178 41 169 57 108 67 82 105 29 110 113 71 76 85 85 55 151 38 136 107 65 40 97 57 145 39 117 84 65 64 41	83
AGACAGACCCTGCAGTGCTGCTCCTGCACTTCTCACTCAGGGATGAACGTTGTCCTCAAGGAG 214 79 105 67 110 123 156 227 153 179 142 163 148 114 204 175 167 152 103 118 290 133 116 229 108 152 110 148 154 224 177 143 113 153 108 190 79 190 93 185 214 150 90 143 172 160 127 102 136 165 134 103	164
AGACCACTGGCTTGGGGGAGCCAGGAGAAAGACTCGCCTTGCAGCAATGGGATGCAAGCGGGT 24 30 53 18 39 23 54 20 19 53 32 20 31 21 49 28 50 22 19 23 30 21 16 14 35 26 27 36 6 44 28 20 9 29 14 38 13 18 15 7 37 56 61 48 16 26 68 17 18 26 35 16	25
AGACTTCATTTTCCTAAATTTTTGCTGTGGTGGAAAACACCATGATGTAGTCTCTTATACATT 36 58 19 24 49 31 38 41 37 78 23 43 32 18 54 65 80 66 32 26 36 24 33 47 47 35 56 72 29 56 19 31 39 67 19 26 24 34 34 66 55 81 66 50 35 42 94 23 35 50 48 23	24
AGAGGACAGTTAGAGGTGACTAAGACCACAGGGGAGGGTAGTTAGAGGCAATGAGGCTGGCAG 92 51 75 19 62 56 84 66 63 62 59 56 51 50 84 74 35 89 43 44 53 46 76 48 64 70 67 41 53 94 47 49 53 61 29 60 61 69 39 87 76 97 51 65 84 61 78 24 60 72 53 37	59
AGATTCAGAGTGGCACCCAGAAACCATCTGTTGTGATGATGGGGTTCAGGGTTCCTGTACTCT 98 38 7 5 23 31 20 19 82 55 30 92 107 19 24 70 14 62 23 61 20 89 47 125 26 36 25 37 38 31 32 44 64 19 72 72 20 67 21 109 33 40 13 38 85 45 12 72 36 21 24 25	31
AGCACAGGTGGTAACATATCTGCCCAAGGTAAGTTCGTCTCCTGGCATAGATCAGCCATCGCC 191 79 66 56 85 79 93 186 119 116 76 149 129 94 104 164 121 123 50 112 294 139 76 199 75 137 76 78 114 167 120 142 120 93 93 138 92 143 74 145 141 105 61 101 126 125 80 116 123 111 104 69	147
AGCCAGGCAGCATTGAGACATGGATCTATCTGAGCCAAGAATCAGCTGCTGGGTGCCTGACTT 105 76 43 36 70 74 56 75 78 65 46 85 125 63 91 122 53 75 36 97 128 116 37 108 63 82 94 40 75 124 111 105 83 53 82 82 60 118 45 113 97 82 40 67 93 130 27 65 81 80 67 42	84
AGCCCCACCCAGCAAGCAGGGCCTCAGCTCAGTGGCTGGTGCTGTCATGCCTGTATAAACATC 54 32 46 31 63 39 73 61 40 98 39 48 36 42 61 34 37 53 23 26 41 29 40 43 45 47 44 27 32 95 62 41 23 78 26 55 29 50 17 42 68 112 48 48 52 51 42 31 42 50 52 38	57
AGCGCTCCTGGAAGGAAGGATGGCCTCCCCACCATGTGTTTCATGTAAAACCCACCACATGGT 104 40 26 23 43 46 26 99 73 40 44 65 95 41 43 63 50 41 33 53 121 69 43 93 37 67 48 39 87 59 90 62 55 47 51 58 44 104 41 45 76 48 26 44 72 88 27 80 72 57 39 18	70
AGGAATATACTTCCTTCCCCAGATTTGGTCTCATGACTTGCTCAGCCAATAAAATCTGAGTGA 36 25 39 18 42 25 70 12 31 70 37 22 35 42 26 50 42 74 25 23 11 20 47 46 37 32 55 35 53 117 43 45 34 26 20 62 25 54 25 52 33 81 58 49 51 57 36 24 29 54 37 23	36
AGGCAACTGATCAATGATTTTCTCATCATTGCTGTTGCTATCTCTCTCTCCCTCTCCCTCTCT 191 83 43 37 54 55 57 144 125 67 62 138 124 60 76 100 69 93 44 80 148 120 46 172 61 89 63 68 118 19 107 74 81 66 88 107 75 137 44 146 108 79 42 99 125 122 56 105 76 97 52 38	89
AGGCCTAGCTCTAACCAGTAGCAACTACACCTTGCCTCTTAGAACATAGGATATATGTGTATT 104 57 63 27 63 60 62 118 85 92 58 90 109 76 97 87 59 76 52 82 130 98 50 136 82 105 63 66 102 52 106 88 80 74 78 106 60 106 46 151 99 98 37 84 108 112 39 71 87 97 65 33	102
AGGGAAAGGTAAGTGAACTTAGAGTGTTATTTTTAAGACTTACTTGAATAAACACGGTATTTT 76 47 49 34 71 59 73 46 76 55 52 62 90 57 45 89 17 80 51 51 73 77 34 116 78 64 81 45 44 143 118 94 69 42 57 95 59 116 41 94 57 97 44 68 102 164 42 43 53 72 73 48	89
AGGGACAGCTGCCATGGTGTCTGGGCTCCAGCCAGAATGTCAGCAGCTGTCCTTGCTCCACCC 142 132 115 57 130 79 115 86 99 166 95 107 102 72 128 126 168 144 81 70 132 70 131 124 87 94 98 87 83 190 81 69 79 85 57 115 90 127 96 130 173 158 101 103 84 134 150 53 127 173 103 77	88
AGGGCCTTCACCAGCCTGGTCCTGTCAGGTCTGTCAAGGAGAAGTGGCTGAAGAACTGACTGA 60 7 10 8 10 29 18 70 52 27 20 34 37 26 23 43 46 24 11 37 64 39 15 47 20 46 25 15 46 10 49 32 28 25 25 30 20 56 11 42 43 25 10 29 37 49 8 31 26 17 21 8	41
AGGGGCGGCCTGGACTCCCTGAGGACTGGTGCGCTGGGAGGGGTGTAGCTTCAGGTGGGGGCA 33 41 50 10 45 28 47 30 31 33 37 28 35 18 52 45 9 46 31 23 13 27 36 24 27 56 43 8 35 43 41 38 29 14 20 29 37 22 20 36 34 56 30 30 48 48 43 17 19 64 21 13	19
AGGGGGTGGGTAGGAGACCTCACCCTAACCCAGGCAAAATCCGACCTTTCTTTGTGCCGTGTG 50 22 14 11 34 40 30 25 55 36 29 38 44 32 58 47 28 30 28 41 23 39 23 73 18 41 36 23 55 37 56 41 25 28 45 40 26 52 27 55 37 52 19 20 53 61 13 40 49 32 32 19	34
AGGTCTCAGAAGCTGTCCAGATGGTGAAGGGAAAGGCCTCCCCTCTCCACCCCAGGCCCTGTA 159 97 100 67 130 106 140 164 132 166 101 131 160 116 140 137 101 137 94 115 115 118 123 237 110 156 106 100 153 216 145 110 120 111 111 144 129 175 88 143 135 151 119 125 139 166 103 121 117 175 133 84	149
AGTCATCAAGTACCTCTCACAAATGATGTACCAGGCCAAACACTGTGGGCACCCAAGTGACAG 71 58 81 26 94 71 94 57 59 100 62 63 64 56 62 82 61 115 59 42 39 73 84 79 67 68 68 58 74 127 77 57 74 65 27 83 67 84 71 109 81 128 78 63 71 105 79 62 78 101 71 61	53
AGTCCCCATGTGGCTGATGACCAAACAAATTCTAAAATCAATTTAACAAACGCCACACTGGTT 48 51 48 22 43 41 65 32 47 94 24 44 43 16 86 49 17 91 37 45 10 21 24 65 44 44 64 41 52 91 42 45 37 69 21 46 32 47 52 53 70 90 39 74 43 40 84 33 40 37 48 24	27
AGTTTAGATACATTATTTCCTAGGACATGTAAAGGATATTTGTGTGGATGGAAGACCACTGCA 97 57 38 45 97 51 81 106 59 80 53 89 88 41 113 91 47 82 33 59 106 67 40 77 52 47 60 70 41 157 88 56 52 67 43 76 32 82 52 118 82 84 46 61 72 99 52 43 49 69 56 38	36
ATAAAGCCCCATCTCTGCGGGAATGGCATGTGAGGCTCTCCACCAACTGGCCTTGCCTGCCCT 125 120 115 54 119 62 105 80 116 91 78 103 115 76 139 136 93 109 72 55 103 123 134 156 68 118 109 81 90 187 130 135 98 98 78 118 110 147 71 115 127 138 127 100 150 178 99 65 121 142 105 76	145
ATAGTGGCCCAGCCTCAGGTCCCCCATCAAGCCCCACCAGGTTGGGGGTGACCTCAGGTCCCA 85 73 43 12 56 74 59 41 72 42 59 73 113 55 118 104 42 71 48 51 63 82 53 108 60 88 55 32 83 104 94 73 44 45 55 74 52 109 45 93 69 94 37 53 119 122 46 72 66 97 67 39	79
ATATTTATAAATCTAGATTAAAAATATCACTTACAGAATCAAATTCCTTGGAGAAAAGCAGCA 115 17 26 46 35 59 63 127 73 62 59 97 95 62 58 78 24 72 22 81 203 164 29 119 45 64 46 49 66 14 84 81 78 57 66 92 55 120 41 111 81 41 30 56 132 103 34 79 96 44 53 31	89
ATCAGTCAAAACTGATTCTCTGACATCCCCCAAGGGGTCCCAGATTGCGAGAGAGTGCAGGCC 55 109 42 13 33 28 34 25 46 101 54 41 29 13 69 34 53 79 24 38 17 17 76 56 29 23 26 88 28 53 17 37 53 40 18 41 22 53 31 61 41 65 50 56 36 18 65 33 17 42 15 29	18
ATCAGTTACCAGGATTAAAGAGTGACTGGAGCAGACACATCAGAGAAAGTGAGAGCTGAAGAG 92 52 56 20 70 84 57 56 79 52 45 88 95 57 82 166 47 63 45 77 60 102 33 132 72 91 60 48 94 137 131 121 94 52 51 79 45 116 32 88 73 81 48 73 117 137 59 61 74 73 63 45	92
ATCCCAGGGCTGCTACCTGTCAGAGCTTGGATTTAACTCAGCTGCAGGTTTTTCCCTTGAGCA 47 29 48 15 69 24 79 11 46 23 33 33 40 25 44 78 22 49 41 19 29 45 28 62 52 38 27 17 21 110 64 79 39 27 30 31 26 72 29 48 23 60 33 34 74 75 18 18 54 60 60 47	66
ATCCCCAAAGGCTTAAAAATCCTTTCCAACCTATCAGCCTGCAATTGATATTCCACAATTTAG 49 40 37 33 51 40 88 28 49 96 38 53 45 38 72 76 68 72 44 39 57 39 32 60 61 50 55 69 72 122 49 41 37 66 22 51 47 59 51 75 72 102 41 61 38 67 55 38 39 68 41 35	36
ATCTAACTGTCCCTAGCTATCACTCACACACACACACCACACATGTTCACATGTTCCCTCACT 48 48 37 19 45 78 35 26 38 102 29 53 32 19 38 65 30 112 24 48 12 32 45 69 35 23 32 72 32 53 16 30 34 27 24 50 19 57 27 65 44 54 29 36 56 24 61 33 30 38 28 21	13
ATGCATCAGAGCATTGTGCCAAGCAAAGGCTCCTTCACAAAGGAACAGGACGCCTGATTCCAT 139 75 56 19 62 65 54 71 146 121 98 91 111 47 51 153 38 128 48 88 62 120 129 150 47 64 59 81 60 103 67 133 128 54 78 168 39 127 41 136 62 89 56 45 164 119 42 67 54 83 47 82	57
ATGCCCTATACACTTCGCTGTCAGGACTCAGGAGGGCTTGAGGGTGAGCGTGGCAGTGGTGCC 139 57 17 19 37 99 39 100 107 70 72 114 105 32 33 96 42 72 17 81 112 85 57 145 20 50 29 72 42 58 35 111 90 35 57 75 34 110 27 111 44 37 18 41 100 54 34 71 42 46 36 52	40
ATGGATCAGTCTCGAGCTGGCGGGGCCAAGGTGATGGGCGAGATCCCGTGTCACCAGCCTGTC 56 53 68 30 70 49 91 71 39 88 33 37 46 32 86 62 134 67 44 38 52 31 63 60 44 50 56 85 75 69 40 30 36 73 31 58 48 58 38 46 66 99 66 79 47 36 135 22 40 65 47 36	28
ATGGGCTTCCAGTTGAGGGCGGAGCTGCTGATGTAGACCATGCCCATCCTGGACACCGTGGCG 26 11 44 11 84 29 46 19 25 24 28 17 37 19 70 46 20 34 85 21 15 35 28 42 16 69 73 11 31 103 67 46 28 11 17 27 18 53 7 37 19 53 35 22 75 167 20 17 33 58 31 45	48
ATGGTGCTGACTGAGAGAGATGGGAGGGGACTGCTCCTTTCCTGTCAGCCTCCATCTCCCACC 39 58 56 16 61 38 56 50 41 78 37 50 46 28 57 62 69 73 49 48 37 19 54 52 68 53 38 58 47 74 30 36 44 64 14 50 36 58 38 49 56 93 65 63 38 40 62 30 30 36 38 26	25
ATGGTTATGTGCTCCCACCCTTAATGTCATGACTCAAAGAGACAGGAATACAGACTCTTACTA 72 18 34 9 70 42 90 56 79 42 49 59 83 49 63 63 46 60 48 44 31 90 19 98 58 80 58 16 24 150 111 92 64 30 61 50 46 138 32 32 62 48 46 55 100 155 23 47 38 50 33 40	73
ATGTACATTTCATTAGAAAGAAATGAGTCTTGGTGAATTTCCCTAGTACCAATAACTGTTTAG 32 29 43 21 63 20 63 31 38 68 22 35 27 17 47 29 29 65 30 25 16 14 11 35 42 8 46 35 34 64 44 24 33 47 21 37 17 48 31 32 55 66 35 51 30 33 51 22 20 23 37 27	24
ATGTGGAGGACCGTGTAGACACTTTCAAGGCCTTCACCAAGAAGATGGATGACAGCGTCTTGC 70 76 74 69 85 52 107 87 37 101 52 63 66 49 91 75 151 98 42 60 111 56 79 95 67 73 71 96 67 156 50 51 64 71 27 88 51 60 55 83 89 93 88 73 58 71 123 41 44 93 66 62	60
ATTCTAAGGGAAAAGAGCAATGGGTACATGTGACCCTGGACAAGTTTCTCAAATGGGCCAGAC 152 61 82 41 108 111 125 145 140 101 108 107 118 108 112 128 73 148 66 108 145 63 73 155 78 133 104 59 112 192 159 143 108 71 77 119 86 174 74 159 170 104 88 106 146 153 77 85 85 119 41 83	141
ATTGGGCTCCCGCCACCATTGAGAAGCTGGTTTAAGTAAACGTCCTTTCATTGGCTGCTATCC 52 45 46 25 59 44 67 53 47 90 43 37 41 30 92 46 75 93 35 30 22 21 35 50 56 33 63 50 56 56 52 41 52 41 24 64 32 46 47 82 64 90 64 42 35 40 62 20 33 57 69 29	25
CAAACAGCCTCATATTATTGTTTGGCAGGCTCTCCTACCAGACAGGGCACTGCTGAGGCCTAG 126 51 27 18 71 67 53 93 101 64 64 112 116 65 74 90 33 65 44 93 86 125 49 153 54 115 61 44 122 62 109 92 86 85 68 103 47 105 45 114 103 64 35 91 111 103 32 93 64 65 55 29	79
CAAAGCAAAAGGAAGTTTAATGAAGGCCTGTTTTCCTCATTAAAACTCCTGGGACCTTTTAAC 58 17 38 25 49 48 66 35 55 52 30 56 50 41 57 67 17 63 36 37 47 51 46 80 29 56 67 41 38 118 74 48 43 41 34 44 34 79 37 68 42 40 29 41 68 78 33 37 62 58 46 32	48
CAAAGTGCACTTGGTTTTTCTATAGCCCAGTGATTCCCAGCCAGTGTGATCACTTTCCCTCTC 76 83 65 27 64 64 69 90 68 87 58 84 56 49 83 88 69 114 46 58 103 62 93 61 46 58 60 65 87 133 78 54 66 67 34 96 58 99 62 114 103 111 49 63 79 89 80 40 77 86 49 56	44
CAAATTAACACAAAGCCTATTGATTCCTCACCTAGATATTTCAGTTTTTACTACAAGAATTAG 25 45 64 16 65 37 70 16 24 60 33 23 19 17 51 51 68 52 38 25 9 25 33 50 49 32 52 70 37 68 34 16 30 39 25 31 46 35 42 43 62 82 84 45 34 36 103 22 16 52 36 17	25
CAACATTGTGAAGCAATTACCCAATATCTCATTTTCAAGTTTCTCCCTTTGCATGACTACTAT 22 36 11 8 15 12 40 22 29 41 39 29 30 15 23 59 19 76 13 20 9 25 27 23 22 8 31 51 13 27 15 46 39 20 25 41 21 63 13 18 23 51 30 21 42 15 20 17 7 18 14 35	15
CAACCAGAACCCAGGCTCATTTCCTCCAGCCCTGGCTTTGTCAGGAAGGATGTAAGGAAGACA 102 34 14 12 14 29 16 52 67 51 53 77 110 22 39 77 32 47 7 69 60 112 37 122 23 36 32 35 39 20 53 59 82 24 66 57 16 96 19 94 30 33 10 39 110 48 12 83 24 17 22 24	31
CAACCTTGAGGGACCCCACCCATGTAAGAATTGGTGCACCAGGTGTCTAGTTTTAAAATATCA 94 80 69 26 43 66 83 47 101 83 57 101 77 47 116 92 49 104 47 49 31 40 79 118 62 78 71 76 45 97 95 82 64 75 44 93 49 105 56 120 78 84 39 66 97 89 68 65 89 78 49 71	63
CAAGAACGCTCCTGGCCCCAAAGGCCTAGGCTTCCAGGGGCCGCCCTCGGGGACAGAGCAGCC 141 114 133 24 139 76 129 60 113 161 109 87 134 81 157 132 59 120 108 71 59 103 112 180 72 94 118 61 89 169 114 115 92 93 71 134 78 119 84 152 146 167 77 44 140 165 132 50 90 141 109 81	77
CAATACCTCACCCCTTGGGCTCCTACAAGGGGAAAGGACAGACCCGCCTCACTACTCGTATAT 93 43 32 23 38 54 42 95 68 51 46 66 66 45 61 59 64 52 26 73 84 77 27 85 36 80 46 42 75 35 82 59 38 44 52 68 23 98 28 95 74 51 24 56 87 95 27 60 67 49 45 30	64
CAATCAATCACTTGGCAGTCCTGGGTCCCTATTTCTGAAGTCATCTTACTATAGCAAAGAAGA 135 63 51 27 59 56 75 110 93 70 62 121 126 70 75 115 78 84 54 109 166 130 42 152 80 101 71 49 71 41 124 86 78 68 75 128 53 153 47 128 114 65 44 83 132 150 36 115 92 74 72 47	78
CAATCTAAACTTGGATGGGAGGCTGGAATGCTTTCCAAGGTCCTTTCTCTTCCATGATTCCAC 61 66 20 9 36 22 29 8 66 84 45 54 53 24 21 70 11 78 15 32 5 35 42 57 21 24 30 23 24 64 24 41 52 14 30 47 24 86 33 71 39 38 22 19 69 41 31 39 23 34 26 40	18
CAATGCAGCAAATTAACCCAACATAAATGTTTCCTTCAAAACACAGAAATCTTTTATCTATTT 126 56 90 65 69 78 89 117 123 110 70 102 107 71 104 116 70 96 48 95 95 155 21 144 73 82 94 49 104 125 140 80 90 106 75 98 71 100 67 147 114 72 35 72 135 155 70 75 83 85 63 56	75
CACACTGGGCACTCAGGGTGGAGCAGCTCGGTCAACCTTGATGAGGGGAAGTCCCTGTGGTTG 147 57 40 30 75 76 96 92 91 96 91 121 118 84 138 137 65 95 65 96 55 114 64 89 67 131 87 58 126 159 108 110 97 58 80 99 88 146 75 141 106 114 62 104 134 118 74 92 107 105 67 66	98
CACAGGTGCTGCCTCTTGTTCTTTTGTCTCTTGCTAGTCTTGGCCCCTGAGCCAAAGCCAAAG 166 74 61 47 86 84 115 171 132 149 104 127 110 93 145 144 104 118 78 106 219 129 99 193 84 135 115 83 124 208 126 136 120 111 91 154 101 179 92 150 156 133 88 103 173 183 67 105 140 125 115 80	138
CACTGTGTAGTCTGGTCATCCCTTCAGGCTGCCCCCCTCTAGGTTCAGCCTTTTGTGACCGTG 38 47 54 24 61 32 69 57 49 86 33 39 30 20 47 62 36 82 53 22 37 23 51 37 55 34 51 57 37 80 30 36 35 46 23 45 45 47 33 42 42 96 80 63 39 38 92 30 44 61 46 46	20
CAGACCTGGCTTTGCTCCTTGACTTTAAAGGAGCAGAGTGTCCAGTGGGACCTGGGCATCTTC 35 19 7 17 10 18 17 86 37 20 17 40 29 14 32 30 40 14 8 50 35 35 16 34 22 49 14 10 47 26 47 20 44 12 39 40 24 47 11 29 29 27 14 26 29 44 17 28 32 12 14 10	23
CAGAGCAGGACAGAGGGGGCTGAGACTGGGCTGACTGCATTGCCCCACTCAGCCCCAGCTGCC 37 69 80 20 69 62 105 27 56 85 54 52 41 49 82 60 53 95 55 45 17 33 99 64 70 72 84 60 64 144 47 58 56 61 37 70 76 63 51 100 76 112 101 74 50 51 108 27 55 109 69 48	56
CAGAGCCTCCACAGGCCTGGCTTCCCCTCTGGCTGAGGGCTCTGCATTAGATACGTCTTCCCT 99 74 87 33 107 68 94 45 60 111 47 74 54 51 93 100 40 116 65 64 45 54 89 93 66 73 83 55 80 146 80 66 64 82 40 88 68 78 56 98 108 92 62 63 78 71 71 35 70 95 68 45	53
CAGAGGCAGATATTTGGGTGCTTTGCTTCTGCCTCACATGCCTCTGAGTCCTGGATGAGGAAA 138 97 92 42 157 75 104 81 96 113 108 93 84 71 97 106 54 132 55 65 45 71 113 130 75 84 107 84 109 197 114 86 93 85 60 112 59 99 76 119 126 142 95 90 112 139 103 56 79 151 81 63	85
CAGATATGGAGTGGACAGTGGCATGTGTGTCCTGGTTCTGGGTTGGTCCCTGCCCTGGTTTCC 48 11 12 13 38 38 32 47 31 38 24 50 49 26 48 54 11 38 19 32 41 38 37 77 36 82 40 27 44 14 61 42 39 35 38 52 20 52 23 60 54 66 18 41 45 66 17 46 50 28 54 8	47
CAGCAAGGGGACAAAGGGTGAGCACAGCGCCTGGCATGCCTGGTGTGGGAGGATTCAGCTCTA 140 88 99 55 103 89 94 109 115 111 100 52 75 67 107 79 122 114 62 65 174 87 116 117 81 114 89 110 65 138 101 84 89 79 48 105 78 128 65 137 97 132 70 102 114 138 105 66 97 129 73 68	98
CAGCCCTCCCCCTGCACTCGGTCTCTGCCCTGAGCTCTAAGGAGCCCCTGTGTGAGGTCCATC 171 53 66 36 75 68 76 164 126 100 81 118 120 67 141 106 142 89 83 80 171 103 79 154 58 150 68 83 131 74 126 106 92 69 80 93 93 126 80 141 125 104 53 98 143 123 61 89 88 97 87 62	113
CAGCTCAGCTCTCCCATCAGGTACCCCCAACACCTTCCAACCTTTTCTCCCACCTCAGGGACA 122 39 51 32 28 79 76 124 119 88 62 63 107 71 116 95 115 80 58 95 183 101 62 176 52 89 87 75 105 162 106 109 98 79 40 95 61 133 50 119 134 89 50 43 113 131 45 75 77 91 80 51	90
CAGCTCCTGAATTGAGTGTCTGCCCCCTGGTGGTCAGTGAGCATGATAGCAACTGGCTATTCT 242 156 129 91 117 108 143 257 152 152 121 151 95 108 149 199 143 158 77 112 238 162 124 254 92 133 136 179 115 180 122 144 126 134 101 153 117 171 77 214 181 175 104 112 175 156 174 109 124 157 89 91	164
CAGGCTCTGGAGGATGCCTGGGAAATCACTGTGTTTTTTAGAATATTCCTGATATGGACAGAG 90 46 22 23 51 61 56 35 41 55 35 79 88 45 67 63 24 56 29 70 62 82 16 101 55 93 60 15 75 24 72 75 56 42 57 57 33 96 28 86 47 62 22 53 87 82 27 59 50 54 49 27	60
CATCTGGGCCAAAATGCAGCCCCCTTGAGGTCCCAAGTCCTGTGGCTTGTGGGATGATGTGCT 139 75 62 35 105 71 88 90 92 102 67 97 108 63 126 121 44 96 43 59 91 70 73 111 53 119 75 74 68 155 79 74 73 82 44 111 62 116 58 75 78 87 46 81 95 107 105 64 86 87 68 68	69
CATGGGTCTCCCCCAACTACCCTCTACTGCAGGCCTGATTGCCTCCCCTACTGGCCATCTTGT 71 63 76 23 85 59 101 41 68 121 66 62 60 53 68 86 45 119 50 55 25 56 113 89 67 78 85 28 52 146 56 68 71 41 39 118 63 73 51 104 88 103 74 76 83 113 75 38 45 108 67 46	32
CATGTTCCAAAAATCAGAGTCCCCTAGCATGTGTCTGGAGTCAGAGACCTATTGTGGCCACGC 73 27 11 10 23 44 34 38 52 19 12 70 43 28 33 46 30 23 15 55 21 55 21 68 18 55 24 14 41 17 64 42 46 23 41 47 31 72 16 54 35 40 15 43 64 53 10 53 50 32 19 17	53
CATTCATGAATCCACTGGGACATGTACTTCCACTTTTTTTCAGAGGCTCCTGTGAGACCTTCA 216 128 104 91 112 100 112 311 104 149 109 135 163 103 185 138 224 114 57 161 441 133 136 235 100 108 118 170 217 160 151 141 106 77 86 171 104 154 88 189 179 136 99 123 152 166 114 132 133 104 129 74	225
CCAATGCTTTATCCACTGAATCAAACCAGTTAGGGCTAAGTTTCCTTTCCAAATCCAACCTCC 69 60 40 13 45 27 64 25 52 132 58 60 60 19 32 95 24 127 33 73 14 40 90 87 35 28 45 58 30 65 36 77 77 35 21 84 22 91 23 101 52 47 28 37 87 47 44 35 25 40 30 44	16
CCACAAGCAGGGACCCAGGTCTCACTCGGAAGGGGCAGCTGGGAGAAGGGCTTCTGCCCACAA 43 33 77 7 55 35 76 34 35 68 49 36 37 28 56 65 24 66 26 31 6 35 44 52 38 42 53 27 51 119 55 44 38 57 26 55 45 59 47 57 64 105 80 53 38 47 53 19 26 66 35 30	35
CCACACTCTTTGGGAGGGCACCAGATGTAGGGCTTATGGCTGGCGAGCACTGCTGTGGCAGCA 157 97 71 68 100 109 80 152 118 134 94 116 100 97 109 147 105 109 82 85 198 104 90 218 80 110 93 100 139 133 104 119 85 101 69 126 102 129 58 144 146 126 102 116 132 129 99 92 121 114 89 59	123
CCACCCAGAGGGACCCTACTCATGCAGAAATTTGTGTATGGGTCCTCTAGTATATGCTATAAG 43 30 71 16 79 30 98 39 40 100 63 40 38 21 93 87 45 100 47 36 9 31 61 66 66 35 67 58 72 101 28 21 40 53 18 49 40 51 47 54 88 119 117 67 42 43 128 19 37 70 60 34	19
CCACTCCTCTCAGACAGGTGCCAAATGCAGGGCTCAAGGCTGGCAATTGCTGCTGCACTGGCT 153 98 105 52 102 51 105 98 124 111 54 111 77 66 95 113 88 73 65 83 152 93 101 171 63 103 82 117 133 167 99 125 88 126 64 120 86 128 65 134 111 143 76 70 104 132 112 73 123 113 117 54	105
CCACTCTGCTTCGGGTGTAGCTGGTACTGGTGCTCCCAAGTTCACTCCTTGCAGGGCTGTGGG 65 57 55 6 67 75 93 21 95 59 61 81 88 69 55 105 17 81 55 76 8 105 45 148 63 89 73 12 91 122 102 129 66 42 74 95 75 126 52 104 103 95 43 79 127 136 43 62 78 92 75 55	45
CCACTTCATCCTCTCCCAGCCCCTCCAACTAACACAAGGAGGGAGTATGAGCAGTGGTGGGAA 41 66 61 23 40 20 70 26 30 67 30 28 23 21 70 75 85 77 29 43 13 10 42 24 44 31 42 71 46 47 41 22 31 61 23 42 42 37 26 42 47 86 54 58 31 34 127 15 35 55 41 27	28
CCAGAACCCAGCCAGGCTGGCACCCAGCTCTCAGACTTCCAGCCTCAGAACTGGGTGAGAGAA 63 42 59 15 74 46 69 35 37 53 39 49 56 42 78 67 45 63 50 36 24 43 59 55 27 52 64 34 54 112 56 46 46 49 37 70 49 67 54 56 58 90 39 51 60 60 74 24 43 75 47 45	45
CCAGGCCAAGGGACCCCACCAGTGTATGAATTCGTGCAGCGGGACTCTAATATCTATATAAAA 27 55 50 7 32 15 63 37 31 68 31 17 21 35 45 56 25 53 10 24 6 19 17 32 48 36 43 26 43 69 36 28 30 26 24 39 20 34 27 29 57 77 66 57 33 17 76 19 16 51 42 21	14
CCAGGCCAAGGGATTCCACTGATGCACAAATTCATGCACCAAGCCTCTAGTAACAACCTAAGA 77 69 91 6 83 60 108 13 69 92 70 52 91 58 52 122 13 108 50 45 8 79 54 110 44 55 88 28 40 110 83 101 60 48 47 112 53 96 60 92 82 105 55 57 112 127 50 28 63 114 75 64	45
CCAGGCTGAGAGGCCCTACTGGTGCATGAATCTGTGTGGCAGGCCTCTAGTAGGCATATAAGA 57 44 33 5 26 71 47 43 73 47 56 52 75 33 53 67 29 48 36 56 15 90 47 108 60 67 45 31 57 30 87 79 49 21 62 48 41 92 29 64 60 50 29 46 81 73 31 42 51 44 40 20	30
CCAGGCTGAGGGACCCCAGCAATGCACAAATCTGTACACCAGACCTCTATTATATCTGTATGT 158 102 78 20 80 98 108 55 170 126 101 137 110 113 110 206 50 124 84 111 40 189 86 207 102 116 129 63 86 92 155 183 128 83 81 165 116 159 86 153 158 166 73 134 191 172 86 82 135 121 110 62	101
CCAGGTCGAGTGACCCTACCTGCTGGATGGACCCCACTCACTCCTCAGATGCCCTGTGAGCCC 108 144 139 24 100 91 129 48 119 123 104 100 137 114 109 168 42 115 89 75 23 135 138 175 126 103 151 55 107 232 134 158 93 75 87 172 111 177 91 113 159 177 115 120 138 171 159 74 120 181 102 83	29
CCATGATGCTGATGGGCTTTGGGGATATCTTCTCAATGAACAAAGCAGGAGCTGTGCTGCATT 46 56 78 15 87 33 97 10 66 102 57 53 33 30 61 76 43 70 39 31 15 45 35 52 62 29 62 58 50 119 38 48 45 74 25 60 51 73 43 55 75 120 77 67 40 72 95 28 35 75 46 23	27
CCATTCCCCTTGGGAGGGCACCAGATGCAGAGCTCATGGCTGGTGAATCTCCCAATCAAGACT 110 86 45 23 70 35 61 95 61 48 44 58 50 24 126 92 49 52 36 61 68 78 29 96 56 61 44 45 89 93 65 63 56 55 38 62 35 100 30 90 65 54 42 53 83 93 32 36 63 49 63 36	82
CCCACTGAGGATTGAGCATGTGCCCTGACTGGGAATTGAACCAGTGATCTCTTGGTTCCTGAG 74 68 88 22 82 49 72 55 66 122 32 57 45 25 73 72 53 100 46 22 21 37 54 76 49 37 63 93 68 124 43 55 67 74 19 56 54 70 46 46 86 119 68 51 35 44 133 59 50 69 54 33	23
CCCAGCCAAAGCCCAACTCACACCCTGCCTGGCATCCCAGCTGGTTTGCAGGAATGCAGGACA 159 55 90 25 118 108 132 63 135 135 119 112 127 93 140 177 43 165 79 107 44 117 122 162 80 109 112 49 115 209 134 149 94 106 103 128 81 154 79 142 167 172 82 113 152 159 129 54 142 135 113 109	92
CCCAGCTGCGTTCTCCAGGCACAATGGGTGCTTTAAACCCTGAGAGCCTCCTCTGCCCAGAGG 138 68 40 29 54 60 67 100 129 64 48 120 93 60 119 93 77 73 43 101 102 122 53 162 55 119 63 52 112 86 113 63 65 56 56 90 52 111 49 125 111 57 30 76 114 104 25 120 84 85 56 37	72
CCCCAGGCCAGCCAAGGTGAGTGTCAGCAGGGGTCCCTTGATCACCCTGTAGGTCTCCCTGCA 143 77 64 32 84 59 100 73 96 103 84 109 123 75 93 126 84 81 62 87 48 92 65 168 69 89 94 63 125 141 98 118 84 87 95 104 85 142 75 107 129 137 76 116 90 99 95 94 106 106 90 47	76
CCCCAGGTCAGCAAAGGTGGGTGCCAGTGGGAGCCAACTGCTGGCAGCAGCAGGGGACTGGGC 149 100 94 39 91 90 84 99 132 119 92 124 103 69 146 91 70 77 75 100 65 92 103 196 83 116 94 78 127 126 110 129 90 86 90 115 106 111 81 135 102 139 78 98 112 130 108 95 124 114 82 61	78
CCCCCCTCTATTTCAGAGAGAAAAAAATCAATCATTGACCAGTTGCCTCCTGCACACCCTCCA 90 72 86 13 69 88 97 48 80 85 74 80 95 53 74 84 28 91 60 57 19 82 74 98 63 81 79 46 51 131 107 75 75 50 54 85 57 113 38 98 82 82 77 56 52 127 65 50 63 93 78 44	63
CCCCCTGCCAGGGATGGAGCCCACAATCTCAGCATGTGCCTTGACCAGAATTAAACCATCAAC 51 27 71 20 70 33 54 32 36 69 39 52 32 35 83 48 52 78 36 30 19 22 21 29 45 26 44 44 71 87 32 37 33 55 25 52 32 44 39 44 72 102 81 59 36 28 82 29 31 46 43 23	17
CCCCGCAGAGACAACCTACTAGGCTGCACGGCTGCCCTCAAGTGCAGATGTCTATCACTCTTA 32 37 21 23 34 21 30 29 23 32 20 32 36 11 34 32 15 24 26 20 22 30 29 37 22 42 19 29 26 61 15 43 20 23 16 25 20 39 6 23 32 50 22 27 32 44 23 14 10 32 35 8	19
CCCCTGATCTGTAGCTCCCCTCAATCTGTAAATGTGTCCCCCATCCACAGCTCTCCGGATCTA 67 65 61 30 94 44 61 66 51 100 44 53 54 29 86 68 61 77 59 39 21 26 51 65 44 63 67 60 68 76 46 27 36 61 40 57 45 58 46 55 76 120 84 70 38 52 124 33 53 68 50 35	30
CCCTGCCAGCCCCAGCTTCTCTGGCAGGAACCTGGACACTGAGCGTAAGTATCAAGCATGCCC 95 64 74 11 70 83 88 26 108 107 85 92 128 72 137 121 31 101 63 94 23 99 82 160 88 101 87 35 97 128 116 108 77 50 71 104 70 143 62 109 112 134 67 102 135 127 66 43 80 96 73 69	80
CCCTTAATAACACTGTCCATGTGCCACATAAACGTGCAGCCTGCAATTGATTAGGAAAAGCAG 55 21 14 13 16 35 26 25 44 28 24 47 24 28 28 37 29 20 18 55 12 57 12 71 21 61 25 8 30 45 83 49 50 23 43 28 28 71 27 46 47 33 23 28 60 81 9 45 31 29 22 17	50
CCCTTCCAACAAAGGTGCCCCAGTGAAAGAGTATTCTAAGGCCCATCAACCTCAAACTCCACG 109 123 86 39 102 81 83 100 126 111 95 105 122 68 96 157 65 113 62 98 89 139 74 191 87 128 94 94 110 180 114 154 81 106 70 136 81 170 57 128 122 93 82 86 137 175 80 111 108 147 93 67	140
CCGAAGTGGTCTCTGGAGGCTTTGAGGCTTTGCCTGATCTACTTAGTCAGAAATTAGTGTTTT 181 113 74 31 93 110 104 143 140 136 93 143 130 112 85 150 92 130 72 128 95 140 87 201 67 126 110 107 158 162 147 114 120 106 103 119 94 171 59 166 134 131 63 129 142 139 71 125 119 136 96 58	105
CCGACGCTCTATCCACTGAACCAAACCAGTTTTGGCCATTTTCAGATTTTTTATGTTTATTAC 40 63 82 21 47 34 84 20 35 75 47 32 35 27 48 41 31 64 32 30 12 17 43 38 47 32 61 34 27 74 44 34 28 45 18 28 30 36 34 53 64 117 72 51 36 37 96 34 20 48 49 36	27
CCGATGCTCTATCCACTGACCCAAACTGGTTAGGGCTGGGGAACCAAATTTAGGCGGCTATAC 50 39 71 17 61 39 69 32 46 105 51 44 33 29 64 46 62 62 34 39 10 31 48 52 56 34 57 49 50 95 24 38 30 45 23 45 42 55 45 65 65 104 92 65 51 40 123 19 44 60 49 31	28
CCGTAAGTTTGACATGCTTGATGTAGAGATTCTGTGGAGAGAAGAGCATTGTGGGTGGGATGA 50 27 42 11 56 38 59 21 43 106 36 37 36 28 59 69 17 67 36 36 7 32 30 47 44 30 71 29 34 93 40 28 34 55 23 46 34 48 43 74 55 85 49 57 46 41 48 16 27 44 49 29	15
CCTCCCTGGGCCTACCCCCACATTCTGCCCTATGGATCGAAGGCTTCCCCATTTGCAGTTGGT 57 66 44 25 53 50 80 97 102 71 54 97 92 58 91 68 63 67 42 87 95 92 85 170 66 109 50 49 88 133 81 80 66 44 63 68 57 139 44 108 100 78 53 84 107 110 53 78 88 84 63 52	90
CCTCTCGGGCTGCTCTCAGTGTGTGCCTGCAAGGCACTGTCCTCCCACCCTGGCTCTCATCCC 163 96 52 36 83 89 87 146 120 126 66 148 118 100 101 129 61 103 66 125 92 130 59 217 104 132 118 88 117 125 135 143 114 98 108 167 72 143 70 146 156 102 50 102 145 157 57 120 99 90 103 52	124
CCTCTTGCTTCCTCTGTACCTTGGTTTCCTCTTCAGAATGACAAGGACACTGACACTTGCCTC 51 52 53 14 38 16 34 30 55 108 33 57 37 14 24 60 30 78 29 45 20 35 38 51 25 37 24 68 23 49 19 29 46 35 28 35 26 67 17 56 50 48 44 32 41 26 71 46 17 25 32 35	14
CCTGAGTCACAATGTGCTGACTGGAGTGCAATGTTAGGGAACTAACATGCAAAATTTTTGAAC 102 60 53 17 112 74 92 38 108 79 81 59 100 65 74 146 33 98 80 68 22 104 34 92 75 107 121 53 62 168 97 120 76 69 58 87 66 143 41 98 50 114 66 74 100 189 49 64 59 113 94 89	80
CCTGATCACCCCCAACTACCCTCCCTTGCCAGCCTGTTCACCCCTAATTGATCTCCCCTACAG 79 47 29 23 51 48 43 87 63 73 42 67 90 35 86 55 15 47 37 22 58 79 60 148 45 64 77 18 85 12 71 64 68 41 72 75 28 68 35 80 78 76 31 50 78 69 31 56 78 51 48 20	57
CCTGCCAAACCATGTAGCCTAACCAGAATACCTGGGTAGCTGCAGAGCCCAACCTACATCTCC 141 127 96 48 81 89 86 135 140 119 119 164 124 104 139 140 71 145 69 109 125 176 85 239 74 131 114 114 137 117 156 103 106 129 96 158 80 173 74 166 149 108 69 110 170 174 90 118 122 116 90 73	125
CCTGGGAAAAGTCCTTCAGTCCAGTCAGTGTTTGTTGATTGACTGATCTATGGTGCAAGGGCT 140 42 39 40 51 74 58 118 102 103 88 113 115 67 60 68 46 86 47 100 105 131 52 153 55 105 59 49 104 58 103 115 97 64 73 130 60 147 46 139 125 73 36 94 114 122 48 108 70 83 65 52	77
CCTGGGTCCCAAGCCTCCCTCCTGCTCTCTCTGTGGATGAAGGCATCTTGGTTGGGTTAATTT 65 101 85 11 81 81 98 32 88 101 84 67 62 48 87 89 27 113 43 48 14 57 80 41 78 60 94 28 54 149 89 90 61 33 50 97 66 121 57 82 92 129 58 70 109 112 81 39 71 85 72 66	47
CCTGGTCACACCCAACTTCCCTCCTCTGCTGGCCTAGTCATTCCTAACTGCCTATTGTCTTTT 85 56 31 9 46 63 57 49 80 60 45 79 96 51 52 91 27 60 13 82 24 89 34 123 55 72 71 25 70 27 105 81 63 44 68 85 51 97 40 102 91 58 30 60 112 111 35 61 49 66 47 28	60
CCTGGTCACCCCACAACTGTCCTTCCCTGTTGGCCATCTTATAGTGACCATCTTGAGGTGACC 63 40 53 11 87 74 71 22 81 71 54 52 113 57 61 95 30 67 58 70 7 77 45 125 57 85 73 35 77 25 105 99 71 44 77 73 58 135 42 82 88 74 61 72 112 127 58 65 92 80 81 45	58
CCTGGTCCACCCCGACTGTGGTTCCTCCTCTGCCAGCCTGGTGACCCCCAACTGCCCTCCTCT 162 111 135 15 109 112 128 48 156 156 125 128 121 96 198 181 58 149 106 116 35 172 185 190 122 131 133 51 136 233 120 165 107 82 119 170 162 192 105 147 180 226 141 146 173 166 143 61 118 172 137 106	86
CCTGGTCCCCCAATTGTCCTCCTCTGCTGGCCTGATAGCCCACAACTGACCTCTCCTGCTAGC 152 147 48 16 48 68 74 25 129 149 114 108 141 69 88 162 34 161 46 93 14 157 121 193 74 49 58 71 74 119 70 181 119 32 111 165 71 216 42 120 86 88 63 76 127 98 69 71 52 91 55 76	41
CCTGGTCCCCCACAACTGCCCTCTCTTGCCAGCCATCTTGAGTCTATGTGGAAGTGGCCTTGT 98 140 86 17 103 81 106 73 128 118 105 51 153 94 92 151 27 102 74 94 48 161 76 245 95 112 104 74 115 100 155 123 104 83 95 165 83 164 84 139 162 151 96 108 159 178 124 98 80 140 117 64	64
CCTGGTCCCCCCACAACTGGTCTCCCATGGCGGACATCTTGTGTCCACATGGGAGCAGCCATC 59 84 108 6 69 83 111 11 53 115 83 48 68 57 108 83 42 144 76 40 7 48 103 63 73 57 81 55 52 148 66 54 41 36 36 70 91 93 62 68 97 124 116 91 89 86 164 28 40 136 60 49	40
CCTGGTCCCTCCCACAACTGCCCTCCCCTGCCAGCCATTTTGTGTGTTGGAGTGATGGTCAAT 70 36 63 28 71 42 66 63 63 111 44 49 40 19 86 72 35 90 40 44 42 38 50 74 72 64 70 43 58 45 64 34 35 61 25 50 46 58 66 82 43 93 50 63 38 63 62 37 53 59 62 33	51
CCTGGTTGCCTCCAGCTGCCCTCCCATGCAGGCCTGGACCCTTCCAACTGCTCTCCCCTGATG 128 111 61 13 72 85 83 64 147 106 96 111 122 87 123 123 33 130 66 109 42 118 76 213 80 107 89 66 129 68 146 146 99 79 100 120 94 140 63 131 132 129 70 110 150 155 74 90 103 111 88 67	88
CCTGTCAACTGTGTGGAGCACAGTGATGCCATGTCCAGGTCTGAAAGGGAGGCAGGCAGAAGG 130 68 24 14 33 33 31 13 81 81 87 96 99 28 44 114 19 87 33 112 37 126 54 149 46 48 46 50 48 61 59 80 80 44 56 92 28 88 17 115 48 56 27 46 122 59 13 68 44 52 41 57	35
CCTGTGTCTTTCCTTCTCCAGGCCCTGGGACTCTCCTATCTCCTGGCTTGGGGTCCTGGCTGC 52 61 59 15 72 48 67 19 35 78 44 50 42 31 69 46 35 64 61 36 14 35 49 66 39 38 80 31 41 121 51 46 44 59 25 41 58 58 53 61 53 92 101 53 57 58 66 36 36 68 49 27	36
CCTGTTTGGGATTACTGGTTCTCATTTGTAAGTCATTCTAGAGAAAACAAACCAAAAAGGGGG 37 66 60 24 65 44 70 26 45 53 54 44 33 24 62 53 56 75 37 37 11 24 34 41 38 43 52 50 37 74 37 31 31 43 22 47 49 47 42 46 60 92 67 64 57 49 102 27 28 51 44 29	27
CCTTCCACTGGGGATAGAGCTGTTTTCCCTGCATCTGTGAGTGCATGGCAGATGGGCCGGTCC 39 11 18 11 31 31 20 16 47 32 22 34 62 35 33 28 18 20 24 42 24 45 26 61 33 34 29 16 32 25 66 49 38 17 51 30 31 68 24 46 33 34 24 29 64 78 15 32 35 50 35 15	32
CCTTTCCAGCTTCTCGGTTCTGCTCTCTGCACACTCACAGCGCGCTGGATGCTGGCGTGGTAC 128 117 71 43 100 96 69 210 134 112 105 142 113 71 153 124 114 139 71 135 171 119 97 174 102 141 82 109 118 165 120 122 102 86 96 140 103 148 88 164 139 114 79 110 137 155 85 92 140 116 102 68	96
CCTTTCTCTGCCCCAACTTCACTCACCATGGCCCCTGAATGTTTGAAAACCGTGGGACACTAA 105 20 18 10 24 32 31 61 49 45 33 64 58 40 39 73 36 27 30 53 33 68 16 82 20 61 35 28 71 16 68 54 45 31 50 50 28 65 32 66 51 33 14 40 78 69 34 60 41 33 22 14	45
CCTTTGACACCCAATGTATGCATAATTATACTTCTTCATTTAATCTCCTTCCCTCATCTACCG 127 94 84 27 106 77 93 87 119 104 91 105 102 79 104 142 89 123 71 99 50 140 82 227 106 98 91 90 102 183 115 122 109 87 75 128 101 156 52 124 126 148 70 109 126 159 77 99 81 118 85 57	84
CGAGTTTTTGATTGAGTTCCCTGCCTGCCAAGCCCCAGAGTCATTCCAGCCCCCTGCACCCCA 40 46 52 20 54 41 58 95 45 97 35 51 38 28 86 56 77 86 64 33 25 21 56 67 37 44 73 57 66 92 42 36 32 48 29 42 29 62 56 55 65 85 60 66 42 35 101 21 43 46 59 23	35
CGCAATCGCCCCTAACTGCCCTCTCTTAATGGATTGGTCACCCCCAAATGCCTTCCTCTGCAG 88 99 72 15 48 84 72 44 115 86 77 86 91 51 99 126 27 88 61 94 24 125 81 173 78 72 99 57 92 141 93 139 83 45 63 106 99 133 60 117 107 112 59 87 137 124 120 72 84 114 79 36	85
CTAACGCTCTATCCACTGAGCCAAACCGGTTTCAACTATGTCTTAATCTTATTAGCAAGTATC 91 35 81 42 92 66 84 84 77 106 66 67 54 42 108 70 68 108 45 49 35 48 56 77 55 70 75 81 70 141 51 72 66 73 28 68 60 64 50 105 108 113 59 73 80 68 100 34 51 76 86 40	67
CTATAGTTGAAGTGAATTAATAGGAGTAGATAGGTGTATTCGACTTACAGAAGAATGTAAAAA 140 112 44 31 55 80 103 84 108 81 67 102 122 88 100 103 50 94 48 89 63 128 53 195 68 129 74 42 105 72 123 76 94 73 71 125 98 134 54 117 105 83 53 99 118 138 55 101 99 96 97 36	88
CTCCATGCTATATAGGCTGAAAGTCTTCTTGGAAATAGAGTCATTAACTTAAAAGTAAATAGC 67 55 38 33 50 42 77 73 46 83 39 44 52 29 73 73 48 67 41 36 42 27 34 56 48 45 61 62 56 63 41 48 32 54 20 53 43 80 39 62 72 72 58 70 65 43 50 28 37 33 50 33	23
CTCCCTAGTGGGACTGAGCCCACAACCCAGGCCTGAGCCCTGAATGGGAATTGAACTGGCCAC 85 74 35 15 43 70 47 42 86 46 51 63 77 60 53 54 38 57 38 77 18 97 40 112 47 94 61 43 80 38 91 80 66 46 62 56 47 103 31 67 74 76 40 67 99 70 42 64 63 63 55 45	61
CTCTACCTCTGGTAACCATCCATCAGTTCATTGTATCTCTGACTTTGATTTTTTCAATGTCTC 180 121 126 50 151 124 165 158 158 174 151 142 144 121 147 203 93 191 76 122 68 141 100 233 115 138 153 130 135 261 175 173 150 147 90 146 104 187 102 199 203 193 104 131 222 200 157 88 177 138 138 99	105
CTCTCCACCCTCAGGCCGGGCCTGCTGGGCAGCTGGAGGCAGAGGGTGCCGGCTCTGCCCTGG 53 82 66 24 72 35 59 41 44 88 38 42 41 33 90 52 80 74 44 26 24 31 53 41 49 45 66 46 81 71 38 31 44 44 22 47 65 63 49 58 84 111 66 84 44 50 97 19 29 54 46 30	23
CTGAACACCCCCCAGTCCAGAGCTTCCCCAGGCAGCCACTTCCCTAAATCCCAGCGGAGGGCC 110 36 30 29 47 54 40 81 85 67 41 93 97 47 79 79 73 57 45 80 122 78 50 107 56 81 72 53 77 31 95 60 28 61 82 67 36 84 44 98 76 61 42 80 68 91 39 69 74 47 55 35	68
CTGACACAATCCACTGATCCAAACCGGCTAGGGCTTACTTAATATTTTTTAATGGCTTAATTA 66 55 45 35 69 37 48 61 42 67 36 45 26 32 76 60 78 85 42 39 19 17 26 74 41 44 46 65 48 102 41 48 42 54 34 45 44 42 35 49 69 95 65 64 53 43 90 19 38 37 50 28	11
CTGAGATTACCTCCAGGGAATGTTGTCAGGCTGAGGTCACTGCCAGGGCAGCCAAACCTGCAC 121 114 58 47 87 86 102 117 137 89 80 114 118 40 131 153 72 101 43 119 134 116 74 162 79 144 99 89 114 114 130 104 94 103 84 132 89 119 71 154 137 109 67 99 147 148 85 94 81 119 100 62	85
CTGAGGGAAGGAACTGAGAAGAGGTCAGTGCACCTCATAGCAACTGGTTGATTGGTCGTTCGA 104 93 42 25 51 43 39 34 79 124 78 109 72 34 59 68 23 108 25 76 53 77 71 90 24 33 35 69 49 67 38 79 69 39 39 84 32 124 35 109 66 61 29 42 73 55 43 61 49 67 31 39	32
CTGATTGTTAGTCTCATAATTTAATGAACCTCAGGCTATAGAGCACAGCTGGGCATAAACTCC 79 59 20 16 29 34 39 53 54 40 25 53 69 28 39 53 32 34 32 53 57 63 19 80 28 63 33 30 55 20 73 59 53 24 39 39 31 66 19 63 50 45 24 46 78 76 23 47 41 29 28 20	56
CTGCAGGCAGTAACCCATGAGTAATCTGATTACCTACAACGGACTCTAGCTGCATGGAATGGA 138 31 59 32 127 61 110 90 80 123 73 99 76 52 83 90 95 144 45 67 130 86 22 115 70 77 85 60 43 132 103 59 60 82 57 132 41 120 48 139 115 135 56 120 87 127 72 56 89 104 86 60	79
CTGCTACTGTTGATGGCCTTTATGGAAATATAAATTCAATCAGCAGCTGCAAATTTCATGAGA 37 38 52 14 69 22 72 20 56 95 36 46 45 21 70 54 24 65 28 42 7 18 23 70 47 36 53 33 32 86 36 38 47 52 25 50 40 58 44 56 74 95 61 67 41 40 58 20 33 34 52 28	30
CTGCTATGGCCAAGCATGCTCAGGCCTGTGACAAGTCTCCCGCATTTCTAGGTGGTGGTACAT 67 75 80 27 109 60 80 27 69 124 58 62 75 49 95 75 70 110 66 36 35 48 67 66 54 62 80 69 77 138 59 69 52 89 33 81 53 83 59 110 99 109 76 74 74 98 108 40 60 100 82 48	43
CTGCTGTTCTCACTCCCTCTTTCCGAGGAATCTCTTCCCGAAGTCCTGACAGGAGCCACTATG 143 83 47 48 75 77 74 120 96 93 78 120 98 72 114 74 61 94 54 96 208 94 80 159 67 102 67 88 121 46 112 106 88 96 76 99 77 132 65 110 130 82 67 94 135 128 52 87 91 111 81 43	112
CTGGCTACCACCATAAGTGGGAGATACAAACACCCAGGTCCATCTGGGGAGAGCAGAGGAGTT 88 40 15 15 39 34 35 49 72 49 32 77 69 42 35 59 16 51 20 64 57 57 30 99 43 62 42 11 68 19 87 71 61 37 72 53 29 79 42 52 55 49 21 68 72 81 16 67 65 39 43 15	50
CTGGGGATCAGGGTGAAGTCACCAATTCTTCATTTTAATTGTTGGGATTTGGAGCTGACTATT 45 57 59 14 60 34 72 52 38 79 50 28 37 22 56 57 30 55 38 27 10 26 44 39 54 45 50 51 63 74 22 40 34 61 8 53 43 67 39 56 63 104 76 55 39 42 86 25 27 53 43 19	9
CTGGTGTGTAATTCTGCCTATGCACAGTTGCAATTTTTCTTTACCAGGAATGAGTGTGTGTCT 53 49 61 36 79 23 55 68 75 87 55 46 36 26 64 62 97 88 44 40 54 43 36 54 62 40 53 60 51 88 51 39 56 74 22 52 46 68 45 68 75 85 69 63 57 40 116 35 44 60 43 38	30
CTGGTGTTTGATCTCCACACATTATTGCTGTGTGTCTGGGTTCTAATTGGACAAATGCCTGGT 65 49 54 30 81 50 87 53 49 90 33 59 47 26 86 45 63 92 50 41 24 30 43 77 55 45 60 57 70 107 55 41 34 65 19 59 47 74 47 73 78 87 53 65 69 45 58 36 37 56 52 33	55
CTGTAGACCACAACAAGGCATAAACTCCAGAGTGAGAGTAAAGAGGTTTTCCAACAGGGTGGA 136 50 65 50 107 69 91 101 67 119 67 92 75 49 85 90 106 122 45 68 173 62 51 106 64 64 82 73 77 135 69 68 74 59 38 89 51 88 52 94 93 86 40 75 82 86 53 49 85 102 76 40	60
CTGTGAACCCTGCCACAAACTCACCTCAATCTGTCAGCGAGGCCCTCCCTGCGTGGGGCATTG 61 53 79 23 107 66 106 35 72 95 63 48 66 56 90 80 36 96 56 42 13 68 61 102 66 78 87 31 49 146 82 62 54 65 47 84 54 108 63 91 66 129 77 75 87 107 79 27 62 86 75 54	32
CTGTGCACAGGGAAATGTCGGTGCAGGCTCAGCCAGGAATGCAGGCCTCTTTGATGAGACCAT 90 64 75 17 83 56 96 42 81 100 56 55 79 55 83 68 34 91 58 40 18 68 85 91 54 80 69 53 80 162 92 67 58 44 45 89 50 93 46 84 67 123 58 66 77 101 66 32 69 103 68 47	48
CTGTGCTGGGGCGGAATTAGTGGGTCGCCCTTATGACGCAGACTGTTTCCAGATACCGCCTCA 156 105 65 17 77 87 89 87 119 108 93 91 115 75 127 118 48 110 66 96 23 143 90 160 82 175 86 53 90 167 125 109 80 75 94 110 90 134 70 136 117 119 67 105 137 161 83 69 102 109 95 51	88
CTTCATTGCCCCCAATTGCCCTCCCTTGCAGGCCTGGTCCTTCCCAATTGCTTTCATTTGTAG 69 35 28 11 38 25 34 21 52 36 39 47 63 27 54 64 21 36 31 46 14 65 20 77 37 60 44 15 39 18 69 65 52 22 38 36 32 75 19 74 51 76 20 35 53 81 17 39 46 44 29 23	46
CTTGCCACCCTTCTCCCAACCTCATTGCCCTTCCTACCAGTCTCCAGGTGTTTTATGTCCTTT 72 49 53 24 81 39 94 82 66 110 41 56 49 38 73 70 78 93 36 51 46 37 44 53 47 50 62 80 51 110 43 37 26 61 33 49 40 78 33 68 69 95 61 83 58 67 54 29 48 45 65 49	52
CTTGCGGGTGACTGTCACCCCCTCATTCAATGACTCATCACGCCAGAGACTAAATTCTGGGAG 103 60 49 13 44 59 40 28 59 64 56 75 85 41 68 77 37 59 40 64 30 67 78 124 33 94 47 34 73 33 83 69 46 41 50 73 56 76 33 59 82 69 50 79 53 66 38 41 60 67 49 27	49
CTTGGTCACCCCAAACTGCCCTCCCCTGAAGGCCTGCTCTCCCTGCCCTGCCTTCCTCTGCTG 84 79 41 31 70 73 68 67 73 97 56 94 117 58 75 98 41 97 48 92 44 100 90 178 61 94 64 57 93 144 99 98 71 66 98 105 67 106 54 102 122 114 51 45 118 105 59 63 103 69 48 46	68
CTTGTTCATCCCAAACTGCCTTCCCTTGGAGGCCTGGTCCCTCCCAACTGCCATCCCCACCAT 65 39 35 21 65 49 47 54 72 45 50 58 83 50 58 76 38 40 44 73 46 61 35 58 40 73 43 25 65 88 112 73 49 45 35 48 42 95 25 85 52 55 41 46 89 97 31 43 54 55 61 33	70
CTTTATTCCATTGAAAAATGTAGCTGACATCAAGCTGCAGAAATGATTTTGTAATATTTTAAT 67 32 35 22 48 36 67 44 54 87 31 71 42 32 38 73 30 63 28 57 49 44 10 81 42 33 55 32 39 102 55 33 41 45 31 41 29 71 43 71 63 53 30 58 38 58 42 24 22 48 48 31	28
CTTTCTCCTGGGCTTCAGTGACCAGTAAAAACCTGCCTCCTAGTGGTACTGTTTCTTCCTCTG 47 46 45 29 57 16 58 40 34 70 27 25 23 26 63 42 52 73 31 25 17 25 18 38 41 26 41 43 18 68 18 21 24 47 13 32 25 56 26 41 68 101 51 52 41 32 71 15 41 33 37 19	12
CTTTGATCTCACACTGCCAGGTGGATGCTGAGTCCCCTTTAATAAATAAAAACCCGAGCTCAG 27 30 57 27 52 36 63 48 43 83 33 37 24 35 87 62 72 77 31 32 28 14 27 49 41 37 49 47 59 58 33 15 29 50 16 36 34 50 49 36 47 94 60 45 29 38 92 27 36 32 58 23	25
GAACTTACGATTGGTCACAGTTTATAATTATACATGTGGTTATTTGATTAATCCTCTTCCACC 118 50 27 26 38 49 41 76 71 41 44 80 97 55 65 71 36 48 16 72 96 111 22 151 29 95 30 29 54 37 74 77 59 45 47 80 39 94 43 83 93 44 26 53 93 86 35 75 66 44 42 27	74
GAAGAAAAGATTTAACTTTGTTTCTTTTGATTTAAAAGAAAGAACGTGTTGCAGGGATGGAGC 71 52 32 23 48 36 53 41 64 67 37 54 41 35 56 37 28 66 32 44 25 33 39 53 33 39 32 46 51 118 54 39 52 39 40 56 35 63 40 72 75 66 34 40 55 62 53 32 51 57 43 21	24
GAAGGGCAGTTGGGAGTGACCAGTCCCAAAGGGTAGGGCAGTTAGCAGCAAACAGGCTGGCAA 110 120 83 21 100 97 94 57 127 120 102 117 111 86 133 135 11 128 69 98 41 150 112 170 103 102 84 56 113 192 127 137 100 84 90 135 99 155 82 127 136 168 95 111 159 136 90 77 99 121 92 59	94
GAAGGGCAGTTGGTGGGGTACCCAGGCCCCAGGGAGAGCAGTTGGTGACTCTGGGGAGCTGCC 145 140 112 29 127 99 130 87 161 137 119 116 123 98 148 179 45 134 92 66 41 112 140 153 104 153 110 81 115 209 132 129 108 115 72 188 104 147 82 148 166 172 86 156 176 144 156 70 123 211 129 89	94
GAATGAAAGCCTCCCTGCTTTTTGCTTCTTGCAGGGAATGAAAGCTTCCCAAAAGAAACCTAT 139 49 44 34 71 77 92 159 110 111 82 124 118 82 91 84 61 87 50 118 141 126 39 171 64 84 102 67 127 32 128 88 93 114 110 132 79 122 64 153 144 89 35 105 139 130 41 112 110 82 86 43	99
GACAACAACATCCTATGTCAATAAAAATGCATTACAACTGGTATGGCTCAGTGGTGGAGCATG 222 147 149 79 150 142 149 290 150 186 156 164 150 114 141 205 134 194 85 120 299 146 80 211 111 129 142 190 184 243 140 156 141 186 81 208 108 183 103 222 215 202 124 156 217 200 161 127 201 142 167 90	201
GACCATTCCATCCCTGAGGGCCGTGCCAGCCACACCCAGGATGGCCTACAATGTGCCAAAAGC 58 69 68 8 93 44 98 23 50 139 48 47 47 39 58 55 52 115 58 39 14 39 72 54 43 45 70 32 56 155 60 51 53 62 31 65 54 66 49 82 94 110 61 83 75 75 88 33 51 90 62 49	25
GACCGGGCCTGGGCACATTAATCCTTTTATCTCTACACATTTAGATTGTTTTGGGTTTTTACT 92 45 62 18 109 55 92 66 71 129 45 69 63 49 50 95 35 89 42 47 16 54 54 83 66 97 92 32 74 53 73 69 72 45 45 79 75 107 50 83 81 91 43 45 100 115 66 20 76 71 60 46	87
GACCTTGGAAACTCCAAAGAGGCTTCCTGGGAGGTTTTTTTTGCTGTCCACCTCTCCTGCTTC 125 79 67 28 106 93 99 45 103 94 94 109 148 86 104 147 43 115 70 85 53 171 96 198 91 122 103 68 116 162 158 128 99 70 78 124 80 147 67 120 114 131 69 100 157 147 73 85 122 152 92 53	101
GACTAATCAAGAGAGCTGCTGTGACTAAAAGTGAAGTGGAGGTTGTAGCTGCCTGGAAGATGA 114 67 48 25 50 34 61 82 58 110 34 65 46 26 69 62 51 95 38 43 59 39 53 96 53 58 60 46 64 79 44 45 57 75 36 34 36 78 55 76 59 74 60 72 52 53 66 42 55 41 49 31	51
GACTGTGATGGGAGAGGCTGCCTGTGAAGTTGTGGGGAACAGTAAATGCCACTGAGCTGTGAA 49 35 69 38 53 28 54 46 53 79 28 37 45 31 86 82 81 70 32 44 47 26 37 28 63 40 50 44 69 72 33 36 35 63 18 49 28 57 31 60 64 90 66 51 46 33 54 20 34 51 30 26	36
GAGATGAGAGCCAACAGGTCAGTATTGTTCCTGAGGGTCATCCAGCCATCACTGGGCTGCAGG 48 73 78 15 87 46 68 36 46 94 47 33 28 23 97 53 60 100 64 38 5 22 42 50 54 44 53 57 53 73 30 44 26 59 22 58 63 39 38 36 79 101 105 89 33 36 141 24 45 52 56 39	24
GAGCAAGTTTGGACATTGCTTATTACTTTTCCTGTTTCAGGCAAGCAGACAGTTTATTAATTG 129 65 69 13 96 88 102 73 140 110 75 90 124 98 135 136 16 103 75 93 35 150 72 155 100 109 102 57 99 207 151 158 110 84 109 152 91 182 65 146 106 113 44 112 147 198 57 92 92 115 116 67	108
GAGCAGCATCAATAACCCTGGTAGCTCATGCAGACACCAGTCTCCAACCCAGACTCAACCAGA 165 74 54 34 75 83 90 142 114 92 77 123 152 89 88 137 16 126 42 113 71 182 41 222 89 94 81 63 144 82 117 99 86 87 88 150 62 153 51 171 139 97 44 85 138 132 50 114 104 69 85 47	79
GAGCAGGGATGGGGGAGCCCATGCAAGATAGCAGCCCGAGGTCCGGCCTCTGACTGTACAGGC 129 144 115 21 96 81 127 61 88 146 95 81 102 63 54 120 26 138 69 48 18 96 128 142 97 116 97 60 80 166 108 99 51 76 63 121 87 130 70 123 160 163 121 112 118 131 150 41 113 155 89 86	77
GAGCTCCCCCAATTGGTCCTGCTATCAACCCCAACCTCTGAGGGATGGGTGCCTGGACTGGGG 81 58 53 9 88 52 98 37 76 63 57 63 94 63 105 102 35 70 57 68 21 65 60 110 63 83 74 37 69 124 104 99 49 44 52 72 46 97 35 89 52 99 67 58 96 124 51 52 79 73 69 62	65
GAGGAGTAATATCTGAAAGAGGACAGAAATAACAGCTGAAAGGAACTCTGGTTCTCAATAATG 55 47 56 21 58 31 75 61 57 71 35 40 31 25 61 58 97 65 39 49 20 21 29 53 52 37 60 47 41 79 41 23 45 54 36 43 41 22 40 53 66 104 78 54 38 53 82 25 31 44 54 27	31
GAGGGAAGTTGCAGGGAGATAGGTCTGGCAGGGAAGAGTGGTTAGGGACAATCAGACAGGCAG 129 113 124 22 84 76 97 53 125 110 103 112 96 111 81 125 38 128 68 94 32 105 111 166 85 104 104 36 106 190 128 137 93 68 98 128 121 141 69 139 134 134 113 95 100 134 114 79 88 130 98 58	105
GAGGGCAGTTGGGGGCAACCAGGCCAGCAGGGGAGGGCTATTAGGGGTGACCAAGATGGCAAG 72 70 67 10 53 61 74 56 83 90 62 69 94 72 72 60 23 84 58 74 18 93 59 138 56 92 68 26 93 77 75 87 76 47 62 62 53 78 54 80 86 93 64 92 84 89 63 53 72 109 76 28	54
GAGGGTTGATCTCATAGATGTCACTGCATCTTCTTCAGGTCAGTTAGATCCTCTGCAGAATTA 48 74 83 40 70 31 66 42 42 94 51 39 24 29 88 84 125 85 31 33 37 26 51 43 46 42 41 99 66 64 23 39 30 67 23 39 37 48 45 40 57 103 126 65 36 41 195 24 28 57 48 23	18
GAGTAATTTATCATTTCTGTTCTTCATTGGTATCATGTTCCAACAGCGTGTGGTTACAGCAGA 79 27 32 14 53 56 72 36 57 54 50 78 92 49 78 83 23 65 37 64 45 112 26 127 58 67 67 30 77 17 107 93 74 31 70 66 55 108 40 105 77 47 33 67 120 128 35 68 77 43 55 31	63
GAGTCCGGCTTCCCCACGGTGCAATTTAAAACTTGGACATTGCTCCCGATTTCATCATTTGCT 38 39 59 11 60 51 77 23 46 95 40 37 42 24 89 67 29 76 52 33 7 28 37 54 37 44 44 21 58 92 35 30 41 31 29 42 33 52 56 43 71 83 59 48 48 40 62 22 34 32 45 24	13
GATCAGCCGAAACTGGCTCTCCAACATCCCAGCAGAGGTCCTGCAAGAGGGCAGTTCTCAGAT 74 94 55 11 55 90 50 46 93 71 72 81 109 65 54 127 37 70 23 70 27 119 61 125 68 68 75 23 65 28 102 99 67 36 74 100 62 110 56 109 88 93 47 81 128 110 66 55 92 76 59 29	63
GATCAGGCCAAAACCAGTTATTCAACATCCCCTGAGAGTTCCCAGATTGTGAGTAGGCACAGG 155 106 58 24 61 86 98 102 107 88 92 136 101 91 106 134 54 107 46 99 89 117 64 194 76 112 68 66 130 81 130 132 98 78 96 103 75 93 62 123 111 102 64 91 128 147 51 90 90 101 84 67	74
GATCATGTCAAACAATGGGTTTCTCTGTTCCAAGGGTGCATCAGGGCTGGCAGGTTGCTGCTC 120 65 50 29 77 68 87 136 120 127 84 107 100 63 129 120 53 116 45 72 68 120 66 127 56 114 89 69 86 190 101 109 86 88 75 108 71 108 54 149 125 110 40 93 146 122 55 77 110 86 96 55	84
GATCCTGCAAAACTGTGGGATGACAAGCAGTTCACAGCAAATTTTTTGAAATTGGGGTAAAAT 40 48 50 12 52 33 73 15 43 75 35 45 34 24 82 56 20 67 36 38 13 31 38 67 46 33 55 40 50 91 40 39 29 48 25 43 43 58 42 73 61 73 56 36 42 40 60 21 38 58 45 24	19
GATGAGCACTAGTGAGAGCTGCTGGCCCAAAGGGACGTCTGAATGTTGACAATTGCCTCCTTT 79 33 62 29 88 53 69 49 43 104 46 60 73 54 91 50 30 114 43 45 52 77 68 70 63 68 82 33 57 122 74 45 65 61 26 88 51 92 46 102 101 75 63 64 79 64 56 60 53 100 64 40	35
GATGGACTGTGCCTACTCCCAGCATCACTTCACCATGGTGTCCCTGACTCCTGGCCTCCAAAC 203 109 91 31 149 103 155 60 143 149 146 111 137 89 148 134 48 178 80 109 47 145 118 214 106 158 129 98 169 228 158 186 104 117 112 159 102 182 90 149 184 180 100 165 201 190 105 113 132 137 145 119	106
GATGGTTCTGTTACAGGATTTAGCCACCAGCCCCTGGCTCACTTACCAGAGACTAGCACTACA 102 52 50 19 69 73 49 65 90 54 67 74 100 43 78 108 27 64 47 94 28 78 30 146 42 67 74 28 69 106 104 112 64 66 62 87 47 98 49 109 97 91 42 65 83 109 34 69 77 64 75 46	62
GATTAGTTCTGATTAGAAAATTCTAGTCTCTGGTCTATTTCTGGCCTTTAACAACTTCTGCAT 124 64 34 23 75 59 37 121 104 62 61 111 109 63 92 83 37 73 39 93 73 127 56 192 37 112 62 60 100 32 115 92 97 72 88 127 36 114 46 131 119 67 32 93 97 126 27 71 106 51 80 22	82
GATTTTTTTCCCTCCTTTTGTTTATCCATTCTTGACATGACTTGCTATGTGACCTAGAAGAAA 58 54 41 17 52 27 47 56 49 85 35 43 32 13 67 65 55 72 31 27 25 18 32 56 29 39 54 54 34 81 37 39 29 45 17 47 35 46 20 43 58 77 46 56 37 33 79 28 31 33 55 21	37
GCAAGGGACACAGCCTCAGATGCCCTGTCAAGCCCCTCTGGGTGGGGGTTGCAGCCTCAGGTT 80 90 34 7 49 69 65 31 67 75 56 76 105 47 52 98 28 89 50 76 22 115 72 160 59 87 67 30 60 104 101 91 62 35 64 101 55 114 59 87 118 105 47 90 75 109 64 54 68 88 71 43	42
GCAGATGGGAGGCTGGCTGAGCTGTACAGGCATGTGGAAGTTGGGCACATGTGTTCATCTGCC 150 92 50 18 75 69 93 80 118 101 88 100 116 76 79 128 38 100 50 96 43 115 63 172 82 120 95 78 113 85 140 121 92 92 73 126 86 139 62 158 127 120 59 105 134 168 54 78 96 88 113 61	83
GCAGCAAGGCTTCTAAGGAAGTTCTCAGTTGCAGAACTTGTGCTAAGCTCACTGGCCACCTGC 37 33 39 10 68 38 87 22 52 123 34 32 48 41 75 56 26 81 28 19 10 30 28 55 62 30 49 17 54 47 53 55 43 64 22 59 44 45 40 58 66 109 60 66 38 69 70 29 35 38 52 26	23
GCATGATGCTGCTTGACTCTGCTCTGAACCTCCCTGGTAAAGTGGGGAAGCCAGGCTCCATTC 180 70 80 24 77 102 140 96 134 122 82 118 141 73 119 148 45 110 76 119 38 161 63 191 83 144 112 56 104 180 142 139 104 80 83 129 79 151 62 127 165 125 53 80 169 171 73 76 113 95 98 61	110
GCATGGCACACTTTTCTGTGCCAAATCACACCCAGCAGAGACTCACAGCTGCTCCCTGAGCTT 67 62 65 23 80 76 98 41 90 77 60 69 83 71 62 111 40 79 121 71 91 78 73 111 70 74 108 61 62 177 165 151 42 46 57 93 68 122 57 90 68 96 84 80 90 160 61 88 52 81 86 64	120
GCCAGGGCGCGAGATAGACTGGCCGTAACTAAAGCTGCAGGAGCTGGTCACACACAACTTGGA 59 81 77 21 64 51 78 68 41 64 40 56 45 27 90 63 72 83 46 45 11 17 48 64 43 53 71 55 71 84 46 43 42 62 24 45 42 40 59 55 89 107 83 58 40 48 126 29 41 65 51 23	49
GCCATATGGTTATGCTTCGTGGGGTCACTAGATCAGGACTTCTATAGACATTGTCATTTCCTT 48 56 74 17 111 51 81 20 64 110 48 55 49 33 90 75 25 120 53 46 17 37 57 73 57 48 81 49 61 147 63 65 67 44 30 81 55 81 33 83 80 108 78 70 57 81 80 20 51 84 69 54	42
GCCATCTGCCATAGAGGCTATCCTGCTTCATTTTGAAAAGCCATGCTTTTAGGAAAAGCAAGT 139 70 75 17 85 87 90 72 90 108 78 108 116 78 142 122 48 114 67 85 50 113 80 170 81 123 41 66 95 105 138 104 93 76 64 139 63 154 94 149 120 111 52 98 143 132 76 104 106 110 76 49	73
GCCGGAGGGGACATGTTGCTCAGGGGGAAGAGCTGGGTGCTGAGGAAAGTTCCCGAGTCCTGT 50 87 97 21 89 55 97 47 72 84 66 61 69 54 63 59 16 94 50 61 17 51 89 57 54 54 76 24 70 117 80 60 56 62 38 81 59 91 60 110 82 89 68 71 81 109 79 54 64 103 69 58	21
GCCTCTACCTGCAGCCATGGGAAGTCTCCCTCCCCCCAGAGTTACGAACACCAGCCCAGGACT 111 92 32 14 36 42 28 32 105 105 83 105 115 30 60 106 25 87 18 92 29 85 28 174 33 51 27 59 52 33 57 76 75 43 67 70 30 129 15 101 53 47 44 46 91 55 40 112 35 40 33 53	31
GCCTGAACCCTCACACCTTCTTGAGAGAGGTCTTCTGACCCCATAGCTGCTTTGCTTCCCATG 69 59 80 12 98 80 111 36 92 111 59 72 103 68 83 103 23 145 53 45 20 61 71 98 64 97 98 41 45 171 113 89 58 37 49 111 70 123 71 99 66 134 56 84 117 107 101 34 57 98 76 75	42
GCCTGCTGGGCTGTGAGCTGGGCCCTGACAATTCCTCAGTTGCCGTGGCCACGTTTGCCCTGA 52 59 74 31 88 48 97 35 44 88 56 39 38 39 96 44 103 82 78 28 22 25 57 52 55 72 59 55 62 105 44 40 36 75 21 51 53 50 55 68 75 102 96 98 33 42 116 29 18 44 41 28	36
GCTAGGTAAGTAGAGAACTCCAGCTTGGACTTCCTGTCATGGAGACATTCCATCAGCAAGGAG 109 63 57 15 77 60 97 49 80 97 51 92 83 63 98 86 42 110 49 58 30 70 62 51 73 79 75 58 61 149 87 69 84 70 63 104 75 98 48 126 66 112 51 67 104 106 90 57 91 113 67 60	57
GCTCAGGAGGAACTTGGGGTTCACCTAGAGTGGCTCCAACTCAGTTTTGTTTTCCAGATGCAA 78 40 33 5 39 58 47 59 95 67 55 84 72 54 97 70 28 43 24 63 36 111 42 120 36 89 42 21 62 5 127 69 54 48 60 85 56 101 50 104 80 38 31 74 99 104 26 63 67 63 51 21	45
GCTCTGAGAAGAAAGCGACTGACCTGATGGAGGGCAAGTGGCGTTGTGCTTGGCGCTCCCCTG 138 89 105 21 80 118 115 75 157 131 123 100 131 102 111 160 54 146 97 114 26 143 115 193 91 147 134 63 75 190 133 151 101 89 89 135 105 130 81 121 151 131 101 104 155 173 95 70 134 187 98 82	129
GCTGTTTCCTTGCCTTTTCTCCTAAGTTCCAAGGGACCTTCCTTTGCCCTTATAACTTGTTTC 169 66 42 26 82 40 46 34 100 149 86 121 101 38 51 111 31 149 23 90 36 116 82 127 41 52 39 61 48 109 74 113 96 56 73 134 25 143 25 144 62 72 17 50 128 62 37 85 62 59 49 84	44
GGAAAGCCTGCTAGTTTCTGGTGTGTTCTTTTGGTATTTTTAAAGTTCTGCTGCACATGCTGA 124 82 58 15 62 99 93 41 120 82 66 82 109 73 111 114 80 110 66 112 39 140 89 181 75 140 72 48 104 65 122 127 80 63 97 136 87 143 66 134 133 112 47 104 130 145 68 92 99 92 73 62	70
GGAGAGCAGTTGGGTGTGGGGACCAGATCAGCAGTATGGTGGAGGATGAGAACTGCAGTCTGG 80 71 87 9 104 80 103 42 110 101 59 62 106 61 71 101 26 143 50 52 9 65 77 120 67 80 99 30 34 181 96 71 61 51 71 97 69 115 63 123 111 127 55 80 113 119 120 32 91 129 88 83	37
GGAGCTGAGTGGCCAGTTAGAGGTGGCCACCTGACACTTTGCCTTATCAGCATTTCAGTGAAG 92 60 43 10 34 70 56 39 67 83 72 63 86 67 56 120 22 92 39 82 18 62 76 134 64 66 50 23 68 37 120 88 63 37 66 87 59 108 52 74 91 81 53 77 108 115 66 47 57 80 50 27	32
GGAGGTTAGTTGGTATGGCCAGGCTGGCAGAGGAGGGCAGTCGAATATACCTTGAGGAGACCC 97 100 48 6 36 52 53 31 94 83 73 75 111 36 49 139 21 88 37 75 15 100 83 122 28 47 47 59 70 60 43 78 62 26 65 92 34 113 30 117 46 68 26 45 115 49 37 61 32 54 47 65	50
GGAGTGGTTAGGGGGCTATCAGGCTAACAGGCAGAGTGGTTAGGGGCAATCAGGCAGACAGGC 95 91 73 15 49 98 88 52 108 92 96 60 114 70 83 123 37 84 53 87 16 87 81 115 81 94 77 31 79 96 92 119 68 51 77 106 79 125 60 106 114 113 74 99 125 132 94 50 74 119 93 41	52
GGATACCCAGAGCAACCAAGCACACACCTCACTCTGGACCACAGGAGAGTGCTGCCCAGGCTA 168 115 147 38 125 108 129 75 178 166 117 145 160 120 168 203 92 142 101 126 82 171 139 268 125 160 145 111 194 236 161 169 114 103 108 174 125 177 95 165 183 216 134 156 164 174 116 112 156 213 165 89	151
GGATCGCCAGGTGTTATTCCATAGGTTCAGGAGTTGGCATTTCGAAGGGCCTCTGGCCAGGGA 97 38 56 33 89 39 78 62 76 92 54 65 76 65 67 108 20 75 58 57 52 50 63 111 47 87 77 38 95 92 95 93 57 51 50 91 60 77 45 69 85 107 41 90 86 109 45 57 52 73 75 43	60
GGCAGGCATTTCAGAAGGCAGGGCTGAGGTTGGGCCAGCAGAGGAACAGAAGGATCCCAAGGG 64 65 82 16 65 30 69 38 45 91 43 44 47 43 88 68 47 104 52 46 28 25 77 82 53 65 64 67 104 126 51 47 61 57 30 63 45 59 48 81 84 108 79 78 64 59 84 35 57 97 70 33	31
GGCCACTGAACAGCAGATATTTCTGCGAGTCCCTGGGGCTGTGTGTCCTACAGGTGCTGGACG 121 70 77 32 119 88 96 135 110 110 64 118 120 89 117 127 80 104 65 114 75 91 91 243 74 133 94 78 127 150 145 127 89 101 89 127 90 129 81 133 144 124 75 119 109 139 91 114 108 121 111 56	107
GGCCCGGAGCAGGAATCTGGAGCGGGCACTGTACCATGGCCACGGCTATTGACTCTTCTTGCT 120 30 34 12 55 52 51 70 75 64 46 96 71 49 61 78 27 57 26 57 63 78 54 134 56 82 51 39 89 6 74 62 67 52 44 59 38 85 46 79 85 49 20 64 71 89 57 76 75 63 62 19	43
GGCCCTCAGGGTAGAGTTCATTCATTGATAAGCAAGTGCTGAGTATAGTCTCTGCCCTCAGGT 78 28 11 7 23 21 19 6 69 46 48 56 72 22 17 82 26 39 21 52 12 82 27 80 24 20 29 21 24 21 38 84 65 19 58 59 13 88 18 58 25 40 14 27 111 40 8 73 24 21 23 34	25
GGCCCTGGCTGCCAAGCCCAGACACACTGAGGGTGGACACCCACAAGGGTGCTCACTGACCAC 68 78 55 10 61 42 66 23 52 75 55 37 51 25 34 46 41 85 54 38 16 26 42 41 47 69 72 35 49 121 72 62 49 37 39 71 40 62 38 59 51 88 49 65 59 74 56 17 48 88 49 42	31
GGCCTTCAAGCCATTGCTTTTAGATCCTGAATGATTACTCATAGACGTTCTGATACTTACAGA 108 45 70 42 102 56 93 63 69 127 56 79 74 52 76 83 40 110 51 48 43 66 62 95 60 68 94 43 69 152 84 76 60 52 39 89 59 95 55 109 91 93 48 81 89 98 88 46 72 84 80 68	41
GGCTTGGTTTGATGTGCACATCACAAGGTACAATTATAAAAAAGGCTTCTTCCAACATCTGGC 29 38 37 21 50 20 52 40 60 59 39 32 20 28 65 55 28 43 18 23 33 39 25 40 29 27 50 37 45 33 36 28 28 40 20 52 26 57 35 51 48 72 44 41 29 50 44 27 29 48 32 21	21
GGGCGGGACCCCCTGGGGAGGAGCCCGTGCTACCTGCCTTCATTCCCAGTGAAGATATCACCG 61 52 69 6 76 48 91 29 64 92 62 66 73 54 83 57 22 92 34 50 18 63 46 92 61 77 52 36 34 112 70 74 73 38 41 94 36 84 44 82 100 88 48 83 89 88 70 28 79 83 66 52	43
GGGGAACCTTGAAACTTATAGGGAGAAAAAGTATTAACCCTTGAACTCTCACTGGGCACTCAG 84 31 21 11 31 32 12 65 60 49 48 71 67 45 51 53 37 37 27 67 87 70 10 77 35 60 38 36 85 8 79 58 63 48 45 63 31 87 31 82 73 38 34 54 94 79 29 67 66 46 43 29	46
GGGGTCCCAAGTCCCACCCGAGAGAGCAGGGAGCACTTCCTTGATCTTTACAGGGACTCCATA 39 41 39 13 38 25 55 31 22 47 20 35 17 16 68 29 43 50 25 17 16 17 31 25 32 33 24 38 39 62 23 20 22 38 15 26 20 40 28 14 40 78 51 41 36 25 61 13 27 20 25 15	16
GGGTGAAAGCTTGGGAGCTCTGGGACTGGCCTGAGGGCATGTGGGCCCTGGTTGCCTGTATGT 142 82 85 16 82 61 108 79 97 119 105 124 109 102 112 140 30 99 55 102 54 133 71 210 95 93 91 88 107 136 130 122 95 90 103 147 88 139 62 138 141 149 58 133 135 144 41 89 109 104 96 70	100
GGTCCAGAGGGTTAATCCCTTGAATCTCAGGACACAGGTCTCTGTTCTTCTCTTCCCAGGGGC 54 70 53 10 66 45 59 40 53 101 54 41 49 33 41 44 29 90 38 35 13 22 56 50 51 33 75 29 63 103 42 27 49 41 36 56 39 48 48 61 83 107 68 53 57 35 90 23 34 80 55 25	16
GGTCCCAGGTGGCAGAGCTGGTGCTGGTGGTGACGCCTCCTGGCAGTGGGGAGAAGGGTGCAG 64 43 31 8 43 46 54 36 51 39 42 41 69 28 78 53 26 49 45 28 10 62 48 84 38 53 50 20 44 77 82 77 38 31 48 60 41 80 31 57 38 67 34 42 89 98 26 45 37 57 53 16	25
GGTGGGAGAGAGAATAGCGGGGTTGAGTCTTGGACATCAGCCACCCACCAGAATGGCCCTGGG 85 107 95 9 70 119 103 35 137 116 99 90 109 94 110 128 20 115 92 64 17 95 130 133 84 91 93 39 75 168 111 111 81 58 78 131 99 132 78 121 145 118 86 92 128 134 113 36 64 136 94 73	67
GTAACTTCAGAGGGGATTAAATCTGGAATGCCAAGTCATACCTGAATTATCTTGGGGCATAAA 61 48 49 22 69 38 75 47 35 65 30 35 27 19 72 51 40 75 38 34 13 22 40 60 48 34 48 69 73 82 41 34 38 52 31 49 49 52 33 63 61 73 51 63 39 48 53 28 35 49 54 33	36
GTAATGCTGGCTTCATAGAATGAGTTGGAAACATTCTTTCCTCTTTGATGTTTTGAAATAGAT 40 42 34 11 47 22 59 29 22 65 28 40 36 24 43 62 34 68 27 32 23 38 23 37 40 45 38 42 44 58 32 33 35 59 16 51 43 54 42 65 63 79 42 49 34 41 48 25 25 41 41 32	22
GTAGAAAACTCTTTACATTCATTTAAATCAGCATTTCCCAAACTTCTTTGGACATAGAGCCTC 76 26 49 16 92 42 91 17 78 59 51 39 60 49 74 74 24 92 37 31 21 56 40 54 44 50 59 29 48 92 103 62 42 43 33 60 51 85 49 76 42 78 46 45 93 101 45 44 50 64 62 43	46
GTAGGCCTCTGGTTGGAATAAAAAAGACCAGTCATCCTGAGTGTTGGTGAGGATGTGGAACAA 98 21 36 10 52 49 54 33 112 74 55 101 97 56 60 86 18 62 28 74 26 83 37 136 53 78 46 17 73 48 121 66 83 49 68 85 38 87 33 104 81 60 27 86 94 104 38 68 62 67 53 32	57
GTCCATGCACTTCTCAAGTGTCCTGGGCATGTGAACAACAAACACAGCTGGAGCCACTGAGTG 108 58 23 20 31 73 29 50 81 58 48 76 107 61 67 52 24 35 27 74 33 86 54 97 45 99 40 42 72 62 100 73 54 50 62 73 42 100 38 76 67 62 28 65 70 83 43 64 77 79 39 18	50
GTCTCACTATTCTGACTGATTAACCTCGAGTACTTCTGCTGCATTGGTTGTGAGGATTAGACT 61 31 71 17 83 55 83 32 50 119 44 45 66 50 81 76 35 116 65 43 18 32 51 97 55 57 61 37 56 164 45 64 49 68 40 83 48 76 52 84 90 123 55 79 66 89 73 36 45 61 65 35	47
GTCTGCCCAACTGGGGAGGTCGTGAAGACAGGAGGTTGGCGGCCATTTTAAACGCGGTTAACG 42 50 68 34 51 48 66 34 47 67 56 42 30 32 63 47 101 60 33 33 38 33 68 40 39 55 41 47 49 73 48 39 50 54 26 62 50 53 50 48 55 91 71 69 39 41 86 20 38 72 45 27	44
GTCTGTTCTCCCTGGGAGCGCTCTGGCTACTCCTGTTTGAAGCTATATGCTCAGCACATCTAG 26 57 66 7 49 47 63 41 54 126 62 49 52 40 76 37 62 85 41 35 6 27 33 35 49 30 68 44 50 109 43 44 42 49 21 48 51 81 52 51 82 110 69 44 53 51 78 24 31 61 60 40	17
GTGAATGTCAGTACCACACAGGAACATCATGTGAAGAGTCAAACTGAGGCAAGAAATTCATCA 68 30 17 9 20 33 27 51 57 32 30 53 61 39 45 42 24 15 14 41 21 74 18 81 26 41 37 8 41 14 71 49 37 20 33 35 20 64 17 71 37 27 7 29 69 63 15 36 42 25 25 14	38
GTGAGGACCAATGTCACCACCTGGGAACCAAGCCTGTGAGAGATCATGGGGGCACCTAAGGAG 110 43 37 17 47 59 67 78 82 70 47 87 73 67 82 125 35 56 38 75 60 100 52 186 58 98 45 45 84 84 98 99 64 45 56 96 48 110 49 97 80 67 33 83 78 113 30 80 64 63 68 44	87
GTGCGCCCCTGAGTCTTCCTCTCCTCTAATGGAGCTGTCCTGTTTCTGTGGGATGATTCCTGA 167 111 83 49 103 73 86 154 139 110 102 146 116 79 168 111 104 126 56 118 183 97 115 222 74 143 107 105 156 215 127 132 101 85 84 116 119 150 89 180 158 120 67 132 119 148 75 117 112 125 109 58	142
GTGGACAGTGGAGGGTAGGGGGAAGCCGGCATGTCTGACAGCCTCAGGAGGATGCCTTGGGAG 36 24 50 6 59 34 50 25 40 80 49 43 30 25 44 42 32 76 38 38 10 14 45 59 42 29 56 28 36 80 38 36 37 37 26 60 43 40 41 59 65 68 40 51 40 35 47 26 45 56 39 28	33
GTGGGCATGGCGTGTGCTCACTAGCCGCTGGTGAGGAGGGGATGAGAGCACACGTGTGCCTGG 61 63 61 29 64 30 71 35 32 77 31 52 34 29 79 52 81 55 42 28 43 25 36 29 39 36 52 48 53 63 45 27 32 72 16 28 31 34 27 66 59 119 70 41 49 45 101 18 43 45 59 25	29
GTGGGGAGTCACAAGAAGGCATAGGTGTAGAAGGTACAGATGAAATGATGAGGTAGTGACTTG 116 80 45 17 74 83 60 81 112 89 64 118 120 73 125 124 54 85 65 84 60 87 70 145 68 129 74 35 131 70 108 100 77 64 40 95 65 115 52 129 109 99 55 72 126 100 50 66 83 90 69 39	56
GTGGGGGTGAGCATGAGGTGGGAACTATTGACTTTATATCTCCTTGGGTAGCAGACGTCTGTG 178 141 84 56 113 82 116 170 125 161 104 125 143 103 142 166 57 112 64 121 124 97 119 209 90 138 115 147 122 197 115 133 85 103 75 141 92 167 82 173 161 134 100 109 137 138 149 104 150 123 97 83	129
GTGGTGGTTGGTGGCATAGCTTTGCAGTGGGTGGGGGGCCCCGTAGGCCTGACGATGTAAGAT 151 107 108 45 94 85 101 111 115 132 125 103 105 88 141 95 80 139 57 79 139 88 104 152 67 111 83 86 120 124 101 93 93 98 77 106 81 133 63 144 114 113 71 101 147 132 136 67 97 118 114 57	76
GTTATCTTCCTCCCAGGGTGAGAGGCAAAGGGCTCGCTCAGAGGCGCTGGATGAGCGCCAGGA 57 35 23 9 42 43 49 13 74 46 32 56 70 47 30 46 26 42 21 64 12 66 22 83 45 70 33 18 44 48 73 66 45 28 55 49 31 87 32 59 59 60 23 58 85 92 24 49 64 40 42 25	41
GTTCAGCTTCATTTAAGCTTAAACAAATGAGAAATGCTACAAAAAATGTACAGTCCTTGACCT 53 49 50 26 60 40 79 68 47 35 19 56 39 32 69 73 25 92 29 36 23 32 59 62 51 57 60 43 66 131 54 43 23 66 33 61 44 68 50 91 70 109 45 72 34 53 77 31 34 36 47 27	46
GTTCTCTTTGAATTTTCCTGCAGATGGGGGAATGCCCTCCATATCCAGTCCACTCACCTTTGG 34 25 43 10 58 28 53 33 31 57 26 36 45 25 63 31 33 69 23 34 10 31 27 47 34 31 46 18 23 64 35 42 45 24 22 50 37 47 30 52 75 72 29 43 40 41 59 27 23 27 44 19	15
GTTGCAAAGTCTGCACTCAATACCTTCCACAAAATGGGAGCGCCATATGCTCCATAAATGGCA 119 55 74 47 106 52 96 108 65 124 82 97 67 67 107 62 82 125 35 59 110 70 88 108 48 64 81 73 79 174 78 66 61 96 32 110 59 70 64 111 110 101 36 86 69 95 98 60 75 95 67 52	52
GTTTCTAGGAGCAGGTGTCCGGGAGCAGGCCACAGGTGTGATTGGGCTGGGTACTGGCTAGGC 86 81 43 12 54 61 56 37 84 50 73 59 87 61 84 70 26 85 58 66 18 102 62 98 55 53 51 33 50 41 87 69 67 32 67 97 64 105 44 86 86 76 42 94 112 101 50 49 62 66 50 42	40
GTTTGGTACCTAAATAATTTGGATTTTATTGTAGATGTGATTGGAATCCATAGAGGATTTTTA 137 106 31 13 54 55 53 52 98 106 86 121 126 30 40 126 22 122 25 108 31 168 63 188 38 69 53 66 55 17 70 142 95 35 106 102 47 165 43 139 63 61 27 46 159 67 26 115 53 51 47 47	63
TAAAACCATCCTATAGGATTCTAGATTCTTACCAGTCTGGACTCACATATGGCCTCAGAATTA 48 49 40 43 56 22 71 29 34 77 34 21 43 19 69 69 74 74 26 42 25 20 21 47 53 34 52 75 61 64 30 29 45 76 19 47 31 41 40 44 60 91 67 51 24 43 86 18 31 26 37 16	15
TAAAGAATTTGTTTTGAGAGGACAGTTTCTACCCATGAGCTTAGCTTTGCATACCATGCCTTC 86 32 28 24 45 45 38 110 54 62 45 68 80 37 41 68 49 57 33 81 106 120 31 112 40 56 51 35 49 14 111 83 68 42 76 62 47 127 39 101 52 41 23 27 123 129 24 76 81 39 44 20	76
TAAAGCACCGTGTTCTCACCCTCGTAGGTGCAGGAGGCTGTCACTCTGCTGACCAGCGATGGC 105 64 42 33 43 50 52 86 71 53 46 91 96 55 78 87 71 59 40 94 118 84 61 103 54 99 59 40 82 103 97 75 73 57 47 78 52 89 40 78 88 52 30 82 94 80 55 56 58 79 61 33	61
TAAATTTAAGTTACTACATCCGAACTTCATCCACTACCTGAAGGAGAGGTTTTTGAATTAGAT 32 50 46 24 53 35 65 57 36 80 42 24 22 23 66 33 99 71 29 23 33 31 41 26 47 58 49 55 57 71 23 25 41 45 11 29 37 58 40 44 76 93 68 50 28 37 86 18 25 44 34 25	20
TAACAACAATTAATTGCTCAACATTAAGCCCATTAATTTTATCCCCCCCATAAATCAAATTAA 126 95 75 43 78 96 93 156 102 132 67 111 130 73 122 107 33 122 54 83 141 104 60 119 69 112 89 65 84 77 99 92 79 67 85 83 79 134 56 145 56 106 61 85 118 107 29 81 65 102 80 57	136
TAACAATTGTACACTCTGCACAAAATAGAAAAAAATTACCCAAACGCACTGGAGAATAAACAA 128 56 24 22 19 26 26 82 82 76 64 99 94 28 42 95 25 65 20 86 107 142 53 136 21 57 20 64 49 10 66 73 79 22 49 65 18 94 27 94 42 29 15 41 117 65 24 90 27 45 26 34	55
TAAGGGAGGTTGGGGGGACCAGGCCTACAGGGAAGGCATATATATAGTTATTGAAGTCAAAAG 189 66 62 40 70 80 81 139 103 101 68 150 110 64 106 120 61 87 68 101 149 112 68 180 75 94 75 110 99 88 131 97 105 82 78 110 82 140 58 159 117 93 48 95 123 160 65 85 131 98 81 48	103
TAAGGGCATTCCACCTGCAGCACTGCCCAGAGGACTTCAATATTAACCAGCTATCCAAAGGCT 137 97 126 65 98 98 104 137 107 118 71 123 88 73 103 125 107 119 45 64 204 86 113 113 62 126 86 104 96 148 94 61 97 116 61 126 80 108 62 177 123 149 62 98 113 131 112 75 83 145 93 78	98
TAAGTATGAGAACAATATTTTTATCAACCCCAAAAGGAGGGCCATTAAGTTCATTCTTTTGAA 46 49 39 29 49 37 61 55 38 88 29 64 35 29 49 45 42 65 27 42 45 39 38 50 44 31 50 67 53 70 46 43 37 50 28 55 22 53 53 50 72 56 47 49 48 33 44 24 36 45 52 25	23
TACCCACTTCCCTCTGGGCTAAGGATGCCCACCCACCACATTCCTCTTCTTGAGGAGAGTTCA 59 64 45 25 65 50 54 46 50 84 47 38 42 32 89 74 67 92 30 41 34 27 51 58 57 43 51 78 104 116 41 23 26 60 26 66 33 48 37 59 72 97 57 59 42 44 78 28 40 44 39 23	52
TACTGCGGACAGGCACAGCACTGCCTGTGACTTCACACAGGGTGTAGCCAGTAAAGGACAGCC 50 17 36 5 75 19 65 11 40 28 37 32 30 30 41 32 18 25 59 26 9 30 28 39 32 39 47 21 38 94 69 75 29 15 23 35 16 57 22 32 32 53 34 24 49 100 18 12 36 30 65 33	30
TAGGGGAGACCATGGCCCCTCTGGTAGGGGACAGCCTAGCCCCACTGGTAGGGGAGACCATGG 112 62 44 22 57 71 45 88 79 31 60 97 90 31 139 94 45 66 34 94 88 76 50 137 40 65 80 35 117 25 90 69 60 64 64 32 68 132 19 116 40 68 34 63 77 28 34 74 60 66 51 42	80
TATGTAAAGACTGCACATGTTGATGTAACCAAAGTACTCTTAGCAGTGCCTTGTATATCATCA 104 23 19 23 42 51 48 80 76 52 37 76 76 53 45 83 30 49 29 76 132 89 31 117 63 89 44 23 55 76 89 94 53 62 59 70 43 97 43 99 66 60 31 71 106 104 23 77 66 50 50 36	86
TCACACCATTCACCCTCACCAAGGTCATCCAGTTGTATGAAACCAAGAACTCCCGCCACTCCA 56 59 57 26 84 48 40 61 63 116 61 65 50 42 99 79 57 87 51 44 31 26 61 67 58 55 78 44 58 133 46 45 62 84 31 73 50 77 45 85 90 95 64 68 22 58 74 36 49 59 60 42	28
TCACAGCTGCAAACCTGGGGACTCAGGGGTCTCTTGGGAGCATTACTCAGGCATGCCTTTTGT 99 47 39 20 63 53 42 105 52 56 47 60 94 56 39 92 55 46 30 82 144 93 45 109 58 89 47 50 77 35 93 70 50 60 57 76 48 86 41 79 96 60 27 51 90 83 38 49 67 47 46 21	85
TCACAGGACTTCTCAGTCTCCATAACTAGGCAAGCCAATCCTATAAACACACACACACACACA 89 38 55 30 52 60 53 99 76 47 54 71 88 47 75 61 46 75 31 53 152 85 31 122 39 65 54 64 82 48 85 71 69 55 67 86 33 95 35 70 82 65 58 64 55 107 39 44 63 73 80 32	40
TCACCACTTTCTCCTTCTCCTTGGAGCAATAGGAGGCGAAGTCCTTGATGATGATGTCCGCAT 184 96 68 34 69 74 87 141 119 99 78 142 117 86 134 130 68 83 54 100 131 111 112 207 64 111 77 89 127 155 112 120 72 76 88 133 79 152 75 161 122 94 67 116 119 118 71 96 96 115 83 63	133
TCACTCTCCTTTGGGAGGGCTCCAGACACAGGGCTCACAGCTGGTGAGTACTGCTGTAGTAGC 225 146 89 74 124 136 145 173 142 159 125 163 164 112 149 135 211 133 96 128 320 154 143 264 125 149 128 166 132 183 139 182 140 137 109 150 121 153 90 159 168 165 101 133 148 192 151 127 155 145 116 58	189
TCAGAGTTTTGATGACTGGCAAAACACTAGCAAGCTTGCATTGCAGTTGTCTGAACCACACCC 92 33 21 15 38 45 62 93 91 81 53 100 96 56 53 68 23 68 25 83 43 112 23 139 37 72 48 22 73 5 128 78 75 51 83 103 27 107 44 101 72 57 20 60 104 108 25 75 50 54 46 30	57
TCATCCAGTGTCTGCTGGTGGGCCTCTTGCAGGGCCTTCTTCTCCTTAGTCAACTTTGCAATG 183 89 97 80 128 112 172 180 142 154 116 125 147 94 131 184 103 168 94 109 264 116 99 214 105 121 147 117 126 119 145 136 122 152 98 208 77 142 80 188 175 176 72 124 184 185 131 92 123 126 130 99	125
TCATCTAGTGGCCATCTTTGACCACATGGGGGTGGCCATCTTATGTATTGGAATGATGGTCAA 86 70 72 28 98 58 85 80 61 99 43 76 66 35 88 82 37 99 46 49 43 39 69 106 52 56 77 100 78 127 52 65 64 67 31 67 59 62 66 79 81 134 106 91 48 67 130 56 65 76 68 44	50
TCCAATTGCCAGAGAACAGGCCAGGCACTGACAGACTAGCACTACTGTCACTATCCTGACAGT 60 27 16 17 16 33 30 70 60 28 17 49 52 26 20 37 8 27 18 58 67 61 16 74 28 63 23 16 50 28 64 49 52 34 46 48 32 67 11 44 33 36 14 38 51 73 12 42 45 18 27 20	49
TCCAGTCTCTGGAGAATGGGCCAGGTACCAATGGACCAGCACTGCTGGCACAATTCCAACAGT 45 49 51 14 33 19 37 31 33 32 23 28 30 17 51 48 17 44 19 34 40 43 31 70 36 37 26 18 24 59 39 47 42 26 31 49 39 51 13 55 41 42 28 33 49 63 27 24 24 24 29 23	36
TCCCCCTCCCTTGGAAGTGAGGGGGTATGCAGCTCCTTTCATTCCTATCCTCCTGGTGAAATG 63 44 40 21 56 36 45 42 68 47 47 36 71 21 40 71 32 60 29 30 49 54 44 70 38 50 46 43 60 11 66 58 33 26 46 46 39 58 41 68 55 42 50 43 28 81 49 39 30 59 46 25	53
TCCGACCTGCAGAAGCCGACCTGCCCTTGTGTGACCCTGGCAGTGACACCCACTTGCCTCACG 224 129 107 95 128 140 132 265 186 192 114 184 148 134 231 175 248 118 87 142 427 156 150 257 117 177 135 179 216 233 152 155 119 172 110 183 122 196 108 197 193 181 110 145 182 204 88 119 144 162 143 101	241
TCCTCTTAGCTAGCGCAAAATTCCATTTCCATCTTGGTGCCCCAGTTCTGGAAGCCAATATTC 130 80 61 52 54 56 70 155 111 91 58 113 111 72 109 127 100 86 45 93 214 128 69 150 65 75 80 66 107 75 114 119 85 74 74 97 83 152 64 121 107 91 37 56 111 134 68 90 96 76 68 46	120
TCCTGAGCCAGCCTCTGAAGGGCTGGGGAGCCTGCCCGATCTGCAAGCTCTGTGATGCATCAG 141 126 86 20 120 104 126 75 125 127 111 123 148 119 143 174 46 153 85 116 55 123 104 248 94 132 123 93 125 123 134 137 105 102 109 175 116 170 89 182 169 145 94 111 141 199 120 89 109 139 151 92	78
TCCTGGCATGAAGAATCCAAGCCACTAGTGGTCCCGGGGCAAAGAGGCTGCCCCTCCCACAGT 88 79 53 31 65 47 69 92 46 87 48 56 52 30 65 41 57 70 34 47 72 35 56 73 37 67 55 85 64 103 53 36 28 78 31 66 51 62 33 58 91 96 65 46 38 51 81 47 50 59 48 30	43
TCCTTACAGAGTTTTCAGGATTTCACCAAAATCCTGATAAGGGCCCCAATGTCTTTGTTCAGG 146 80 43 26 74 76 90 101 157 119 78 151 129 79 127 156 67 111 70 93 90 141 94 183 67 114 107 45 113 108 151 104 107 96 76 135 63 162 53 132 124 107 42 84 120 152 61 96 97 102 85 43	82
TCTAAATCTCTGGATGTATTAGCACATTTAATCTTTACAACAACCCAGTGAGATAGTCTACTA 113 63 66 26 104 91 113 41 110 101 76 98 99 70 117 122 24 106 51 79 85 65 46 108 71 89 110 59 71 144 125 87 69 62 46 99 78 114 52 115 97 79 53 91 127 150 54 63 87 78 71 83	80
TCTAGGCTTCAGACACCTGGAGCCTTTGCACCGGCGGAGGGGCCTCCTTCCCCTTGAAGTCTC 59 48 62 46 77 55 73 100 56 107 46 77 46 38 98 70 132 94 49 53 62 34 53 71 66 53 57 49 61 82 59 32 41 70 28 58 42 67 41 87 85 90 74 86 47 53 97 39 52 72 58 35	43
TCTATTCTCTGGAGAACCAGGCACTGATGGACTAGCACCGTTGGCACAATTCCAACAGTGTTG 142 83 47 48 63 83 67 167 122 82 50 101 103 63 50 112 94 76 40 67 231 92 56 160 46 80 55 51 97 76 114 104 89 65 55 91 53 113 52 103 115 63 48 61 101 103 44 90 76 87 61 57	102
TCTCAGCCTAAATGAGGCCTTCTTGGCCTTCCCAGCCATGACAACCCTTCTCTTCCCACACAT 270 105 105 40 100 77 172 202 116 224 153 182 159 129 237 182 172 212 124 118 365 189 151 265 114 186 183 142 202 296 148 187 76 73 137 194 152 131 58 205 232 188 132 208 208 114 122 73 166 177 88 125	247
TCTCCCCAGACTGTAACATAGCATCCTAACCAAGTCAGGAGAGGGGCCGGCTTCCCAGCGCAG 230 110 69 69 136 113 141 178 174 186 91 152 155 97 146 188 112 176 84 120 330 152 72 228 98 175 123 90 146 225 144 143 127 134 96 164 88 178 91 167 182 140 81 148 136 180 39 126 177 87 144 100	188
TCTGCACAGAGCTCCTTCCCCTCAATCAATTTAAGAGTCCCAGAGTCAGGCCCAAAGAAAATC 57 47 70 22 48 32 70 46 25 82 39 38 20 32 112 46 66 53 35 39 7 28 47 23 50 41 43 48 39 73 39 24 40 54 17 45 32 62 22 49 70 77 54 70 40 44 78 36 31 38 45 28	19
TCTGGTGGCCACTCAGAGTCTTCCCAAGGCCGAACTGCATCTCTTCCTCAACTTCTGCCAGCT 29 16 8 9 30 14 17 53 26 10 6 19 21 12 7 17 13 21 15 40 16 25 18 13 13 19 14 12 29 47 30 14 49 15 32 26 16 26 11 35 22 17 6 27 29 44 5 14 20 9 21 10	20
TCTGTCTCTCTCTGGTGACTGGCAAGGTCCCCTATGTCACCATGGCCACACTTTTCATTCCAG 80 46 30 26 60 61 50 71 86 79 52 83 78 55 55 95 38 62 36 65 67 105 41 144 64 63 58 55 84 48 99 121 63 53 74 70 65 112 36 92 80 61 30 77 130 109 30 89 71 75 69 54	94
TCTTAAACTGCTGTCTTTGCTCTTCCATCTGTCATATTAATGTTGTCAATTCTTATCACTTAG 48 30 52 36 59 25 42 28 45 71 43 27 12 12 59 55 77 77 33 23 23 24 38 13 25 33 63 87 40 42 21 36 25 67 26 25 49 31 45 46 33 91 82 54 35 60 126 8 12 52 48 32	28
TCTTCTTTGTGATCCACCTCCATGCTGGACCTGTCATCAATACGCTGCCCCCTATTGTTGACC 91 61 78 62 102 66 104 87 72 109 49 79 65 57 88 92 74 116 56 51 72 59 118 76 50 73 93 58 78 139 68 66 62 66 48 88 53 78 53 85 112 91 82 77 86 86 121 46 67 108 70 53	59
TCTTTCAAGGGGCTTCCAAACCAGGAAGTCTTAGAAGGCAAAACCACACTGCTACTGCAAACT 60 58 24 8 35 24 39 35 61 78 46 84 62 23 36 62 21 100 19 49 49 47 46 68 26 20 25 59 38 50 26 36 59 32 34 83 33 57 31 93 38 34 19 33 76 38 26 48 32 50 26 57	26
TCTTTCACATAGCTTCCCCAAGGTGGGGGGAGGGTGTACACACACACACACACACACACACAC 30 28 25 18 28 36 41 18 33 58 18 37 26 18 22 26 26 46 18 16 25 20 25 35 27 17 38 24 21 56 29 20 25 18 16 25 22 38 20 34 27 46 43 29 29 30 32 14 25 21 29 20	17
TGAAAGAAAAGGAGAAATCACCAGAAAAGGAATTAATGGAGGCAAGCAATATGACAGAGAAAA 136 107 82 41 83 73 68 180 123 103 90 127 135 86 105 104 60 79 50 95 264 144 68 186 70 108 54 78 108 27 94 116 95 98 83 106 71 126 51 147 112 109 80 112 136 117 73 110 89 95 90 59	106
TGACTGCAGGCCAGGAACCCCAGTTTCCTTACCTGTAGTGTCATTATAGCATATGCATAGAGC 199 162 100 62 134 87 100 159 146 151 95 185 130 95 187 184 178 146 60 121 281 142 97 239 110 138 109 125 154 182 138 164 114 113 104 136 118 171 76 187 133 133 74 142 141 160 100 121 131 153 121 84	171
TGAGCATCCGGCCACGGGGAACGGGGGATGGAGGAGAGGGGCTGCTACGCCCTCCAGATGCAG 66 87 69 33 85 54 77 60 54 115 30 71 61 44 131 75 103 118 62 57 59 34 76 94 41 83 64 77 82 127 54 41 54 57 31 64 65 61 75 82 78 117 60 76 69 77 110 48 71 86 67 42	44
TGAGCCTGGAGAAGATCCACTAGCTTGTAACTGGGTAAAAAAGTGGGCTTGAAAGACAGAATC 99 69 42 23 56 55 70 69 90 52 51 101 93 52 103 130 41 74 43 60 159 131 45 139 65 83 60 52 97 53 97 97 65 77 65 97 54 121 54 124 92 63 35 90 104 101 47 83 83 76 65 55	77
TGAGCTGTCCCTGCCCCTCAGCATCTCCTGGAGCAAAGGCTAAAGAAACAGTTATTATTCCAA 188 110 62 56 72 77 82 210 117 103 83 119 106 76 109 140 194 91 53 109 300 131 75 225 66 155 86 95 136 94 121 141 88 101 83 113 99 129 73 163 131 111 54 100 123 148 84 112 101 112 64 51	105
TGCACTAGTAATTGTTAGTCTTTTTCCCCAGGCAGGGAAGGAACATCTGATAGAGCTTGCACC 65 41 71 41 59 44 75 84 64 86 41 48 47 30 79 78 94 82 43 32 53 27 19 54 58 45 45 62 74 97 39 24 46 84 26 67 54 61 47 61 78 99 99 61 47 61 70 15 31 43 51 36	41
TGCATCCCCAGGCCTAAGCAAGAGAGCACAGAACCTGGTTGATGGCATATGAGAGGTCAGCCC 77 47 52 13 93 60 106 31 65 81 57 60 70 46 44 75 32 73 41 52 20 56 46 75 65 71 70 32 41 117 91 53 49 40 27 61 39 86 38 85 66 103 44 56 85 114 35 25 47 81 63 54	53
TGCCAGTCTGCTCAGAAACACTTTCGTTTCTCAGATGGGAAGCAGCAAGACCATTGACCTGCC 65 48 62 17 103 48 77 36 46 97 47 62 70 39 69 93 54 90 41 49 17 39 63 45 60 41 69 31 66 66 57 63 63 52 41 54 55 79 63 76 78 88 66 79 46 80 84 30 56 96 60 53	40
TGCCCTGACCAGGATCTAGGCCAGGAAGTAACCTGCAATTGAGTTATGTGCCCCTGACTGGAA 144 63 56 38 152 77 101 87 118 93 59 97 125 83 127 114 56 118 55 100 150 160 62 162 79 130 105 43 110 159 144 150 109 61 96 134 82 184 59 123 103 115 62 99 151 178 48 88 93 118 79 65	111
TGGACATCCCCGAGGGCTCCCGGACTGCAAGAGGGCACAGGCTGGGCTGAGGGTCCCCTTCTT 170 60 91 63 116 73 117 121 95 142 82 109 99 58 97 104 133 135 61 55 204 36 73 125 63 62 103 72 92 151 84 75 94 90 54 114 64 92 65 155 108 131 59 85 104 117 123 53 103 100 80 83	94
TGGACCCATCTCCGTTGCACACTCCACAGTTATCTTCCTTGGCAATGCTTCCCAGCTGATGAT 203 111 83 67 113 91 127 134 133 132 96 152 135 93 150 166 140 148 76 117 203 159 76 242 105 140 114 132 144 212 174 160 118 148 116 172 92 172 86 172 187 137 75 127 164 198 79 136 114 148 120 88	134
TGGACTGCAGAGGCTTCCCCCAGTCCTCTGTGCCAGGACACCTCAGGTGTTCCCAGACTTGCT 210 46 47 68 132 99 117 235 164 154 111 155 151 119 111 173 125 157 94 127 339 161 55 213 99 121 150 94 152 238 171 149 123 121 112 141 81 168 88 205 205 166 60 143 144 197 52 133 157 85 122 75	171
TGGAGGACCCTTTGCCCCCTGCTTTCTCAGGCACTCCAAAGGGCAGTGGGGCTGGTTATGGTG 63 48 63 28 100 42 55 52 32 80 35 36 23 20 56 43 46 80 51 36 22 31 44 46 41 31 51 59 72 68 21 33 55 57 28 46 43 58 47 51 74 83 68 61 49 38 113 27 48 50 39 22	23
TGGAGTAAATGAGAGGGCAGTGCCAGGCCACGGTGGGGTGCCAAGCAGGGCTGCGGTTCTGCG 196 110 147 78 120 96 104 158 158 133 128 132 129 91 143 126 179 159 80 84 290 114 150 176 94 131 100 154 135 148 114 122 101 119 65 153 108 119 88 157 156 170 124 130 128 137 150 86 120 161 112 72	147
TGGGACTTAGAGGAAGAAGAATTTCAAAACATCTCAGAAGAGGGCAAGGAGTTCATCTCTAAG 107 57 40 36 76 58 66 67 92 98 55 101 83 78 86 98 40 78 53 68 125 127 51 123 68 92 85 38 101 104 115 82 70 83 75 90 70 119 53 104 96 78 51 78 111 120 36 52 75 81 55 43	92
TGGGATGGTGGAGCAGGTGAGGGGGTGGCGTTAGGCCAATGTGGGATGCCAGGAAGGGCTGTG 88 80 36 18 40 27 43 27 71 86 87 93 86 27 77 103 32 99 29 43 65 72 96 111 32 38 34 37 49 26 32 40 70 40 56 99 26 102 21 110 41 33 30 40 92 24 32 70 28 54 45 41	45
TGGGCAGTTTCTGGACCATGGGGGCTCTCAGCTGCCCTTTAGGGGAGGTTTCTTTCTTCCCCT 74 55 77 22 61 46 57 50 41 60 47 52 38 46 52 61 55 82 39 30 45 27 51 39 39 46 59 41 70 105 51 42 44 35 25 53 31 66 44 78 67 85 57 49 68 73 66 23 47 82 44 34	54
TGGGGGCACCCTGCCCAGAAGGGAGAACACAGAGGGGTCTTGGCTTCTCGCTGTTTGCTGAAT 50 66 54 21 44 28 70 49 29 72 53 37 19 16 107 56 116 59 55 31 27 12 42 37 48 36 60 70 53 50 39 33 32 45 15 38 47 26 54 58 73 82 77 68 45 32 107 22 26 48 32 27	11
TGGGTCACTGTGGGCAGGAAGGGGCATCGAGATCAGGGACTCCTGTGTCTTGCAGTGGAGCAG 65 22 17 18 20 34 18 76 50 34 27 54 53 30 45 43 27 38 22 46 83 47 26 75 27 66 21 39 43 31 57 47 44 26 39 51 16 60 34 61 59 27 13 43 58 61 20 39 34 37 28 12	61
TGGGTGACAGGGAACTGGGGAGCACATGGTGAAACCCTAGTGACAGGCTATGAGAAACAACTT 63 51 61 39 61 42 28 54 38 88 36 48 25 9 78 68 96 78 25 30 23 34 52 24 11 36 54 47 52 55 28 30 49 66 27 26 25 37 39 78 27 74 58 52 45 44 78 13 18 60 43 30	40
TGTAATAAAAGTTTCCAAAATTTGTCTTAATAAGATGTCTCCTGTTCAGCTCACTGATTTATA 104 49 53 62 108 60 96 108 87 136 79 91 93 59 53 92 54 132 38 77 145 83 55 100 58 65 82 78 42 120 79 60 58 91 42 131 69 103 76 104 106 104 45 78 106 94 60 41 104 84 71 51	56
TGTCACATCCATATTAAAAAGGGGACAGATGAAGGGTTCATTTGCCTGGCTTGAGATGTGACT 35 34 49 16 40 35 75 24 44 72 44 34 32 18 66 48 34 71 31 34 12 26 31 35 38 28 52 46 37 57 35 26 36 54 28 42 34 58 37 50 75 73 40 47 38 35 84 20 32 45 48 26	18
TGTCATCCTGGGACCTCTCAGAGGTTTACAGCGAGGCCAGAATCAGGAGGGGCTGGCTTGACT 51 49 49 23 67 39 59 31 79 90 37 47 37 36 67 38 54 86 39 34 37 30 35 33 40 51 57 47 62 94 50 35 71 62 28 45 42 73 58 59 80 108 54 72 55 58 104 30 31 53 43 31	29
TGTGATTTTGTACAGACAAGGGTATGTGGGCCTGCAATATAAATTCTGAACTCTCTTCTTTTT 128 103 102 34 97 117 116 83 167 141 113 101 138 69 141 155 43 163 75 102 57 140 110 197 86 122 135 68 124 194 151 120 95 79 74 130 105 163 82 209 165 122 91 131 167 172 101 117 124 145 116 93	115
TGTGGATGCCTGAAAAAGGAGCCTCCCCTGCACCAAGCACAAGTCACACACAGGAATGTTTGC 46 44 70 19 76 42 57 30 49 99 42 32 39 33 42 71 62 69 40 48 27 37 41 42 57 36 53 44 53 84 47 42 44 66 37 66 47 59 45 53 60 93 69 69 48 51 104 26 35 65 44 46	25
TGTGTACAGTACACCACAACACTCTGCATGTATCTTGTTACCCTTTCTGTGCATCAGGGCTTT 224 75 30 71 109 69 101 290 136 121 66 137 131 94 147 144 119 99 50 100 296 158 71 214 81 114 86 108 100 119 135 116 89 122 88 112 83 175 81 139 157 113 48 109 141 141 69 135 117 88 92 71	144
TGTTGTGAAGGAGGTCTTTGGTAGGTGACTGGAACACATACAGAGGCCAGGGTCTGCAGCCAA 187 63 35 48 45 97 80 154 111 100 71 119 98 71 108 133 89 118 51 90 160 101 82 138 68 114 95 71 97 175 118 122 97 103 59 103 67 141 76 163 113 128 49 75 155 119 66 69 120 112 73 72	125
TTAGCCAGTGCAGGAGCACTACAGGGCAAAGGGACAGGGCTTCATGAGCCCCGTTTTCCGCAC 130 87 100 50 149 75 119 82 112 149 112 93 110 83 158 87 85 156 81 80 64 90 134 104 82 101 101 56 103 169 104 79 72 95 59 137 76 128 85 136 134 140 89 112 104 127 117 59 85 147 102 72	70
TTCAAAGCCACACTGTGGATGTGTGAGGACTTTCCTCTCTCCCTTGTGGAGCAGGTCATTCCC 38 51 53 13 53 56 84 24 34 71 31 54 61 27 38 48 42 81 39 41 13 37 48 36 40 29 61 27 64 133 62 48 44 39 31 50 35 56 47 57 47 62 67 53 55 82 48 32 47 69 40 29	43
TTCAACGTGGGATCTCATCAGAGCCAACCCCCCGCCCTATGTGGGTGGCAGAATTTGAGCTGT 128 57 26 41 47 61 45 149 80 74 39 100 77 37 75 46 67 58 33 83 193 95 34 92 44 72 52 46 100 34 83 58 59 57 73 90 37 98 45 78 70 84 38 71 116 126 39 77 76 32 62 25	70
TTCACCAAGTCACTGCAAGAAGCCTCAGGCCACTCCGGAAGGTGCCACACTCCACAGAATTTT 75 37 41 55 86 58 74 72 53 104 37 70 41 47 66 86 87 85 36 52 107 35 49 87 65 62 75 60 61 107 45 56 55 73 33 80 41 79 47 88 85 81 47 70 46 57 75 34 42 73 65 40	56
TTCAGCTTGTTCGCCAAGTCCTCGTGTTCCCCATAGGTCCTATAGTATTTCTTCTTAAAGAAT 56 71 77 36 73 18 78 57 39 106 41 39 45 17 78 64 94 68 47 39 38 20 30 39 63 34 57 79 49 85 40 21 35 72 19 40 32 49 31 45 65 93 71 64 46 22 117 25 42 46 48 27	19
TTCCTCCATGCTGTCTCAAAGGATAAGAGATCCTTTTTTATAGGTGCATAATATTCAACCATG 157 96 49 47 105 83 72 169 113 101 79 102 129 71 93 152 66 118 37 71 157 71 56 165 56 104 88 58 101 36 114 73 69 73 78 103 80 134 62 138 113 110 46 72 107 136 72 60 76 86 69 52	100
TTCCTTTGTGTTACAGAAACTCAGAGGACAAGTCCCTTTCTTTCAGAGACTTATCTTCATTTA 180 47 41 55 76 60 70 261 100 118 59 122 140 77 76 93 93 92 27 88 284 132 51 170 51 145 69 66 123 79 111 100 78 72 87 106 74 131 61 130 143 70 38 79 129 140 49 122 128 80 65 50	162
TTCTCAGAATGCCTTGATTCTATTTAAGAGACAGTTCACTAAAAGTGCAGTACGGCAGGTCCC 30 10 20 8 23 9 12 45 27 17 23 15 27 14 16 31 12 18 13 20 69 24 14 29 11 26 20 14 21 7 32 20 26 21 19 11 17 43 8 36 27 14 6 14 12 23 13 18 18 20 15 12	24
TTCTTTTGGGTTTCCAATGTACACTACTTGTGCAGTATCAGAATCCAATCACTGAACTATTTT 167 64 66 66 102 62 99 178 115 122 112 143 128 104 98 145 99 109 39 102 222 188 72 166 79 131 98 121 114 67 144 119 117 87 90 119 71 192 77 155 147 107 62 105 175 171 61 96 98 86 107 59	114
TTGGACATTTTCTAATTATCTTCAATTTCACTGATTTTCCTCTTCTGTCTCCAATCTGTTCTT 240 127 121 92 156 106 151 372 135 185 133 162 135 94 132 145 209 184 89 114 351 128 135 203 79 152 118 133 127 133 139 168 104 161 85 193 96 163 74 98 203 154 90 114 168 169 124 88 186 135 135 95	200
TTGGCACTGTTCTGAAGCCTTAGGAGCCTGTGGAGGAGGAGCAGCGCTGCAGGAGCAGGGTGT 75 11 22 19 44 25 64 38 60 38 45 37 83 49 49 54 27 63 23 62 35 71 29 98 40 56 53 23 38 91 99 86 64 53 56 65 37 94 23 58 57 81 30 51 80 129 25 47 41 46 55 36	49
TTGGCTACCGGTGCTGCTGGCAGTGGGGTTCTCAGTGGTCAGAGAATGGTATCTGAGACACTG 86 18 11 17 28 41 27 48 66 46 41 47 72 30 31 56 19 34 15 58 44 75 18 101 26 80 26 33 37 32 54 59 78 29 57 28 29 76 21 66 64 33 9 60 61 72 14 40 56 25 29 15	40
TTTCTTAGGCTTCTCCAGGGCTCAAGTCAGGAGGATCAAGGGGCCCTTTCCGCTCAGCCTCAG 143 99 65 46 88 80 121 120 123 129 78 123 120 94 126 138 50 132 61 80 152 130 94 181 82 124 107 71 137 181 122 129 47 89 64 121 65 118 71 137 140 136 60 81 152 157 101 67 99 115 92 78	125
