# Supplementary material for: Genetic diversity in migratory bats: Results from RADseq data for three tree bat species at an Ohio windfarm
Source: PeerJ. 2016 Jan 26;4:e1647. doi: 10.7717/peerj.1647 (PMC4730867; doi:10.7717/peerj.1647)
Supplement: Supplemental Information 7 [file peerj-04-1647-s007.zip › SNPMatrix_100.55.txt]

	LocusNumber7	LocusNumber7	LocusNumber7	LocusNumber7	LocusNumber7	LocusNumber7	LocusNumber7	LocusNumber7	LocusNumber11	LocusNumber11	LocusNumber11	LocusNumber11	LocusNumber21	LocusNumber28	LocusNumber28	LocusNumber40	LocusNumber40	LocusNumber40	LocusNumber40	LocusNumber40	LocusNumber40	LocusNumber40	LocusNumber40	LocusNumber57	LocusNumber57	LocusNumber57	LocusNumber57	LocusNumber57	LocusNumber57	LocusNumber57	LocusNumber57	LocusNumber57	LocusNumber57	LocusNumber69	LocusNumber69	LocusNumber69	LocusNumber69	LocusNumber69	LocusNumber69	LocusNumber69	LocusNumber69	LocusNumber69	LocusNumber70	LocusNumber70	LocusNumber70	LocusNumber70	LocusNumber70	LocusNumber79	LocusNumber79	LocusNumber79	LocusNumber79	LocusNumber79	LocusNumber96	LocusNumber96	LocusNumber96	LocusNumber96	LocusNumber96	LocusNumber96	LocusNumber96	LocusNumber96	LocusNumber96	LocusNumber98	LocusNumber98	LocusNumber98	LocusNumber98	LocusNumber99	LocusNumber99	LocusNumber99	LocusNumber99	LocusNumber99	LocusNumber104	LocusNumber108	LocusNumber108	LocusNumber108	LocusNumber108	LocusNumber109	LocusNumber109	LocusNumber109	LocusNumber112	LocusNumber112	LocusNumber112	LocusNumber112	LocusNumber112	LocusNumber112	LocusNumber112	LocusNumber112	LocusNumber112	LocusNumber112	LocusNumber112	LocusNumber112	LocusNumber112	LocusNumber112	LocusNumber112	LocusNumber123	LocusNumber123	LocusNumber123	LocusNumber129	LocusNumber129	LocusNumber129	LocusNumber129	LocusNumber133	LocusNumber135	LocusNumber135	LocusNumber135	LocusNumber135	LocusNumber135	LocusNumber148	LocusNumber148	LocusNumber148	LocusNumber148	LocusNumber148	LocusNumber148	LocusNumber154	LocusNumber158	LocusNumber158	LocusNumber158	LocusNumber158	LocusNumber158	LocusNumber166	LocusNumber166	LocusNumber166	LocusNumber171	LocusNumber171	LocusNumber171	LocusNumber171	LocusNumber171	LocusNumber171	LocusNumber171	LocusNumber171	LocusNumber171	LocusNumber171	LocusNumber171	LocusNumber171	LocusNumber172	LocusNumber193	LocusNumber193	LocusNumber201	LocusNumber201	LocusNumber201	LocusNumber201	LocusNumber201	LocusNumber201	LocusNumber201	LocusNumber201	LocusNumber201	LocusNumber232	LocusNumber245	LocusNumber245	LocusNumber245	LocusNumber245	LocusNumber245	LocusNumber245	LocusNumber245	LocusNumber245	LocusNumber245	LocusNumber245	LocusNumber245	LocusNumber245	LocusNumber245	LocusNumber245	LocusNumber245	LocusNumber245	LocusNumber252	LocusNumber252	LocusNumber252	LocusNumber252	LocusNumber252	LocusNumber256	LocusNumber256	LocusNumber256	LocusNumber256	LocusNumber256	LocusNumber256	LocusNumber256	LocusNumber256	LocusNumber256	LocusNumber256	LocusNumber264	LocusNumber264	LocusNumber264	LocusNumber265	LocusNumber265	LocusNumber265	LocusNumber265	LocusNumber265	LocusNumber265	LocusNumber265	LocusNumber265	LocusNumber265	LocusNumber265	LocusNumber265	LocusNumber265	LocusNumber274	LocusNumber300	LocusNumber300	LocusNumber332	LocusNumber332	LocusNumber332	LocusNumber332	LocusNumber332	LocusNumber344	LocusNumber344	LocusNumber344	LocusNumber344	LocusNumber344	LocusNumber344	LocusNumber346	LocusNumber346	LocusNumber346	LocusNumber347	LocusNumber347	LocusNumber347	LocusNumber351	LocusNumber352	LocusNumber355	LocusNumber355	LocusNumber371	LocusNumber371	LocusNumber371	LocusNumber371	LocusNumber371	LocusNumber374	LocusNumber374	LocusNumber374	LocusNumber374	LocusNumber374	LocusNumber374	LocusNumber374	LocusNumber374	LocusNumber379	LocusNumber379	LocusNumber379	LocusNumber379	LocusNumber379	LocusNumber379	LocusNumber380	LocusNumber380	LocusNumber384	LocusNumber384	LocusNumber384	LocusNumber384	LocusNumber384	LocusNumber384	LocusNumber385	LocusNumber385	LocusNumber385	LocusNumber385	LocusNumber385	LocusNumber385	LocusNumber385	LocusNumber385	LocusNumber385	LocusNumber385	LocusNumber385	LocusNumber385	LocusNumber385	LocusNumber385	LocusNumber385	LocusNumber385	LocusNumber385	LocusNumber385	LocusNumber385	LocusNumber385	LocusNumber385	LocusNumber385	LocusNumber390	LocusNumber391	LocusNumber391	LocusNumber391	LocusNumber391	LocusNumber391	LocusNumber391	LocusNumber391	LocusNumber391	LocusNumber391	LocusNumber391	LocusNumber391	LocusNumber391	LocusNumber391	LocusNumber391	LocusNumber391	LocusNumber397	LocusNumber397	LocusNumber397	LocusNumber397	LocusNumber400	LocusNumber400	LocusNumber400	LocusNumber400	LocusNumber400	LocusNumber400	LocusNumber400	LocusNumber408	LocusNumber408	LocusNumber408	LocusNumber408	LocusNumber408	LocusNumber408	LocusNumber408	LocusNumber408	LocusNumber408	LocusNumber408	LocusNumber408	LocusNumber408	LocusNumber412	LocusNumber412	LocusNumber412	LocusNumber412	LocusNumber412	LocusNumber412	LocusNumber416	LocusNumber416	LocusNumber416	LocusNumber430	LocusNumber430	LocusNumber430	LocusNumber430	LocusNumber430	LocusNumber430	LocusNumber430	LocusNumber430	LocusNumber430	LocusNumber430	LocusNumber430	LocusNumber430	LocusNumber436	LocusNumber436	LocusNumber436	LocusNumber436	LocusNumber436	LocusNumber436	LocusNumber436	LocusNumber436	LocusNumber436	LocusNumber436	LocusNumber436	LocusNumber436	LocusNumber436	LocusNumber437	LocusNumber437	LocusNumber437	LocusNumber437	LocusNumber437	LocusNumber437	LocusNumber437	LocusNumber437	LocusNumber437	LocusNumber437	LocusNumber437	LocusNumber441	LocusNumber452	LocusNumber452	LocusNumber452	LocusNumber452	LocusNumber452	LocusNumber452	LocusNumber452	LocusNumber452	LocusNumber452	LocusNumber452	LocusNumber452	LocusNumber455	LocusNumber461	LocusNumber461	LocusNumber461	LocusNumber461	LocusNumber461	LocusNumber461	LocusNumber464	LocusNumber464	LocusNumber464	LocusNumber464	LocusNumber464	LocusNumber467	LocusNumber467	LocusNumber467	LocusNumber467	LocusNumber467	LocusNumber467	LocusNumber467	LocusNumber467	LocusNumber467	LocusNumber467	LocusNumber467	LocusNumber467	LocusNumber467	LocusNumber467	LocusNumber467	LocusNumber467	LocusNumber467	LocusNumber473	LocusNumber473	LocusNumber473	LocusNumber473	LocusNumber473	LocusNumber473	LocusNumber473	LocusNumber473	LocusNumber473	LocusNumber480	LocusNumber480	LocusNumber480	LocusNumber480	LocusNumber480	LocusNumber480	LocusNumber480	LocusNumber480	LocusNumber480	LocusNumber480	LocusNumber480	LocusNumber480	LocusNumber480	LocusNumber488	LocusNumber488	LocusNumber488	LocusNumber488	LocusNumber488	LocusNumber498	LocusNumber498	LocusNumber498	LocusNumber498	LocusNumber498	LocusNumber498	LocusNumber498	LocusNumber498	LocusNumber498	LocusNumber498	LocusNumber500	LocusNumber500	LocusNumber500	LocusNumber500	LocusNumber500	LocusNumber500	LocusNumber500	LocusNumber500	LocusNumber500	LocusNumber500	LocusNumber500	LocusNumber500	LocusNumber500	LocusNumber500	LocusNumber500	LocusNumber500	LocusNumber500	LocusNumber500	LocusNumber505	LocusNumber505	LocusNumber505	LocusNumber518	LocusNumber525	LocusNumber525	LocusNumber525	LocusNumber525	LocusNumber525	LocusNumber542	LocusNumber542	LocusNumber542	LocusNumber542	LocusNumber542	LocusNumber542	LocusNumber542	LocusNumber542	LocusNumber543	LocusNumber543	LocusNumber543	LocusNumber546	LocusNumber546	LocusNumber546	LocusNumber546	LocusNumber546	LocusNumber546	LocusNumber548	LocusNumber548	LocusNumber548	LocusNumber548	LocusNumber548	LocusNumber548	LocusNumber548	LocusNumber548	LocusNumber548	LocusNumber548	LocusNumber556	LocusNumber556	LocusNumber556	LocusNumber556	LocusNumber556	LocusNumber558	LocusNumber558	LocusNumber558	LocusNumber558	LocusNumber561	LocusNumber580	LocusNumber588	LocusNumber588	LocusNumber594	LocusNumber594	LocusNumber594	LocusNumber594	LocusNumber599	LocusNumber599	LocusNumber599	LocusNumber599	LocusNumber599	LocusNumber600	LocusNumber602	LocusNumber602	LocusNumber602	LocusNumber602	LocusNumber602	LocusNumber602	LocusNumber602	LocusNumber602	LocusNumber602	LocusNumber602	LocusNumber602	LocusNumber602	LocusNumber602	LocusNumber640	LocusNumber640	LocusNumber640	LocusNumber640	LocusNumber640	LocusNumber640	LocusNumber640	LocusNumber640	LocusNumber640	LocusNumber640	LocusNumber640	LocusNumber640	LocusNumber640	LocusNumber640	LocusNumber640	LocusNumber640	LocusNumber641	LocusNumber641	LocusNumber641	LocusNumber641	LocusNumber641	LocusNumber641	LocusNumber641	LocusNumber641	LocusNumber641	LocusNumber641	LocusNumber649	LocusNumber650	LocusNumber650	LocusNumber650	LocusNumber650	LocusNumber650	LocusNumber657	LocusNumber657	LocusNumber669	LocusNumber669	LocusNumber669	LocusNumber669	LocusNumber669	LocusNumber669	LocusNumber669	LocusNumber669	LocusNumber669	LocusNumber669	LocusNumber669	LocusNumber669	LocusNumber671	LocusNumber671	LocusNumber671	LocusNumber671	LocusNumber671	LocusNumber671	LocusNumber671	LocusNumber671	LocusNumber680	LocusNumber680	LocusNumber680	LocusNumber680	LocusNumber680	LocusNumber680	LocusNumber680	LocusNumber680	LocusNumber680	LocusNumber680	LocusNumber680	LocusNumber680	LocusNumber680	LocusNumber688	LocusNumber688	LocusNumber703	LocusNumber703	LocusNumber703	LocusNumber703	LocusNumber703	LocusNumber703	LocusNumber703	LocusNumber703	LocusNumber703	LocusNumber703	LocusNumber703	LocusNumber703	LocusNumber703	LocusNumber703	LocusNumber704	LocusNumber721	LocusNumber721	LocusNumber721	LocusNumber721	LocusNumber721	LocusNumber721	LocusNumber725	LocusNumber725	LocusNumber725	LocusNumber725	LocusNumber725	LocusNumber725	LocusNumber725	LocusNumber725	LocusNumber725	LocusNumber725	LocusNumber725	LocusNumber725	LocusNumber725	LocusNumber725	LocusNumber725	LocusNumber725	LocusNumber725	LocusNumber725	LocusNumber725	LocusNumber725	LocusNumber725	LocusNumber744	LocusNumber744	LocusNumber744	LocusNumber744	LocusNumber744	LocusNumber744	LocusNumber744	LocusNumber744	LocusNumber744	LocusNumber745	LocusNumber745	LocusNumber745	LocusNumber745	LocusNumber745	LocusNumber746	LocusNumber746	LocusNumber746	LocusNumber746	LocusNumber746	LocusNumber746	LocusNumber746	LocusNumber746	LocusNumber746	LocusNumber746	LocusNumber765	LocusNumber765	LocusNumber765	LocusNumber765	LocusNumber765	LocusNumber765	LocusNumber765	LocusNumber765	LocusNumber765	LocusNumber765	LocusNumber765	LocusNumber765	LocusNumber765	LocusNumber765	LocusNumber765	LocusNumber765	LocusNumber774	LocusNumber774	LocusNumber777	LocusNumber777	LocusNumber777	LocusNumber777	LocusNumber777	LocusNumber777	LocusNumber779	LocusNumber779	LocusNumber779	LocusNumber779	LocusNumber779	LocusNumber779	LocusNumber779	LocusNumber822	LocusNumber841	LocusNumber841	LocusNumber841	LocusNumber841	LocusNumber843	LocusNumber843	LocusNumber843	LocusNumber843	LocusNumber843	LocusNumber843	LocusNumber844	LocusNumber844	LocusNumber844	LocusNumber844	LocusNumber844	LocusNumber844	LocusNumber844	LocusNumber844	LocusNumber844	LocusNumber844	LocusNumber850	LocusNumber850	LocusNumber850	LocusNumber850	LocusNumber850	LocusNumber850	LocusNumber850	LocusNumber850	LocusNumber850	LocusNumber850	LocusNumber850	LocusNumber857	LocusNumber857	LocusNumber857	LocusNumber857	LocusNumber857	LocusNumber857	LocusNumber875	LocusNumber875	LocusNumber875	LocusNumber875	LocusNumber875	LocusNumber875	LocusNumber875	LocusNumber875	LocusNumber875	LocusNumber875	LocusNumber875	LocusNumber875	LocusNumber875	LocusNumber875	LocusNumber875	LocusNumber875	LocusNumber875	LocusNumber875	LocusNumber891	LocusNumber891	LocusNumber891	LocusNumber891	LocusNumber891	LocusNumber891	LocusNumber891	LocusNumber891	LocusNumber891	LocusNumber899	LocusNumber899	LocusNumber899	LocusNumber899	LocusNumber899	LocusNumber899	LocusNumber899	LocusNumber899	LocusNumber899	LocusNumber899	LocusNumber899	LocusNumber929	LocusNumber929	LocusNumber929	LocusNumber929	LocusNumber929	LocusNumber929	LocusNumber929	LocusNumber939	LocusNumber939	LocusNumber939	LocusNumber939	LocusNumber939	LocusNumber939	LocusNumber939	LocusNumber939	LocusNumber939	LocusNumber940	LocusNumber940	LocusNumber940	LocusNumber940	LocusNumber940	LocusNumber940	LocusNumber940	LocusNumber943	LocusNumber943	LocusNumber943	LocusNumber943	LocusNumber943	LocusNumber943	LocusNumber943	LocusNumber943	LocusNumber943	LocusNumber943	LocusNumber943	LocusNumber943	LocusNumber943	LocusNumber943	LocusNumber943	LocusNumber943	LocusNumber943	LocusNumber943	LocusNumber943	LocusNumber943	LocusNumber943	LocusNumber944	LocusNumber944	LocusNumber944	LocusNumber944	LocusNumber945	LocusNumber945	LocusNumber945	LocusNumber945	LocusNumber945	LocusNumber945	LocusNumber954	LocusNumber954	LocusNumber961	LocusNumber961	LocusNumber961	LocusNumber961	LocusNumber961	LocusNumber961	LocusNumber961	LocusNumber961	LocusNumber961	LocusNumber961	LocusNumber961	LocusNumber965	LocusNumber965	LocusNumber969	LocusNumber969	LocusNumber969	LocusNumber969	LocusNumber969	LocusNumber969	LocusNumber969	LocusNumber969	LocusNumber969	LocusNumber969	LocusNumber970	LocusNumber971	LocusNumber971	LocusNumber971	LocusNumber971	LocusNumber971	LocusNumber976	LocusNumber976	LocusNumber976	LocusNumber976	LocusNumber976	LocusNumber976	LocusNumber976	LocusNumber976	LocusNumber976	LocusNumber976	LocusNumber976	LocusNumber976	LocusNumber976	LocusNumber976	LocusNumber976	LocusNumber976	LocusNumber979	LocusNumber979	LocusNumber979	LocusNumber979	LocusNumber979	LocusNumber979	LocusNumber979	LocusNumber979	LocusNumber979	LocusNumber979	LocusNumber979	LocusNumber979	LocusNumber979	LocusNumber979	LocusNumber979	LocusNumber979	LocusNumber979	LocusNumber979	LocusNumber979	LocusNumber979	LocusNumber979	LocusNumber979	LocusNumber979	LocusNumber979	LocusNumber979	LocusNumber979	LocusNumber1000	LocusNumber1000	LocusNumber1012	LocusNumber1012	LocusNumber1012	LocusNumber1012	LocusNumber1012	LocusNumber1012	LocusNumber1023	LocusNumber1023	LocusNumber1023	LocusNumber1023	LocusNumber1023	LocusNumber1023	LocusNumber1046	LocusNumber1046	LocusNumber1046	LocusNumber1049	LocusNumber1049	LocusNumber1049	LocusNumber1049	LocusNumber1049	LocusNumber1050	LocusNumber1050	LocusNumber1050	LocusNumber1050	LocusNumber1056	LocusNumber1056	LocusNumber1056	LocusNumber1056	LocusNumber1056	LocusNumber1056	LocusNumber1058	LocusNumber1058	LocusNumber1058	LocusNumber1058	LocusNumber1058	LocusNumber1058	LocusNumber1058	LocusNumber1058	LocusNumber1058	LocusNumber1058	LocusNumber1058	LocusNumber1058	LocusNumber1058	LocusNumber1058	LocusNumber1058	LocusNumber1072	LocusNumber1072	LocusNumber1072	LocusNumber1072	LocusNumber1072	LocusNumber1072	LocusNumber1079	LocusNumber1079	LocusNumber1079	LocusNumber1079	LocusNumber1079	LocusNumber1079	LocusNumber1079	LocusNumber1079	LocusNumber1079	LocusNumber1079	LocusNumber1079	LocusNumber1080	LocusNumber1080	LocusNumber1080	LocusNumber1080	LocusNumber1080	LocusNumber1080	LocusNumber1080	LocusNumber1080	LocusNumber1080	LocusNumber1080	LocusNumber1080	LocusNumber1080	LocusNumber1080	LocusNumber1081	LocusNumber1081	LocusNumber1081	LocusNumber1081	LocusNumber1081	LocusNumber1081	LocusNumber1081	LocusNumber1085	LocusNumber1085	LocusNumber1085	LocusNumber1085	LocusNumber1088	LocusNumber1088	LocusNumber1088	LocusNumber1088	LocusNumber1088	LocusNumber1091	LocusNumber1091	LocusNumber1091	LocusNumber1091	LocusNumber1091	LocusNumber1091	LocusNumber1091	LocusNumber1091	LocusNumber1091	LocusNumber1091	LocusNumber1091	LocusNumber1092	LocusNumber1092	LocusNumber1092	LocusNumber1092	LocusNumber1092	LocusNumber1092	LocusNumber1092	LocusNumber1092	LocusNumber1093	LocusNumber1093	LocusNumber1105	LocusNumber1105	LocusNumber1105	LocusNumber1105	LocusNumber1105	LocusNumber1105	LocusNumber1133	LocusNumber1133	LocusNumber1136	LocusNumber1136	LocusNumber1136	LocusNumber1138	LocusNumber1138	LocusNumber1138	LocusNumber1139	LocusNumber1139	LocusNumber1139	LocusNumber1139	LocusNumber1139	LocusNumber1139	LocusNumber1139	LocusNumber1139	LocusNumber1139	LocusNumber1139	LocusNumber1146	LocusNumber1146	LocusNumber1146	LocusNumber1146	LocusNumber1146	LocusNumber1146	LocusNumber1146	LocusNumber1146	LocusNumber1146	LocusNumber1146	LocusNumber1146	LocusNumber1146	LocusNumber1146	LocusNumber1146	LocusNumber1149	LocusNumber1149	LocusNumber1149	LocusNumber1149	LocusNumber1149	LocusNumber1149	LocusNumber1149	LocusNumber1161	LocusNumber1168	LocusNumber1168	LocusNumber1168	LocusNumber1168	LocusNumber1168	LocusNumber1168	LocusNumber1168	LocusNumber1168	LocusNumber1168	LocusNumber1168	LocusNumber1168	LocusNumber1168	LocusNumber1168	LocusNumber1180	LocusNumber1180	LocusNumber1180	LocusNumber1180	LocusNumber1180	LocusNumber1180	LocusNumber1180	LocusNumber1180	LocusNumber1180	LocusNumber1180	LocusNumber1180	LocusNumber1180	LocusNumber1180	LocusNumber1182	LocusNumber1182	LocusNumber1182	LocusNumber1194	LocusNumber1194	LocusNumber1194	LocusNumber1194	LocusNumber1200	LocusNumber1200	LocusNumber1200	LocusNumber1200	LocusNumber1200	LocusNumber1200	LocusNumber1213	LocusNumber1213	LocusNumber1213	LocusNumber1213	LocusNumber1213	LocusNumber1213	LocusNumber1213	LocusNumber1213	LocusNumber1213	LocusNumber1213	LocusNumber1213	LocusNumber1213	LocusNumber1222	LocusNumber1222	LocusNumber1222	LocusNumber1222	LocusNumber1225	LocusNumber1225	LocusNumber1225	LocusNumber1225	LocusNumber1225	LocusNumber1225	LocusNumber1225	LocusNumber1225	LocusNumber1225	LocusNumber1225	LocusNumber1225	LocusNumber1225	LocusNumber1227	LocusNumber1227	LocusNumber1227	LocusNumber1227	LocusNumber1227	LocusNumber1227	LocusNumber1227	LocusNumber1227	LocusNumber1228	LocusNumber1252	LocusNumber1252	LocusNumber1252	LocusNumber1252	LocusNumber1252	LocusNumber1252	LocusNumber1252	LocusNumber1252	LocusNumber1252	LocusNumber1252	LocusNumber1252	LocusNumber1252	LocusNumber1252	LocusNumber1271	LocusNumber1271	LocusNumber1274	LocusNumber1274	LocusNumber1274	LocusNumber1274	LocusNumber1274	LocusNumber1285	LocusNumber1285	LocusNumber1285	LocusNumber1285	LocusNumber1285	LocusNumber1285	LocusNumber1285	LocusNumber1285	LocusNumber1292	LocusNumber1292	LocusNumber1292	LocusNumber1292	LocusNumber1292	LocusNumber1292	LocusNumber1292	LocusNumber1298	LocusNumber1298	LocusNumber1298	LocusNumber1298	LocusNumber1298	LocusNumber1298	LocusNumber1298	LocusNumber1298	LocusNumber1298	LocusNumber1298	LocusNumber1298	LocusNumber1298	LocusNumber1298	LocusNumber1298	LocusNumber1298	LocusNumber1298	LocusNumber1298	LocusNumber1298	LocusNumber1298	LocusNumber1298	LocusNumber1311	LocusNumber1311	LocusNumber1314	LocusNumber1314	LocusNumber1314	LocusNumber1314	LocusNumber1314	LocusNumber1314	LocusNumber1314	LocusNumber1314	LocusNumber1321	LocusNumber1333	LocusNumber1333	LocusNumber1342	LocusNumber1342	LocusNumber1342	LocusNumber1342	LocusNumber1342	LocusNumber1342	LocusNumber1342	LocusNumber1342	LocusNumber1342	LocusNumber1342	LocusNumber1342	LocusNumber1343	LocusNumber1344	LocusNumber1344	LocusNumber1344	LocusNumber1344	LocusNumber1344	LocusNumber1344	LocusNumber1347	LocusNumber1347	LocusNumber1347	LocusNumber1347	LocusNumber1347	LocusNumber1347	LocusNumber1347	LocusNumber1347	LocusNumber1347	LocusNumber1347	LocusNumber1347	LocusNumber1347	LocusNumber1349	LocusNumber1356	LocusNumber1356	LocusNumber1356	LocusNumber1356	LocusNumber1356	LocusNumber1356	LocusNumber1356	LocusNumber1356	LocusNumber1356	LocusNumber1356	LocusNumber1356	LocusNumber1356	LocusNumber1356	LocusNumber1356	LocusNumber1356	LocusNumber1356	LocusNumber1361	LocusNumber1361	LocusNumber1373	LocusNumber1373	LocusNumber1373	LocusNumber1373	LocusNumber1373	LocusNumber1373	LocusNumber1373	LocusNumber1374	LocusNumber1375	LocusNumber1375	LocusNumber1375	LocusNumber1375	LocusNumber1375	LocusNumber1375	LocusNumber1375	LocusNumber1375	LocusNumber1375	LocusNumber1375	LocusNumber1375	LocusNumber1375	LocusNumber1375	LocusNumber1375	LocusNumber1375	LocusNumber1375	LocusNumber1383	LocusNumber1383	LocusNumber1383	LocusNumber1383	LocusNumber1383	LocusNumber1383	LocusNumber1383	LocusNumber1383	LocusNumber1383	LocusNumber1383	LocusNumber1383	LocusNumber1383	LocusNumber1383	LocusNumber1383	LocusNumber1385	LocusNumber1385	LocusNumber1385	LocusNumber1385	LocusNumber1385	LocusNumber1385	LocusNumber1385	LocusNumber1385	LocusNumber1385	LocusNumber1403	LocusNumber1403	LocusNumber1403	LocusNumber1403	LocusNumber1403	LocusNumber1403	LocusNumber1403	LocusNumber1404	LocusNumber1404	LocusNumber1418	LocusNumber1420	LocusNumber1420	LocusNumber1420	LocusNumber1420	LocusNumber1420	LocusNumber1420	LocusNumber1420	LocusNumber1420	LocusNumber1420	LocusNumber1420	LocusNumber1420	LocusNumber1420	LocusNumber1420	LocusNumber1425	LocusNumber1425	LocusNumber1434	LocusNumber1447	LocusNumber1447	LocusNumber1449	LocusNumber1449	LocusNumber1449	LocusNumber1449	LocusNumber1449	LocusNumber1449	LocusNumber1450	LocusNumber1450	LocusNumber1450	LocusNumber1450	LocusNumber1450	LocusNumber1450	LocusNumber1450	LocusNumber1450	LocusNumber1450	LocusNumber1450	LocusNumber1450	LocusNumber1450	LocusNumber1450	LocusNumber1450	LocusNumber1450	LocusNumber1450	LocusNumber1450	LocusNumber1450	LocusNumber1450	LocusNumber1450	LocusNumber1450	LocusNumber1450	LocusNumber1454	LocusNumber1454	LocusNumber1454	LocusNumber1454	LocusNumber1454	LocusNumber1454	LocusNumber1454	LocusNumber1454	LocusNumber1454	LocusNumber1454	LocusNumber1454	LocusNumber1454	LocusNumber1455	LocusNumber1455	LocusNumber1455	LocusNumber1455	LocusNumber1455	LocusNumber1455	LocusNumber1455	LocusNumber1464	LocusNumber1464	LocusNumber1464	LocusNumber1464	LocusNumber1464	LocusNumber1464	LocusNumber1464	LocusNumber1464	LocusNumber1464	LocusNumber1464	LocusNumber1467	LocusNumber1467	LocusNumber1467	LocusNumber1471	LocusNumber1471	LocusNumber1471	LocusNumber1474	LocusNumber1474	LocusNumber1474	LocusNumber1474	LocusNumber1474	LocusNumber1474	LocusNumber1474	LocusNumber1474	LocusNumber1474	LocusNumber1474	LocusNumber1474	LocusNumber1481	LocusNumber1481	LocusNumber1485	LocusNumber1485	LocusNumber1485	LocusNumber1485	LocusNumber1485	LocusNumber1485	LocusNumber1485	LocusNumber1485	LocusNumber1485	LocusNumber1485	LocusNumber1487	LocusNumber1487	LocusNumber1487	LocusNumber1487	LocusNumber1487	LocusNumber1487	LocusNumber1487	LocusNumber1487	LocusNumber1487	LocusNumber1494	LocusNumber1494	LocusNumber1494	LocusNumber1494	LocusNumber1494	LocusNumber1494	LocusNumber1494	LocusNumber1494	LocusNumber1494	LocusNumber1494	LocusNumber1495	LocusNumber1495	LocusNumber1495	LocusNumber1495	LocusNumber1517	LocusNumber1517	LocusNumber1517	LocusNumber1517	LocusNumber1517	LocusNumber1517	LocusNumber1517	LocusNumber1520	LocusNumber1520	LocusNumber1520	LocusNumber1520	LocusNumber1520	LocusNumber1520	LocusNumber1520	LocusNumber1520	LocusNumber1520	LocusNumber1520	LocusNumber1520	LocusNumber1520	LocusNumber1521	LocusNumber1521	LocusNumber1521	LocusNumber1521	LocusNumber1536	LocusNumber1536	LocusNumber1536	LocusNumber1536	LocusNumber1536	LocusNumber1536	LocusNumber1536	LocusNumber1536	LocusNumber1536	LocusNumber1536	LocusNumber1536	LocusNumber1536	LocusNumber1536	LocusNumber1536	LocusNumber1536	LocusNumber1546	LocusNumber1546	LocusNumber1551	LocusNumber1552	LocusNumber1560	LocusNumber1560	LocusNumber1560	LocusNumber1560	LocusNumber1560	LocusNumber1560	LocusNumber1574	LocusNumber1574	LocusNumber1574	LocusNumber1574	LocusNumber1574	LocusNumber1574	LocusNumber1574	LocusNumber1574	LocusNumber1574	LocusNumber1574	LocusNumber1580	LocusNumber1580	LocusNumber1582	LocusNumber1582	LocusNumber1582	LocusNumber1582	LocusNumber1582	LocusNumber1582	LocusNumber1582	LocusNumber1582	LocusNumber1582	LocusNumber1584	LocusNumber1584	LocusNumber1584	LocusNumber1584	LocusNumber1584	LocusNumber1584	LocusNumber1589	LocusNumber1589	LocusNumber1589	LocusNumber1589	LocusNumber1589	LocusNumber1589	LocusNumber1589	LocusNumber1589	LocusNumber1589	LocusNumber1589	LocusNumber1589	LocusNumber1589	LocusNumber1590	LocusNumber1590	LocusNumber1590	LocusNumber1590	LocusNumber1590	LocusNumber1590	LocusNumber1592	LocusNumber1592	LocusNumber1592	LocusNumber1592	LocusNumber1592	LocusNumber1592	LocusNumber1600	LocusNumber1620	LocusNumber1620	LocusNumber1620	LocusNumber1620	LocusNumber1620	LocusNumber1620	LocusNumber1620	LocusNumber1620	LocusNumber1620	LocusNumber1634	LocusNumber1634	LocusNumber1634	LocusNumber1635	LocusNumber1635	LocusNumber1635	LocusNumber1635	LocusNumber1635	LocusNumber1635	LocusNumber1635	LocusNumber1635	LocusNumber1635	LocusNumber1635	LocusNumber1635	LocusNumber1635	LocusNumber1635	LocusNumber1642	LocusNumber1644	LocusNumber1644	LocusNumber1644	LocusNumber1644	LocusNumber1644	LocusNumber1644	LocusNumber1644	LocusNumber1653	LocusNumber1653	LocusNumber1653	LocusNumber1653	LocusNumber1653	LocusNumber1665	LocusNumber1665	LocusNumber1665	LocusNumber1665	LocusNumber1665	LocusNumber1665	LocusNumber1666	LocusNumber1666	LocusNumber1666	LocusNumber1666	LocusNumber1666	LocusNumber1666	LocusNumber1666	LocusNumber1666	LocusNumber1666	LocusNumber1666	LocusNumber1666	LocusNumber1666	LocusNumber1666	LocusNumber1682	LocusNumber1706	LocusNumber1706	LocusNumber1706	LocusNumber1706	LocusNumber1713	LocusNumber1713	LocusNumber1713	LocusNumber1713	LocusNumber1713	LocusNumber1713	LocusNumber1713	LocusNumber1713	LocusNumber1713	LocusNumber1713	LocusNumber1713	LocusNumber1713	LocusNumber1713	LocusNumber1713	LocusNumber1713	LocusNumber1713	LocusNumber1713	LocusNumber1713	LocusNumber1713	LocusNumber1731	LocusNumber1731	LocusNumber1731	LocusNumber1731	LocusNumber1731	LocusNumber1731	LocusNumber1731	LocusNumber1731	LocusNumber1731	LocusNumber1731	LocusNumber1731	LocusNumber1731	LocusNumber1731	LocusNumber1734	LocusNumber1734	LocusNumber1734	LocusNumber1734	LocusNumber1734	LocusNumber1734	LocusNumber1734	LocusNumber1734	LocusNumber1734	LocusNumber1734	LocusNumber1734	LocusNumber1763	LocusNumber1763	LocusNumber1763	LocusNumber1763	LocusNumber1763	LocusNumber1768	LocusNumber1768	LocusNumber1768	LocusNumber1768	LocusNumber1768	LocusNumber1797	LocusNumber1797	LocusNumber1797	LocusNumber1807	LocusNumber1814	LocusNumber1814	LocusNumber1814	LocusNumber1814	LocusNumber1814	LocusNumber1814	LocusNumber1814	LocusNumber1814	LocusNumber1814	LocusNumber1814	LocusNumber1814	LocusNumber1814	LocusNumber1814	LocusNumber1854	LocusNumber1854	LocusNumber1854	LocusNumber1854	LocusNumber1854	LocusNumber1854	LocusNumber1854	LocusNumber1854	LocusNumber1854	LocusNumber1854	LocusNumber1854	LocusNumber1854	LocusNumber1856	LocusNumber1856	LocusNumber1856	LocusNumber1856	LocusNumber1856	LocusNumber1856	LocusNumber1856	LocusNumber1856	LocusNumber1861	LocusNumber1861	LocusNumber1861	LocusNumber1861	LocusNumber1861	LocusNumber1861	LocusNumber1868	LocusNumber1868	LocusNumber1868	LocusNumber1868	LocusNumber1868	LocusNumber1868	LocusNumber1868	LocusNumber1868	LocusNumber1868	LocusNumber1868	LocusNumber1870	LocusNumber1870	LocusNumber1876	LocusNumber1876	LocusNumber1876	LocusNumber1876	LocusNumber1876	LocusNumber1876	LocusNumber1876	LocusNumber1876	LocusNumber1882	LocusNumber1882	LocusNumber1882	LocusNumber1882	LocusNumber1882	LocusNumber1882	LocusNumber1882	LocusNumber1888	LocusNumber1888	LocusNumber1888	LocusNumber1888	LocusNumber1888	LocusNumber1888	LocusNumber1888	LocusNumber1888	LocusNumber1898	LocusNumber1898	LocusNumber1898	LocusNumber1898	LocusNumber1898	LocusNumber1898	LocusNumber1923	LocusNumber1923	LocusNumber1923	LocusNumber1923	LocusNumber1923	LocusNumber1923	LocusNumber1923	LocusNumber1923	LocusNumber1923	LocusNumber1923	LocusNumber1923	LocusNumber1923	LocusNumber1923	LocusNumber1923	LocusNumber1923	LocusNumber1923	LocusNumber1923	LocusNumber1923	LocusNumber1923	LocusNumber1923	LocusNumber1923	LocusNumber1923	LocusNumber1923	LocusNumber1923	LocusNumber1947	LocusNumber1947	LocusNumber1947	LocusNumber1947	LocusNumber1947	LocusNumber1947	LocusNumber1947	LocusNumber1947	LocusNumber1947	LocusNumber1947	LocusNumber1947	LocusNumber1947	LocusNumber1950	LocusNumber1950	LocusNumber1950	LocusNumber1950	LocusNumber1950	LocusNumber1950	LocusNumber1950	LocusNumber1950	LocusNumber1950	LocusNumber1950	LocusNumber1950	LocusNumber1950	LocusNumber1950	LocusNumber1950	LocusNumber1950	LocusNumber1950	LocusNumber1952	LocusNumber1952	LocusNumber1952	LocusNumber1952	LocusNumber1962	LocusNumber1962	LocusNumber1962	LocusNumber1962	LocusNumber1962	LocusNumber1962	LocusNumber1962	LocusNumber1962	LocusNumber1962	LocusNumber1962	LocusNumber1962	LocusNumber1962	LocusNumber1962	LocusNumber1962	LocusNumber1962	LocusNumber1962	LocusNumber1973	LocusNumber1973	LocusNumber1973	LocusNumber1973	LocusNumber1973	LocusNumber1973	LocusNumber1973	LocusNumber1973	LocusNumber1973	LocusNumber1973	LocusNumber1975	LocusNumber1975	LocusNumber1975	LocusNumber1975	LocusNumber1975	LocusNumber1975	LocusNumber1975	LocusNumber1975	LocusNumber1975	LocusNumber1975	LocusNumber1975	LocusNumber1975	LocusNumber1975	LocusNumber1975	LocusNumber1978	LocusNumber1978	LocusNumber1978	LocusNumber1978	LocusNumber1978	LocusNumber1978	LocusNumber1981	LocusNumber1981	LocusNumber1981	LocusNumber1981	LocusNumber1981	LocusNumber1981	LocusNumber1981	LocusNumber1981	LocusNumber1981	LocusNumber1981	LocusNumber1985	LocusNumber1985	LocusNumber1985	LocusNumber1985	LocusNumber1991	LocusNumber1991	LocusNumber1991	LocusNumber1993	LocusNumber1993	LocusNumber1993	LocusNumber1993	LocusNumber1993	LocusNumber1993	LocusNumber1996	LocusNumber1996	LocusNumber2021	LocusNumber2021	LocusNumber2021	LocusNumber2028	LocusNumber2028	LocusNumber2028	LocusNumber2028	LocusNumber2028	LocusNumber2028	LocusNumber2028	LocusNumber2028	LocusNumber2028	LocusNumber2028	LocusNumber2028	LocusNumber2028	LocusNumber2028	LocusNumber2028	LocusNumber2028	LocusNumber2028	LocusNumber2028	LocusNumber2028	LocusNumber2028	LocusNumber2028	LocusNumber2028	LocusNumber2028	LocusNumber2028	LocusNumber2028	LocusNumber2030	LocusNumber2036	LocusNumber2036	LocusNumber2036	LocusNumber2036	LocusNumber2036	LocusNumber2036	LocusNumber2036	LocusNumber2036	LocusNumber2036	LocusNumber2036	LocusNumber2036	LocusNumber2036	LocusNumber2036	LocusNumber2036	LocusNumber2036	LocusNumber2036	LocusNumber2043	LocusNumber2044	LocusNumber2044	LocusNumber2044	LocusNumber2044	LocusNumber2044	LocusNumber2044	LocusNumber2053	LocusNumber2053	LocusNumber2053	LocusNumber2053	LocusNumber2053	LocusNumber2053	LocusNumber2053	LocusNumber2053	LocusNumber2053	LocusNumber2053	LocusNumber2053	LocusNumber2053	LocusNumber2053	LocusNumber2053	LocusNumber2053	LocusNumber2053	LocusNumber2054	LocusNumber2061	LocusNumber2061	LocusNumber2061	LocusNumber2061	LocusNumber2061	LocusNumber2061	LocusNumber2061	LocusNumber2061	LocusNumber2065	LocusNumber2065	LocusNumber2065	LocusNumber2065	LocusNumber2065	LocusNumber2065	LocusNumber2065	LocusNumber2065	LocusNumber2065	LocusNumber2065	LocusNumber2065	LocusNumber2065	LocusNumber2065	LocusNumber2065	LocusNumber2065	LocusNumber2065	LocusNumber2065	LocusNumber2065	LocusNumber2065	LocusNumber2065	LocusNumber2067	LocusNumber2067	LocusNumber2067	LocusNumber2067	LocusNumber2067	LocusNumber2067	LocusNumber2067	LocusNumber2067	LocusNumber2067	LocusNumber2067	LocusNumber2067	LocusNumber2067	LocusNumber2067	LocusNumber2067	LocusNumber2076	LocusNumber2076	LocusNumber2076	LocusNumber2076	LocusNumber2076	LocusNumber2076	LocusNumber2076	LocusNumber2085	LocusNumber2085	LocusNumber2085	LocusNumber2085	LocusNumber2085	LocusNumber2085	LocusNumber2085	LocusNumber2085	LocusNumber2085	LocusNumber2085	LocusNumber2092	LocusNumber2092	LocusNumber2092	LocusNumber2092	LocusNumber2092	LocusNumber2092	LocusNumber2092	LocusNumber2092	LocusNumber2092	LocusNumber2092	LocusNumber2093	LocusNumber2093	LocusNumber2093	LocusNumber2093	LocusNumber2093	LocusNumber2093	LocusNumber2093	LocusNumber2093	LocusNumber2093	LocusNumber2125	LocusNumber2131	LocusNumber2131	LocusNumber2131	LocusNumber2131	LocusNumber2131	LocusNumber2131	LocusNumber2131	LocusNumber2131	LocusNumber2131	LocusNumber2131	LocusNumber2131	LocusNumber2131	LocusNumber2131	LocusNumber2134	LocusNumber2134	LocusNumber2134	LocusNumber2134	LocusNumber2134	LocusNumber2136	LocusNumber2136	LocusNumber2136	LocusNumber2136	LocusNumber2136	LocusNumber2148	LocusNumber2148	LocusNumber2148	LocusNumber2148	LocusNumber2148	LocusNumber2148	LocusNumber2148	LocusNumber2148	LocusNumber2148	LocusNumber2148	LocusNumber2148	LocusNumber2148	LocusNumber2148	LocusNumber2150	LocusNumber2150	LocusNumber2150	LocusNumber2172	LocusNumber2172	LocusNumber2172	LocusNumber2181	LocusNumber2181	LocusNumber2181	LocusNumber2181	LocusNumber2181	LocusNumber2181	LocusNumber2181	LocusNumber2181	LocusNumber2184	LocusNumber2184	LocusNumber2184	LocusNumber2184	LocusNumber2184	LocusNumber2184	LocusNumber2184	LocusNumber2184	LocusNumber2204	LocusNumber2204	LocusNumber2204	LocusNumber2207	LocusNumber2207	LocusNumber2207	LocusNumber2207	LocusNumber2207	LocusNumber2207	LocusNumber2207	LocusNumber2207	LocusNumber2207	LocusNumber2207	LocusNumber2207	LocusNumber2207	LocusNumber2211	LocusNumber2211	LocusNumber2211	LocusNumber2211	LocusNumber2211	LocusNumber2211	LocusNumber2211	LocusNumber2212	LocusNumber2212	LocusNumber2212	LocusNumber2215	LocusNumber2215	LocusNumber2215	LocusNumber2215	LocusNumber2215	LocusNumber2215	LocusNumber2215	LocusNumber2215	LocusNumber2215	LocusNumber2215	LocusNumber2223	LocusNumber2223	LocusNumber2237	LocusNumber2237	LocusNumber2237	LocusNumber2237	LocusNumber2237	LocusNumber2237	LocusNumber2237	LocusNumber2237	LocusNumber2237	LocusNumber2244	LocusNumber2244	LocusNumber2244	LocusNumber2244	LocusNumber2248	LocusNumber2248	LocusNumber2248	LocusNumber2248	LocusNumber2250	LocusNumber2250	LocusNumber2250	LocusNumber2250	LocusNumber2250	LocusNumber2250	LocusNumber2250	LocusNumber2271	LocusNumber2271	LocusNumber2273	LocusNumber2273	LocusNumber2273	LocusNumber2273	LocusNumber2273	LocusNumber2273	LocusNumber2274	LocusNumber2274	LocusNumber2274	LocusNumber2274	LocusNumber2275	LocusNumber2288	LocusNumber2290	LocusNumber2290	LocusNumber2290	LocusNumber2290	LocusNumber2290	LocusNumber2308	LocusNumber2308	LocusNumber2308	LocusNumber2308	LocusNumber2308	LocusNumber2308	LocusNumber2308	LocusNumber2308	LocusNumber2309	LocusNumber2309	LocusNumber2309	LocusNumber2309	LocusNumber2309	LocusNumber2309	LocusNumber2309	LocusNumber2310	LocusNumber2310	LocusNumber2310	LocusNumber2310	LocusNumber2310	LocusNumber2313	LocusNumber2313	LocusNumber2313	LocusNumber2313	LocusNumber2313	LocusNumber2313	LocusNumber2313	LocusNumber2313	LocusNumber2313	LocusNumber2313	LocusNumber2315	LocusNumber2315	LocusNumber2315	LocusNumber2315	LocusNumber2315	LocusNumber2315	LocusNumber2315	LocusNumber2315	LocusNumber2315	LocusNumber2315	LocusNumber2315	LocusNumber2315	LocusNumber2315	LocusNumber2316	LocusNumber2316	LocusNumber2316	LocusNumber2316	LocusNumber2319	LocusNumber2321	LocusNumber2321	LocusNumber2321	LocusNumber2329	LocusNumber2329	LocusNumber2329	LocusNumber2329	LocusNumber2329	LocusNumber2329	LocusNumber2329	LocusNumber2329	LocusNumber2329	LocusNumber2329	LocusNumber2329	LocusNumber2329	LocusNumber2329	LocusNumber2333	LocusNumber2333	LocusNumber2333	LocusNumber2333	LocusNumber2333	LocusNumber2333	LocusNumber2333	LocusNumber2333	LocusNumber2333	LocusNumber2333	LocusNumber2333	LocusNumber2333	LocusNumber2333	LocusNumber2333	LocusNumber2333	LocusNumber2333	LocusNumber2333	LocusNumber2333	LocusNumber2333	LocusNumber2333	LocusNumber2333	LocusNumber2333	LocusNumber2334	LocusNumber2334	LocusNumber2334	LocusNumber2334	LocusNumber2334	LocusNumber2334	LocusNumber2334	LocusNumber2334	LocusNumber2334	LocusNumber2334	LocusNumber2334	LocusNumber2334	LocusNumber2334	LocusNumber2336	LocusNumber2336	LocusNumber2336	LocusNumber2336	LocusNumber2336	LocusNumber2336	LocusNumber2336	LocusNumber2336	LocusNumber2346	LocusNumber2346	LocusNumber2346	LocusNumber2346	LocusNumber2346	LocusNumber2346	LocusNumber2346	LocusNumber2347	LocusNumber2347	LocusNumber2347	LocusNumber2347	LocusNumber2347	LocusNumber2347	LocusNumber2347	LocusNumber2347	LocusNumber2347	LocusNumber2347	LocusNumber2347	LocusNumber2347	LocusNumber2356	LocusNumber2356	LocusNumber2356	LocusNumber2359	LocusNumber2359	LocusNumber2359	LocusNumber2359	LocusNumber2359	LocusNumber2359	LocusNumber2359	LocusNumber2359	LocusNumber2359	LocusNumber2359	LocusNumber2359	LocusNumber2359	LocusNumber2359	LocusNumber2359	LocusNumber2375	LocusNumber2375	LocusNumber2375	LocusNumber2375	LocusNumber2375	LocusNumber2375	LocusNumber2375	LocusNumber2375	LocusNumber2375	LocusNumber2375	LocusNumber2375	LocusNumber2375	LocusNumber2375	LocusNumber2375	LocusNumber2375	LocusNumber2375	LocusNumber2379	LocusNumber2383	LocusNumber2383	LocusNumber2383	LocusNumber2383	LocusNumber2393	LocusNumber2393	LocusNumber2393	LocusNumber2394	LocusNumber2394	LocusNumber2397	LocusNumber2397	LocusNumber2397	LocusNumber2397	LocusNumber2397	LocusNumber2397	LocusNumber2398	LocusNumber2398	LocusNumber2398	LocusNumber2398	LocusNumber2407	LocusNumber2407	LocusNumber2407	LocusNumber2408	LocusNumber2408	LocusNumber2408	LocusNumber2408	LocusNumber2408	LocusNumber2408	LocusNumber2408	LocusNumber2408	LocusNumber2411	LocusNumber2411	LocusNumber2411	LocusNumber2411	LocusNumber2411	LocusNumber2411	LocusNumber2411	LocusNumber2411	LocusNumber2422	LocusNumber2422	LocusNumber2422	LocusNumber2422	LocusNumber2430	LocusNumber2430	LocusNumber2430	LocusNumber2431	LocusNumber2431	LocusNumber2431	LocusNumber2431	LocusNumber2431	LocusNumber2431	LocusNumber2431	LocusNumber2431	LocusNumber2431	LocusNumber2431	LocusNumber2431	LocusNumber2431	LocusNumber2431	LocusNumber2431	LocusNumber2458	LocusNumber2458	LocusNumber2458	LocusNumber2458	LocusNumber2458	LocusNumber2470	LocusNumber2476	LocusNumber2490	LocusNumber2490	LocusNumber2490	LocusNumber2490	LocusNumber2490	LocusNumber2490	LocusNumber2513	LocusNumber2520	LocusNumber2520	LocusNumber2520	LocusNumber2520	LocusNumber2520	LocusNumber2520	LocusNumber2520	LocusNumber2520	LocusNumber2520	LocusNumber2524	LocusNumber2524	LocusNumber2524	LocusNumber2524	LocusNumber2524	LocusNumber2524	LocusNumber2524	LocusNumber2524	LocusNumber2524	LocusNumber2524	LocusNumber2524	LocusNumber2526	LocusNumber2526	LocusNumber2526	LocusNumber2526	LocusNumber2526	LocusNumber2526	LocusNumber2526	LocusNumber2526	LocusNumber2526	LocusNumber2526	LocusNumber2526	LocusNumber2526	LocusNumber2526	LocusNumber2526	LocusNumber2526	LocusNumber2526	LocusNumber2526	LocusNumber2526	LocusNumber2526	LocusNumber2526	LocusNumber2533	LocusNumber2533	LocusNumber2533	LocusNumber2533	LocusNumber2533	LocusNumber2533	LocusNumber2533	LocusNumber2533	LocusNumber2533	LocusNumber2533	LocusNumber2533	LocusNumber2533	LocusNumber2540	LocusNumber2542	LocusNumber2542	LocusNumber2542	LocusNumber2542	LocusNumber2542	LocusNumber2542	LocusNumber2542	LocusNumber2543	LocusNumber2543	LocusNumber2543	LocusNumber2543	LocusNumber2543	LocusNumber2543	LocusNumber2543	LocusNumber2562	LocusNumber2562	LocusNumber2562	LocusNumber2562	LocusNumber2562	LocusNumber2562	LocusNumber2562	LocusNumber2562	LocusNumber2563	LocusNumber2563	LocusNumber2563	LocusNumber2563	LocusNumber2563	LocusNumber2563	LocusNumber2567	LocusNumber2567	LocusNumber2567	LocusNumber2567	LocusNumber2567	LocusNumber2567	LocusNumber2636	LocusNumber2636	LocusNumber2636	LocusNumber2636	LocusNumber2636	LocusNumber2636	LocusNumber2657	LocusNumber2657	LocusNumber2657	LocusNumber2657	LocusNumber2657	LocusNumber2658	LocusNumber2667	LocusNumber2667	LocusNumber2667	LocusNumber2667	LocusNumber2667	LocusNumber2667	LocusNumber2667	LocusNumber2667	LocusNumber2667	LocusNumber2667	LocusNumber2667	LocusNumber2667	LocusNumber2667	LocusNumber2672	LocusNumber2672	LocusNumber2673	LocusNumber2673	LocusNumber2673	LocusNumber2673	LocusNumber2673	LocusNumber2673	LocusNumber2673	LocusNumber2673	LocusNumber2676	LocusNumber2682	LocusNumber2686	LocusNumber2686	LocusNumber2686	LocusNumber2686	LocusNumber2686	LocusNumber2686	LocusNumber2686	LocusNumber2686	LocusNumber2686	LocusNumber2686	LocusNumber2686	LocusNumber2686	LocusNumber2686	LocusNumber2686	LocusNumber2686	LocusNumber2690	LocusNumber2690	LocusNumber2690	LocusNumber2690	LocusNumber2690	LocusNumber2690	LocusNumber2690	LocusNumber2690	LocusNumber2690	LocusNumber2690	LocusNumber2691	LocusNumber2694	LocusNumber2694	LocusNumber2694	LocusNumber2694	LocusNumber2694	LocusNumber2694	LocusNumber2694	LocusNumber2694	LocusNumber2694	LocusNumber2694	LocusNumber2695	LocusNumber2695	LocusNumber2695	LocusNumber2695	LocusNumber2695	LocusNumber2695	LocusNumber2701	LocusNumber2701	LocusNumber2701	LocusNumber2701	LocusNumber2701	LocusNumber2701	LocusNumber2707	LocusNumber2707	LocusNumber2707	LocusNumber2707	LocusNumber2707	LocusNumber2707	LocusNumber2707	LocusNumber2714	LocusNumber2714	LocusNumber2714	LocusNumber2714	LocusNumber2714	LocusNumber2714	LocusNumber2715	LocusNumber2715	LocusNumber2715	LocusNumber2715	LocusNumber2715	LocusNumber2715	LocusNumber2715	LocusNumber2715	LocusNumber2715	LocusNumber2715	LocusNumber2723	LocusNumber2723	LocusNumber2723	LocusNumber2723	LocusNumber2723	LocusNumber2723	LocusNumber2723	LocusNumber2723	LocusNumber2723	LocusNumber2728	LocusNumber2728	LocusNumber2728	LocusNumber2728	LocusNumber2728	LocusNumber2728	LocusNumber2728	LocusNumber2728	LocusNumber2735	LocusNumber2735	LocusNumber2735	LocusNumber2735	LocusNumber2735	LocusNumber2735	LocusNumber2735	LocusNumber2735	LocusNumber2735	LocusNumber2735	LocusNumber2735	LocusNumber2735	LocusNumber2735	LocusNumber2735	LocusNumber2735	LocusNumber2735	LocusNumber2748	LocusNumber2748	LocusNumber2748	LocusNumber2748	LocusNumber2748	LocusNumber2748	LocusNumber2748	LocusNumber2748	LocusNumber2748	LocusNumber2748	LocusNumber2748	LocusNumber2748	LocusNumber2748	LocusNumber2748	LocusNumber2750	LocusNumber2750	LocusNumber2750	LocusNumber2750	LocusNumber2750	LocusNumber2750	LocusNumber2751	LocusNumber2751	LocusNumber2751	LocusNumber2751	LocusNumber2751	LocusNumber2762	LocusNumber2762	LocusNumber2762	LocusNumber2762	LocusNumber2762	LocusNumber2762	LocusNumber2762	LocusNumber2762	LocusNumber2762	LocusNumber2762	LocusNumber2762	LocusNumber2762	LocusNumber2762	LocusNumber2762	LocusNumber2762	LocusNumber2762	LocusNumber2762	LocusNumber2762	LocusNumber2762	LocusNumber2764	LocusNumber2764	LocusNumber2764	LocusNumber2764	LocusNumber2764	LocusNumber2764	LocusNumber2764	LocusNumber2764	LocusNumber2764	LocusNumber2764	LocusNumber2764	LocusNumber2764	LocusNumber2764	LocusNumber2764	LocusNumber2766	LocusNumber2766	LocusNumber2766	LocusNumber2766	LocusNumber2766	LocusNumber2777	LocusNumber2777	LocusNumber2777	LocusNumber2777	LocusNumber2777	LocusNumber2777	LocusNumber2777	LocusNumber2780	LocusNumber2780	LocusNumber2780	LocusNumber2780	LocusNumber2780	LocusNumber2780	LocusNumber2780	LocusNumber2780	LocusNumber2780	LocusNumber2780	LocusNumber2785	LocusNumber2786	LocusNumber2786	LocusNumber2786	LocusNumber2786	LocusNumber2786	LocusNumber2789	LocusNumber2789	LocusNumber2789	LocusNumber2789	LocusNumber2793	LocusNumber2793	LocusNumber2793	LocusNumber2793	LocusNumber2793	LocusNumber2793	LocusNumber2793	LocusNumber2793	LocusNumber2793	LocusNumber2793	LocusNumber2793	LocusNumber2793	LocusNumber2793	LocusNumber2793	LocusNumber2793	LocusNumber2793	LocusNumber2793	LocusNumber2793	LocusNumber2793	LocusNumber2793	LocusNumber2799	LocusNumber2799	LocusNumber2799	LocusNumber2799	LocusNumber2799	LocusNumber2799	LocusNumber2799	LocusNumber2799	LocusNumber2799	LocusNumber2799	LocusNumber2799	LocusNumber2799	LocusNumber2814	LocusNumber2814	LocusNumber2814	LocusNumber2814	LocusNumber2814	LocusNumber2814	LocusNumber2814	LocusNumber2814	LocusNumber2814	LocusNumber2816	LocusNumber2816	LocusNumber2821	LocusNumber2821	LocusNumber2821	LocusNumber2821	LocusNumber2821	LocusNumber2821	LocusNumber2821	LocusNumber2821	LocusNumber2821	LocusNumber2821	LocusNumber2823	LocusNumber2828	LocusNumber2828	LocusNumber2828	LocusNumber2829	LocusNumber2829	LocusNumber2829	LocusNumber2829	LocusNumber2839	LocusNumber2839	LocusNumber2839	LocusNumber2839	LocusNumber2839	LocusNumber2839	LocusNumber2839	LocusNumber2839	LocusNumber2839	LocusNumber2839	LocusNumber2839	LocusNumber2854	LocusNumber2854	LocusNumber2854	LocusNumber2854	LocusNumber2854	LocusNumber2854	LocusNumber2854	LocusNumber2854	LocusNumber2854	LocusNumber2854	LocusNumber2854	LocusNumber2858	LocusNumber2858	LocusNumber2858	LocusNumber2858	LocusNumber2858	LocusNumber2858	LocusNumber2858	LocusNumber2858	LocusNumber2858	LocusNumber2858	LocusNumber2858	LocusNumber2858	LocusNumber2858	LocusNumber2858	LocusNumber2858	LocusNumber2858	LocusNumber2858	LocusNumber2860	LocusNumber2860	LocusNumber2860	LocusNumber2860	LocusNumber2860	LocusNumber2860	LocusNumber2878	LocusNumber2878	LocusNumber2878	LocusNumber2878	LocusNumber2878	LocusNumber2878	LocusNumber2878	LocusNumber2892	LocusNumber2896	LocusNumber2896	LocusNumber2896	LocusNumber2896	LocusNumber2896	LocusNumber2916	LocusNumber2916	LocusNumber2916	LocusNumber2916	LocusNumber2930	LocusNumber2930	LocusNumber2930	LocusNumber2930	LocusNumber2930	LocusNumber2930	LocusNumber2930	LocusNumber2930	LocusNumber2930	LocusNumber2935	LocusNumber2935	LocusNumber2935	LocusNumber2935	LocusNumber2935	LocusNumber2935	LocusNumber2935	LocusNumber2935	LocusNumber2935	LocusNumber2936	LocusNumber2944	LocusNumber2944	LocusNumber2944	LocusNumber2948	LocusNumber2948	LocusNumber2948	LocusNumber2948	LocusNumber2957	LocusNumber2957	LocusNumber2959	LocusNumber2959	LocusNumber2959	LocusNumber2959	LocusNumber2959	LocusNumber2959	LocusNumber2959	LocusNumber2959	LocusNumber2959	LocusNumber2959	LocusNumber2959	LocusNumber2982	LocusNumber2982	LocusNumber2982	LocusNumber2982	LocusNumber2982	LocusNumber2982	LocusNumber2982	LocusNumber2982	LocusNumber2982	LocusNumber2982	LocusNumber2982	LocusNumber2982	LocusNumber2982	LocusNumber2982	LocusNumber2982	LocusNumber2984	LocusNumber2984	LocusNumber2984	LocusNumber2984	LocusNumber2984	LocusNumber2984	LocusNumber2984	LocusNumber2984	LocusNumber2984	LocusNumber2984	LocusNumber2984	LocusNumber2984	LocusNumber3002	LocusNumber3002	LocusNumber3002	LocusNumber3002	LocusNumber3002	LocusNumber3002	LocusNumber3002	LocusNumber3002	LocusNumber3002	LocusNumber3014	LocusNumber3014	LocusNumber3014	LocusNumber3014	LocusNumber3014	LocusNumber3014	LocusNumber3014	LocusNumber3014	LocusNumber3014	LocusNumber3014	LocusNumber3014	LocusNumber3014	LocusNumber3015	LocusNumber3016	LocusNumber3016	LocusNumber3016	LocusNumber3016	LocusNumber3016	LocusNumber3016	LocusNumber3016	LocusNumber3016	LocusNumber3020	LocusNumber3020	LocusNumber3020	LocusNumber3022	LocusNumber3022	LocusNumber3022	LocusNumber3022	LocusNumber3022	LocusNumber3026	LocusNumber3026	LocusNumber3029	LocusNumber3029	LocusNumber3029	LocusNumber3029	LocusNumber3029	LocusNumber3029	LocusNumber3029	LocusNumber3029	LocusNumber3029	LocusNumber3029	LocusNumber3029	LocusNumber3029	LocusNumber3029	LocusNumber3029	LocusNumber3030	LocusNumber3030	LocusNumber3030	LocusNumber3030	LocusNumber3030	LocusNumber3030	LocusNumber3030	LocusNumber3030	LocusNumber3030	LocusNumber3030	LocusNumber3046	LocusNumber3046	LocusNumber3046	LocusNumber3046	LocusNumber3048	LocusNumber3048	LocusNumber3048	LocusNumber3048	LocusNumber3048	LocusNumber3048	LocusNumber3048	LocusNumber3048	LocusNumber3048	LocusNumber3048	LocusNumber3055	LocusNumber3060	LocusNumber3060	LocusNumber3060	LocusNumber3060	LocusNumber3060	LocusNumber3062	LocusNumber3062	LocusNumber3062	LocusNumber3062	LocusNumber3076	LocusNumber3076	LocusNumber3076	LocusNumber3076	LocusNumber3076	LocusNumber3076	LocusNumber3076	LocusNumber3076	LocusNumber3076	LocusNumber3077	LocusNumber3077	LocusNumber3080	LocusNumber3080	LocusNumber3080	LocusNumber3093	LocusNumber3093	LocusNumber3093	LocusNumber3093	LocusNumber3093	LocusNumber3093	LocusNumber3093	LocusNumber3093	LocusNumber3100	LocusNumber3100	LocusNumber3105	LocusNumber3105	LocusNumber3105	LocusNumber3105	LocusNumber3105	LocusNumber3105	LocusNumber3105	LocusNumber3105	LocusNumber3105	LocusNumber3105	LocusNumber3105	LocusNumber3145	LocusNumber3145	LocusNumber3153	LocusNumber3153	LocusNumber3153	LocusNumber3153	LocusNumber3153	LocusNumber3153	LocusNumber3153	LocusNumber3153	LocusNumber3153	LocusNumber3153	LocusNumber3153	LocusNumber3153	LocusNumber3153	LocusNumber3153	LocusNumber3153	LocusNumber3153	LocusNumber3153	LocusNumber3153	LocusNumber3153	LocusNumber3162	LocusNumber3162	LocusNumber3162	LocusNumber3162	LocusNumber3162	LocusNumber3162	LocusNumber3162	LocusNumber3168	LocusNumber3169	LocusNumber3169	LocusNumber3169	LocusNumber3169	LocusNumber3169	LocusNumber3169	LocusNumber3169	LocusNumber3169	LocusNumber3169	LocusNumber3169	LocusNumber3169	LocusNumber3169	LocusNumber3169	LocusNumber3169	LocusNumber3169	LocusNumber3169	LocusNumber3177	LocusNumber3181	LocusNumber3181	LocusNumber3181	LocusNumber3181	LocusNumber3181	LocusNumber3181	LocusNumber3187	LocusNumber3187	LocusNumber3187	LocusNumber3187	LocusNumber3187	LocusNumber3187	LocusNumber3187	LocusNumber3189	LocusNumber3189	LocusNumber3189	LocusNumber3189	LocusNumber3203	LocusNumber3203	LocusNumber3203	LocusNumber3203	LocusNumber3203	LocusNumber3203	LocusNumber3213	LocusNumber3213	LocusNumber3213	LocusNumber3214	LocusNumber3214	LocusNumber3214	LocusNumber3252	LocusNumber3252	LocusNumber3252	LocusNumber3252	LocusNumber3270	LocusNumber3270	LocusNumber3270	LocusNumber3270	LocusNumber3293	LocusNumber3293	LocusNumber3293	LocusNumber3293	LocusNumber3293	LocusNumber3293	LocusNumber3293	LocusNumber3295	LocusNumber3296	LocusNumber3296	LocusNumber3309	LocusNumber3309	LocusNumber3309	LocusNumber3309	LocusNumber3309	LocusNumber3309	LocusNumber3309	LocusNumber3309	LocusNumber3320	LocusNumber3320	LocusNumber3320	LocusNumber3320	LocusNumber3320	LocusNumber3320	LocusNumber3320	LocusNumber3320	LocusNumber3320	LocusNumber3320	LocusNumber3320	LocusNumber3320	LocusNumber3320	LocusNumber3320	LocusNumber3320	LocusNumber3320	LocusNumber3332	LocusNumber3332	LocusNumber3339	LocusNumber3339	LocusNumber3346	LocusNumber3346	LocusNumber3346	LocusNumber3346	LocusNumber3346	LocusNumber3346	LocusNumber3346	LocusNumber3346	LocusNumber3346	LocusNumber3346	LocusNumber3346	LocusNumber3346	LocusNumber3346	LocusNumber3346	LocusNumber3346	LocusNumber3352	LocusNumber3355	LocusNumber3355	LocusNumber3355	LocusNumber3355	LocusNumber3356	LocusNumber3356	LocusNumber3356	LocusNumber3356	LocusNumber3356	LocusNumber3359	LocusNumber3369	LocusNumber3369	LocusNumber3416	LocusNumber3416	LocusNumber3416	LocusNumber3416	LocusNumber3416	LocusNumber3416	LocusNumber3416	LocusNumber3416	LocusNumber3416	LocusNumber3424	LocusNumber3427	LocusNumber3447	LocusNumber3447	LocusNumber3447	LocusNumber3447	LocusNumber3456	LocusNumber3457	LocusNumber3457	LocusNumber3457	LocusNumber3457	LocusNumber3457	LocusNumber3457	LocusNumber3457	LocusNumber3484	LocusNumber3490	LocusNumber3514	LocusNumber3514	LocusNumber3537	LocusNumber3537	LocusNumber3537	LocusNumber3537	LocusNumber3538	LocusNumber3538	LocusNumber3538	LocusNumber3538	LocusNumber3538	LocusNumber3538	LocusNumber3538	LocusNumber3538	LocusNumber3538	LocusNumber3538	LocusNumber3538	LocusNumber3538	LocusNumber3538	LocusNumber3539	LocusNumber3539	LocusNumber3539	LocusNumber3539	LocusNumber3539	LocusNumber3539	LocusNumber3539	LocusNumber3543	LocusNumber3543	LocusNumber3543	LocusNumber3543	LocusNumber3543	LocusNumber3543	LocusNumber3543	LocusNumber3543	LocusNumber3543	LocusNumber3543	LocusNumber3543	LocusNumber3543	LocusNumber3543	LocusNumber3543	LocusNumber3543	LocusNumber3548	LocusNumber3548	LocusNumber3548	LocusNumber3548	LocusNumber3548	LocusNumber3548	LocusNumber3548	LocusNumber3548	LocusNumber3551	LocusNumber3551	LocusNumber3551	LocusNumber3551	LocusNumber3553	LocusNumber3553	LocusNumber3553	LocusNumber3553	LocusNumber3553	LocusNumber3558	LocusNumber3558	LocusNumber3561	LocusNumber3565	LocusNumber3565	LocusNumber3565	LocusNumber3565	LocusNumber3565	LocusNumber3565	LocusNumber3565	LocusNumber3565	LocusNumber3565	LocusNumber3565	LocusNumber3565	LocusNumber3576	LocusNumber3576	LocusNumber3576	LocusNumber3576	LocusNumber3576	LocusNumber3579	LocusNumber3579	LocusNumber3579	LocusNumber3579	LocusNumber3580	LocusNumber3580	LocusNumber3580	LocusNumber3580	LocusNumber3580	LocusNumber3602	LocusNumber3602	LocusNumber3602	LocusNumber3602	LocusNumber3602	LocusNumber3602	LocusNumber3602	LocusNumber3602	LocusNumber3602	LocusNumber3602	LocusNumber3602	LocusNumber3602	LocusNumber3602	LocusNumber3602	LocusNumber3602	LocusNumber3607	LocusNumber3607	LocusNumber3607	LocusNumber3607	LocusNumber3607	LocusNumber3607	LocusNumber3607	LocusNumber3607	LocusNumber3607	LocusNumber3607	LocusNumber3607	LocusNumber3607	LocusNumber3607	LocusNumber3607	LocusNumber3607	LocusNumber3607	LocusNumber3607	LocusNumber3607	LocusNumber3607	LocusNumber3607	LocusNumber3607	LocusNumber3618	LocusNumber3618	LocusNumber3618	LocusNumber3618	LocusNumber3618	LocusNumber3618	LocusNumber3618	LocusNumber3618	LocusNumber3618	LocusNumber3618	LocusNumber3618	LocusNumber3618	LocusNumber3627	LocusNumber3627	LocusNumber3627	LocusNumber3627	LocusNumber3627	LocusNumber3627	LocusNumber3627	LocusNumber3627	LocusNumber3627	LocusNumber3627	LocusNumber3627	LocusNumber3627	LocusNumber3627	LocusNumber3627	LocusNumber3652	LocusNumber3652	LocusNumber3664	LocusNumber3664	LocusNumber3664	LocusNumber3664	LocusNumber3664	LocusNumber3664	LocusNumber3664	LocusNumber3665	LocusNumber3665	LocusNumber3681	LocusNumber3682	LocusNumber3682	LocusNumber3682	LocusNumber3682	LocusNumber3682	LocusNumber3682	LocusNumber3682	LocusNumber3682	LocusNumber3682	LocusNumber3682	LocusNumber3682	LocusNumber3687	LocusNumber3687	LocusNumber3687	LocusNumber3687	LocusNumber3687	LocusNumber3698	LocusNumber3698	LocusNumber3698	LocusNumber3698	LocusNumber3698	LocusNumber3698	LocusNumber3700	LocusNumber3700	LocusNumber3702	LocusNumber3709	LocusNumber3718	LocusNumber3718	LocusNumber3718	LocusNumber3718	LocusNumber3718	LocusNumber3718	LocusNumber3718	LocusNumber3718	LocusNumber3718	LocusNumber3720	LocusNumber3720	LocusNumber3720	LocusNumber3720	LocusNumber3720	LocusNumber3720	LocusNumber3720	LocusNumber3720	LocusNumber3721	LocusNumber3721	LocusNumber3721	LocusNumber3721	LocusNumber3721	LocusNumber3721	LocusNumber3721	LocusNumber3721	LocusNumber3721	LocusNumber3731	LocusNumber3731	LocusNumber3731	LocusNumber3731	LocusNumber3731	LocusNumber3731	LocusNumber3731	LocusNumber3731	LocusNumber3731	LocusNumber3732	LocusNumber3732	LocusNumber3732	LocusNumber3732	LocusNumber3737	LocusNumber3737	LocusNumber3737	LocusNumber3737	LocusNumber3737	LocusNumber3737	LocusNumber3737	LocusNumber3737	LocusNumber3737	LocusNumber3737	LocusNumber3737	LocusNumber3737	LocusNumber3737	LocusNumber3737	LocusNumber3737	LocusNumber3737	LocusNumber3737	LocusNumber3737	LocusNumber3737	LocusNumber3745	LocusNumber3745	LocusNumber3745	LocusNumber3745	LocusNumber3745	LocusNumber3745	LocusNumber3745	LocusNumber3745	LocusNumber3745	LocusNumber3745	LocusNumber3745	LocusNumber3745	LocusNumber3745	LocusNumber3745	LocusNumber3745	LocusNumber3751	LocusNumber3764	LocusNumber3764	LocusNumber3764	LocusNumber3764	LocusNumber3770	LocusNumber3770	LocusNumber3770	LocusNumber3770	LocusNumber3770	LocusNumber3770	LocusNumber3770	LocusNumber3782	LocusNumber3782	LocusNumber3782	LocusNumber3784	LocusNumber3784	LocusNumber3784	LocusNumber3794	LocusNumber3794	LocusNumber3794	LocusNumber3794	LocusNumber3794	LocusNumber3794	LocusNumber3794	LocusNumber3794	LocusNumber3794	LocusNumber3794	LocusNumber3794	LocusNumber3794	LocusNumber3794	LocusNumber3794	LocusNumber3804	LocusNumber3804	LocusNumber3804	LocusNumber3821	LocusNumber3824	LocusNumber3824	LocusNumber3824	LocusNumber3824	LocusNumber3824	LocusNumber3824	LocusNumber3824	LocusNumber3824	LocusNumber3824	LocusNumber3824	LocusNumber3824	LocusNumber3824	LocusNumber3824	LocusNumber3824	LocusNumber3824	LocusNumber3824	LocusNumber3826	LocusNumber3826	LocusNumber3826	LocusNumber3826	LocusNumber3830	LocusNumber3830	LocusNumber3830	LocusNumber3830	LocusNumber3830	LocusNumber3830	LocusNumber3830	LocusNumber3830	LocusNumber3830	LocusNumber3830	LocusNumber3830	LocusNumber3830	LocusNumber3835	LocusNumber3835	LocusNumber3840	LocusNumber3840	LocusNumber3840	LocusNumber3840	LocusNumber3840	LocusNumber3840	LocusNumber3840	LocusNumber3840	LocusNumber3840	LocusNumber3843	LocusNumber3845	LocusNumber3845	LocusNumber3845	LocusNumber3845	LocusNumber3845	LocusNumber3847	LocusNumber3847	LocusNumber3856	LocusNumber3871	LocusNumber3871	LocusNumber3871	LocusNumber3871	LocusNumber3871	LocusNumber3871	LocusNumber3871	LocusNumber3871	LocusNumber3871	LocusNumber3871	LocusNumber3871	LocusNumber3871	LocusNumber3871	LocusNumber3872	LocusNumber3872	LocusNumber3872	LocusNumber3872	LocusNumber3888	LocusNumber3891	LocusNumber3891	LocusNumber3891	LocusNumber3891	LocusNumber3901	LocusNumber3901	LocusNumber3901	LocusNumber3901	LocusNumber3901	LocusNumber3901	LocusNumber3904	LocusNumber3904	LocusNumber3904	LocusNumber3904	LocusNumber3904	LocusNumber3904	LocusNumber3904	LocusNumber3904	LocusNumber3905	LocusNumber3909	LocusNumber3909	LocusNumber3909	LocusNumber3911	LocusNumber3911	LocusNumber3911	LocusNumber3911	LocusNumber3911	LocusNumber3911	LocusNumber3911	LocusNumber3911	LocusNumber3934	LocusNumber3934	LocusNumber3934	LocusNumber3934	LocusNumber3934	LocusNumber3934	LocusNumber3934	LocusNumber3934	LocusNumber3934	LocusNumber3934	LocusNumber3934	LocusNumber3934	LocusNumber3934	LocusNumber3934	LocusNumber3934	LocusNumber3934	LocusNumber3934	LocusNumber3934	LocusNumber3935	LocusNumber3935	LocusNumber3935	LocusNumber3935	LocusNumber3936	LocusNumber3936	LocusNumber3936	LocusNumber3936	LocusNumber3936	LocusNumber3940	LocusNumber3940	LocusNumber3940	LocusNumber3940	LocusNumber3940	LocusNumber3940	LocusNumber3940	LocusNumber3940	LocusNumber3940	LocusNumber3940	LocusNumber3940	LocusNumber3940	LocusNumber3940	LocusNumber3944	LocusNumber3944	LocusNumber3944	LocusNumber3944	LocusNumber3944	LocusNumber3944	LocusNumber3953	LocusNumber3953	LocusNumber3953	LocusNumber3953	LocusNumber3953	LocusNumber3953	LocusNumber3953	LocusNumber3953	LocusNumber3953	LocusNumber3959	LocusNumber3959	LocusNumber3959	LocusNumber3959	LocusNumber3959	LocusNumber3959	LocusNumber3959	LocusNumber3959	LocusNumber3959	LocusNumber3959	LocusNumber3967	LocusNumber3967	LocusNumber3967	LocusNumber3967	LocusNumber3967	LocusNumber3967	LocusNumber3967	LocusNumber3967	LocusNumber3967	LocusNumber3969	LocusNumber3969	LocusNumber3982	LocusNumber3982	LocusNumber3996	LocusNumber3996	LocusNumber4000	LocusNumber4000	LocusNumber4000	LocusNumber4000	LocusNumber4006	LocusNumber4006	LocusNumber4006	LocusNumber4006	LocusNumber4006	LocusNumber4006	LocusNumber4006	LocusNumber4010	LocusNumber4010	LocusNumber4010	LocusNumber4010	LocusNumber4010	LocusNumber4010	LocusNumber4027	LocusNumber4027	LocusNumber4027	LocusNumber4027	LocusNumber4027	LocusNumber4027	LocusNumber4027	LocusNumber4027	LocusNumber4027	LocusNumber4027	LocusNumber4027	LocusNumber4027	LocusNumber4027	LocusNumber4027	LocusNumber4027	LocusNumber4027	LocusNumber4027	LocusNumber4027	LocusNumber4027	LocusNumber4027	LocusNumber4027	LocusNumber4027	LocusNumber4032	LocusNumber4032	LocusNumber4032	LocusNumber4032	LocusNumber4032	LocusNumber4032	LocusNumber4038	LocusNumber4038	LocusNumber4038	LocusNumber4045	LocusNumber4053	LocusNumber4053	LocusNumber4053	LocusNumber4053	LocusNumber4053	LocusNumber4053	LocusNumber4053	LocusNumber4053	LocusNumber4059	LocusNumber4068	LocusNumber4068	LocusNumber4080	LocusNumber4082	LocusNumber4082	LocusNumber4082	LocusNumber4082	LocusNumber4082	LocusNumber4082	LocusNumber4082	LocusNumber4082	LocusNumber4089	LocusNumber4089	LocusNumber4089	LocusNumber4089	LocusNumber4089	LocusNumber4089	LocusNumber4089	LocusNumber4091	LocusNumber4092	LocusNumber4106	LocusNumber4106	LocusNumber4106	LocusNumber4106	LocusNumber4106	LocusNumber4106	LocusNumber4106	LocusNumber4106	LocusNumber4106	LocusNumber4106	LocusNumber4106	LocusNumber4106	LocusNumber4106	LocusNumber4106	LocusNumber4106	LocusNumber4122	LocusNumber4122	LocusNumber4150	LocusNumber4150	LocusNumber4150	LocusNumber4150	LocusNumber4158	LocusNumber4158	LocusNumber4158	LocusNumber4172	LocusNumber4172	LocusNumber4172	LocusNumber4172	LocusNumber4172	LocusNumber4172	LocusNumber4172	LocusNumber4172	LocusNumber4172	LocusNumber4172	LocusNumber4178	LocusNumber4178	LocusNumber4178	LocusNumber4178	LocusNumber4178	LocusNumber4178	LocusNumber4178	LocusNumber4178	LocusNumber4178	LocusNumber4199	LocusNumber4199	LocusNumber4199	LocusNumber4202	LocusNumber4202	LocusNumber4202	LocusNumber4202	LocusNumber4202	LocusNumber4202	LocusNumber4203	LocusNumber4203	LocusNumber4203	LocusNumber4203	LocusNumber4203	LocusNumber4203	LocusNumber4207	LocusNumber4207	LocusNumber4210	LocusNumber4216	LocusNumber4216	LocusNumber4216	LocusNumber4216	LocusNumber4216	LocusNumber4216	LocusNumber4216	LocusNumber4218	LocusNumber4218	LocusNumber4225	LocusNumber4225	LocusNumber4225	LocusNumber4225	LocusNumber4225	LocusNumber4225	LocusNumber4225	LocusNumber4225	LocusNumber4225	LocusNumber4225	LocusNumber4254	LocusNumber4259	LocusNumber4261	LocusNumber4261	LocusNumber4261	LocusNumber4261	LocusNumber4261	LocusNumber4263	LocusNumber4263	LocusNumber4263	LocusNumber4263	LocusNumber4263	LocusNumber4275	LocusNumber4275	LocusNumber4275	LocusNumber4282	LocusNumber4289	LocusNumber4289	LocusNumber4289	LocusNumber4289	LocusNumber4289	LocusNumber4289	LocusNumber4289	LocusNumber4289	LocusNumber4289	LocusNumber4289	LocusNumber4289	LocusNumber4289	LocusNumber4289	LocusNumber4289	LocusNumber4289	LocusNumber4289	LocusNumber4289	LocusNumber4289	LocusNumber4290	LocusNumber4299	LocusNumber4299	LocusNumber4299	LocusNumber4299	LocusNumber4299	LocusNumber4299	LocusNumber4310	LocusNumber4310	LocusNumber4310	LocusNumber4310	LocusNumber4310	LocusNumber4310	LocusNumber4310	LocusNumber4310	LocusNumber4310	LocusNumber4314	LocusNumber4314	LocusNumber4316	LocusNumber4316	LocusNumber4316	LocusNumber4316	LocusNumber4316	LocusNumber4320	LocusNumber4320	LocusNumber4320	LocusNumber4320	LocusNumber4320	LocusNumber4325	LocusNumber4325	LocusNumber4325	LocusNumber4325	LocusNumber4326	LocusNumber4326	LocusNumber4326	LocusNumber4326	LocusNumber4326	LocusNumber4326	LocusNumber4335	LocusNumber4335	LocusNumber4335	LocusNumber4335	LocusNumber4335	LocusNumber4335	LocusNumber4335	LocusNumber4335	LocusNumber4335	LocusNumber4335	LocusNumber4335	LocusNumber4342	LocusNumber4342	LocusNumber4342	LocusNumber4342	LocusNumber4342	LocusNumber4342	LocusNumber4343	LocusNumber4343	LocusNumber4343	LocusNumber4343	LocusNumber4343	LocusNumber4343	LocusNumber4346	LocusNumber4346	LocusNumber4346	LocusNumber4346	LocusNumber4349	LocusNumber4349	LocusNumber4349	LocusNumber4349	LocusNumber4349	LocusNumber4349	LocusNumber4349	LocusNumber4349	LocusNumber4349	LocusNumber4349	LocusNumber4361	LocusNumber4361	LocusNumber4361	LocusNumber4361	LocusNumber4361	LocusNumber4361	LocusNumber4361	LocusNumber4361	LocusNumber4361	LocusNumber4363	LocusNumber4363	LocusNumber4363	LocusNumber4363	LocusNumber4363	LocusNumber4373	LocusNumber4379	LocusNumber4379	LocusNumber4379	LocusNumber4379	LocusNumber4379	LocusNumber4392	LocusNumber4392	LocusNumber4392	LocusNumber4392	LocusNumber4399	LocusNumber4399	LocusNumber4400	LocusNumber4400	LocusNumber4400	LocusNumber4400	LocusNumber4400	LocusNumber4400	LocusNumber4400	LocusNumber4400	LocusNumber4400	LocusNumber4400	LocusNumber4400	LocusNumber4400	LocusNumber4400	LocusNumber4400	LocusNumber4400	LocusNumber4400	LocusNumber4400	LocusNumber4400	LocusNumber4400	LocusNumber4400	LocusNumber4400	LocusNumber4400	LocusNumber4400	LocusNumber4407	LocusNumber4407	LocusNumber4408	LocusNumber4408	LocusNumber4408	LocusNumber4408	LocusNumber4408	LocusNumber4410	LocusNumber4410	LocusNumber4410	LocusNumber4410	LocusNumber4410	LocusNumber4410	LocusNumber4410	LocusNumber4412	LocusNumber4419	LocusNumber4419	LocusNumber4419	LocusNumber4419	LocusNumber4419	LocusNumber4424	LocusNumber4424	LocusNumber4424	LocusNumber4424	LocusNumber4424	LocusNumber4424	LocusNumber4424	LocusNumber4424	LocusNumber4424	LocusNumber4424	LocusNumber4424	LocusNumber4424	LocusNumber4424	LocusNumber4424	LocusNumber4424	LocusNumber4424	LocusNumber4424	LocusNumber4424	LocusNumber4425	LocusNumber4425	LocusNumber4425	LocusNumber4425	LocusNumber4430	LocusNumber4430	LocusNumber4430	LocusNumber4430	LocusNumber4430	LocusNumber4455	LocusNumber4455	LocusNumber4455	LocusNumber4467	LocusNumber4473	LocusNumber4473	LocusNumber4473	LocusNumber4473	LocusNumber4474	LocusNumber4474	LocusNumber4474	LocusNumber4474	LocusNumber4474	LocusNumber4474	LocusNumber4474	LocusNumber4474	LocusNumber4474	LocusNumber4474	LocusNumber4475	LocusNumber4475	LocusNumber4475	LocusNumber4475	LocusNumber4475	LocusNumber4475	LocusNumber4475	LocusNumber4475	LocusNumber4475	LocusNumber4477	LocusNumber4477	LocusNumber4477	LocusNumber4477	LocusNumber4477	LocusNumber4477	LocusNumber4477	LocusNumber4480	LocusNumber4480	LocusNumber4480	LocusNumber4480	LocusNumber4482	LocusNumber4482	LocusNumber4482	LocusNumber4482	LocusNumber4482	LocusNumber4482	LocusNumber4482	LocusNumber4482	LocusNumber4482	LocusNumber4482	LocusNumber4482	LocusNumber4482	LocusNumber4483	LocusNumber4483	LocusNumber4491	LocusNumber4491	LocusNumber4491	LocusNumber4491	LocusNumber4491	LocusNumber4491	LocusNumber4491	LocusNumber4491	LocusNumber4491	LocusNumber4492	LocusNumber4492	LocusNumber4492	LocusNumber4492	LocusNumber4492	LocusNumber4492	LocusNumber4492	LocusNumber4492	LocusNumber4492	LocusNumber4492	LocusNumber4492	LocusNumber4492	LocusNumber4492	LocusNumber4492	LocusNumber4493	LocusNumber4493	LocusNumber4493	LocusNumber4493	LocusNumber4493	LocusNumber4493	LocusNumber4493	LocusNumber4493	LocusNumber4501	LocusNumber4501	LocusNumber4501	LocusNumber4501	LocusNumber4508	LocusNumber4508	LocusNumber4508	LocusNumber4508	LocusNumber4508	LocusNumber4508	LocusNumber4508	LocusNumber4508	LocusNumber4508	LocusNumber4508	LocusNumber4514	LocusNumber4514	LocusNumber4514	LocusNumber4514	LocusNumber4519	LocusNumber4519	LocusNumber4519	LocusNumber4519	LocusNumber4519	LocusNumber4519	LocusNumber4519	LocusNumber4521	LocusNumber4521	LocusNumber4521	LocusNumber4521	LocusNumber4521	LocusNumber4521	LocusNumber4521	LocusNumber4521	LocusNumber4521	LocusNumber4521	LocusNumber4521	LocusNumber4521	LocusNumber4521	LocusNumber4521	LocusNumber4521	LocusNumber4549	LocusNumber4549	LocusNumber4550	LocusNumber4550	LocusNumber4550	LocusNumber4550	LocusNumber4550	LocusNumber4550	LocusNumber4550	LocusNumber4550	LocusNumber4550	LocusNumber4550	LocusNumber4556	LocusNumber4556	LocusNumber4556	LocusNumber4556	LocusNumber4556	LocusNumber4562	LocusNumber4562	LocusNumber4562	LocusNumber4562	LocusNumber4562	LocusNumber4566	LocusNumber4572	LocusNumber4596	LocusNumber4597	LocusNumber4600	LocusNumber4600	LocusNumber4600	LocusNumber4600	LocusNumber4600	LocusNumber4600	LocusNumber4600	LocusNumber4604	LocusNumber4604	LocusNumber4604	LocusNumber4604	LocusNumber4605	LocusNumber4605	LocusNumber4605	LocusNumber4605	LocusNumber4605	LocusNumber4605	LocusNumber4607	LocusNumber4607	LocusNumber4607	LocusNumber4607	LocusNumber4607	LocusNumber4607	LocusNumber4607	LocusNumber4607	LocusNumber4607	LocusNumber4607	LocusNumber4612	LocusNumber4612	LocusNumber4612	LocusNumber4612	LocusNumber4612	LocusNumber4612	LocusNumber4612	LocusNumber4612	LocusNumber4612	LocusNumber4612	LocusNumber4612	LocusNumber4612	LocusNumber4612	LocusNumber4612	LocusNumber4612	LocusNumber4614	LocusNumber4619	LocusNumber4619	LocusNumber4619	LocusNumber4619	LocusNumber4619	LocusNumber4619	LocusNumber4619	LocusNumber4619	LocusNumber4619	LocusNumber4619	LocusNumber4619	LocusNumber4622	LocusNumber4622	LocusNumber4622	LocusNumber4622	LocusNumber4622	LocusNumber4622	LocusNumber4628	LocusNumber4628	LocusNumber4640	LocusNumber4640	LocusNumber4640	LocusNumber4640	LocusNumber4640	LocusNumber4640	LocusNumber4640	LocusNumber4640	LocusNumber4640	LocusNumber4640	LocusNumber4640	LocusNumber4640	LocusNumber4640	LocusNumber4640	LocusNumber4640	LocusNumber4640	LocusNumber4640	LocusNumber4640	LocusNumber4640	LocusNumber4642	LocusNumber4642	LocusNumber4642	LocusNumber4642	LocusNumber4642	LocusNumber4642	LocusNumber4642	LocusNumber4642	LocusNumber4642	LocusNumber4642	LocusNumber4642	LocusNumber4642	LocusNumber4642	LocusNumber4674	LocusNumber4674	LocusNumber4674	LocusNumber4674	LocusNumber4674	LocusNumber4674	LocusNumber4675	LocusNumber4675	LocusNumber4675	LocusNumber4675	LocusNumber4675	LocusNumber4675	LocusNumber4675	LocusNumber4675	LocusNumber4675	LocusNumber4675	LocusNumber4675	LocusNumber4675	LocusNumber4695	LocusNumber4695	LocusNumber4695	LocusNumber4695	LocusNumber4695	LocusNumber4695	LocusNumber4695	LocusNumber4695	LocusNumber4695	LocusNumber4695	LocusNumber4695	LocusNumber4695	LocusNumber4695	LocusNumber4695	LocusNumber4695	LocusNumber4695	LocusNumber4695	LocusNumber4695	LocusNumber4695	LocusNumber4715	LocusNumber4718	LocusNumber4718	LocusNumber4718	LocusNumber4718	LocusNumber4718	LocusNumber4718	LocusNumber4718	LocusNumber4718	LocusNumber4718	LocusNumber4718	LocusNumber4718	LocusNumber4718	LocusNumber4719	LocusNumber4719	LocusNumber4719	LocusNumber4719	LocusNumber4719	LocusNumber4719	LocusNumber4719	LocusNumber4719	LocusNumber4719	LocusNumber4719	LocusNumber4719	LocusNumber4719	LocusNumber4719	LocusNumber4719	LocusNumber4719	LocusNumber4719	LocusNumber4719	LocusNumber4719	LocusNumber4719	LocusNumber4719	LocusNumber4719	LocusNumber4724	LocusNumber4724	LocusNumber4724	LocusNumber4724	LocusNumber4724	LocusNumber4724	LocusNumber4725	LocusNumber4733	LocusNumber4733	LocusNumber4733	LocusNumber4735	LocusNumber4735	LocusNumber4735	LocusNumber4735	LocusNumber4735	LocusNumber4735	LocusNumber4735	LocusNumber4735	LocusNumber4735	LocusNumber4735	LocusNumber4735	LocusNumber4735	LocusNumber4735	LocusNumber4735	LocusNumber4735	LocusNumber4741	LocusNumber4771	LocusNumber4771	LocusNumber4771	LocusNumber4771	LocusNumber4771	LocusNumber4771	LocusNumber4771	LocusNumber4771	LocusNumber4771	LocusNumber4771	LocusNumber4771	LocusNumber4771	LocusNumber4778	LocusNumber4778	LocusNumber4778	LocusNumber4778	LocusNumber4778	LocusNumber4778	LocusNumber4778	LocusNumber4778	LocusNumber4778	LocusNumber4778	LocusNumber4778	LocusNumber4778	LocusNumber4778	LocusNumber4782	LocusNumber4782	LocusNumber4782	LocusNumber4782	LocusNumber4782	LocusNumber4782	LocusNumber4782	LocusNumber4782	LocusNumber4782	LocusNumber4784	LocusNumber4784	LocusNumber4784	LocusNumber4784	LocusNumber4784	LocusNumber4784	LocusNumber4784	LocusNumber4784	LocusNumber4784	LocusNumber4786	LocusNumber4786	LocusNumber4786	LocusNumber4788	LocusNumber4788	LocusNumber4788	LocusNumber4788	LocusNumber4798	LocusNumber4798	LocusNumber4798	LocusNumber4798	LocusNumber4798	LocusNumber4798	LocusNumber4802	LocusNumber4802	LocusNumber4802	LocusNumber4802	LocusNumber4802	LocusNumber4837	LocusNumber4837	LocusNumber4837	LocusNumber4837	LocusNumber4837	LocusNumber4837	LocusNumber4837	LocusNumber4837	LocusNumber4837	LocusNumber4837	LocusNumber4837	LocusNumber4842	LocusNumber4842	LocusNumber4842	LocusNumber4842	LocusNumber4842	LocusNumber4842	LocusNumber4842	LocusNumber4842	LocusNumber4842	LocusNumber4842	LocusNumber4850	LocusNumber4850	LocusNumber4850	LocusNumber4850	LocusNumber4850	LocusNumber4850	LocusNumber4850	LocusNumber4850	LocusNumber4850	LocusNumber4850	LocusNumber4850	LocusNumber4850	LocusNumber4851	LocusNumber4858	LocusNumber4858	LocusNumber4865	LocusNumber4865	LocusNumber4865	LocusNumber4865	LocusNumber4871	LocusNumber4871	LocusNumber4871	LocusNumber4871	LocusNumber4871	LocusNumber4871	LocusNumber4871	LocusNumber4871	LocusNumber4871	LocusNumber4871	LocusNumber4871	LocusNumber4871	LocusNumber4871	LocusNumber4871	LocusNumber4871	LocusNumber4871	LocusNumber4871	LocusNumber4871	LocusNumber4871	LocusNumber4871	LocusNumber4871	LocusNumber4871	LocusNumber4871	LocusNumber4871	LocusNumber4871	LocusNumber4871	LocusNumber4871	LocusNumber4871	LocusNumber4871	LocusNumber4871	LocusNumber4875	LocusNumber4875	LocusNumber4875	LocusNumber4875	LocusNumber4875	LocusNumber4875	LocusNumber4875	LocusNumber4875	LocusNumber4875	LocusNumber4875	LocusNumber4875	LocusNumber4875	LocusNumber4890	LocusNumber4890	LocusNumber4890	LocusNumber4890	LocusNumber4890	LocusNumber4892	LocusNumber4892	LocusNumber4892	LocusNumber4892	LocusNumber4892	LocusNumber4892	LocusNumber4892	LocusNumber4907	LocusNumber4907	LocusNumber4907	LocusNumber4909	LocusNumber4909	LocusNumber4909	LocusNumber4909	LocusNumber4909	LocusNumber4920	LocusNumber4920	LocusNumber4920	LocusNumber4920	LocusNumber4920	LocusNumber4920	LocusNumber4920	LocusNumber4920	LocusNumber4920	LocusNumber4920	LocusNumber4922	LocusNumber4922	LocusNumber4922	LocusNumber4922	LocusNumber4922	LocusNumber4922	LocusNumber4922	LocusNumber4922	LocusNumber4938	LocusNumber4938	LocusNumber4939	LocusNumber4939	LocusNumber4939	LocusNumber4948	LocusNumber4948	LocusNumber4948	LocusNumber4948	LocusNumber4948	LocusNumber4948	LocusNumber4948	LocusNumber4948	LocusNumber4948	LocusNumber4948	LocusNumber4948	LocusNumber4949	LocusNumber4949	LocusNumber4949	LocusNumber4949	LocusNumber4949	LocusNumber4949	LocusNumber4949	LocusNumber4949	LocusNumber4954	LocusNumber4954	LocusNumber4954	LocusNumber4954	LocusNumber4954	LocusNumber4954	LocusNumber4954	LocusNumber4958	LocusNumber4958	LocusNumber4958	LocusNumber4958	LocusNumber4958	LocusNumber4958	LocusNumber4958	LocusNumber4958	LocusNumber4958	LocusNumber4979	LocusNumber4979	LocusNumber4979	LocusNumber4979	LocusNumber4979	LocusNumber4979	LocusNumber4979	LocusNumber4979	LocusNumber4979	LocusNumber4979	LocusNumber4979	LocusNumber4979	LocusNumber4979	LocusNumber4979	LocusNumber4979	LocusNumber4992	LocusNumber4992	LocusNumber5001	LocusNumber5001	LocusNumber5001	LocusNumber5001	LocusNumber5001	LocusNumber5001	LocusNumber5001	LocusNumber5001	LocusNumber5001	LocusNumber5001	LocusNumber5001	LocusNumber5001	LocusNumber5001	LocusNumber5001	LocusNumber5001	LocusNumber5001	LocusNumber5003	LocusNumber5003	LocusNumber5003	LocusNumber5003	LocusNumber5011	LocusNumber5021	LocusNumber5026	LocusNumber5026	LocusNumber5026	LocusNumber5026	LocusNumber5026	LocusNumber5026	LocusNumber5026	LocusNumber5026	LocusNumber5027	LocusNumber5027	LocusNumber5042	LocusNumber5042	LocusNumber5042	LocusNumber5042	LocusNumber5042	LocusNumber5042	LocusNumber5042	LocusNumber5047	LocusNumber5047	LocusNumber5047	LocusNumber5047	LocusNumber5053	LocusNumber5053	LocusNumber5053	LocusNumber5053	LocusNumber5053	LocusNumber5053	LocusNumber5053	LocusNumber5053	LocusNumber5053	LocusNumber5070	LocusNumber5070	LocusNumber5077	LocusNumber5077	LocusNumber5077	LocusNumber5077	LocusNumber5093	LocusNumber5093	LocusNumber5093	LocusNumber5098	LocusNumber5098	LocusNumber5098	LocusNumber5098	LocusNumber5098	LocusNumber5098	LocusNumber5098	LocusNumber5106	LocusNumber5106	LocusNumber5116	LocusNumber5116	LocusNumber5116	LocusNumber5116	LocusNumber5116	LocusNumber5116	LocusNumber5116	LocusNumber5116	LocusNumber5116	LocusNumber5116	LocusNumber5116	LocusNumber5116	LocusNumber5116	LocusNumber5117	LocusNumber5117	LocusNumber5117	LocusNumber5117	LocusNumber5117	LocusNumber5117	LocusNumber5117	LocusNumber5117	LocusNumber5117	LocusNumber5117	LocusNumber5128	LocusNumber5128	LocusNumber5128	LocusNumber5128	LocusNumber5128	LocusNumber5128	LocusNumber5128	LocusNumber5128	LocusNumber5128	LocusNumber5128	LocusNumber5128	LocusNumber5132	LocusNumber5132	LocusNumber5132	LocusNumber5132	LocusNumber5132	LocusNumber5132	LocusNumber5132	LocusNumber5132	LocusNumber5132	LocusNumber5132	LocusNumber5132	LocusNumber5132	LocusNumber5145	LocusNumber5145	LocusNumber5145	LocusNumber5153	LocusNumber5153	LocusNumber5153	LocusNumber5153	LocusNumber5153	LocusNumber5153	LocusNumber5160	LocusNumber5160	LocusNumber5160	LocusNumber5160	LocusNumber5160	LocusNumber5160	LocusNumber5160	LocusNumber5160	LocusNumber5160	LocusNumber5160	LocusNumber5160	LocusNumber5160	LocusNumber5160	LocusNumber5160	LocusNumber5160	LocusNumber5160	LocusNumber5166	LocusNumber5166	LocusNumber5166	LocusNumber5166	LocusNumber5166	LocusNumber5166	LocusNumber5166	LocusNumber5166	LocusNumber5166	LocusNumber5166	LocusNumber5166	LocusNumber5166	LocusNumber5166	LocusNumber5166	LocusNumber5166	LocusNumber5166	LocusNumber5179	LocusNumber5193	LocusNumber5193	LocusNumber5193	LocusNumber5205	LocusNumber5248	LocusNumber5248	LocusNumber5248	LocusNumber5248	LocusNumber5248	LocusNumber5248	LocusNumber5248	LocusNumber5248	LocusNumber5248	LocusNumber5248	LocusNumber5248	LocusNumber5257	LocusNumber5257	LocusNumber5257	LocusNumber5257	LocusNumber5257	LocusNumber5264	LocusNumber5264	LocusNumber5264	LocusNumber5264	LocusNumber5264	LocusNumber5264	LocusNumber5264	LocusNumber5264	LocusNumber5264	LocusNumber5278	LocusNumber5278	LocusNumber5278	LocusNumber5278	LocusNumber5278	LocusNumber5283	LocusNumber5283	LocusNumber5283	LocusNumber5283	LocusNumber5283	LocusNumber5283	LocusNumber5283	LocusNumber5283	LocusNumber5283	LocusNumber5283	LocusNumber5298	LocusNumber5298	LocusNumber5298	LocusNumber5298	LocusNumber5298	LocusNumber5298	LocusNumber5298	LocusNumber5298	LocusNumber5298	LocusNumber5298	LocusNumber5298	LocusNumber5298	LocusNumber5298	LocusNumber5298	LocusNumber5298	LocusNumber5298	LocusNumber5298	LocusNumber5299	LocusNumber5299	LocusNumber5299	LocusNumber5299	LocusNumber5299	LocusNumber5299	LocusNumber5309	LocusNumber5349	LocusNumber5349	LocusNumber5349	LocusNumber5349	LocusNumber5349	LocusNumber5356	LocusNumber5356	LocusNumber5356	LocusNumber5356	LocusNumber5368	LocusNumber5368	LocusNumber5368	LocusNumber5368	LocusNumber5368	LocusNumber5368	LocusNumber5368	LocusNumber5368	LocusNumber5368	LocusNumber5368	LocusNumber5368	LocusNumber5368	LocusNumber5368	LocusNumber5368	LocusNumber5386	LocusNumber5386	LocusNumber5400	LocusNumber5400	LocusNumber5400	LocusNumber5400	LocusNumber5400	LocusNumber5402	LocusNumber5402	LocusNumber5402	LocusNumber5402	LocusNumber5415	LocusNumber5415	LocusNumber5415	LocusNumber5415	LocusNumber5415	LocusNumber5415	LocusNumber5415	LocusNumber5434	LocusNumber5434	LocusNumber5434	LocusNumber5434	LocusNumber5434	LocusNumber5434	LocusNumber5434	LocusNumber5434	LocusNumber5434	LocusNumber5434	LocusNumber5434	LocusNumber5436	LocusNumber5436	LocusNumber5436	LocusNumber5436	LocusNumber5436	LocusNumber5441	LocusNumber5441	LocusNumber5441	LocusNumber5441	LocusNumber5469	LocusNumber5469	LocusNumber5469	LocusNumber5469	LocusNumber5469	LocusNumber5476	LocusNumber5476	LocusNumber5476	LocusNumber5476	LocusNumber5476	LocusNumber5476	LocusNumber5480	LocusNumber5480	LocusNumber5480	LocusNumber5484	LocusNumber5487	LocusNumber5487	LocusNumber5487	LocusNumber5487	LocusNumber5487	LocusNumber5487	LocusNumber5487	LocusNumber5487	LocusNumber5487	LocusNumber5487	LocusNumber5487	LocusNumber5487	LocusNumber5487	LocusNumber5493	LocusNumber5493	LocusNumber5493	LocusNumber5493	LocusNumber5493	LocusNumber5494	LocusNumber5494	LocusNumber5494	LocusNumber5494	LocusNumber5494	LocusNumber5494	LocusNumber5494	LocusNumber5494	LocusNumber5500	LocusNumber5500	LocusNumber5500	LocusNumber5500	LocusNumber5500	LocusNumber5500	LocusNumber5514	LocusNumber5514	LocusNumber5515	LocusNumber5515	LocusNumber5543	LocusNumber5543	LocusNumber5543	LocusNumber5548	LocusNumber5548	LocusNumber5548	LocusNumber5548	LocusNumber5548	LocusNumber5548	LocusNumber5548	LocusNumber5548	LocusNumber5548	LocusNumber5548	LocusNumber5548	LocusNumber5550	LocusNumber5564	LocusNumber5564	LocusNumber5564	LocusNumber5564	LocusNumber5564	LocusNumber5584	LocusNumber5584	LocusNumber5585	LocusNumber5585	LocusNumber5585	LocusNumber5585	LocusNumber5585	LocusNumber5585	LocusNumber5585	LocusNumber5585	LocusNumber5585	LocusNumber5585	LocusNumber5585	LocusNumber5585	LocusNumber5585	LocusNumber5614	LocusNumber5614	LocusNumber5614	LocusNumber5614	LocusNumber5614	LocusNumber5616	LocusNumber5616	LocusNumber5616	LocusNumber5616	LocusNumber5616	LocusNumber5617	LocusNumber5617	LocusNumber5617	LocusNumber5617	LocusNumber5622	LocusNumber5622	LocusNumber5622	LocusNumber5622	LocusNumber5622	LocusNumber5622	LocusNumber5630	LocusNumber5630	LocusNumber5630	LocusNumber5630	LocusNumber5630	LocusNumber5641	LocusNumber5646	LocusNumber5654	LocusNumber5654	LocusNumber5654	LocusNumber5660	LocusNumber5660	LocusNumber5660	LocusNumber5660	LocusNumber5660	LocusNumber5660	LocusNumber5660	LocusNumber5660	LocusNumber5660	LocusNumber5660	LocusNumber5660	LocusNumber5670	LocusNumber5670	LocusNumber5670	LocusNumber5670	LocusNumber5670	LocusNumber5670	LocusNumber5670	LocusNumber5673	LocusNumber5673	LocusNumber5677	LocusNumber5677	LocusNumber5677	LocusNumber5677	LocusNumber5677	LocusNumber5677	LocusNumber5677	LocusNumber5683	LocusNumber5683	LocusNumber5683	LocusNumber5683	LocusNumber5683	LocusNumber5694	LocusNumber5694	LocusNumber5707	LocusNumber5707	LocusNumber5707	LocusNumber5707	LocusNumber5719	LocusNumber5719	LocusNumber5719	LocusNumber5719	LocusNumber5719	LocusNumber5719	LocusNumber5719	LocusNumber5719	LocusNumber5719	LocusNumber5722	LocusNumber5723	LocusNumber5723	LocusNumber5751	LocusNumber5751	LocusNumber5751	LocusNumber5751	LocusNumber5751	LocusNumber5751	LocusNumber5751	LocusNumber5755	LocusNumber5755	LocusNumber5755	LocusNumber5755	LocusNumber5755	LocusNumber5755	LocusNumber5755	LocusNumber5755	LocusNumber5755	LocusNumber5755	LocusNumber5755	LocusNumber5756	LocusNumber5756	LocusNumber5756	LocusNumber5765	LocusNumber5765	LocusNumber5765	LocusNumber5771	LocusNumber5771	LocusNumber5771	LocusNumber5771	LocusNumber5771	LocusNumber5771	LocusNumber5771	LocusNumber5771	LocusNumber5778	LocusNumber5778	LocusNumber5778	LocusNumber5785	LocusNumber5785	LocusNumber5785	LocusNumber5788	LocusNumber5788	LocusNumber5788	LocusNumber5788	LocusNumber5798	LocusNumber5798	LocusNumber5798	LocusNumber5798	LocusNumber5798	LocusNumber5798	LocusNumber5798	LocusNumber5798	LocusNumber5798	LocusNumber5798	LocusNumber5800	LocusNumber5800	LocusNumber5816	LocusNumber5816	LocusNumber5816	LocusNumber5816	LocusNumber5816	LocusNumber5816	LocusNumber5816	LocusNumber5816	LocusNumber5816	LocusNumber5816	LocusNumber5816	LocusNumber5816	LocusNumber5816	LocusNumber5816	LocusNumber5816	LocusNumber5816	LocusNumber5816	LocusNumber5816	LocusNumber5816	LocusNumber5816	LocusNumber5816	LocusNumber5816	LocusNumber5816	LocusNumber5816	LocusNumber5816	LocusNumber5816	LocusNumber5816	LocusNumber5816	LocusNumber5816	LocusNumber5816	LocusNumber5827	LocusNumber5827	LocusNumber5827	LocusNumber5827	LocusNumber5827	LocusNumber5827	LocusNumber5827	LocusNumber5835	LocusNumber5835	LocusNumber5835	LocusNumber5835	LocusNumber5845	LocusNumber5868	LocusNumber5868	LocusNumber5868	LocusNumber5868	LocusNumber5868	LocusNumber5868	LocusNumber5868	LocusNumber5868	LocusNumber5868	LocusNumber5868	LocusNumber5873	LocusNumber5873	LocusNumber5873	LocusNumber5873	LocusNumber5873	LocusNumber5873	LocusNumber5873	LocusNumber5873	LocusNumber5873	LocusNumber5873	LocusNumber5884	LocusNumber5884	LocusNumber5884	LocusNumber5884	LocusNumber5884	LocusNumber5884	LocusNumber5884	LocusNumber5884	LocusNumber5884	LocusNumber5884	LocusNumber5884	LocusNumber5884	LocusNumber5884	LocusNumber5884	LocusNumber5893	LocusNumber5893	LocusNumber5952	LocusNumber5952	LocusNumber5952	LocusNumber5952	LocusNumber5952	LocusNumber5952	LocusNumber5952	LocusNumber5952	LocusNumber5952	LocusNumber5952	LocusNumber5952	LocusNumber5952	LocusNumber5952	LocusNumber5952	LocusNumber5952	LocusNumber5952	LocusNumber5952	LocusNumber5952	LocusNumber5952	LocusNumber5952	LocusNumber5952	LocusNumber5952	LocusNumber5962	LocusNumber5962	LocusNumber5962	LocusNumber5971	LocusNumber5971	LocusNumber5971	LocusNumber5971	LocusNumber5971	LocusNumber5971	LocusNumber5971	LocusNumber5980	LocusNumber5980	LocusNumber5980	LocusNumber5980	LocusNumber5980	LocusNumber5980	LocusNumber5980	LocusNumber5980	LocusNumber5980	LocusNumber5980	LocusNumber5980	LocusNumber5980	LocusNumber5980	LocusNumber5980	LocusNumber5983	LocusNumber5983	LocusNumber5983	LocusNumber5983	LocusNumber5983	LocusNumber5983	LocusNumber5983	LocusNumber5983	LocusNumber5983	LocusNumber5983	LocusNumber5983	LocusNumber5983	LocusNumber5983	LocusNumber5983	LocusNumber5983	LocusNumber5983	LocusNumber5983	LocusNumber5983	LocusNumber5985	LocusNumber5985	LocusNumber5985	LocusNumber5985	LocusNumber5985	LocusNumber5985	LocusNumber6002	LocusNumber6002	LocusNumber6002	LocusNumber6002	LocusNumber6002	LocusNumber6002	LocusNumber6029	LocusNumber6029	LocusNumber6029	LocusNumber6029	LocusNumber6029	LocusNumber6029	LocusNumber6029	LocusNumber6029	LocusNumber6029	LocusNumber6029	LocusNumber6029	LocusNumber6029	LocusNumber6029	LocusNumber6029	LocusNumber6029	LocusNumber6029	LocusNumber6034	LocusNumber6039	LocusNumber6045	LocusNumber6045	LocusNumber6045	LocusNumber6045	LocusNumber6045	LocusNumber6053	LocusNumber6053	LocusNumber6053	LocusNumber6053	LocusNumber6053	LocusNumber6053	LocusNumber6053	LocusNumber6053	LocusNumber6053	LocusNumber6053	LocusNumber6053	LocusNumber6053	LocusNumber6056	LocusNumber6060	LocusNumber6060	LocusNumber6060	LocusNumber6060	LocusNumber6065	LocusNumber6065	LocusNumber6072	LocusNumber6072	LocusNumber6072	LocusNumber6072	LocusNumber6072	LocusNumber6076	LocusNumber6076	LocusNumber6076	LocusNumber6076	LocusNumber6076	LocusNumber6076	LocusNumber6076	LocusNumber6076	LocusNumber6076	LocusNumber6076	LocusNumber6076	LocusNumber6076	LocusNumber6076	LocusNumber6076	LocusNumber6076	LocusNumber6076	LocusNumber6092	LocusNumber6092	LocusNumber6092	LocusNumber6092	LocusNumber6092	LocusNumber6092	LocusNumber6092	LocusNumber6092	LocusNumber6092	LocusNumber6092	LocusNumber6092	LocusNumber6092	LocusNumber6092	LocusNumber6092	LocusNumber6099	LocusNumber6099	LocusNumber6099	LocusNumber6099	LocusNumber6099	LocusNumber6099	LocusNumber6099	LocusNumber6099	LocusNumber6099	LocusNumber6099	LocusNumber6104	LocusNumber6104	LocusNumber6104	LocusNumber6104	LocusNumber6104	LocusNumber6104	LocusNumber6104	LocusNumber6106	LocusNumber6106	LocusNumber6106	LocusNumber6106	LocusNumber6106	LocusNumber6106	LocusNumber6106	LocusNumber6106	LocusNumber6106	LocusNumber6106	LocusNumber6106	LocusNumber6106	LocusNumber6106	LocusNumber6106	LocusNumber6111	LocusNumber6117	LocusNumber6117	LocusNumber6117	LocusNumber6117	LocusNumber6136	LocusNumber6142	LocusNumber6142	LocusNumber6142	LocusNumber6142	LocusNumber6142	LocusNumber6142	LocusNumber6142	LocusNumber6142	LocusNumber6157	LocusNumber6157	LocusNumber6157	LocusNumber6157	LocusNumber6157	LocusNumber6157	LocusNumber6157	LocusNumber6157	LocusNumber6157	LocusNumber6159	LocusNumber6159	LocusNumber6159	LocusNumber6159	LocusNumber6159	LocusNumber6159	LocusNumber6159	LocusNumber6159	LocusNumber6159	LocusNumber6159	LocusNumber6159	LocusNumber6159	LocusNumber6161	LocusNumber6161	LocusNumber6169	LocusNumber6169	LocusNumber6173	LocusNumber6173	LocusNumber6173	LocusNumber6173	LocusNumber6173	LocusNumber6174	LocusNumber6174	LocusNumber6174	LocusNumber6174	LocusNumber6174	LocusNumber6174	LocusNumber6174	LocusNumber6174	LocusNumber6174	LocusNumber6174	LocusNumber6174	LocusNumber6174	LocusNumber6174	LocusNumber6174	LocusNumber6174	LocusNumber6174	LocusNumber6175	LocusNumber6175	LocusNumber6175	LocusNumber6175	LocusNumber6175	LocusNumber6175	LocusNumber6175	LocusNumber6175	LocusNumber6175	LocusNumber6203	LocusNumber6203	LocusNumber6203	LocusNumber6203	LocusNumber6203	LocusNumber6203	LocusNumber6203	LocusNumber6203	LocusNumber6203	LocusNumber6214	LocusNumber6235	LocusNumber6235	LocusNumber6235	LocusNumber6235	LocusNumber6235	LocusNumber6255	LocusNumber6255	LocusNumber6255	LocusNumber6255	LocusNumber6255	LocusNumber6261	LocusNumber6261	LocusNumber6261	LocusNumber6261	LocusNumber6261	LocusNumber6261	LocusNumber6264	LocusNumber6264	LocusNumber6264	LocusNumber6264	LocusNumber6264	LocusNumber6264	LocusNumber6264	LocusNumber6264	LocusNumber6264	LocusNumber6264	LocusNumber6264	LocusNumber6267	LocusNumber6267	LocusNumber6267	LocusNumber6267	LocusNumber6270	LocusNumber6270	LocusNumber6270	LocusNumber6270	LocusNumber6270	LocusNumber6270	LocusNumber6270	LocusNumber6270	LocusNumber6270	LocusNumber6270	LocusNumber6270	LocusNumber6270	LocusNumber6285	LocusNumber6285	LocusNumber6285	LocusNumber6285	LocusNumber6285	LocusNumber6301	LocusNumber6301	LocusNumber6301	LocusNumber6301	LocusNumber6313	LocusNumber6313	LocusNumber6313	LocusNumber6321	LocusNumber6321	LocusNumber6321	LocusNumber6321	LocusNumber6321	LocusNumber6321	LocusNumber6321	LocusNumber6321	LocusNumber6331	LocusNumber6350	LocusNumber6350	LocusNumber6350	LocusNumber6350	LocusNumber6350	LocusNumber6350	LocusNumber6350	LocusNumber6350	LocusNumber6350	LocusNumber6350	LocusNumber6350	LocusNumber6351	LocusNumber6364	LocusNumber6364	LocusNumber6364	LocusNumber6364	LocusNumber6364	LocusNumber6369	LocusNumber6369	LocusNumber6369	LocusNumber6369	LocusNumber6369	LocusNumber6369	LocusNumber6369	LocusNumber6369	LocusNumber6369	LocusNumber6369	LocusNumber6369	LocusNumber6376	LocusNumber6379	LocusNumber6379	LocusNumber6379	LocusNumber6379	LocusNumber6379	LocusNumber6379	LocusNumber6379	LocusNumber6379	LocusNumber6379	LocusNumber6379	LocusNumber6379	LocusNumber6379	LocusNumber6388	LocusNumber6388	LocusNumber6393	LocusNumber6393	LocusNumber6393	LocusNumber6393	LocusNumber6393	LocusNumber6393	LocusNumber6393	LocusNumber6403	LocusNumber6403	LocusNumber6403	LocusNumber6403	LocusNumber6403	LocusNumber6403	LocusNumber6403	LocusNumber6432	LocusNumber6432	LocusNumber6432	LocusNumber6445	LocusNumber6445	LocusNumber6445	LocusNumber6450	LocusNumber6450	LocusNumber6450	LocusNumber6450	LocusNumber6450	LocusNumber6450	LocusNumber6450	LocusNumber6450	LocusNumber6450	LocusNumber6450	LocusNumber6455	LocusNumber6455	LocusNumber6455	LocusNumber6455	LocusNumber6457	LocusNumber6457	LocusNumber6472	LocusNumber6472	LocusNumber6473	LocusNumber6473	LocusNumber6473	LocusNumber6473	LocusNumber6473	LocusNumber6479	LocusNumber6479	LocusNumber6479	LocusNumber6479	LocusNumber6479	LocusNumber6479	LocusNumber6479	LocusNumber6479	LocusNumber6479	LocusNumber6479	LocusNumber6479	LocusNumber6479	LocusNumber6479	LocusNumber6479	LocusNumber6479	LocusNumber6483	LocusNumber6483	LocusNumber6483	LocusNumber6483	LocusNumber6483	LocusNumber6483	LocusNumber6487	LocusNumber6487	LocusNumber6487	LocusNumber6487	LocusNumber6487	LocusNumber6487	LocusNumber6487	LocusNumber6487	LocusNumber6487	LocusNumber6487	LocusNumber6487	LocusNumber6487	LocusNumber6487	LocusNumber6492	LocusNumber6492	LocusNumber6492	LocusNumber6492	LocusNumber6492	LocusNumber6492	LocusNumber6493	LocusNumber6493	LocusNumber6497	LocusNumber6497	LocusNumber6503	LocusNumber6503	LocusNumber6503	LocusNumber6503	LocusNumber6503	LocusNumber6503	LocusNumber6503	LocusNumber6503	LocusNumber6503	LocusNumber6503	LocusNumber6503	LocusNumber6503	LocusNumber6503	LocusNumber6503	LocusNumber6503	LocusNumber6503	LocusNumber6511	LocusNumber6511	LocusNumber6511	LocusNumber6511	LocusNumber6511	LocusNumber6511	LocusNumber6511	LocusNumber6511	LocusNumber6513	LocusNumber6514	LocusNumber6514	LocusNumber6514	LocusNumber6514	LocusNumber6514	LocusNumber6514	LocusNumber6514	LocusNumber6514	LocusNumber6514	LocusNumber6515	LocusNumber6515	LocusNumber6515	LocusNumber6515	LocusNumber6515	LocusNumber6515	LocusNumber6519	LocusNumber6519	LocusNumber6519	LocusNumber6519	LocusNumber6543	LocusNumber6543	LocusNumber6566	LocusNumber6566	LocusNumber6566	LocusNumber6566	LocusNumber6566	LocusNumber6566	LocusNumber6566	LocusNumber6566	LocusNumber6572	LocusNumber6572	LocusNumber6572	LocusNumber6572	LocusNumber6572	LocusNumber6572	LocusNumber6572	LocusNumber6572	LocusNumber6572	LocusNumber6572	LocusNumber6572	LocusNumber6572	LocusNumber6572	LocusNumber6580	LocusNumber6584	LocusNumber6584	LocusNumber6584	LocusNumber6584	LocusNumber6584	LocusNumber6584	LocusNumber6584	LocusNumber6584	LocusNumber6584	LocusNumber6584	LocusNumber6584	LocusNumber6584	LocusNumber6584	LocusNumber6584	LocusNumber6584	LocusNumber6584	LocusNumber6584	LocusNumber6584	LocusNumber6584	LocusNumber6584	LocusNumber6584	LocusNumber6584	LocusNumber6584	LocusNumber6584	LocusNumber6584	LocusNumber6610	LocusNumber6610	LocusNumber6638	LocusNumber6638	LocusNumber6638	LocusNumber6649	LocusNumber6663	LocusNumber6663	LocusNumber6663	LocusNumber6663	LocusNumber6681	LocusNumber6681	LocusNumber6681	LocusNumber6681	LocusNumber6681	LocusNumber6681	LocusNumber6681	LocusNumber6681	LocusNumber6681	LocusNumber6681	LocusNumber6681	LocusNumber6681	LocusNumber6681	LocusNumber6681	LocusNumber6685	LocusNumber6685	LocusNumber6685	LocusNumber6685	LocusNumber6685	LocusNumber6685	LocusNumber6685	LocusNumber6685	LocusNumber6687	LocusNumber6687	LocusNumber6687	LocusNumber6687	LocusNumber6717	LocusNumber6717	LocusNumber6717	LocusNumber6717	LocusNumber6717	LocusNumber6717	LocusNumber6717	LocusNumber6717	LocusNumber6717	LocusNumber6717	LocusNumber6718	LocusNumber6718	LocusNumber6718	LocusNumber6718	LocusNumber6718	LocusNumber6718	LocusNumber6718	LocusNumber6718	LocusNumber6718	LocusNumber6718	LocusNumber6718	LocusNumber6718	LocusNumber6718	LocusNumber6718	LocusNumber6718	LocusNumber6738	LocusNumber6738	LocusNumber6738	LocusNumber6738	LocusNumber6738	LocusNumber6738	LocusNumber6738	LocusNumber6738	LocusNumber6738	LocusNumber6738	LocusNumber6738	LocusNumber6738	LocusNumber6742	LocusNumber6742	LocusNumber6742	LocusNumber6742	LocusNumber6742	LocusNumber6742	LocusNumber6742	LocusNumber6742	LocusNumber6742	LocusNumber6742	LocusNumber6742	LocusNumber6742	LocusNumber6742	LocusNumber6742	LocusNumber6742	LocusNumber6743	LocusNumber6743	LocusNumber6743	LocusNumber6743	LocusNumber6743	LocusNumber6743	LocusNumber6743	LocusNumber6743	LocusNumber6743	LocusNumber6743	LocusNumber6743	LocusNumber6752	LocusNumber6753	LocusNumber6753	LocusNumber6753	LocusNumber6753	LocusNumber6753	LocusNumber6753	LocusNumber6753	LocusNumber6753	LocusNumber6753	LocusNumber6759	LocusNumber6759	LocusNumber6759	LocusNumber6796	LocusNumber6796	LocusNumber6796	LocusNumber6799	LocusNumber6799	LocusNumber6799	LocusNumber6799	LocusNumber6799	LocusNumber6799	LocusNumber6799	LocusNumber6799	LocusNumber6809	LocusNumber6810	LocusNumber6810	LocusNumber6810	LocusNumber6812	LocusNumber6812	LocusNumber6812	LocusNumber6812	LocusNumber6812	LocusNumber6812	LocusNumber6812	LocusNumber6812	LocusNumber6812	LocusNumber6812	LocusNumber6812	LocusNumber6812	LocusNumber6812	LocusNumber6812	LocusNumber6819	LocusNumber6819	LocusNumber6819	LocusNumber6819	LocusNumber6819	LocusNumber6819	LocusNumber6819	LocusNumber6819	LocusNumber6819	LocusNumber6819	LocusNumber6819	LocusNumber6819	LocusNumber6819	LocusNumber6819	LocusNumber6819	LocusNumber6819	LocusNumber6819	LocusNumber6820	LocusNumber6820	LocusNumber6820	LocusNumber6820	LocusNumber6820	LocusNumber6820	LocusNumber6820	LocusNumber6820	LocusNumber6820	LocusNumber6820	LocusNumber6820	LocusNumber6820	LocusNumber6820	LocusNumber6820	LocusNumber6820	LocusNumber6820	LocusNumber6840	LocusNumber6840	LocusNumber6840	LocusNumber6840	LocusNumber6840	LocusNumber6840	LocusNumber6840	LocusNumber6840	LocusNumber6840	LocusNumber6840	LocusNumber6840	LocusNumber6840	LocusNumber6840	LocusNumber6840	LocusNumber6840	LocusNumber6840	LocusNumber6840	LocusNumber6840	LocusNumber6840	LocusNumber6840	LocusNumber6840	LocusNumber6840	LocusNumber6840	LocusNumber6848	LocusNumber6848	LocusNumber6848	LocusNumber6848	LocusNumber6848	LocusNumber6855	LocusNumber6859	LocusNumber6863	LocusNumber6863	LocusNumber6863	LocusNumber6863	LocusNumber6863	LocusNumber6863	LocusNumber6863	LocusNumber6863	LocusNumber6864	LocusNumber6865	LocusNumber6865	LocusNumber6865	LocusNumber6865	LocusNumber6865	LocusNumber6884	LocusNumber6884	LocusNumber6898	LocusNumber6898	LocusNumber6898	LocusNumber6898	LocusNumber6898	LocusNumber6898	LocusNumber6898	LocusNumber6898	LocusNumber6898	LocusNumber6898	LocusNumber6898	LocusNumber6898	LocusNumber6898	LocusNumber6898	LocusNumber6898	LocusNumber6898	LocusNumber6898	LocusNumber6941	LocusNumber6941	LocusNumber6941	LocusNumber6941	LocusNumber6946	LocusNumber6954	LocusNumber6954	LocusNumber6954	LocusNumber6954	LocusNumber6954	LocusNumber6954	LocusNumber6954	LocusNumber6954	LocusNumber6954	LocusNumber6954	LocusNumber6954	LocusNumber6954	LocusNumber6954	LocusNumber6961	LocusNumber6961	LocusNumber6961	LocusNumber6961	LocusNumber6961	LocusNumber6961	LocusNumber6961	LocusNumber6961	LocusNumber6968	LocusNumber6968	LocusNumber6968	LocusNumber6968	LocusNumber6968	LocusNumber6968	LocusNumber6968	LocusNumber7011	LocusNumber7011	LocusNumber7011	LocusNumber7011	LocusNumber7011	LocusNumber7011	LocusNumber7011	LocusNumber7011	LocusNumber7011	LocusNumber7011	LocusNumber7011	LocusNumber7011	LocusNumber7011	LocusNumber7011	LocusNumber7014	LocusNumber7047	LocusNumber7047	LocusNumber7047	LocusNumber7047	LocusNumber7047	LocusNumber7047	LocusNumber7047	LocusNumber7047	LocusNumber7057	LocusNumber7057	LocusNumber7057	LocusNumber7057	LocusNumber7057	LocusNumber7057	LocusNumber7057	LocusNumber7061	LocusNumber7061	LocusNumber7061	LocusNumber7061	LocusNumber7061	LocusNumber7061	LocusNumber7061	LocusNumber7069	LocusNumber7069	LocusNumber7069	LocusNumber7069	LocusNumber7069	LocusNumber7069	LocusNumber7069	LocusNumber7069	LocusNumber7069	LocusNumber7069	LocusNumber7074	LocusNumber7074	LocusNumber7074	LocusNumber7083	LocusNumber7083	LocusNumber7083	LocusNumber7083	LocusNumber7083	LocusNumber7083	LocusNumber7083	LocusNumber7083	LocusNumber7083	LocusNumber7083	LocusNumber7083	LocusNumber7088	LocusNumber7110	LocusNumber7110	LocusNumber7110	LocusNumber7110	LocusNumber7110	LocusNumber7110	LocusNumber7110	LocusNumber7110	LocusNumber7110	LocusNumber7110	LocusNumber7110	LocusNumber7110	LocusNumber7110	LocusNumber7110	LocusNumber7110	LocusNumber7110	LocusNumber7112	LocusNumber7112	LocusNumber7112	LocusNumber7112	LocusNumber7112	LocusNumber7112	LocusNumber7114	LocusNumber7114	LocusNumber7114	LocusNumber7114	LocusNumber7114	LocusNumber7114	LocusNumber7114	LocusNumber7127	LocusNumber7127	LocusNumber7135	LocusNumber7135	LocusNumber7135	LocusNumber7135	LocusNumber7135	LocusNumber7135	LocusNumber7135	LocusNumber7135	LocusNumber7135	LocusNumber7135	LocusNumber7135	LocusNumber7137	LocusNumber7137	LocusNumber7141	LocusNumber7141	LocusNumber7141	LocusNumber7141	LocusNumber7141	LocusNumber7141	LocusNumber7141	LocusNumber7141	LocusNumber7141	LocusNumber7141	LocusNumber7141	LocusNumber7141	LocusNumber7141	LocusNumber7141	LocusNumber7141	LocusNumber7142	LocusNumber7142	LocusNumber7145	LocusNumber7145	LocusNumber7145	LocusNumber7152	LocusNumber7152	LocusNumber7152	LocusNumber7152	LocusNumber7152	LocusNumber7152	LocusNumber7154	LocusNumber7234	LocusNumber7234	LocusNumber7234	LocusNumber7234	LocusNumber7234	LocusNumber7235	LocusNumber7235	LocusNumber7235	LocusNumber7235	LocusNumber7235	LocusNumber7235	LocusNumber7240	LocusNumber7240	LocusNumber7240	LocusNumber7271	LocusNumber7271	LocusNumber7294	LocusNumber7294	LocusNumber7294	LocusNumber7294	LocusNumber7294	LocusNumber7303	LocusNumber7303	LocusNumber7322	LocusNumber7347	LocusNumber7347	LocusNumber7347	LocusNumber7347	LocusNumber7347	LocusNumber7347	LocusNumber7355	LocusNumber7355	LocusNumber7355	LocusNumber7355	LocusNumber7355	LocusNumber7381	LocusNumber7381	LocusNumber7381	LocusNumber7381	LocusNumber7381	LocusNumber7381	LocusNumber7381	LocusNumber7381	LocusNumber7381	LocusNumber7381	LocusNumber7381	LocusNumber7386	LocusNumber7386	LocusNumber7386	LocusNumber7405	LocusNumber7405	LocusNumber7405	LocusNumber7405	LocusNumber7405	LocusNumber7405	LocusNumber7405	LocusNumber7405	LocusNumber7405	LocusNumber7419	LocusNumber7419	LocusNumber7419	LocusNumber7419	LocusNumber7423	LocusNumber7423	LocusNumber7423	LocusNumber7423	LocusNumber7423	LocusNumber7423	LocusNumber7423	LocusNumber7423	LocusNumber7423	LocusNumber7423	LocusNumber7423	LocusNumber7423	LocusNumber7423	LocusNumber7423	LocusNumber7423	LocusNumber7423	LocusNumber7423	LocusNumber7429	LocusNumber7429	LocusNumber7429	LocusNumber7429	LocusNumber7429	LocusNumber7463	LocusNumber7469	LocusNumber7469	LocusNumber7476	LocusNumber7476	LocusNumber7476	LocusNumber7476	LocusNumber7477	LocusNumber7477	LocusNumber7482	LocusNumber7482	LocusNumber7482	LocusNumber7482	LocusNumber7482	LocusNumber7482	LocusNumber7482	LocusNumber7482	LocusNumber7482	LocusNumber7482	LocusNumber7482	LocusNumber7486	LocusNumber7486	LocusNumber7486	LocusNumber7486	LocusNumber7486	LocusNumber7486	LocusNumber7486	LocusNumber7486	LocusNumber7486	LocusNumber7486	LocusNumber7486	LocusNumber7486	LocusNumber7498	LocusNumber7499	LocusNumber7499	LocusNumber7499	LocusNumber7499	LocusNumber7499	LocusNumber7499	LocusNumber7499	LocusNumber7500	LocusNumber7500	LocusNumber7500	LocusNumber7500	LocusNumber7513	LocusNumber7513	LocusNumber7513	LocusNumber7513	LocusNumber7513	LocusNumber7540	LocusNumber7544	LocusNumber7544	LocusNumber7544	LocusNumber7544	LocusNumber7544	LocusNumber7544	LocusNumber7549	LocusNumber7549	LocusNumber7551	LocusNumber7551	LocusNumber7551	LocusNumber7551	LocusNumber7551	LocusNumber7551	LocusNumber7551	LocusNumber7551	LocusNumber7551	LocusNumber7574	LocusNumber7574	LocusNumber7582	LocusNumber7582	LocusNumber7582	LocusNumber7582	LocusNumber7582	LocusNumber7582	LocusNumber7582	LocusNumber7584	LocusNumber7608	LocusNumber7608	LocusNumber7608	LocusNumber7619	LocusNumber7619	LocusNumber7619	LocusNumber7619	LocusNumber7619	LocusNumber7619	LocusNumber7619	LocusNumber7619	LocusNumber7619	LocusNumber7619	LocusNumber7619	LocusNumber7619	LocusNumber7624	LocusNumber7624	LocusNumber7624	LocusNumber7624	LocusNumber7624	LocusNumber7624	LocusNumber7624	LocusNumber7624	LocusNumber7624	LocusNumber7624	LocusNumber7655	LocusNumber7655	LocusNumber7655	LocusNumber7655	LocusNumber7655	LocusNumber7655	LocusNumber7655	LocusNumber7655	LocusNumber7655	LocusNumber7661	LocusNumber7661	LocusNumber7661	LocusNumber7661	LocusNumber7661	LocusNumber7661	LocusNumber7661	LocusNumber7661	LocusNumber7661	LocusNumber7661	LocusNumber7661	LocusNumber7661	LocusNumber7661	LocusNumber7661	LocusNumber7661	LocusNumber7661	LocusNumber7661	LocusNumber7661	LocusNumber7675	LocusNumber7675	LocusNumber7704	LocusNumber7704	LocusNumber7704	LocusNumber7704	LocusNumber7704	LocusNumber7704	LocusNumber7704	LocusNumber7704	LocusNumber7704	LocusNumber7704	LocusNumber7704	LocusNumber7704	LocusNumber7704	LocusNumber7716	LocusNumber7716	LocusNumber7725	LocusNumber7725	LocusNumber7727	LocusNumber7727	LocusNumber7727	LocusNumber7727	LocusNumber7752	LocusNumber7766	LocusNumber7766	LocusNumber7766	LocusNumber7766	LocusNumber7766	LocusNumber7766	LocusNumber7766	LocusNumber7766	LocusNumber7766	LocusNumber7766	LocusNumber7766	LocusNumber7766	LocusNumber7766	LocusNumber7766	LocusNumber7766	LocusNumber7766	LocusNumber7773	LocusNumber7773	LocusNumber7773	LocusNumber7773	LocusNumber7773	LocusNumber7773	LocusNumber7794	LocusNumber7794	LocusNumber7794	LocusNumber7794	LocusNumber7794	LocusNumber7794	LocusNumber7794	LocusNumber7794	LocusNumber7794	LocusNumber7798	LocusNumber7798	LocusNumber7798	LocusNumber7798	LocusNumber7798	LocusNumber7798	LocusNumber7798	LocusNumber7798	LocusNumber7798	LocusNumber7798	LocusNumber7798	LocusNumber7820	LocusNumber7820	LocusNumber7820	LocusNumber7820	LocusNumber7820	LocusNumber7820	LocusNumber7820	LocusNumber7820	LocusNumber7820	LocusNumber7820	LocusNumber7820	LocusNumber7827	LocusNumber7827	LocusNumber7827	LocusNumber7827	LocusNumber7827	LocusNumber7827	LocusNumber7827	LocusNumber7827	LocusNumber7828	LocusNumber7828	LocusNumber7828	LocusNumber7839	LocusNumber7855	LocusNumber7855	LocusNumber7855	LocusNumber7855	LocusNumber7855	LocusNumber7855	LocusNumber7855	LocusNumber7855	LocusNumber7867	LocusNumber7913	LocusNumber7913	LocusNumber7928	LocusNumber7928	LocusNumber7928	LocusNumber7929	LocusNumber7929	LocusNumber7929	LocusNumber7929	LocusNumber7929	LocusNumber7929	LocusNumber7929	LocusNumber7929	LocusNumber7929	LocusNumber7929	LocusNumber7937	LocusNumber7937	LocusNumber7937	LocusNumber7937	LocusNumber7937	LocusNumber7937	LocusNumber7937	LocusNumber7940	LocusNumber7940	LocusNumber7940	LocusNumber7940	LocusNumber7945	LocusNumber7945	LocusNumber7945	LocusNumber7945	LocusNumber7945	LocusNumber7945	LocusNumber7945	LocusNumber7945	LocusNumber7945	LocusNumber7945	LocusNumber7945	LocusNumber7945	LocusNumber7945	LocusNumber7945	LocusNumber7950	LocusNumber7950	LocusNumber7954	LocusNumber7954	LocusNumber7954	LocusNumber7954	LocusNumber7954	LocusNumber7966	LocusNumber7966	LocusNumber7966	LocusNumber8012	LocusNumber8012	LocusNumber8012	LocusNumber8012	LocusNumber8012	LocusNumber8012	LocusNumber8012	LocusNumber8012	LocusNumber8012	LocusNumber8012	LocusNumber8044	LocusNumber8050	LocusNumber8050	LocusNumber8054	LocusNumber8068	LocusNumber8068	LocusNumber8068	LocusNumber8068	LocusNumber8080	LocusNumber8080	LocusNumber8080	LocusNumber8086	LocusNumber8086	LocusNumber8089	LocusNumber8089	LocusNumber8153	LocusNumber8155	LocusNumber8155	LocusNumber8155	LocusNumber8155	LocusNumber8155	LocusNumber8155	LocusNumber8155	LocusNumber8156	LocusNumber8156	LocusNumber8156	LocusNumber8156	LocusNumber8156	LocusNumber8157	LocusNumber8164	LocusNumber8176	LocusNumber8176	LocusNumber8176	LocusNumber8176	LocusNumber8176	LocusNumber8176	LocusNumber8176	LocusNumber8176	LocusNumber8176	LocusNumber8176	LocusNumber8176	LocusNumber8179	LocusNumber8179	LocusNumber8179	LocusNumber8179	LocusNumber8179	LocusNumber8179	LocusNumber8191	LocusNumber8191	LocusNumber8191	LocusNumber8191	LocusNumber8191	LocusNumber8191	LocusNumber8191	LocusNumber8191	LocusNumber8191	LocusNumber8191	LocusNumber8191	LocusNumber8195	LocusNumber8195	LocusNumber8199	LocusNumber8199	LocusNumber8199	LocusNumber8199	LocusNumber8199	LocusNumber8210	LocusNumber8211	LocusNumber8224	LocusNumber8224	LocusNumber8224	LocusNumber8224	LocusNumber8224	LocusNumber8224	LocusNumber8224	LocusNumber8224	LocusNumber8224	LocusNumber8224	LocusNumber8224	LocusNumber8224	LocusNumber8224	LocusNumber8232	LocusNumber8233	LocusNumber8233	LocusNumber8233	LocusNumber8233	LocusNumber8233	LocusNumber8233	LocusNumber8233	LocusNumber8233	LocusNumber8233	LocusNumber8233	LocusNumber8233	LocusNumber8233	LocusNumber8233	LocusNumber8233	LocusNumber8233	LocusNumber8241	LocusNumber8241	LocusNumber8241	LocusNumber8241	LocusNumber8241	LocusNumber8241	LocusNumber8241	LocusNumber8273	LocusNumber8273	LocusNumber8273	LocusNumber8273	LocusNumber8273	LocusNumber8273	LocusNumber8273	LocusNumber8273	LocusNumber8273	LocusNumber8273	LocusNumber8277	LocusNumber8277	LocusNumber8277	LocusNumber8277	LocusNumber8279	LocusNumber8285	LocusNumber8285	LocusNumber8286	LocusNumber8286	LocusNumber8286	LocusNumber8286	LocusNumber8286	LocusNumber8286	LocusNumber8286	LocusNumber8286	LocusNumber8286	LocusNumber8286	LocusNumber8286	LocusNumber8293	LocusNumber8293	LocusNumber8317	LocusNumber8317	LocusNumber8321	LocusNumber8321	LocusNumber8383	LocusNumber8383	LocusNumber8401	LocusNumber8423	LocusNumber8423	LocusNumber8423	LocusNumber8492	LocusNumber8492	LocusNumber8492	LocusNumber8492	LocusNumber8492	LocusNumber8492	LocusNumber8492	LocusNumber8492	LocusNumber8492	LocusNumber8492	LocusNumber8492	LocusNumber8492	LocusNumber8509	LocusNumber8509	LocusNumber8512	LocusNumber8512	LocusNumber8512	LocusNumber8515	LocusNumber8515	LocusNumber8517	LocusNumber8520	LocusNumber8520	LocusNumber8520	LocusNumber8520	LocusNumber8520	LocusNumber8520	LocusNumber8520	LocusNumber8520	LocusNumber8520	LocusNumber8520	LocusNumber8540	LocusNumber8540	LocusNumber8540	LocusNumber8540	LocusNumber8540	LocusNumber8540	LocusNumber8540	LocusNumber8540	LocusNumber8544	LocusNumber8544	LocusNumber8544	LocusNumber8550	LocusNumber8550	LocusNumber8550	LocusNumber8550	LocusNumber8550	LocusNumber8550	LocusNumber8550	LocusNumber8550	LocusNumber8550	LocusNumber8550	LocusNumber8550	LocusNumber8553	LocusNumber8553	LocusNumber8553	LocusNumber8553	LocusNumber8553	LocusNumber8553	LocusNumber8553	LocusNumber8553	LocusNumber8553	LocusNumber8554	LocusNumber8554	LocusNumber8555	LocusNumber8555	LocusNumber8555	LocusNumber8555	LocusNumber8555	LocusNumber8591	LocusNumber8591	LocusNumber8591	LocusNumber8591	LocusNumber8591	LocusNumber8591	LocusNumber8591	LocusNumber8591	LocusNumber8591	LocusNumber8591	LocusNumber8591	LocusNumber8591	LocusNumber8601	LocusNumber8601	LocusNumber8601	LocusNumber8601	LocusNumber8601	LocusNumber8603	LocusNumber8603	LocusNumber8603	LocusNumber8603	LocusNumber8603	LocusNumber8625	LocusNumber8625	LocusNumber8625	LocusNumber8625	LocusNumber8625	LocusNumber8625	LocusNumber8625	LocusNumber8625	LocusNumber8626	LocusNumber8626	LocusNumber8628	LocusNumber8628	LocusNumber8628	LocusNumber8631	LocusNumber8631	LocusNumber8631	LocusNumber8631	LocusNumber8631	LocusNumber8631	LocusNumber8631	LocusNumber8631	LocusNumber8631	LocusNumber8631	LocusNumber8642	LocusNumber8642	LocusNumber8642	LocusNumber8642	LocusNumber8642	LocusNumber8642	LocusNumber8642	LocusNumber8645	LocusNumber8645	LocusNumber8645	LocusNumber8645	LocusNumber8645	LocusNumber8645	LocusNumber8645	LocusNumber8645	LocusNumber8645	LocusNumber8645	LocusNumber8647	LocusNumber8647	LocusNumber8647	LocusNumber8647	LocusNumber8647	LocusNumber8647	LocusNumber8647	LocusNumber8647	LocusNumber8647	LocusNumber8647	LocusNumber8647	LocusNumber8647	LocusNumber8647	LocusNumber8647	LocusNumber8659	LocusNumber8659	LocusNumber8659	LocusNumber8659	LocusNumber8659	LocusNumber8659	LocusNumber8659	LocusNumber8664	LocusNumber8664	LocusNumber8664	LocusNumber8664	LocusNumber8664	LocusNumber8664	LocusNumber8664	LocusNumber8664	LocusNumber8667	LocusNumber8671	LocusNumber8671	LocusNumber8671	LocusNumber8671	LocusNumber8671	LocusNumber8671	LocusNumber8671	LocusNumber8671	LocusNumber8671	LocusNumber8671	LocusNumber8671	LocusNumber8671	LocusNumber8671	LocusNumber8673	LocusNumber8673	LocusNumber8673	LocusNumber8673	LocusNumber8673	LocusNumber8673	LocusNumber8673	LocusNumber8684	LocusNumber8684	LocusNumber8684	LocusNumber8686	LocusNumber8686	LocusNumber8686	LocusNumber8686	LocusNumber8686	LocusNumber8686	LocusNumber8686	LocusNumber8686	LocusNumber8698	LocusNumber8698	LocusNumber8698	LocusNumber8698	LocusNumber8698	LocusNumber8698	LocusNumber8698	LocusNumber8698	LocusNumber8698	LocusNumber8698	LocusNumber8698	LocusNumber8698	LocusNumber8698	LocusNumber8701	LocusNumber8701	LocusNumber8701	LocusNumber8705	LocusNumber8705	LocusNumber8705	LocusNumber8705	LocusNumber8705	LocusNumber8708	LocusNumber8708	LocusNumber8708	LocusNumber8708	LocusNumber8708	LocusNumber8708	LocusNumber8708	LocusNumber8708	LocusNumber8708	LocusNumber8708	LocusNumber8708	LocusNumber8708	LocusNumber8710	LocusNumber8710	LocusNumber8710	LocusNumber8710	LocusNumber8719	LocusNumber8719	LocusNumber8719	LocusNumber8723	LocusNumber8723	LocusNumber8767	LocusNumber8767	LocusNumber8767	LocusNumber8767	LocusNumber8767	LocusNumber8767	LocusNumber8767	LocusNumber8767	LocusNumber8767	LocusNumber8768	LocusNumber8768	LocusNumber8768	LocusNumber8768	LocusNumber8768	LocusNumber8768	LocusNumber8768	LocusNumber8768	LocusNumber8768	LocusNumber8768	LocusNumber8768	LocusNumber8768	LocusNumber8768	LocusNumber8768	LocusNumber8768	LocusNumber8769	LocusNumber8771	LocusNumber8788	LocusNumber8788	LocusNumber8788	LocusNumber8788	LocusNumber8788	LocusNumber8789	LocusNumber8789	LocusNumber8789	LocusNumber8790	LocusNumber8790	LocusNumber8790	LocusNumber8790	LocusNumber8790	LocusNumber8790	LocusNumber8790	LocusNumber8790	LocusNumber8790	LocusNumber8790	LocusNumber8790	LocusNumber8790	LocusNumber8790	LocusNumber8790	LocusNumber8808	LocusNumber8808	LocusNumber8808	LocusNumber8808	LocusNumber8808	LocusNumber8808	LocusNumber8808	LocusNumber8808	LocusNumber8808	LocusNumber8808	LocusNumber8811	LocusNumber8811	LocusNumber8811	LocusNumber8811	LocusNumber8811	LocusNumber8811	LocusNumber8811	LocusNumber8840	LocusNumber8840	LocusNumber8840	LocusNumber8851	LocusNumber8851	LocusNumber8851	LocusNumber8851	LocusNumber8851	LocusNumber8858	LocusNumber8860	LocusNumber8860	LocusNumber8886	LocusNumber8886	LocusNumber8886	LocusNumber8892	LocusNumber8892	LocusNumber8908	LocusNumber8908	LocusNumber8908	LocusNumber8908	LocusNumber8908	LocusNumber8908	LocusNumber8908	LocusNumber8914	LocusNumber8914	LocusNumber8914	LocusNumber8914	LocusNumber8914	LocusNumber8914	LocusNumber8914	LocusNumber8914	LocusNumber8914	LocusNumber8914	LocusNumber8926	LocusNumber8926	LocusNumber8926	LocusNumber8926	LocusNumber8926	LocusNumber8926	LocusNumber8926	LocusNumber8927	LocusNumber8927	LocusNumber8927	LocusNumber8927	LocusNumber8927	LocusNumber8927	LocusNumber8927	LocusNumber8927	LocusNumber8927	LocusNumber8927	LocusNumber8927	LocusNumber8927	LocusNumber8927	LocusNumber8927	LocusNumber8928	LocusNumber8928	LocusNumber8955	LocusNumber8955	LocusNumber8955	LocusNumber8955	LocusNumber8956	LocusNumber8956	LocusNumber8956	LocusNumber8956	LocusNumber8956	LocusNumber8959	LocusNumber8959	LocusNumber8959	LocusNumber8959	LocusNumber8959	LocusNumber8959	LocusNumber8959	LocusNumber8960	LocusNumber8960	LocusNumber8960	LocusNumber8960	LocusNumber8960	LocusNumber8960	LocusNumber8960	LocusNumber8960	LocusNumber8960	LocusNumber8960	LocusNumber8960	LocusNumber8960	LocusNumber8960	LocusNumber8960	LocusNumber8960	LocusNumber8960	LocusNumber8960	LocusNumber8960	LocusNumber8967	LocusNumber8967	LocusNumber8967	LocusNumber8967	LocusNumber8967	LocusNumber8967	LocusNumber8967	LocusNumber8971	LocusNumber8971	LocusNumber8971	LocusNumber8971	LocusNumber8971	LocusNumber8971	LocusNumber8971	LocusNumber8971	LocusNumber8971	LocusNumber8986	LocusNumber8986	LocusNumber8986	LocusNumber8986	LocusNumber8986	LocusNumber8986	LocusNumber8986	LocusNumber8986	LocusNumber8986	LocusNumber8986	LocusNumber8986	LocusNumber8986	LocusNumber8986	LocusNumber8986	LocusNumber8986	LocusNumber8986	LocusNumber8986	LocusNumber8988	LocusNumber8988	LocusNumber8988	LocusNumber8988	LocusNumber8993	LocusNumber8993	LocusNumber8999	LocusNumber8999	LocusNumber8999	LocusNumber8999	LocusNumber8999	LocusNumber8999	LocusNumber9012	LocusNumber9012	LocusNumber9012	LocusNumber9012	LocusNumber9012	LocusNumber9012	LocusNumber9012	LocusNumber9012	LocusNumber9012	LocusNumber9012	LocusNumber9012	LocusNumber9012	LocusNumber9012	LocusNumber9012	LocusNumber9012	LocusNumber9021	LocusNumber9021	LocusNumber9022	LocusNumber9022	LocusNumber9022	LocusNumber9022	LocusNumber9022	LocusNumber9022	LocusNumber9022	LocusNumber9029	LocusNumber9029	LocusNumber9029	LocusNumber9029	LocusNumber9029	LocusNumber9029	LocusNumber9029	LocusNumber9029	LocusNumber9029	LocusNumber9029	LocusNumber9029	LocusNumber9029	LocusNumber9038	LocusNumber9038	LocusNumber9043	LocusNumber9043	LocusNumber9043	LocusNumber9043	LocusNumber9043	LocusNumber9043	LocusNumber9043	LocusNumber9043	LocusNumber9043	LocusNumber9043	LocusNumber9043	LocusNumber9043	LocusNumber9043	LocusNumber9043	LocusNumber9043	LocusNumber9043	LocusNumber9043	LocusNumber9049	LocusNumber9049	LocusNumber9049	LocusNumber9049	LocusNumber9049	LocusNumber9049	LocusNumber9049	LocusNumber9049	LocusNumber9050	LocusNumber9050	LocusNumber9050	LocusNumber9050	LocusNumber9050	LocusNumber9050	LocusNumber9050	LocusNumber9072	LocusNumber9072	LocusNumber9072	LocusNumber9072	LocusNumber9072	LocusNumber9072	LocusNumber9073	LocusNumber9074	LocusNumber9074	LocusNumber9074	LocusNumber9074	LocusNumber9074	LocusNumber9074	LocusNumber9077	LocusNumber9077	LocusNumber9082	LocusNumber9082	LocusNumber9082	LocusNumber9082	LocusNumber9096	LocusNumber9102	LocusNumber9102	LocusNumber9102	LocusNumber9102	LocusNumber9102	LocusNumber9102	LocusNumber9102	LocusNumber9102	LocusNumber9102	LocusNumber9102	LocusNumber9102	LocusNumber9102	LocusNumber9102	LocusNumber9102	LocusNumber9102	LocusNumber9102	LocusNumber9109	LocusNumber9110	LocusNumber9110	LocusNumber9110	LocusNumber9110	LocusNumber9111	LocusNumber9111	LocusNumber9122	LocusNumber9122	LocusNumber9122	LocusNumber9122	LocusNumber9122	LocusNumber9122	LocusNumber9122	LocusNumber9128	LocusNumber9128	LocusNumber9128	LocusNumber9128	LocusNumber9128	LocusNumber9128	LocusNumber9128	LocusNumber9128	LocusNumber9128	LocusNumber9128	LocusNumber9128	LocusNumber9128	LocusNumber9128	LocusNumber9128	LocusNumber9128	LocusNumber9128	LocusNumber9128	LocusNumber9128	LocusNumber9128	LocusNumber9128	LocusNumber9128	LocusNumber9128	LocusNumber9128	LocusNumber9131	LocusNumber9131	LocusNumber9131	LocusNumber9131	LocusNumber9131	LocusNumber9133	LocusNumber9133	LocusNumber9133	LocusNumber9133	LocusNumber9133	LocusNumber9135	LocusNumber9147	LocusNumber9147	LocusNumber9147	LocusNumber9147	LocusNumber9147	LocusNumber9147	LocusNumber9147	LocusNumber9147	LocusNumber9168	LocusNumber9168	LocusNumber9168	LocusNumber9168	LocusNumber9168	LocusNumber9168	LocusNumber9168	LocusNumber9168	LocusNumber9168	LocusNumber9197	LocusNumber9197	LocusNumber9197	LocusNumber9199	LocusNumber9199	LocusNumber9201	LocusNumber9204	LocusNumber9204	LocusNumber9204	LocusNumber9204	LocusNumber9223	LocusNumber9223	LocusNumber9223	LocusNumber9223	LocusNumber9223	LocusNumber9223	LocusNumber9223	LocusNumber9223	LocusNumber9239	LocusNumber9239	LocusNumber9241	LocusNumber9241	LocusNumber9241	LocusNumber9241	LocusNumber9241	LocusNumber9241	LocusNumber9241	LocusNumber9241	LocusNumber9250	LocusNumber9250	LocusNumber9250	LocusNumber9250	LocusNumber9262	LocusNumber9264	LocusNumber9264	LocusNumber9264	LocusNumber9277	LocusNumber9291	LocusNumber9291	LocusNumber9291	LocusNumber9291	LocusNumber9291	LocusNumber9297	LocusNumber9301	LocusNumber9301	LocusNumber9301	LocusNumber9301	LocusNumber9301	LocusNumber9301	LocusNumber9310	LocusNumber9340	LocusNumber9340	LocusNumber9340	LocusNumber9340	LocusNumber9340	LocusNumber9340	LocusNumber9340	LocusNumber9340	LocusNumber9340	LocusNumber9344	LocusNumber9344	LocusNumber9344	LocusNumber9344	LocusNumber9344	LocusNumber9344	LocusNumber9344	LocusNumber9344	LocusNumber9345	LocusNumber9345	LocusNumber9345	LocusNumber9345	LocusNumber9345	LocusNumber9345	LocusNumber9345	LocusNumber9345	LocusNumber9345	LocusNumber9345	LocusNumber9352	LocusNumber9352	LocusNumber9352	LocusNumber9352	LocusNumber9352	LocusNumber9360	LocusNumber9394	LocusNumber9404	LocusNumber9404	LocusNumber9404	LocusNumber9404	LocusNumber9404	LocusNumber9404	LocusNumber9404	LocusNumber9404	LocusNumber9404	LocusNumber9404	LocusNumber9405	LocusNumber9415	LocusNumber9415	LocusNumber9415	LocusNumber9415	LocusNumber9421	LocusNumber9421	LocusNumber9421	LocusNumber9421	LocusNumber9421	LocusNumber9421	LocusNumber9421	LocusNumber9421	LocusNumber9428	LocusNumber9456	LocusNumber9456	LocusNumber9456	LocusNumber9456	LocusNumber9465	LocusNumber9465	LocusNumber9465	LocusNumber9465	LocusNumber9465	LocusNumber9470	LocusNumber9470	LocusNumber9470	LocusNumber9475	LocusNumber9475	LocusNumber9475	LocusNumber9475	LocusNumber9475	LocusNumber9475	LocusNumber9476	LocusNumber9476	LocusNumber9476	LocusNumber9476	LocusNumber9476	LocusNumber9476	LocusNumber9476	LocusNumber9476	LocusNumber9476	LocusNumber9476	LocusNumber9476	LocusNumber9476	LocusNumber9481	LocusNumber9481	LocusNumber9481	LocusNumber9481	LocusNumber9481	LocusNumber9481	LocusNumber9481	LocusNumber9481	LocusNumber9481	LocusNumber9482	LocusNumber9482	LocusNumber9482	LocusNumber9482	LocusNumber9482	LocusNumber9492	LocusNumber9492	LocusNumber9492	LocusNumber9492	LocusNumber9492	LocusNumber9492	LocusNumber9492	LocusNumber9492	LocusNumber9492	LocusNumber9500	LocusNumber9500	LocusNumber9500	LocusNumber9500	LocusNumber9500	LocusNumber9500	LocusNumber9500	LocusNumber9500	LocusNumber9501	LocusNumber9502	LocusNumber9502	LocusNumber9515	LocusNumber9515	LocusNumber9515	LocusNumber9515	LocusNumber9515	LocusNumber9515	LocusNumber9515	LocusNumber9515	LocusNumber9515	LocusNumber9518	LocusNumber9518	LocusNumber9534	LocusNumber9534	LocusNumber9534	LocusNumber9534	LocusNumber9534	LocusNumber9541	LocusNumber9541	LocusNumber9541	LocusNumber9541	LocusNumber9541	LocusNumber9541	LocusNumber9541	LocusNumber9541	LocusNumber9551	LocusNumber9557	LocusNumber9557	LocusNumber9557	LocusNumber9557	LocusNumber9557	LocusNumber9557	LocusNumber9560	LocusNumber9560	LocusNumber9560	LocusNumber9560	LocusNumber9560	LocusNumber9560	LocusNumber9560	LocusNumber9560	LocusNumber9560	LocusNumber9560	LocusNumber9561	LocusNumber9561	LocusNumber9561	LocusNumber9561	LocusNumber9561	LocusNumber9561	LocusNumber9562	LocusNumber9562	LocusNumber9562	LocusNumber9562	LocusNumber9562	LocusNumber9563	LocusNumber9563	LocusNumber9564	LocusNumber9564	LocusNumber9564	LocusNumber9576	LocusNumber9576	LocusNumber9576	LocusNumber9576	LocusNumber9576	LocusNumber9581	LocusNumber9581	LocusNumber9581	LocusNumber9581	LocusNumber9581	LocusNumber9581	LocusNumber9581	LocusNumber9581	LocusNumber9581	LocusNumber9581	LocusNumber9581	LocusNumber9581	LocusNumber9584	LocusNumber9584	LocusNumber9584	LocusNumber9588	LocusNumber9588	LocusNumber9588	LocusNumber9588	LocusNumber9588	LocusNumber9598	LocusNumber9598	LocusNumber9598	LocusNumber9602	LocusNumber9602	LocusNumber9602	LocusNumber9602	LocusNumber9614	LocusNumber9614	LocusNumber9615	LocusNumber9618	LocusNumber9618	LocusNumber9618	LocusNumber9618	LocusNumber9618	LocusNumber9618	LocusNumber9618	LocusNumber9618	LocusNumber9618	LocusNumber9618	LocusNumber9618	LocusNumber9624	LocusNumber9626	LocusNumber9626	LocusNumber9632	LocusNumber9632	LocusNumber9632	LocusNumber9632	LocusNumber9632	LocusNumber9632	LocusNumber9632	LocusNumber9632	LocusNumber9632	LocusNumber9632	LocusNumber9644	LocusNumber9644	LocusNumber9644	LocusNumber9644	LocusNumber9645	LocusNumber9645	LocusNumber9645	LocusNumber9645	LocusNumber9645	LocusNumber9648	LocusNumber9648	LocusNumber9648	LocusNumber9648	LocusNumber9648	LocusNumber9648	LocusNumber9648	LocusNumber9648	LocusNumber9648	LocusNumber9648	LocusNumber9648	LocusNumber9652	LocusNumber9652	LocusNumber9652	LocusNumber9652	LocusNumber9653	LocusNumber9653	LocusNumber9653	LocusNumber9653	LocusNumber9662	LocusNumber9662	LocusNumber9662	LocusNumber9662	LocusNumber9662	LocusNumber9664	LocusNumber9664	LocusNumber9664	LocusNumber9666	LocusNumber9667	LocusNumber9677	LocusNumber9680	LocusNumber9680	LocusNumber9682	LocusNumber9682	LocusNumber9682	LocusNumber9682	LocusNumber9682	LocusNumber9682	LocusNumber9682	LocusNumber9682	LocusNumber9682	LocusNumber9686	LocusNumber9697	LocusNumber9697	LocusNumber9697	LocusNumber9697	LocusNumber9697	LocusNumber9697	LocusNumber9697	LocusNumber9701	LocusNumber9701	LocusNumber9711	LocusNumber9711	LocusNumber9711	LocusNumber9711	LocusNumber9712	LocusNumber9714	LocusNumber9714	LocusNumber9714	LocusNumber9714	LocusNumber9714	LocusNumber9714	LocusNumber9714	LocusNumber9714	LocusNumber9714	LocusNumber9714	LocusNumber9726	LocusNumber9726	LocusNumber9726	LocusNumber9726	LocusNumber9727	LocusNumber9727	LocusNumber9727	LocusNumber9727	LocusNumber9727	LocusNumber9727	LocusNumber9730	LocusNumber9730	LocusNumber9730	LocusNumber9730	LocusNumber9730	LocusNumber9730	LocusNumber9730	LocusNumber9730	LocusNumber9730	LocusNumber9730	LocusNumber9730	LocusNumber9730	LocusNumber9730	LocusNumber9730	LocusNumber9730	LocusNumber9730	LocusNumber9730	LocusNumber9730	LocusNumber9733	LocusNumber9736	LocusNumber9736	LocusNumber9736	LocusNumber9736	LocusNumber9738	LocusNumber9738	LocusNumber9738	LocusNumber9739	LocusNumber9739	LocusNumber9739	LocusNumber9739	LocusNumber9739	LocusNumber9739	LocusNumber9743	LocusNumber9743	LocusNumber9743	LocusNumber9743	LocusNumber9743	LocusNumber9743	LocusNumber9743	LocusNumber9743	LocusNumber9743	LocusNumber9743	LocusNumber9746	LocusNumber9748	LocusNumber9748	LocusNumber9748	LocusNumber9748	LocusNumber9748	LocusNumber9753	LocusNumber9753	LocusNumber9753	LocusNumber9753	LocusNumber9753	LocusNumber9753	LocusNumber9753	LocusNumber9753	LocusNumber9753	LocusNumber9754	LocusNumber9754	LocusNumber9754	LocusNumber9754	LocusNumber9754	LocusNumber9754	LocusNumber9754	LocusNumber9754	LocusNumber9754	LocusNumber9754	LocusNumber9754	LocusNumber9754	LocusNumber9754	LocusNumber9754	LocusNumber9754	LocusNumber9755	LocusNumber9755	LocusNumber9755	LocusNumber9755	LocusNumber9818	LocusNumber9821	LocusNumber9821	LocusNumber9821	LocusNumber9821	LocusNumber9821	LocusNumber9821	LocusNumber9821	LocusNumber9821	LocusNumber9836	LocusNumber9836	LocusNumber9844	LocusNumber9844	LocusNumber9844	LocusNumber9844	LocusNumber9850	LocusNumber9850	LocusNumber9850	LocusNumber9850	LocusNumber9850	LocusNumber9850	LocusNumber9850	LocusNumber9850	LocusNumber9850	LocusNumber9850	LocusNumber9850	LocusNumber9850	LocusNumber9850	LocusNumber9850	LocusNumber9854	LocusNumber9859	LocusNumber9859	LocusNumber9859	LocusNumber9859	LocusNumber9859	LocusNumber9861	LocusNumber9861	LocusNumber9861	LocusNumber9861	LocusNumber9866	LocusNumber9866	LocusNumber9866	LocusNumber9866	LocusNumber9866	LocusNumber9866	LocusNumber9866	LocusNumber9866	LocusNumber9866	LocusNumber9866	LocusNumber9866	LocusNumber9866	LocusNumber9866	LocusNumber9866	LocusNumber9866	LocusNumber9866	LocusNumber9866	LocusNumber9871	LocusNumber9871	LocusNumber9874	LocusNumber9874	LocusNumber9874	LocusNumber9874	LocusNumber9874	LocusNumber9874	LocusNumber9874	LocusNumber9874	LocusNumber9874	LocusNumber9874	LocusNumber9874	LocusNumber9874	LocusNumber9874	LocusNumber9874	LocusNumber9874	LocusNumber9877	LocusNumber9877	LocusNumber9877	LocusNumber9877	LocusNumber9877	LocusNumber9877	LocusNumber9877	LocusNumber9877	LocusNumber9877	LocusNumber9877	LocusNumber9877	LocusNumber9877	LocusNumber9878	LocusNumber9878	LocusNumber9878	LocusNumber9878	LocusNumber9878	LocusNumber9878	LocusNumber9900	LocusNumber9900	LocusNumber9900	LocusNumber9900	LocusNumber9900	LocusNumber9900	LocusNumber9913	LocusNumber9913	LocusNumber9913	LocusNumber9913	LocusNumber9913	LocusNumber9913	LocusNumber9934	LocusNumber9934	LocusNumber9954	LocusNumber9954	LocusNumber9954	LocusNumber9954	LocusNumber9954	LocusNumber9954	LocusNumber9954	LocusNumber9954	LocusNumber9954	LocusNumber9954	LocusNumber9954	LocusNumber9954	LocusNumber9954	LocusNumber9954	LocusNumber9954	LocusNumber9954	LocusNumber9954	LocusNumber9954	LocusNumber9958	LocusNumber9958	LocusNumber9958	LocusNumber9958	LocusNumber9958	LocusNumber9958	LocusNumber9973	LocusNumber9973	LocusNumber9973	LocusNumber9973	LocusNumber9991	LocusNumber9991	LocusNumber9991	LocusNumber9991	LocusNumber9991	LocusNumber9991	LocusNumber9991	LocusNumber9991	LocusNumber9991	LocusNumber9991	LocusNumber9991	LocusNumber9995	LocusNumber10000	LocusNumber10000	LocusNumber10000	LocusNumber10000	LocusNumber10000	LocusNumber10000	LocusNumber10000	LocusNumber10000	LocusNumber10001	LocusNumber10001	LocusNumber10001	LocusNumber10001	LocusNumber10001	LocusNumber10001	LocusNumber10001	LocusNumber10001	LocusNumber10001	LocusNumber10001	LocusNumber10001	LocusNumber10001	LocusNumber10001	LocusNumber10001	LocusNumber10002	LocusNumber10002	LocusNumber10002	LocusNumber10002	LocusNumber10002	LocusNumber10002	LocusNumber10002	LocusNumber10002	LocusNumber10002	LocusNumber10002	LocusNumber10002	LocusNumber10002	LocusNumber10002	LocusNumber10002	LocusNumber10012	LocusNumber10012	LocusNumber10012	LocusNumber10012	LocusNumber10012	LocusNumber10012	LocusNumber10012	LocusNumber10033	LocusNumber10033	LocusNumber10033	LocusNumber10033	LocusNumber10033	LocusNumber10033	LocusNumber10033	LocusNumber10033	LocusNumber10033	LocusNumber10033	LocusNumber10036	LocusNumber10036	LocusNumber10036	LocusNumber10038	LocusNumber10064	LocusNumber10075	LocusNumber10075	LocusNumber10075	LocusNumber10109	LocusNumber10109	LocusNumber10109	LocusNumber10109	LocusNumber10109	LocusNumber10109	LocusNumber10109	LocusNumber10109	LocusNumber10109	LocusNumber10131	LocusNumber10131	LocusNumber10132	LocusNumber10132	LocusNumber10132	LocusNumber10132	LocusNumber10132	LocusNumber10132	LocusNumber10132	LocusNumber10132	LocusNumber10137	LocusNumber10137	LocusNumber10141	LocusNumber10141	LocusNumber10141	LocusNumber10141	LocusNumber10141	LocusNumber10159	LocusNumber10159	LocusNumber10159	LocusNumber10159	LocusNumber10159	LocusNumber10159	LocusNumber10159	LocusNumber10181	LocusNumber10181	LocusNumber10181	LocusNumber10181	LocusNumber10196	LocusNumber10196	LocusNumber10196	LocusNumber10196	LocusNumber10196	LocusNumber10196	LocusNumber10196	LocusNumber10196	LocusNumber10196	LocusNumber10196	LocusNumber10196	LocusNumber10196	LocusNumber10196	LocusNumber10196	LocusNumber10200	LocusNumber10200	LocusNumber10200	LocusNumber10200	LocusNumber10200	LocusNumber10200	LocusNumber10200	LocusNumber10200	LocusNumber10200	LocusNumber10200	LocusNumber10212	LocusNumber10212	LocusNumber10212	LocusNumber10212	LocusNumber10212	LocusNumber10212	LocusNumber10218	LocusNumber10218	LocusNumber10218	LocusNumber10218	LocusNumber10218	LocusNumber10218	LocusNumber10218	LocusNumber10218	LocusNumber10218	LocusNumber10218	LocusNumber10218	LocusNumber10218	LocusNumber10218	LocusNumber10218	LocusNumber10218	LocusNumber10218	LocusNumber10218	LocusNumber10218	LocusNumber10218	LocusNumber10218	LocusNumber10221	LocusNumber10221	LocusNumber10222	LocusNumber10238	LocusNumber10238	LocusNumber10238	LocusNumber10238	LocusNumber10238	LocusNumber10238	LocusNumber10238	LocusNumber10241	LocusNumber10241	LocusNumber10243	LocusNumber10243	LocusNumber10243	LocusNumber10263	LocusNumber10263	LocusNumber10263	LocusNumber10263	LocusNumber10263	LocusNumber10263	LocusNumber10263	LocusNumber10263	LocusNumber10263	LocusNumber10263	LocusNumber10263	LocusNumber10263	LocusNumber10263	LocusNumber10263	LocusNumber10269	LocusNumber10269	LocusNumber10269	LocusNumber10275	LocusNumber10275	LocusNumber10275	LocusNumber10275	LocusNumber10275	LocusNumber10275	LocusNumber10275	LocusNumber10275	LocusNumber10275	LocusNumber10275	LocusNumber10275	LocusNumber10283	LocusNumber10283	LocusNumber10284	LocusNumber10284	LocusNumber10284	LocusNumber10284	LocusNumber10284	LocusNumber10284	LocusNumber10284	LocusNumber10284	LocusNumber10284	LocusNumber10284	LocusNumber10284	LocusNumber10284	LocusNumber10286	LocusNumber10286	LocusNumber10289	LocusNumber10289	LocusNumber10289	LocusNumber10289	LocusNumber10289	LocusNumber10289	LocusNumber10289	LocusNumber10289	LocusNumber10289	LocusNumber10305	LocusNumber10305	LocusNumber10310	LocusNumber10319	LocusNumber10319	LocusNumber10319	LocusNumber10319	LocusNumber10319	LocusNumber10319	LocusNumber10319	LocusNumber10319	LocusNumber10319	LocusNumber10319	LocusNumber10319	LocusNumber10323	LocusNumber10323	LocusNumber10323	LocusNumber10323	LocusNumber10323	LocusNumber10323	LocusNumber10323	LocusNumber10323	LocusNumber10323	LocusNumber10323	LocusNumber10323	LocusNumber10323	LocusNumber10323	LocusNumber10323	LocusNumber10323	LocusNumber10323	LocusNumber10323	LocusNumber10323	LocusNumber10337	LocusNumber10360	LocusNumber10392	LocusNumber10392	LocusNumber10392	LocusNumber10392	LocusNumber10392	LocusNumber10392	LocusNumber10394	LocusNumber10394	LocusNumber10408	LocusNumber10408	LocusNumber10412	LocusNumber10412	LocusNumber10412	LocusNumber10412	LocusNumber10412	LocusNumber10412	LocusNumber10412	LocusNumber10412	LocusNumber10434	LocusNumber10434	LocusNumber10434	LocusNumber10434	LocusNumber10434	LocusNumber10434	LocusNumber10434	LocusNumber10436	LocusNumber10436	LocusNumber10436	LocusNumber10441	LocusNumber10441	LocusNumber10441	LocusNumber10441	LocusNumber10443	LocusNumber10443	LocusNumber10443	LocusNumber10443	LocusNumber10443	LocusNumber10443	LocusNumber10443	LocusNumber10443	LocusNumber10443	LocusNumber10443	LocusNumber10443	LocusNumber10443	LocusNumber10443	LocusNumber10443	LocusNumber10447	LocusNumber10447	LocusNumber10447	LocusNumber10447	LocusNumber10447	LocusNumber10447	LocusNumber10447	LocusNumber10447	LocusNumber10447	LocusNumber10447	LocusNumber10447	LocusNumber10447	LocusNumber10447	LocusNumber10449	LocusNumber10456	LocusNumber10456	LocusNumber10456	LocusNumber10456	LocusNumber10456	LocusNumber10456	LocusNumber10456	LocusNumber10456	LocusNumber10456	LocusNumber10456	LocusNumber10456	LocusNumber10456	LocusNumber10456	LocusNumber10456	LocusNumber10458	LocusNumber10460	LocusNumber10460	LocusNumber10460	LocusNumber10460	LocusNumber10460	LocusNumber10460	LocusNumber10460	LocusNumber10460	LocusNumber10460	LocusNumber10465	LocusNumber10465	LocusNumber10465	LocusNumber10465	LocusNumber10467	LocusNumber10470	LocusNumber10470	LocusNumber10470	LocusNumber10470	LocusNumber10470	LocusNumber10470	LocusNumber10470	LocusNumber10470	LocusNumber10470	LocusNumber10470	LocusNumber10470	LocusNumber10470	LocusNumber10472	LocusNumber10472	LocusNumber10472	LocusNumber10477	LocusNumber10477	LocusNumber10477	LocusNumber10478	LocusNumber10486	LocusNumber10490	LocusNumber10490	LocusNumber10490	LocusNumber10494	LocusNumber10504	LocusNumber10504	LocusNumber10504	LocusNumber10504	LocusNumber10504	LocusNumber10504	LocusNumber10504	LocusNumber10504	LocusNumber10504	LocusNumber10504	LocusNumber10504	LocusNumber10504	LocusNumber10504	LocusNumber10505	LocusNumber10505	LocusNumber10505	LocusNumber10505	LocusNumber10505	LocusNumber10505	LocusNumber10505	LocusNumber10505	LocusNumber10505	LocusNumber10505	LocusNumber10507	LocusNumber10507	LocusNumber10507	LocusNumber10507	LocusNumber10513	LocusNumber10520	LocusNumber10520	LocusNumber10520	LocusNumber10520	LocusNumber10520	LocusNumber10520	LocusNumber10520	LocusNumber10520	LocusNumber10520	LocusNumber10527	LocusNumber10527	LocusNumber10527	LocusNumber10527	LocusNumber10527	LocusNumber10527	LocusNumber10527	LocusNumber10527	LocusNumber10527	LocusNumber10528	LocusNumber10528	LocusNumber10544	LocusNumber10544	LocusNumber10544	LocusNumber10544	LocusNumber10544	LocusNumber10544	LocusNumber10544	LocusNumber10544	LocusNumber10544	LocusNumber10544	LocusNumber10544	LocusNumber10544	LocusNumber10544	LocusNumber10552	LocusNumber10553	LocusNumber10569	LocusNumber10569	LocusNumber10569	LocusNumber10569	LocusNumber10569	LocusNumber10569	LocusNumber10569	LocusNumber10569	LocusNumber10569	LocusNumber10569	LocusNumber10569	LocusNumber10569	LocusNumber10569	LocusNumber10572	LocusNumber10572	LocusNumber10572	LocusNumber10572	LocusNumber10572	LocusNumber10572	LocusNumber10572	LocusNumber10572	LocusNumber10572	LocusNumber10572	LocusNumber10572	LocusNumber10572	LocusNumber10572	LocusNumber10572	LocusNumber10572	LocusNumber10574	LocusNumber10574	LocusNumber10574	LocusNumber10574	LocusNumber10574	LocusNumber10574	LocusNumber10574	LocusNumber10574	LocusNumber10574	LocusNumber10574	LocusNumber10574	LocusNumber10574	LocusNumber10581	LocusNumber10581	LocusNumber10581	LocusNumber10581	LocusNumber10581	LocusNumber10581	LocusNumber10601	LocusNumber10601	LocusNumber10601	LocusNumber10601	LocusNumber10601	LocusNumber10603	LocusNumber10616	LocusNumber10616	LocusNumber10616	LocusNumber10616	LocusNumber10623	LocusNumber10623	LocusNumber10623	LocusNumber10623	LocusNumber10623	LocusNumber10623	LocusNumber10623	LocusNumber10623	LocusNumber10623	LocusNumber10623	LocusNumber10623	LocusNumber10638	LocusNumber10638	LocusNumber10638	LocusNumber10638	LocusNumber10638	LocusNumber10638	LocusNumber10638	LocusNumber10640	LocusNumber10640	LocusNumber10640	LocusNumber10661	LocusNumber10661	LocusNumber10661	LocusNumber10661	LocusNumber10661	LocusNumber10661	LocusNumber10661	LocusNumber10661	LocusNumber10662	LocusNumber10705	LocusNumber10705	LocusNumber10705	LocusNumber10712	LocusNumber10736	LocusNumber10736	LocusNumber10738	LocusNumber10738	LocusNumber10738	LocusNumber10738	LocusNumber10738	LocusNumber10738	LocusNumber10738	LocusNumber10738	LocusNumber10738	LocusNumber10738	LocusNumber10738	LocusNumber10738	LocusNumber10738	LocusNumber10738	LocusNumber10738	LocusNumber10738	LocusNumber10740	LocusNumber10740	LocusNumber10740	LocusNumber10740	LocusNumber10740	LocusNumber10740	LocusNumber10740	LocusNumber10740	LocusNumber10740	LocusNumber10740	LocusNumber10744	LocusNumber10760	LocusNumber10760	LocusNumber10760	LocusNumber10760	LocusNumber10760	LocusNumber10760	LocusNumber10760	LocusNumber10773	LocusNumber10773	LocusNumber10775	LocusNumber10775	LocusNumber10775	LocusNumber10775	LocusNumber10775	LocusNumber10803	LocusNumber10803	LocusNumber10803	LocusNumber10803	LocusNumber10803	LocusNumber10803	LocusNumber10803	LocusNumber10803	LocusNumber10803	LocusNumber10803	LocusNumber10813	LocusNumber10814	LocusNumber10814	LocusNumber10814	LocusNumber10814	LocusNumber10814	LocusNumber10814	LocusNumber10814	LocusNumber10814	LocusNumber10814	LocusNumber10814	LocusNumber10814	LocusNumber10814	LocusNumber10828	LocusNumber10830	LocusNumber10830	LocusNumber10830	LocusNumber10830	LocusNumber10830	LocusNumber10830	LocusNumber10830	LocusNumber10830	LocusNumber10830	LocusNumber10830	LocusNumber10830	LocusNumber10830	LocusNumber10830	LocusNumber10830	LocusNumber10840	LocusNumber10862	LocusNumber10862	LocusNumber10862	LocusNumber10862	LocusNumber10862	LocusNumber10862	LocusNumber10862	LocusNumber10902	LocusNumber10902	LocusNumber10902	LocusNumber10902	LocusNumber10902	LocusNumber10902	LocusNumber10902	LocusNumber10910	LocusNumber10910	LocusNumber10910	LocusNumber10910	LocusNumber10910	LocusNumber10910	LocusNumber10910	LocusNumber10910	LocusNumber10910	LocusNumber10920	LocusNumber10920	LocusNumber10920	LocusNumber10921	LocusNumber10921	LocusNumber10921	LocusNumber10921	LocusNumber10921	LocusNumber10942	LocusNumber10942	LocusNumber10942	LocusNumber10942	LocusNumber10942	LocusNumber10942	LocusNumber10942	LocusNumber10947	LocusNumber10947	LocusNumber10948	LocusNumber10948	LocusNumber10948	LocusNumber10948	LocusNumber10948	LocusNumber10948	LocusNumber10953	LocusNumber10953	LocusNumber10953	LocusNumber10953	LocusNumber10953	LocusNumber10953	LocusNumber10953	LocusNumber10953	LocusNumber10953	LocusNumber10953	LocusNumber10953	LocusNumber10972	LocusNumber10972	LocusNumber10972	LocusNumber10996	LocusNumber10996	LocusNumber10996	LocusNumber10996	LocusNumber10996	LocusNumber10996	LocusNumber10996	LocusNumber10996	LocusNumber11004	LocusNumber11004	LocusNumber11004	LocusNumber11004	LocusNumber11004	LocusNumber11004	LocusNumber11004	LocusNumber11004	LocusNumber11004	LocusNumber11004	LocusNumber11004	LocusNumber11004	LocusNumber11004	LocusNumber11004	LocusNumber11017	LocusNumber11017	LocusNumber11017	LocusNumber11017	LocusNumber11017	LocusNumber11017	LocusNumber11017	LocusNumber11017	LocusNumber11017	LocusNumber11021	LocusNumber11021	LocusNumber11021	LocusNumber11021	LocusNumber11021	LocusNumber11021	LocusNumber11021	LocusNumber11021	LocusNumber11029	LocusNumber11029	LocusNumber11051	LocusNumber11051	LocusNumber11051	LocusNumber11051	LocusNumber11051	LocusNumber11051	LocusNumber11051	LocusNumber11051	LocusNumber11051	LocusNumber11064	LocusNumber11064	LocusNumber11064	LocusNumber11064	LocusNumber11064	LocusNumber11064	LocusNumber11068	LocusNumber11068	LocusNumber11071	LocusNumber11071	LocusNumber11071	LocusNumber11071	LocusNumber11071	LocusNumber11071	LocusNumber11071	LocusNumber11072	LocusNumber11072	LocusNumber11072	LocusNumber11072	LocusNumber11072	LocusNumber11072	LocusNumber11072	LocusNumber11072	LocusNumber11072	LocusNumber11072	LocusNumber11072	LocusNumber11072	LocusNumber11072	LocusNumber11072	LocusNumber11074	LocusNumber11074	LocusNumber11074	LocusNumber11074	LocusNumber11074	LocusNumber11074	LocusNumber11074	LocusNumber11074	LocusNumber11074	LocusNumber11079	LocusNumber11079	LocusNumber11079	LocusNumber11093	LocusNumber11093	LocusNumber11093	LocusNumber11093	LocusNumber11093	LocusNumber11093	LocusNumber11093	LocusNumber11093	LocusNumber11093	LocusNumber11093	LocusNumber11093	LocusNumber11093	LocusNumber11093	LocusNumber11105	LocusNumber11105	LocusNumber11106	LocusNumber11106	LocusNumber11106	LocusNumber11106	LocusNumber11106	LocusNumber11106	LocusNumber11106	LocusNumber11106	LocusNumber11106	LocusNumber11106	LocusNumber11106	LocusNumber11106	LocusNumber11106	LocusNumber11106	LocusNumber11106	LocusNumber11106	LocusNumber11106	LocusNumber11106	LocusNumber11106	LocusNumber11106	LocusNumber11106	LocusNumber11109	LocusNumber11109	LocusNumber11109	LocusNumber11109	LocusNumber11115	LocusNumber11115	LocusNumber11115	LocusNumber11115	LocusNumber11115	LocusNumber11115	LocusNumber11115	LocusNumber11115	LocusNumber11115	LocusNumber11115	LocusNumber11115	LocusNumber11115	LocusNumber11115	LocusNumber11115	LocusNumber11115	LocusNumber11115	LocusNumber11115	LocusNumber11115	LocusNumber11115	LocusNumber11115	LocusNumber11117	LocusNumber11127	LocusNumber11131	LocusNumber11137	LocusNumber11137	LocusNumber11137	LocusNumber11137	LocusNumber11137	LocusNumber11137	LocusNumber11137	LocusNumber11137	LocusNumber11137	LocusNumber11137	LocusNumber11137	LocusNumber11137	LocusNumber11137	LocusNumber11144	LocusNumber11144	LocusNumber11161	LocusNumber11161	LocusNumber11170	LocusNumber11170	LocusNumber11170	LocusNumber11170	LocusNumber11170	LocusNumber11170	LocusNumber11170	LocusNumber11170	LocusNumber11170	LocusNumber11170	LocusNumber11190	LocusNumber11190	LocusNumber11190	LocusNumber11190	LocusNumber11190	LocusNumber11190	LocusNumber11190	LocusNumber11203	LocusNumber11203	LocusNumber11203	LocusNumber11203	LocusNumber11203	LocusNumber11203	LocusNumber11208	LocusNumber11208	LocusNumber11208	LocusNumber11208	LocusNumber11208	LocusNumber11208	LocusNumber11208	LocusNumber11208	LocusNumber11208	LocusNumber11208	LocusNumber11208	LocusNumber11208	LocusNumber11233	LocusNumber11233	LocusNumber11246	LocusNumber11265	LocusNumber11265	LocusNumber11265	LocusNumber11265	LocusNumber11265	LocusNumber11265	LocusNumber11265	LocusNumber11265	LocusNumber11265	LocusNumber11265	LocusNumber11265	LocusNumber11271	LocusNumber11271	LocusNumber11271	LocusNumber11271	LocusNumber11271	LocusNumber11271	LocusNumber11271	LocusNumber11271	LocusNumber11273	LocusNumber11273	LocusNumber11273	LocusNumber11273	LocusNumber11273	LocusNumber11273	LocusNumber11273	LocusNumber11273	LocusNumber11273	LocusNumber11273	LocusNumber11279	LocusNumber11279	LocusNumber11279	LocusNumber11279	LocusNumber11279	LocusNumber11280	LocusNumber11280	LocusNumber11280	LocusNumber11280	LocusNumber11280	LocusNumber11280	LocusNumber11280	LocusNumber11280	LocusNumber11280	LocusNumber11292	LocusNumber11292	LocusNumber11292	LocusNumber11292	LocusNumber11292	LocusNumber11292	LocusNumber11292	LocusNumber11292	LocusNumber11292	LocusNumber11292	LocusNumber11292	LocusNumber11292	LocusNumber11292	LocusNumber11308	LocusNumber11308	LocusNumber11310	LocusNumber11311	LocusNumber11344	LocusNumber11344	LocusNumber11350	LocusNumber11350	LocusNumber11350	LocusNumber11350	LocusNumber11350	LocusNumber11351	LocusNumber11351	LocusNumber11351	LocusNumber11351	LocusNumber11351	LocusNumber11351	LocusNumber11351	LocusNumber11351	LocusNumber11351	LocusNumber11351	LocusNumber11351	LocusNumber11368	LocusNumber11375	LocusNumber11375	LocusNumber11375	LocusNumber11375	LocusNumber11375	LocusNumber11375	LocusNumber11375	LocusNumber11375	LocusNumber11375	LocusNumber11375	LocusNumber11375	LocusNumber11375	LocusNumber11375	LocusNumber11375	LocusNumber11375	LocusNumber11375	LocusNumber11375	LocusNumber11382	LocusNumber11382	LocusNumber11382	LocusNumber11382	LocusNumber11382	LocusNumber11382	LocusNumber11382	LocusNumber11382	LocusNumber11382	LocusNumber11382	LocusNumber11382	LocusNumber11382	LocusNumber11384	LocusNumber11392	LocusNumber11406	LocusNumber11406	LocusNumber11406	LocusNumber11406	LocusNumber11406	LocusNumber11406	LocusNumber11406	LocusNumber11406	LocusNumber11406	LocusNumber11406	LocusNumber11406	LocusNumber11406	LocusNumber11406	LocusNumber11406	LocusNumber11406	LocusNumber11415	LocusNumber11423	LocusNumber11423	LocusNumber11424	LocusNumber11424	LocusNumber11425	LocusNumber11453	LocusNumber11453	LocusNumber11453	LocusNumber11453	LocusNumber11453	LocusNumber11453	LocusNumber11453	LocusNumber11453	LocusNumber11453	LocusNumber11453	LocusNumber11453	LocusNumber11453	LocusNumber11453	LocusNumber11453	LocusNumber11453	LocusNumber11453	LocusNumber11461	LocusNumber11461	LocusNumber11461	LocusNumber11465	LocusNumber11465	LocusNumber11465	LocusNumber11465	LocusNumber11465	LocusNumber11465	LocusNumber11465	LocusNumber11469	LocusNumber11469	LocusNumber11469	LocusNumber11469	LocusNumber11480	LocusNumber11494	LocusNumber11494	LocusNumber11494	LocusNumber11494	LocusNumber11494	LocusNumber11494	LocusNumber11494	LocusNumber11494	LocusNumber11494	LocusNumber11494	LocusNumber11494	LocusNumber11494	LocusNumber11504	LocusNumber11504	LocusNumber11504	LocusNumber11504	LocusNumber11504	LocusNumber11504	LocusNumber11504	LocusNumber11504	LocusNumber11510	LocusNumber11510	LocusNumber11510	LocusNumber11510	LocusNumber11510	LocusNumber11510	LocusNumber11517	LocusNumber11517	LocusNumber11577	LocusNumber11577	LocusNumber11577	LocusNumber11577	LocusNumber11577	LocusNumber11577	LocusNumber11577	LocusNumber11577	LocusNumber11577	LocusNumber11577	LocusNumber11577	LocusNumber11577	LocusNumber11577	LocusNumber11577	LocusNumber11577	LocusNumber11577	LocusNumber11577	LocusNumber11577	LocusNumber11577	LocusNumber11577	LocusNumber11577	LocusNumber11584	LocusNumber11585	LocusNumber11585	LocusNumber11585	LocusNumber11585	LocusNumber11595	LocusNumber11595	LocusNumber11595	LocusNumber11595	LocusNumber11595	LocusNumber11595	LocusNumber11595	LocusNumber11595	LocusNumber11595	LocusNumber11595	LocusNumber11595	LocusNumber11595	LocusNumber11595	LocusNumber11595	LocusNumber11595	LocusNumber11595	LocusNumber11631	LocusNumber11631	LocusNumber11631	LocusNumber11631	LocusNumber11631	LocusNumber11631	LocusNumber11631	LocusNumber11631	LocusNumber11631	LocusNumber11631	LocusNumber11631	LocusNumber11631	LocusNumber11631	LocusNumber11632	LocusNumber11632	LocusNumber11632	LocusNumber11632	LocusNumber11664	LocusNumber11664	LocusNumber11664	LocusNumber11664	LocusNumber11664	LocusNumber11664	LocusNumber11664	LocusNumber11664	LocusNumber11664	LocusNumber11671	LocusNumber11671	LocusNumber11671	LocusNumber11671	LocusNumber11671	LocusNumber11675	LocusNumber11677	LocusNumber11677	LocusNumber11677	LocusNumber11677	LocusNumber11677	LocusNumber11677	LocusNumber11677	LocusNumber11677	LocusNumber11677	LocusNumber11677	LocusNumber11690	LocusNumber11700	LocusNumber11700	LocusNumber11700	LocusNumber11707	LocusNumber11707	LocusNumber11707	LocusNumber11707	LocusNumber11707	LocusNumber11708	LocusNumber11708	LocusNumber11708	LocusNumber11708	LocusNumber11708	LocusNumber11708	LocusNumber11708	LocusNumber11708	LocusNumber11708	LocusNumber11708	LocusNumber11708	LocusNumber11708	LocusNumber11708	LocusNumber11708	LocusNumber11708	LocusNumber11708	LocusNumber11708	LocusNumber11710	LocusNumber11710	LocusNumber11710	LocusNumber11710	LocusNumber11710	LocusNumber11710	LocusNumber11710	LocusNumber11710	LocusNumber11711	LocusNumber11711	LocusNumber11711	LocusNumber11711	LocusNumber11711	LocusNumber11711	LocusNumber11711	LocusNumber11711	LocusNumber11711	LocusNumber11711	LocusNumber11711	LocusNumber11714	LocusNumber11760	LocusNumber11781	LocusNumber11781	LocusNumber11781	LocusNumber11781	LocusNumber11781	LocusNumber11781	LocusNumber11781	LocusNumber11784	LocusNumber11784	LocusNumber11784	LocusNumber11786	LocusNumber11786	LocusNumber11786	LocusNumber11786	LocusNumber11786	LocusNumber11786	LocusNumber11786	LocusNumber11786	LocusNumber11786	LocusNumber11786	LocusNumber11786	LocusNumber11786	LocusNumber11786	LocusNumber11786	LocusNumber11786	LocusNumber11786	LocusNumber11786	LocusNumber11786	LocusNumber11786	LocusNumber11786	LocusNumber11786	LocusNumber11786	LocusNumber11794	LocusNumber11794	LocusNumber11807	LocusNumber11817	LocusNumber11817	LocusNumber11817	LocusNumber11828	LocusNumber11828	LocusNumber11828	LocusNumber11828	LocusNumber11828	LocusNumber11850	LocusNumber11850	LocusNumber11850	LocusNumber11850	LocusNumber11850	LocusNumber11850	LocusNumber11850	LocusNumber11850	LocusNumber11850	LocusNumber11860	LocusNumber11860	LocusNumber11860	LocusNumber11860	LocusNumber11860	LocusNumber11860	LocusNumber11860	LocusNumber11872	LocusNumber11872	LocusNumber11872	LocusNumber11872	LocusNumber11872	LocusNumber11885	LocusNumber11885	LocusNumber11885	LocusNumber11887	LocusNumber11887	LocusNumber11887	LocusNumber11887	LocusNumber11887	LocusNumber11887	LocusNumber11887	LocusNumber11887	LocusNumber11887	LocusNumber11887	LocusNumber11887	LocusNumber11887	LocusNumber11887	LocusNumber11887	LocusNumber11887	LocusNumber11887	LocusNumber11887	LocusNumber11887	LocusNumber11887	LocusNumber11901	LocusNumber11901	LocusNumber11901	LocusNumber11901	LocusNumber11901	LocusNumber11914	LocusNumber11914	LocusNumber11914	LocusNumber11914	LocusNumber11914	LocusNumber11916	LocusNumber11916	LocusNumber11916	LocusNumber11916	LocusNumber11916	LocusNumber11916	LocusNumber11950	LocusNumber11950	LocusNumber11950	LocusNumber11950	LocusNumber11950	LocusNumber11950	LocusNumber11955	LocusNumber11955	LocusNumber11955	LocusNumber11955	LocusNumber11964	LocusNumber11964	LocusNumber11964	LocusNumber11964	LocusNumber11964	LocusNumber11964	LocusNumber11965	LocusNumber11975	LocusNumber11975	LocusNumber11975	LocusNumber11975	LocusNumber11975	LocusNumber11975	LocusNumber11975	LocusNumber11975	LocusNumber11975	LocusNumber11975	LocusNumber11975	LocusNumber11975	LocusNumber11979	LocusNumber11979	LocusNumber11979	LocusNumber11979	LocusNumber11979	LocusNumber11979	LocusNumber11979	LocusNumber11979	LocusNumber11979	LocusNumber11979	LocusNumber11979	LocusNumber11999	LocusNumber12018	LocusNumber12018	LocusNumber12018	LocusNumber12018	LocusNumber12018	LocusNumber12032	LocusNumber12032	LocusNumber12042	LocusNumber12063	LocusNumber12063	LocusNumber12068	LocusNumber12068	LocusNumber12068	LocusNumber12073	LocusNumber12073	LocusNumber12073	LocusNumber12073	LocusNumber12073	LocusNumber12073	LocusNumber12073	LocusNumber12073	LocusNumber12073	LocusNumber12073	LocusNumber12073	LocusNumber12073	LocusNumber12087	LocusNumber12091	LocusNumber12091	LocusNumber12091	LocusNumber12091	LocusNumber12091	LocusNumber12094	LocusNumber12094	LocusNumber12094	LocusNumber12094	LocusNumber12094	LocusNumber12094	LocusNumber12094	LocusNumber12094	LocusNumber12096	LocusNumber12103	LocusNumber12103	LocusNumber12103	LocusNumber12103	LocusNumber12103	LocusNumber12103	LocusNumber12103	LocusNumber12103	LocusNumber12103	LocusNumber12103	LocusNumber12103	LocusNumber12103	LocusNumber12116	LocusNumber12116	LocusNumber12116	LocusNumber12116	LocusNumber12116	LocusNumber12116	LocusNumber12116	LocusNumber12116	LocusNumber12129	LocusNumber12129	LocusNumber12129	LocusNumber12129	LocusNumber12129	LocusNumber12129	LocusNumber12129	LocusNumber12136	LocusNumber12136	LocusNumber12136	LocusNumber12140	LocusNumber12140	LocusNumber12160	LocusNumber12160	LocusNumber12160	LocusNumber12199	LocusNumber12199	LocusNumber12199	LocusNumber12199	LocusNumber12209	LocusNumber12209	LocusNumber12209	LocusNumber12209	LocusNumber12209	LocusNumber12219	LocusNumber12219	LocusNumber12219	LocusNumber12232	LocusNumber12232	LocusNumber12232	LocusNumber12232	LocusNumber12232	LocusNumber12232	LocusNumber12232	LocusNumber12232	LocusNumber12232	LocusNumber12232	LocusNumber12232	LocusNumber12246	LocusNumber12246	LocusNumber12246	LocusNumber12246	LocusNumber12246	LocusNumber12246	LocusNumber12246	LocusNumber12246	LocusNumber12246	LocusNumber12247	LocusNumber12247	LocusNumber12275	LocusNumber12296	LocusNumber12296	LocusNumber12296	LocusNumber12296	LocusNumber12385	LocusNumber12430	LocusNumber12430	LocusNumber12434	LocusNumber12434	LocusNumber12445	LocusNumber12445	LocusNumber12445	LocusNumber12445	LocusNumber12445	LocusNumber12445	LocusNumber12486	LocusNumber12486	LocusNumber12486	LocusNumber12486	LocusNumber12486	LocusNumber12486	LocusNumber12486	LocusNumber12486	LocusNumber12486	LocusNumber12486	LocusNumber12520	LocusNumber12520	LocusNumber12520	LocusNumber12520	LocusNumber12520	LocusNumber12520	LocusNumber12520	LocusNumber12520	LocusNumber12520	LocusNumber12525	LocusNumber12525	LocusNumber12525	LocusNumber12525	LocusNumber12525	LocusNumber12525	LocusNumber12525	LocusNumber12525	LocusNumber12525	LocusNumber12525	LocusNumber12550	LocusNumber12550	LocusNumber12550	LocusNumber12550	LocusNumber12550	LocusNumber12586	LocusNumber12604	LocusNumber12604	LocusNumber12604	LocusNumber12604	LocusNumber12604	LocusNumber12604	LocusNumber12604	LocusNumber12604	LocusNumber12604	LocusNumber12604	LocusNumber12605	LocusNumber12605	LocusNumber12605	LocusNumber12605	LocusNumber12605	LocusNumber12605	LocusNumber12605	LocusNumber12605	LocusNumber12610	LocusNumber12610	LocusNumber12610	LocusNumber12610	LocusNumber12610	LocusNumber12635	LocusNumber12635	LocusNumber12635	LocusNumber12635	LocusNumber12635	LocusNumber12637	LocusNumber12646	LocusNumber12657	LocusNumber12657	LocusNumber12657	LocusNumber12657	LocusNumber12657	LocusNumber12657	LocusNumber12657	LocusNumber12657	LocusNumber12657	LocusNumber12657	LocusNumber12657	LocusNumber12657	LocusNumber12701	LocusNumber12701	LocusNumber12701	LocusNumber12701	LocusNumber12701	LocusNumber12701	LocusNumber12701	LocusNumber12701	LocusNumber12701	LocusNumber12701	LocusNumber12708	LocusNumber12708	LocusNumber12708	LocusNumber12708	LocusNumber12708	LocusNumber12708	LocusNumber12708	LocusNumber12708	LocusNumber12708	LocusNumber12708	LocusNumber12708	LocusNumber12708	LocusNumber12708	LocusNumber12726	LocusNumber12726	LocusNumber12726	LocusNumber12729	LocusNumber12745	LocusNumber12745	LocusNumber12745	LocusNumber12745	LocusNumber12745	LocusNumber12745	LocusNumber12745	LocusNumber12745	LocusNumber12745	LocusNumber12745	LocusNumber12745	LocusNumber12745	LocusNumber12745	LocusNumber12745	LocusNumber12750	LocusNumber12750	LocusNumber12750	LocusNumber12750	LocusNumber12750	LocusNumber12750	LocusNumber12750	LocusNumber12750	LocusNumber12750	LocusNumber12750	LocusNumber12750	LocusNumber12750	LocusNumber12750	LocusNumber12750	LocusNumber12750	LocusNumber12750	LocusNumber12750	LocusNumber12750	LocusNumber12750	LocusNumber12750	LocusNumber12754	LocusNumber12754	LocusNumber12754	LocusNumber12773	LocusNumber12779	LocusNumber12781	LocusNumber12781	LocusNumber12781	LocusNumber12781	LocusNumber12781	LocusNumber12781	LocusNumber12781	LocusNumber12781	LocusNumber12781	LocusNumber12781	LocusNumber12781	LocusNumber12781	LocusNumber12781	LocusNumber12781	LocusNumber12781	LocusNumber12782	LocusNumber12782	LocusNumber12782	LocusNumber12782	LocusNumber12782	LocusNumber12782	LocusNumber12782	LocusNumber12790	LocusNumber12790	LocusNumber12790	LocusNumber12790	LocusNumber12790	LocusNumber12835	LocusNumber12835	LocusNumber12835	LocusNumber12835	LocusNumber12835	LocusNumber12835	LocusNumber12835	LocusNumber12841	LocusNumber12841	LocusNumber12841	LocusNumber12841	LocusNumber12841	LocusNumber12841	LocusNumber12841	LocusNumber12841	LocusNumber12841	LocusNumber12841	LocusNumber12841	LocusNumber12841	LocusNumber12841	LocusNumber12841	LocusNumber12841	LocusNumber12841	LocusNumber12841	LocusNumber12853	LocusNumber12853	LocusNumber12858	LocusNumber12877	LocusNumber12877	LocusNumber12877	LocusNumber12877	LocusNumber12877	LocusNumber12877	LocusNumber12891	LocusNumber12891	LocusNumber12899	LocusNumber12899	LocusNumber12899	LocusNumber12899	LocusNumber12899	LocusNumber12899	LocusNumber12899	LocusNumber12899	LocusNumber12899	LocusNumber12899	LocusNumber12899	LocusNumber12899	LocusNumber12899	LocusNumber12899	LocusNumber12899	LocusNumber12899	LocusNumber12900	LocusNumber12900	LocusNumber12900	LocusNumber12900	LocusNumber12900	LocusNumber12900	LocusNumber12900	LocusNumber12900	LocusNumber12900	LocusNumber12900	LocusNumber12915	LocusNumber12928	LocusNumber12928	LocusNumber12928	LocusNumber12928	LocusNumber12928	LocusNumber12928	LocusNumber12928	LocusNumber12928	LocusNumber12928	LocusNumber12928	LocusNumber12928	LocusNumber12928	LocusNumber12928	LocusNumber12928	LocusNumber12928	LocusNumber12928	LocusNumber12928	LocusNumber12928	LocusNumber12928	LocusNumber12928	LocusNumber12939	LocusNumber12939	LocusNumber12939	LocusNumber12939	LocusNumber12939	LocusNumber12939	LocusNumber12939	LocusNumber12939	LocusNumber12939	LocusNumber12939	LocusNumber12969	LocusNumber12969	LocusNumber12969	LocusNumber12969	LocusNumber12969	LocusNumber12969	LocusNumber12969	LocusNumber12974	LocusNumber12974	LocusNumber12974	LocusNumber12974	LocusNumber12987	LocusNumber12987	LocusNumber12987	LocusNumber12987	LocusNumber12987	LocusNumber12987	LocusNumber12987	LocusNumber12987	LocusNumber12987	LocusNumber13014	LocusNumber13014	LocusNumber13014	LocusNumber13014	LocusNumber13014	LocusNumber13014	LocusNumber13014	LocusNumber13014	LocusNumber13014	LocusNumber13014	LocusNumber13014	LocusNumber13014	LocusNumber13014	LocusNumber13024	LocusNumber13024	LocusNumber13024	LocusNumber13024	LocusNumber13024	LocusNumber13028	LocusNumber13028	LocusNumber13031	LocusNumber13031	LocusNumber13031	LocusNumber13031	LocusNumber13032	LocusNumber13032	LocusNumber13036	LocusNumber13036	LocusNumber13036	LocusNumber13036	LocusNumber13036	LocusNumber13036	LocusNumber13056	LocusNumber13056	LocusNumber13056	LocusNumber13056	LocusNumber13056	LocusNumber13068	LocusNumber13068	LocusNumber13068	LocusNumber13068	LocusNumber13068	LocusNumber13078	LocusNumber13078	LocusNumber13078	LocusNumber13078	LocusNumber13078	LocusNumber13078	LocusNumber13078	LocusNumber13078	LocusNumber13078	LocusNumber13078	LocusNumber13078	LocusNumber13094	LocusNumber13094	LocusNumber13094	LocusNumber13094	LocusNumber13094	LocusNumber13094	LocusNumber13094	LocusNumber13094	LocusNumber13094	LocusNumber13095	LocusNumber13095	LocusNumber13095	LocusNumber13095	LocusNumber13095	LocusNumber13095	LocusNumber13095	LocusNumber13095	LocusNumber13095	LocusNumber13095	LocusNumber13095	LocusNumber13095	LocusNumber13106	LocusNumber13106	LocusNumber13107	LocusNumber13107	LocusNumber13107	LocusNumber13107	LocusNumber13107	LocusNumber13107	LocusNumber13107	LocusNumber13107	LocusNumber13107	LocusNumber13108	LocusNumber13108	LocusNumber13108	LocusNumber13113	LocusNumber13113	LocusNumber13113	LocusNumber13113	LocusNumber13113	LocusNumber13113	LocusNumber13113	LocusNumber13113	LocusNumber13115	LocusNumber13115	LocusNumber13115	LocusNumber13115	LocusNumber13115	LocusNumber13115	LocusNumber13115	LocusNumber13115	LocusNumber13124	LocusNumber13124	LocusNumber13129	LocusNumber13129	LocusNumber13147	LocusNumber13147	LocusNumber13147	LocusNumber13147	LocusNumber13147	LocusNumber13147	LocusNumber13147	LocusNumber13147	LocusNumber13159	LocusNumber13178	LocusNumber13178	LocusNumber13178	LocusNumber13178	LocusNumber13180	LocusNumber13180	LocusNumber13180	LocusNumber13180	LocusNumber13198	LocusNumber13198	LocusNumber13198	LocusNumber13198	LocusNumber13199	LocusNumber13199	LocusNumber13199	LocusNumber13199	LocusNumber13199	LocusNumber13221	LocusNumber13221	LocusNumber13222	LocusNumber13228	LocusNumber13239	LocusNumber13258	LocusNumber13258	LocusNumber13258	LocusNumber13258	LocusNumber13258	LocusNumber13258	LocusNumber13258	LocusNumber13270	LocusNumber13270	LocusNumber13270	LocusNumber13270	LocusNumber13270	LocusNumber13270	LocusNumber13296	LocusNumber13296	LocusNumber13296	LocusNumber13298	LocusNumber13298	LocusNumber13298	LocusNumber13298	LocusNumber13298	LocusNumber13298	LocusNumber13298	LocusNumber13298	LocusNumber13298	LocusNumber13298	LocusNumber13298	LocusNumber13298	LocusNumber13298	LocusNumber13298	LocusNumber13298	LocusNumber13300	LocusNumber13300	LocusNumber13301	LocusNumber13301	LocusNumber13310	LocusNumber13313	LocusNumber13313	LocusNumber13313	LocusNumber13313	LocusNumber13313	LocusNumber13313	LocusNumber13366	LocusNumber13366	LocusNumber13366	LocusNumber13366	LocusNumber13366	LocusNumber13367	LocusNumber13367	LocusNumber13367	LocusNumber13367	LocusNumber13367	LocusNumber13367	LocusNumber13367	LocusNumber13385	LocusNumber13385	LocusNumber13392	LocusNumber13392	LocusNumber13392	LocusNumber13392	LocusNumber13392	LocusNumber13392	LocusNumber13392	LocusNumber13392	LocusNumber13392	LocusNumber13392	LocusNumber13399	LocusNumber13399	LocusNumber13402	LocusNumber13418	LocusNumber13418	LocusNumber13418	LocusNumber13418	LocusNumber13435	LocusNumber13437	LocusNumber13437	LocusNumber13437	LocusNumber13437	LocusNumber13437	LocusNumber13437	LocusNumber13437	LocusNumber13440	LocusNumber13440	LocusNumber13440	LocusNumber13440	LocusNumber13440	LocusNumber13440	LocusNumber13440	LocusNumber13440	LocusNumber13440	LocusNumber13446	LocusNumber13446	LocusNumber13446	LocusNumber13477	LocusNumber13481	LocusNumber13481	LocusNumber13481	LocusNumber13481	LocusNumber13481	LocusNumber13481	LocusNumber13481	LocusNumber13481	LocusNumber13481	LocusNumber13495	LocusNumber13495	LocusNumber13495	LocusNumber13495	LocusNumber13495	LocusNumber13495	LocusNumber13495	LocusNumber13495	LocusNumber13495	LocusNumber13497	LocusNumber13497	LocusNumber13497	LocusNumber13497	LocusNumber13497	LocusNumber13497	LocusNumber13499	LocusNumber13499	LocusNumber13499	LocusNumber13499	LocusNumber13499	LocusNumber13499	LocusNumber13501	LocusNumber13501	LocusNumber13501	LocusNumber13501	LocusNumber13501	LocusNumber13501	LocusNumber13501	LocusNumber13514	LocusNumber13514	LocusNumber13514	LocusNumber13514	LocusNumber13514	LocusNumber13514	LocusNumber13514	LocusNumber13526	LocusNumber13534	LocusNumber13534	LocusNumber13534	LocusNumber13534	LocusNumber13541	LocusNumber13541	LocusNumber13541	LocusNumber13541	LocusNumber13541	LocusNumber13550	LocusNumber13550	LocusNumber13550	LocusNumber13550	LocusNumber13550	LocusNumber13551	LocusNumber13551	LocusNumber13551	LocusNumber13551	LocusNumber13551	LocusNumber13551	LocusNumber13551	LocusNumber13551	LocusNumber13551	LocusNumber13553	LocusNumber13553	LocusNumber13553	LocusNumber13553	LocusNumber13553	LocusNumber13553	LocusNumber13553	LocusNumber13553	LocusNumber13553	LocusNumber13553	LocusNumber13553	LocusNumber13553	LocusNumber13557	LocusNumber13557	LocusNumber13557	LocusNumber13557	LocusNumber13557	LocusNumber13557	LocusNumber13557	LocusNumber13557	LocusNumber13557	LocusNumber13557	LocusNumber13557	LocusNumber13564	LocusNumber13564	LocusNumber13564	LocusNumber13564	LocusNumber13564	LocusNumber13564	LocusNumber13564	LocusNumber13564	LocusNumber13564	LocusNumber13564	LocusNumber13564	LocusNumber13564	LocusNumber13564	LocusNumber13564	LocusNumber13564	LocusNumber13564	LocusNumber13581	LocusNumber13583	LocusNumber13583	LocusNumber13583	LocusNumber13583	LocusNumber13583	LocusNumber13583	LocusNumber13583	LocusNumber13595	LocusNumber13595	LocusNumber13595	LocusNumber13608	LocusNumber13608	LocusNumber13608	LocusNumber13608	LocusNumber13608	LocusNumber13608	LocusNumber13608	LocusNumber13608	LocusNumber13608	LocusNumber13620	LocusNumber13620	LocusNumber13627	LocusNumber13627	LocusNumber13627	LocusNumber13627	LocusNumber13627	LocusNumber13627	LocusNumber13627	LocusNumber13627	LocusNumber13627	LocusNumber13627	LocusNumber13627	LocusNumber13627	LocusNumber13635	LocusNumber13635	LocusNumber13635	LocusNumber13635	LocusNumber13635	LocusNumber13635	LocusNumber13635	LocusNumber13635	LocusNumber13635	LocusNumber13635	LocusNumber13635	LocusNumber13639	LocusNumber13639	LocusNumber13639	LocusNumber13639	LocusNumber13643	LocusNumber13643	LocusNumber13643	LocusNumber13643	LocusNumber13643	LocusNumber13650	LocusNumber13650	LocusNumber13668	LocusNumber13668	LocusNumber13668	LocusNumber13668	LocusNumber13668	LocusNumber13669	LocusNumber13669	LocusNumber13669	LocusNumber13670	LocusNumber13670	LocusNumber13670	LocusNumber13670	LocusNumber13670	LocusNumber13670	LocusNumber13670	LocusNumber13670	LocusNumber13670	LocusNumber13672	LocusNumber13681	LocusNumber13684	LocusNumber13684	LocusNumber13684	LocusNumber13692	LocusNumber13692	LocusNumber13692	LocusNumber13692	LocusNumber13693	LocusNumber13694	LocusNumber13694	LocusNumber13694	LocusNumber13694	LocusNumber13694	LocusNumber13694	LocusNumber13694	LocusNumber13694	LocusNumber13694	LocusNumber13694	LocusNumber13696	LocusNumber13696	LocusNumber13696	LocusNumber13696	LocusNumber13697	LocusNumber13697	LocusNumber13702	LocusNumber13702	LocusNumber13702	LocusNumber13702	LocusNumber13702	LocusNumber13702	LocusNumber13702	LocusNumber13702	LocusNumber13702	LocusNumber13702	LocusNumber13702	LocusNumber13702	LocusNumber13702	LocusNumber13702	LocusNumber13702	LocusNumber13702	LocusNumber13702	LocusNumber13702	LocusNumber13702	LocusNumber13702	LocusNumber13706	LocusNumber13706	LocusNumber13706	LocusNumber13706	LocusNumber13706	LocusNumber13713	LocusNumber13716	LocusNumber13716	LocusNumber13716	LocusNumber13716	LocusNumber13716	LocusNumber13716	LocusNumber13716	LocusNumber13716	LocusNumber13716	LocusNumber13716	LocusNumber13716	LocusNumber13716	LocusNumber13716	LocusNumber13716	LocusNumber13716	LocusNumber13716	LocusNumber13722	LocusNumber13722	LocusNumber13722	LocusNumber13722	LocusNumber13722	LocusNumber13722	LocusNumber13722	LocusNumber13722	LocusNumber13725	LocusNumber13725	LocusNumber13742	LocusNumber13742	LocusNumber13742	LocusNumber13744	LocusNumber13744	LocusNumber13744	LocusNumber13744	LocusNumber13744	LocusNumber13744	LocusNumber13744	LocusNumber13744	LocusNumber13744	LocusNumber13746	LocusNumber13746	LocusNumber13747	LocusNumber13747	LocusNumber13747	LocusNumber13747	LocusNumber13747	LocusNumber13747	LocusNumber13747	LocusNumber13751	LocusNumber13751	LocusNumber13751	LocusNumber13751	LocusNumber13751	LocusNumber13751	LocusNumber13751	LocusNumber13778	LocusNumber13778	LocusNumber13778	LocusNumber13778	LocusNumber13778	LocusNumber13778	LocusNumber13796	LocusNumber13796	LocusNumber13796	LocusNumber13796	LocusNumber13796	LocusNumber13796	LocusNumber13796	LocusNumber13796	LocusNumber13799	LocusNumber13799	LocusNumber13799	LocusNumber13799	LocusNumber13799	LocusNumber13799	LocusNumber13799	LocusNumber13799	LocusNumber13799	LocusNumber13799	LocusNumber13801	LocusNumber13801	LocusNumber13801	LocusNumber13801	LocusNumber13801	LocusNumber13801	LocusNumber13801	LocusNumber13813	LocusNumber13813	LocusNumber13813	LocusNumber13813	LocusNumber13813	LocusNumber13823	LocusNumber13823	LocusNumber13832	LocusNumber13832	LocusNumber13832	LocusNumber13832	LocusNumber13834	LocusNumber13834	LocusNumber13834	LocusNumber13834	LocusNumber13838	LocusNumber13838	LocusNumber13838	LocusNumber13838	LocusNumber13838	LocusNumber13838	LocusNumber13838	LocusNumber13838	LocusNumber13838	LocusNumber13838	LocusNumber13838	LocusNumber13838	LocusNumber13838	LocusNumber13838	LocusNumber13838	LocusNumber13838	LocusNumber13838	LocusNumber13841	LocusNumber13845	LocusNumber13845	LocusNumber13845	LocusNumber13845	LocusNumber13845	LocusNumber13845	LocusNumber13845	LocusNumber13845	LocusNumber13847	LocusNumber13847	LocusNumber13847	LocusNumber13847	LocusNumber13847	LocusNumber13847	LocusNumber13847	LocusNumber13847	LocusNumber13847	LocusNumber13847	LocusNumber13847	LocusNumber13847	LocusNumber13847	LocusNumber13847	LocusNumber13847	LocusNumber13847	LocusNumber13847	LocusNumber13847	LocusNumber13847	LocusNumber13847	LocusNumber13849	LocusNumber13849	LocusNumber13849	LocusNumber13849	LocusNumber13849	LocusNumber13849	LocusNumber13849	LocusNumber13851	LocusNumber13851	LocusNumber13851	LocusNumber13851	LocusNumber13851	LocusNumber13851	LocusNumber13851	LocusNumber13851	LocusNumber13851	LocusNumber13851	LocusNumber13851	LocusNumber13851	LocusNumber13851	LocusNumber13852	LocusNumber13852	LocusNumber13852	LocusNumber13852	LocusNumber13852	LocusNumber13852	LocusNumber13852	LocusNumber13852	LocusNumber13852	LocusNumber13852	LocusNumber13852	LocusNumber13852	LocusNumber13852	LocusNumber13852	LocusNumber13852	LocusNumber13852	LocusNumber13852	LocusNumber13852	LocusNumber13852	LocusNumber13855	LocusNumber13855	LocusNumber13857	LocusNumber13857	LocusNumber13857	LocusNumber13857	LocusNumber13857	LocusNumber13857	LocusNumber13857	LocusNumber13857	LocusNumber13857	LocusNumber13857	LocusNumber13861	LocusNumber13861	LocusNumber13861	LocusNumber13861	LocusNumber13861	LocusNumber13863	LocusNumber13863	LocusNumber13863	LocusNumber13863	LocusNumber13863	LocusNumber13863	LocusNumber13863	LocusNumber13878	LocusNumber13878	LocusNumber13878	LocusNumber13878	LocusNumber13878	LocusNumber13878	LocusNumber13878	LocusNumber13878	LocusNumber13878	LocusNumber13878	LocusNumber13878	LocusNumber13878	LocusNumber13878	LocusNumber13879	LocusNumber13879	LocusNumber13879	LocusNumber13879	LocusNumber13879	LocusNumber13879	LocusNumber13909	LocusNumber13909	LocusNumber13909	LocusNumber13909	LocusNumber13909	LocusNumber13909	LocusNumber13909	LocusNumber13913	LocusNumber13913	LocusNumber13913	LocusNumber13913	LocusNumber13913	LocusNumber13913	LocusNumber13914	LocusNumber13914	LocusNumber13914	LocusNumber13914	LocusNumber13914	LocusNumber13914	LocusNumber13914	LocusNumber13914	LocusNumber13914	LocusNumber13914	LocusNumber13914	LocusNumber13919	LocusNumber13919	LocusNumber13921	LocusNumber13921	LocusNumber13921	LocusNumber13921	LocusNumber13921	LocusNumber13921	LocusNumber13921	LocusNumber13921	LocusNumber13921	LocusNumber13921	LocusNumber13921	LocusNumber13921	LocusNumber13921	LocusNumber13921	LocusNumber13927	LocusNumber13927	LocusNumber13927	LocusNumber13927	LocusNumber13927	LocusNumber13927	LocusNumber13927	LocusNumber13929	LocusNumber13929	LocusNumber13934	LocusNumber13934	LocusNumber13936	LocusNumber13936	LocusNumber13936	LocusNumber13936	LocusNumber13936	LocusNumber13936	LocusNumber13936	LocusNumber13936	LocusNumber13936	LocusNumber13936	LocusNumber13936	LocusNumber13936	LocusNumber13936	LocusNumber13936	LocusNumber13938	LocusNumber13938	LocusNumber13938	LocusNumber13938	LocusNumber13938	LocusNumber13945	LocusNumber13945	LocusNumber13951	LocusNumber13951	LocusNumber13951	LocusNumber13951	LocusNumber13951	LocusNumber13951	LocusNumber13951	LocusNumber13951	LocusNumber13951	LocusNumber13951	LocusNumber13951	LocusNumber13951	LocusNumber13951	LocusNumber13951	LocusNumber13951	LocusNumber13951	LocusNumber13951	LocusNumber13951	LocusNumber13951	LocusNumber13951	LocusNumber13958	LocusNumber13958	LocusNumber13958	LocusNumber13958	LocusNumber13962	LocusNumber13962	LocusNumber13962	LocusNumber13962	LocusNumber13966	LocusNumber13966	LocusNumber13966	LocusNumber13966	LocusNumber13966	LocusNumber13966	LocusNumber13966	LocusNumber13966	LocusNumber13966	LocusNumber13966	LocusNumber13966	LocusNumber13966	LocusNumber13966	LocusNumber13966	LocusNumber13966	LocusNumber13971	LocusNumber13971	LocusNumber13971	LocusNumber13971	LocusNumber13974	LocusNumber13975	LocusNumber13975	LocusNumber13980	LocusNumber13980	LocusNumber13986	LocusNumber13992	LocusNumber13992	LocusNumber13992	LocusNumber13992	LocusNumber13992	LocusNumber13992	LocusNumber13992	LocusNumber13992	LocusNumber13992	LocusNumber13992	LocusNumber13992	LocusNumber13992	LocusNumber13995	LocusNumber13995	LocusNumber13995	LocusNumber13995	LocusNumber13995	LocusNumber13995	LocusNumber13995	LocusNumber13995	LocusNumber13995	LocusNumber13995	LocusNumber13995	LocusNumber13995	LocusNumber13995	LocusNumber14005	LocusNumber14005	LocusNumber14005	LocusNumber14005	LocusNumber14005	LocusNumber14005	LocusNumber14005	LocusNumber14005	LocusNumber14007	LocusNumber14007	LocusNumber14007	LocusNumber14007	LocusNumber14007	LocusNumber14007	LocusNumber14007	LocusNumber14007	LocusNumber14007	LocusNumber14007	LocusNumber14007	LocusNumber14007	LocusNumber14007	LocusNumber14007	LocusNumber14007	LocusNumber14007	LocusNumber14007	LocusNumber14013	LocusNumber14013	LocusNumber14024	LocusNumber14024	LocusNumber14024	LocusNumber14024	LocusNumber14024	LocusNumber14024	LocusNumber14024	LocusNumber14024	LocusNumber14024	LocusNumber14024	LocusNumber14024	LocusNumber14024	LocusNumber14028	LocusNumber14028	LocusNumber14028	LocusNumber14028	LocusNumber14028	LocusNumber14028	LocusNumber14028	LocusNumber14028	LocusNumber14031	LocusNumber14031	LocusNumber14031	LocusNumber14031	LocusNumber14031	LocusNumber14031	LocusNumber14031	LocusNumber14031	LocusNumber14031	LocusNumber14031	LocusNumber14035	LocusNumber14035	LocusNumber14035	LocusNumber14035	LocusNumber14035	LocusNumber14035	LocusNumber14035	LocusNumber14035	LocusNumber14035	LocusNumber14035	LocusNumber14035	LocusNumber14035	LocusNumber14045	LocusNumber14045	LocusNumber14045	LocusNumber14045	LocusNumber14045	LocusNumber14045	LocusNumber14045	LocusNumber14045	LocusNumber14065	LocusNumber14065	LocusNumber14065	LocusNumber14065	LocusNumber14065	LocusNumber14065	LocusNumber14065	LocusNumber14065	LocusNumber14065	LocusNumber14065	LocusNumber14065	LocusNumber14071	LocusNumber14071	LocusNumber14071	LocusNumber14071	LocusNumber14071	LocusNumber14074	LocusNumber14074	LocusNumber14074	LocusNumber14074	LocusNumber14074	LocusNumber14074	LocusNumber14074	LocusNumber14074	LocusNumber14082	LocusNumber14084	LocusNumber14084	LocusNumber14084	LocusNumber14084	LocusNumber14085	LocusNumber14085	LocusNumber14085	LocusNumber14093	LocusNumber14093	LocusNumber14093	LocusNumber14093	LocusNumber14093	LocusNumber14093	LocusNumber14093	LocusNumber14105	LocusNumber14105	LocusNumber14105	LocusNumber14105	LocusNumber14105	LocusNumber14105	LocusNumber14105	LocusNumber14105	LocusNumber14105	LocusNumber14105	LocusNumber14105	LocusNumber14105	LocusNumber14105	LocusNumber14105	LocusNumber14126	LocusNumber14126	LocusNumber14127	LocusNumber14127	LocusNumber14127	LocusNumber14127	LocusNumber14127	LocusNumber14127	LocusNumber14127	LocusNumber14127	LocusNumber14127	LocusNumber14127	LocusNumber14127	LocusNumber14128	LocusNumber14128	LocusNumber14128	LocusNumber14128	LocusNumber14128	LocusNumber14128	LocusNumber14128	LocusNumber14135	LocusNumber14135	LocusNumber14139	LocusNumber14139	LocusNumber14139	LocusNumber14151	LocusNumber14151	LocusNumber14151	LocusNumber14151	LocusNumber14151	LocusNumber14151	LocusNumber14161	LocusNumber14161	LocusNumber14162	LocusNumber14172	LocusNumber14172	LocusNumber14179	LocusNumber14179	LocusNumber14179	LocusNumber14179	LocusNumber14179	LocusNumber14179	LocusNumber14179	LocusNumber14179	LocusNumber14179	LocusNumber14180	LocusNumber14180	LocusNumber14180	LocusNumber14189	LocusNumber14189	LocusNumber14197	LocusNumber14197	LocusNumber14197	LocusNumber14197	LocusNumber14197	LocusNumber14197	LocusNumber14197	LocusNumber14197	LocusNumber14197	LocusNumber14197	LocusNumber14197	LocusNumber14197	LocusNumber14197	LocusNumber14197	LocusNumber14204	LocusNumber14204	LocusNumber14204	LocusNumber14204	LocusNumber14211	LocusNumber14211	LocusNumber14211	LocusNumber14211	LocusNumber14211	LocusNumber14213	LocusNumber14213	LocusNumber14214	LocusNumber14214	LocusNumber14214	LocusNumber14214	LocusNumber14214	LocusNumber14217	LocusNumber14217	LocusNumber14217	LocusNumber14217	LocusNumber14217	LocusNumber14217	LocusNumber14217	LocusNumber14217	LocusNumber14217	LocusNumber14217	LocusNumber14217	LocusNumber14221	LocusNumber14221	LocusNumber14221	LocusNumber14221	LocusNumber14221	LocusNumber14221	LocusNumber14221	LocusNumber14221	LocusNumber14221	LocusNumber14221	LocusNumber14225	LocusNumber14234	LocusNumber14234	LocusNumber14234	LocusNumber14234	LocusNumber14234	LocusNumber14234	LocusNumber14239	LocusNumber14239	LocusNumber14239	LocusNumber14239	LocusNumber14239	LocusNumber14239	LocusNumber14239	LocusNumber14239	LocusNumber14239	LocusNumber14239	LocusNumber14239	LocusNumber14242	LocusNumber14243	LocusNumber14243	LocusNumber14243	LocusNumber14243	LocusNumber14243	LocusNumber14270	LocusNumber14270	LocusNumber14273	LocusNumber14273	LocusNumber14273	LocusNumber14273	LocusNumber14273	LocusNumber14273	LocusNumber14273	LocusNumber14273	LocusNumber14273	LocusNumber14273	LocusNumber14273	LocusNumber14273	LocusNumber14275	LocusNumber14275	LocusNumber14275	LocusNumber14275	LocusNumber14275	LocusNumber14275	LocusNumber14275	LocusNumber14275	LocusNumber14275	LocusNumber14275	LocusNumber14306	LocusNumber14306	LocusNumber14306	LocusNumber14306	LocusNumber14306	LocusNumber14307	LocusNumber14315	LocusNumber14315	LocusNumber14315	LocusNumber14315	LocusNumber14315	LocusNumber14319	LocusNumber14319	LocusNumber14319	LocusNumber14319	LocusNumber14319	LocusNumber14319	LocusNumber14319	LocusNumber14319	LocusNumber14321	LocusNumber14321	LocusNumber14321	LocusNumber14321	LocusNumber14321	LocusNumber14321	LocusNumber14345	LocusNumber14345	LocusNumber14345	LocusNumber14345	LocusNumber14345	LocusNumber14345	LocusNumber14345	LocusNumber14345	LocusNumber14345	LocusNumber14345	LocusNumber14345	LocusNumber14345	LocusNumber14349	LocusNumber14349	LocusNumber14349	LocusNumber14349	LocusNumber14352	LocusNumber14352	LocusNumber14352	LocusNumber14352	LocusNumber14352	LocusNumber14352	LocusNumber14352	LocusNumber14356	LocusNumber14356	LocusNumber14356	LocusNumber14356	LocusNumber14356	LocusNumber14365	LocusNumber14365	LocusNumber14365	LocusNumber14377	LocusNumber14377	LocusNumber14378	LocusNumber14378	LocusNumber14378	LocusNumber14378	LocusNumber14378	LocusNumber14378	LocusNumber14378	LocusNumber14392	LocusNumber14398	LocusNumber14405	LocusNumber14405	LocusNumber14405	LocusNumber14405	LocusNumber14405	LocusNumber14405	LocusNumber14405	LocusNumber14405	LocusNumber14405	LocusNumber14405	LocusNumber14405	LocusNumber14405	LocusNumber14405	LocusNumber14405	LocusNumber14405	LocusNumber14405	LocusNumber14407	LocusNumber14407	LocusNumber14407	LocusNumber14407	LocusNumber14411	LocusNumber14411	LocusNumber14411	LocusNumber14411	LocusNumber14411	LocusNumber14415	LocusNumber14415	LocusNumber14415	LocusNumber14415	LocusNumber14415	LocusNumber14415	LocusNumber14415	LocusNumber14415	LocusNumber14415	LocusNumber14415	LocusNumber14415	LocusNumber14452	LocusNumber14468	LocusNumber14468	LocusNumber14468	LocusNumber14468	LocusNumber14468	LocusNumber14468	LocusNumber14474	LocusNumber14474	LocusNumber14474	LocusNumber14474	LocusNumber14474	LocusNumber14474	LocusNumber14474	LocusNumber14474	LocusNumber14481	LocusNumber14481	LocusNumber14481	LocusNumber14481	LocusNumber14481	LocusNumber14481	LocusNumber14481	LocusNumber14481	LocusNumber14481	LocusNumber14481	LocusNumber14483	LocusNumber14483	LocusNumber14483	LocusNumber14483	LocusNumber14483	LocusNumber14483	LocusNumber14483	LocusNumber14483	LocusNumber14492	LocusNumber14492	LocusNumber14492	LocusNumber14492	LocusNumber14492	LocusNumber14492	LocusNumber14492	LocusNumber14492	LocusNumber14492	LocusNumber14492	LocusNumber14492	LocusNumber14495	LocusNumber14495	LocusNumber14528	LocusNumber14528	LocusNumber14528	LocusNumber14540	LocusNumber14540	LocusNumber14540	LocusNumber14540	LocusNumber14540	LocusNumber14540	LocusNumber14540	LocusNumber14540	LocusNumber14540	LocusNumber14540	LocusNumber14540	LocusNumber14540	LocusNumber14603	LocusNumber14603	LocusNumber14603	LocusNumber14603	LocusNumber14603	LocusNumber14603	LocusNumber14603	LocusNumber14603	LocusNumber14603	LocusNumber14603	LocusNumber14603	LocusNumber14603	LocusNumber14615	LocusNumber14615	LocusNumber14615	LocusNumber14615	LocusNumber14615	LocusNumber14625	LocusNumber14625	LocusNumber14631	LocusNumber14631	LocusNumber14631	LocusNumber14631	LocusNumber14631	LocusNumber14634	LocusNumber14647	LocusNumber14647	LocusNumber14647	LocusNumber14647	LocusNumber14647	LocusNumber14647	LocusNumber14647	LocusNumber14647	LocusNumber14648	LocusNumber14648	LocusNumber14648	LocusNumber14653	LocusNumber14653	LocusNumber14653	LocusNumber14653	LocusNumber14653	LocusNumber14653	LocusNumber14653	LocusNumber14657	LocusNumber14663	LocusNumber14663	LocusNumber14663	LocusNumber14663	LocusNumber14680	LocusNumber14680	LocusNumber14696	LocusNumber14696	LocusNumber14697	LocusNumber14697	LocusNumber14697	LocusNumber14697	LocusNumber14697	LocusNumber14697	LocusNumber14699	LocusNumber14699	LocusNumber14699	LocusNumber14699	LocusNumber14699	LocusNumber14706	LocusNumber14706	LocusNumber14707	LocusNumber14707	LocusNumber14707	LocusNumber14707	LocusNumber14707	LocusNumber14707	LocusNumber14707	LocusNumber14727	LocusNumber14742	LocusNumber14742	LocusNumber14745	LocusNumber14757	LocusNumber14778	LocusNumber14778	LocusNumber14778	LocusNumber14778	LocusNumber14778	LocusNumber14781	LocusNumber14781	LocusNumber14781	LocusNumber14781	LocusNumber14781	LocusNumber14781	LocusNumber14781	LocusNumber14781	LocusNumber14781	LocusNumber14781	LocusNumber14781	LocusNumber14781	LocusNumber14781	LocusNumber14781	LocusNumber14802	LocusNumber14802	LocusNumber14802	LocusNumber14802	LocusNumber14802	LocusNumber14802	LocusNumber14802	LocusNumber14802	LocusNumber14802	LocusNumber14802	LocusNumber14802	LocusNumber14802	LocusNumber14802	LocusNumber14802	LocusNumber14803	LocusNumber14803	LocusNumber14808	LocusNumber14810	LocusNumber14810	LocusNumber14810	LocusNumber14810	LocusNumber14810	LocusNumber14810	LocusNumber14810	LocusNumber14810	LocusNumber14810	LocusNumber14814	LocusNumber14814	LocusNumber14814	LocusNumber14814	LocusNumber14814	LocusNumber14820	LocusNumber14820	LocusNumber14820	LocusNumber14820	LocusNumber14820	LocusNumber14820	LocusNumber14820	LocusNumber14820	LocusNumber14831	LocusNumber14831	LocusNumber14831	LocusNumber14831	LocusNumber14831	LocusNumber14832	LocusNumber14832	LocusNumber14832	LocusNumber14832	LocusNumber14833	LocusNumber14849	LocusNumber14849	LocusNumber14849	LocusNumber14849	LocusNumber14849	LocusNumber14849	LocusNumber14849	LocusNumber14849	LocusNumber14849	LocusNumber14849	LocusNumber14849	LocusNumber14849	LocusNumber14849	LocusNumber14849	LocusNumber14849	LocusNumber14858	LocusNumber14858	LocusNumber14858	LocusNumber14858	LocusNumber14858	LocusNumber14858	LocusNumber14858	LocusNumber14858	LocusNumber14866	LocusNumber14866	LocusNumber14868	LocusNumber14868	LocusNumber14868	LocusNumber14868	LocusNumber14868	LocusNumber14868	LocusNumber14868	LocusNumber14868	LocusNumber14868	LocusNumber14868	LocusNumber14868	LocusNumber14870	LocusNumber14870	LocusNumber14870	LocusNumber14870	LocusNumber14870	LocusNumber14887	LocusNumber14887	LocusNumber14887	LocusNumber14887	LocusNumber14887	LocusNumber14887	LocusNumber14887	LocusNumber14887	LocusNumber14887	LocusNumber14887	LocusNumber14887	LocusNumber14887	LocusNumber14887	LocusNumber14887	LocusNumber14891	LocusNumber14891	LocusNumber14891	LocusNumber14891	LocusNumber14896	LocusNumber14901	LocusNumber14901	LocusNumber14901	LocusNumber14901	LocusNumber14901	LocusNumber14901	LocusNumber14901	LocusNumber14901	LocusNumber14901	LocusNumber14901	LocusNumber14901	LocusNumber14926	LocusNumber14926	LocusNumber14926	LocusNumber14926	LocusNumber14926	LocusNumber14926	LocusNumber14926	LocusNumber14926	LocusNumber14926	LocusNumber14926	LocusNumber14927	LocusNumber14927	LocusNumber14927	LocusNumber14927	LocusNumber14927	LocusNumber14927	LocusNumber14927	LocusNumber14927	LocusNumber14928	LocusNumber14928	LocusNumber14928	LocusNumber14928	LocusNumber14928	LocusNumber14928	LocusNumber14928	LocusNumber14942	LocusNumber14942	LocusNumber14942	LocusNumber14942	LocusNumber14942	LocusNumber14971	LocusNumber14971	LocusNumber14971	LocusNumber14971	LocusNumber14971	LocusNumber14971	LocusNumber14971	LocusNumber14971	LocusNumber14975	LocusNumber14975	LocusNumber14975	LocusNumber14975	LocusNumber14975	LocusNumber14975	LocusNumber14975	LocusNumber14975	LocusNumber14978	LocusNumber14978	LocusNumber14978	LocusNumber14978	LocusNumber14998	LocusNumber14998	LocusNumber14998	LocusNumber14998	LocusNumber14998	LocusNumber14998	LocusNumber14998	LocusNumber14999	LocusNumber14999	LocusNumber14999	LocusNumber14999	LocusNumber14999	LocusNumber14999	LocusNumber14999	LocusNumber15010	LocusNumber15010	LocusNumber15010	LocusNumber15010	LocusNumber15013	LocusNumber15013	LocusNumber15013	LocusNumber15017	LocusNumber15017	LocusNumber15017	LocusNumber15023	LocusNumber15030	LocusNumber15034	LocusNumber15048	LocusNumber15048	LocusNumber15048	LocusNumber15048	LocusNumber15052	LocusNumber15052	LocusNumber15052	LocusNumber15052	LocusNumber15060	LocusNumber15060	LocusNumber15060	LocusNumber15060	LocusNumber15060	LocusNumber15060	LocusNumber15070	LocusNumber15070	LocusNumber15070	LocusNumber15070	LocusNumber15070	LocusNumber15070	LocusNumber15070	LocusNumber15070	LocusNumber15070	LocusNumber15070	LocusNumber15070	LocusNumber15070	LocusNumber15075	LocusNumber15075	LocusNumber15075	LocusNumber15075	LocusNumber15095	LocusNumber15095	LocusNumber15096	LocusNumber15110	LocusNumber15110	LocusNumber15110	LocusNumber15110	LocusNumber15110	LocusNumber15110	LocusNumber15110	LocusNumber15110	LocusNumber15110	LocusNumber15110	LocusNumber15110	LocusNumber15110	LocusNumber15114	LocusNumber15114	LocusNumber15115	LocusNumber15115	LocusNumber15115	LocusNumber15115	LocusNumber15115	LocusNumber15115	LocusNumber15119	LocusNumber15119	LocusNumber15119	LocusNumber15125	LocusNumber15125	LocusNumber15133	LocusNumber15134	LocusNumber15134	LocusNumber15134	LocusNumber15134	LocusNumber15134	LocusNumber15134	LocusNumber15134	LocusNumber15134	LocusNumber15134	LocusNumber15134	LocusNumber15134	LocusNumber15146	LocusNumber15146	LocusNumber15146	LocusNumber15146	LocusNumber15146	LocusNumber15146	LocusNumber15146	LocusNumber15146	LocusNumber15146	LocusNumber15146	LocusNumber15146	LocusNumber15150	LocusNumber15150	LocusNumber15150	LocusNumber15150	LocusNumber15150	LocusNumber15150	LocusNumber15150	LocusNumber15150	LocusNumber15179	LocusNumber15179	LocusNumber15179	LocusNumber15179	LocusNumber15179	LocusNumber15179	LocusNumber15182	LocusNumber15182	LocusNumber15182	LocusNumber15182	LocusNumber15182	LocusNumber15196	LocusNumber15196	LocusNumber15196	LocusNumber15196	LocusNumber15196	LocusNumber15196	LocusNumber15196	LocusNumber15196	LocusNumber15196	LocusNumber15196	LocusNumber15196	LocusNumber15199	LocusNumber15202	LocusNumber15202	LocusNumber15202	LocusNumber15202	LocusNumber15204	LocusNumber15204	LocusNumber15204	LocusNumber15204	LocusNumber15204	LocusNumber15204	LocusNumber15204	LocusNumber15204	LocusNumber15212	LocusNumber15213	LocusNumber15213	LocusNumber15213	LocusNumber15214	LocusNumber15214	LocusNumber15214	LocusNumber15214	LocusNumber15214	LocusNumber15214	LocusNumber15214	LocusNumber15214	LocusNumber15214	LocusNumber15214	LocusNumber15214	LocusNumber15214	LocusNumber15214	LocusNumber15214	LocusNumber15214	LocusNumber15220	LocusNumber15228	LocusNumber15228	LocusNumber15228	LocusNumber15228	LocusNumber15228	LocusNumber15228	LocusNumber15228	LocusNumber15228	LocusNumber15228	LocusNumber15228	LocusNumber15228	LocusNumber15228	LocusNumber15228	LocusNumber15228	LocusNumber15232	LocusNumber15235	LocusNumber15238	LocusNumber15238	LocusNumber15238	LocusNumber15238	LocusNumber15238	LocusNumber15238	LocusNumber15238	LocusNumber15240	LocusNumber15240	LocusNumber15240	LocusNumber15240	LocusNumber15240	LocusNumber15240	LocusNumber15240	LocusNumber15240	LocusNumber15245	LocusNumber15245	LocusNumber15245	LocusNumber15245	LocusNumber15248	LocusNumber15248	LocusNumber15248	LocusNumber15248	LocusNumber15248	LocusNumber15248	LocusNumber15248	LocusNumber15248	LocusNumber15248	LocusNumber15248	LocusNumber15248	LocusNumber15248	LocusNumber15248	LocusNumber15248	LocusNumber15248	LocusNumber15248	LocusNumber15248	LocusNumber15248	LocusNumber15248	LocusNumber15248	LocusNumber15261	LocusNumber15261	LocusNumber15261	LocusNumber15262	LocusNumber15267	LocusNumber15268	LocusNumber15268	LocusNumber15268	LocusNumber15268	LocusNumber15268	LocusNumber15268	LocusNumber15268	LocusNumber15272	LocusNumber15272	LocusNumber15272	LocusNumber15272	LocusNumber15276	LocusNumber15276	LocusNumber15277	LocusNumber15293	LocusNumber15293	LocusNumber15293	LocusNumber15308	LocusNumber15308	LocusNumber15308	LocusNumber15308	LocusNumber15308	LocusNumber15308	LocusNumber15308	LocusNumber15308	LocusNumber15308	LocusNumber15308	LocusNumber15308	LocusNumber15308	LocusNumber15308	LocusNumber15308	LocusNumber15308	LocusNumber15308	LocusNumber15312	LocusNumber15316	LocusNumber15316	LocusNumber15316	LocusNumber15320	LocusNumber15322	LocusNumber15323	LocusNumber15323	LocusNumber15323	LocusNumber15323	LocusNumber15323	LocusNumber15323	LocusNumber15323	LocusNumber15323	LocusNumber15323	LocusNumber15323	LocusNumber15323	LocusNumber15323	LocusNumber15323	LocusNumber15331	LocusNumber15331	LocusNumber15336	LocusNumber15336	LocusNumber15336	LocusNumber15336	LocusNumber15336	LocusNumber15343	LocusNumber15343	LocusNumber15343	LocusNumber15343	LocusNumber15343	LocusNumber15347	LocusNumber15347	LocusNumber15358	LocusNumber15358	LocusNumber15358	LocusNumber15358	LocusNumber15358	LocusNumber15358	LocusNumber15358	LocusNumber15359	LocusNumber15362	LocusNumber15362	LocusNumber15362	LocusNumber15362	LocusNumber15362	LocusNumber15362	LocusNumber15362	LocusNumber15362	LocusNumber15362	LocusNumber15362	LocusNumber15362	LocusNumber15362	LocusNumber15362	LocusNumber15392	LocusNumber15392	LocusNumber15392	LocusNumber15392	LocusNumber15392	LocusNumber15392	LocusNumber15392	LocusNumber15392	LocusNumber15392	LocusNumber15392	LocusNumber15392	LocusNumber15392	LocusNumber15392	LocusNumber15392	LocusNumber15392	LocusNumber15392	LocusNumber15392	LocusNumber15395	LocusNumber15395	LocusNumber15395	LocusNumber15395	LocusNumber15395	LocusNumber15395	LocusNumber15395	LocusNumber15395	LocusNumber15395	LocusNumber15395	LocusNumber15395	LocusNumber15395	LocusNumber15395	LocusNumber15395	LocusNumber15399	LocusNumber15399	LocusNumber15399	LocusNumber15402	LocusNumber15402	LocusNumber15402	LocusNumber15402	LocusNumber15408	LocusNumber15408	LocusNumber15408	LocusNumber15408	LocusNumber15408	LocusNumber15408	LocusNumber15408	LocusNumber15422	LocusNumber15422	LocusNumber15422	LocusNumber15440	LocusNumber15445	LocusNumber15445	LocusNumber15445	LocusNumber15445	LocusNumber15445	LocusNumber15445	LocusNumber15445	LocusNumber15445	LocusNumber15445	LocusNumber15445	LocusNumber15445	LocusNumber15445	LocusNumber15445	LocusNumber15452	LocusNumber15452	LocusNumber15452	LocusNumber15452	LocusNumber15452	LocusNumber15452	LocusNumber15452	LocusNumber15452	LocusNumber15452	LocusNumber15452	LocusNumber15452	LocusNumber15452	LocusNumber15484	LocusNumber15484	LocusNumber15484	LocusNumber15484	LocusNumber15484	LocusNumber15484	LocusNumber15484	LocusNumber15484	LocusNumber15484	LocusNumber15484	LocusNumber15484	LocusNumber15484	LocusNumber15484	LocusNumber15484	LocusNumber15484	LocusNumber15484	LocusNumber15484	LocusNumber15484	LocusNumber15502	LocusNumber15502	LocusNumber15502	LocusNumber15503	LocusNumber15503	LocusNumber15503	LocusNumber15503	LocusNumber15503	LocusNumber15503	LocusNumber15503	LocusNumber15503	LocusNumber15503	LocusNumber15503	LocusNumber15503	LocusNumber15503	LocusNumber15503	LocusNumber15509	LocusNumber15509	LocusNumber15509	LocusNumber15509	LocusNumber15509	LocusNumber15509	LocusNumber15509	LocusNumber15509	LocusNumber15509	LocusNumber15509	LocusNumber15512	LocusNumber15512	LocusNumber15512	LocusNumber15512	LocusNumber15512	LocusNumber15512	LocusNumber15512	LocusNumber15512	LocusNumber15512	LocusNumber15515	LocusNumber15515	LocusNumber15515	LocusNumber15515	LocusNumber15515	LocusNumber15515	LocusNumber15515	LocusNumber15515	LocusNumber15518	LocusNumber15523	LocusNumber15523	LocusNumber15523	LocusNumber15523	LocusNumber15523	LocusNumber15523	LocusNumber15525	LocusNumber15525	LocusNumber15525	LocusNumber15525	LocusNumber15533	LocusNumber15533	LocusNumber15533	LocusNumber15533	LocusNumber15533	LocusNumber15533	LocusNumber15533	LocusNumber15533	LocusNumber15533	LocusNumber15533	LocusNumber15533	LocusNumber15536	LocusNumber15536	LocusNumber15536	LocusNumber15536	LocusNumber15536	LocusNumber15554	LocusNumber15554	LocusNumber15554	LocusNumber15554	LocusNumber15554	LocusNumber15554	LocusNumber15554	LocusNumber15554	LocusNumber15554	LocusNumber15554	LocusNumber15554	LocusNumber15554	LocusNumber15557	LocusNumber15557	LocusNumber15557	LocusNumber15557	LocusNumber15598	LocusNumber15598	LocusNumber15598	LocusNumber15598	LocusNumber15598	LocusNumber15606	LocusNumber15606	LocusNumber15606	LocusNumber15606	LocusNumber15608	LocusNumber15608	LocusNumber15608	LocusNumber15608	LocusNumber15608	LocusNumber15608	LocusNumber15608	LocusNumber15608	LocusNumber15609	LocusNumber15621	LocusNumber15621	LocusNumber15627	LocusNumber15629	LocusNumber15629	LocusNumber15629	LocusNumber15629	LocusNumber15629	LocusNumber15629	LocusNumber15629	LocusNumber15629	LocusNumber15636	LocusNumber15636	LocusNumber15636	LocusNumber15636	LocusNumber15639	LocusNumber15639	LocusNumber15639	LocusNumber15641	LocusNumber15641	LocusNumber15641	LocusNumber15641	LocusNumber15641	LocusNumber15641	LocusNumber15644	LocusNumber15644	LocusNumber15644	LocusNumber15644	LocusNumber15644	LocusNumber15644	LocusNumber15646	LocusNumber15646	LocusNumber15646	LocusNumber15646	LocusNumber15646	LocusNumber15646	LocusNumber15647	LocusNumber15647	LocusNumber15647	LocusNumber15647	LocusNumber15647	LocusNumber15647	LocusNumber15647	LocusNumber15647	LocusNumber15647	LocusNumber15647	LocusNumber15647	LocusNumber15650	LocusNumber15650	LocusNumber15650	LocusNumber15650	LocusNumber15650	LocusNumber15650	LocusNumber15650	LocusNumber15650	LocusNumber15650	LocusNumber15650	LocusNumber15650	LocusNumber15650	LocusNumber15650	LocusNumber15650	LocusNumber15650	LocusNumber15652	LocusNumber15652	LocusNumber15652	LocusNumber15652	LocusNumber15653	LocusNumber15653	LocusNumber15653	LocusNumber15653	LocusNumber15653	LocusNumber15653	LocusNumber15662	LocusNumber15662	LocusNumber15662	LocusNumber15662	LocusNumber15662	LocusNumber15662	LocusNumber15662	LocusNumber15662	LocusNumber15662	LocusNumber15662	LocusNumber15662	LocusNumber15679	LocusNumber15679	LocusNumber15679	LocusNumber15679	LocusNumber15679	LocusNumber15680	LocusNumber15680	LocusNumber15680	LocusNumber15696	LocusNumber15696	LocusNumber15701	LocusNumber15701	LocusNumber15701	LocusNumber15705	LocusNumber15715	LocusNumber15716	LocusNumber15717	LocusNumber15717	LocusNumber15717	LocusNumber15717	LocusNumber15718	LocusNumber15718	LocusNumber15726	LocusNumber15726	LocusNumber15726	LocusNumber15726	LocusNumber15726	LocusNumber15757	LocusNumber15757	LocusNumber15757	LocusNumber15757	LocusNumber15757	LocusNumber15757	LocusNumber15757	LocusNumber15757	LocusNumber15757	LocusNumber15759	LocusNumber15759	LocusNumber15761	LocusNumber15761	LocusNumber15766	LocusNumber15766	LocusNumber15766	LocusNumber15766	LocusNumber15766	LocusNumber15766	LocusNumber15766	LocusNumber15766	LocusNumber15781	LocusNumber15781	LocusNumber15781	LocusNumber15781	LocusNumber15781	LocusNumber15781	LocusNumber15783	LocusNumber15783	LocusNumber15783	LocusNumber15783	LocusNumber15787	LocusNumber15787	LocusNumber15787	LocusNumber15794	LocusNumber15794	LocusNumber15794	LocusNumber15794	LocusNumber15794	LocusNumber15801	LocusNumber15801	LocusNumber15801	LocusNumber15801	LocusNumber15801	LocusNumber15801	LocusNumber15801	LocusNumber15801	LocusNumber15801	LocusNumber15801	LocusNumber15801	LocusNumber15801	LocusNumber15801	LocusNumber15801	LocusNumber15801	LocusNumber15801	LocusNumber15801	LocusNumber15804	LocusNumber15804	LocusNumber15804	LocusNumber15804	LocusNumber15812	LocusNumber15812	LocusNumber15812	LocusNumber15812	LocusNumber15812	LocusNumber15812	LocusNumber15812	LocusNumber15812	LocusNumber15812	LocusNumber15812	LocusNumber15825	LocusNumber15836	LocusNumber15836	LocusNumber15836	LocusNumber15836	LocusNumber15836	LocusNumber15836	LocusNumber15836	LocusNumber15836	LocusNumber15836	LocusNumber15836	LocusNumber15836	LocusNumber15836	LocusNumber15836	LocusNumber15836	LocusNumber15836	LocusNumber15836	LocusNumber15836	LocusNumber15836	LocusNumber15844	LocusNumber15844	LocusNumber15844	LocusNumber15844	LocusNumber15855	LocusNumber15855	LocusNumber15855	LocusNumber15855	LocusNumber15855	LocusNumber15855	LocusNumber15855	LocusNumber15855	LocusNumber15855	LocusNumber15855	LocusNumber15855	LocusNumber15855	LocusNumber15855	LocusNumber15855	LocusNumber15855	LocusNumber15855	LocusNumber15855	LocusNumber15862	LocusNumber15862	LocusNumber15862	LocusNumber15862	LocusNumber15866	LocusNumber15866	LocusNumber15866	LocusNumber15873	LocusNumber15874	LocusNumber15874	LocusNumber15874	LocusNumber15897	LocusNumber15897	LocusNumber15897	LocusNumber15923	LocusNumber15923	LocusNumber15933	LocusNumber15933	LocusNumber15933	LocusNumber15933	LocusNumber15937	LocusNumber15937	LocusNumber15937	LocusNumber15937	LocusNumber15937	LocusNumber15937	LocusNumber15937	LocusNumber15937	LocusNumber15941	LocusNumber15941	LocusNumber15941	LocusNumber15941	LocusNumber15941	LocusNumber15941	LocusNumber15941	LocusNumber15941	LocusNumber15941	LocusNumber15941	LocusNumber15941	LocusNumber15941	LocusNumber15941	LocusNumber15952	LocusNumber15952	LocusNumber15974	LocusNumber15974	LocusNumber15974	LocusNumber15975	LocusNumber15975	LocusNumber15975	LocusNumber15975	LocusNumber15977	LocusNumber15977	LocusNumber15978	LocusNumber15978	LocusNumber15978	LocusNumber15978	LocusNumber15978	LocusNumber15978	LocusNumber15983	LocusNumber15983	LocusNumber15983	LocusNumber15983	LocusNumber15983	LocusNumber15983	LocusNumber15985	LocusNumber15985	LocusNumber15991	LocusNumber15991	LocusNumber15991	LocusNumber15991	LocusNumber15991	LocusNumber16008	LocusNumber16017	LocusNumber16017	LocusNumber16017	LocusNumber16017	LocusNumber16017	LocusNumber16017	LocusNumber16017	LocusNumber16017	LocusNumber16017	LocusNumber16017	LocusNumber16017	LocusNumber16018	LocusNumber16018	LocusNumber16018	LocusNumber16018	LocusNumber16018	LocusNumber16019	LocusNumber16019	LocusNumber16019	LocusNumber16019	LocusNumber16019	LocusNumber16019	LocusNumber16019	LocusNumber16019	LocusNumber16019	LocusNumber16019	LocusNumber16019	LocusNumber16019	LocusNumber16019	LocusNumber16019	LocusNumber16019	LocusNumber16019	LocusNumber16022	LocusNumber16022	LocusNumber16022	LocusNumber16022	LocusNumber16042	LocusNumber16042	LocusNumber16042	LocusNumber16042	LocusNumber16042	LocusNumber16042	LocusNumber16042	LocusNumber16046	LocusNumber16046	LocusNumber16046	LocusNumber16046	LocusNumber16046	LocusNumber16048	LocusNumber16048	LocusNumber16048	LocusNumber16048	LocusNumber16048	LocusNumber16048	LocusNumber16048	LocusNumber16048	LocusNumber16048	LocusNumber16048	LocusNumber16048	LocusNumber16048	LocusNumber16048	LocusNumber16048	LocusNumber16050	LocusNumber16050	LocusNumber16081	LocusNumber16081	LocusNumber16081	LocusNumber16081	LocusNumber16081	LocusNumber16087	LocusNumber16087	LocusNumber16090	LocusNumber16090	LocusNumber16090	LocusNumber16090	LocusNumber16090	LocusNumber16090	LocusNumber16090	LocusNumber16090	LocusNumber16090	LocusNumber16090	LocusNumber16090	LocusNumber16090	LocusNumber16090	LocusNumber16090	LocusNumber16108	LocusNumber16108	LocusNumber16108	LocusNumber16108	LocusNumber16108	LocusNumber16123	LocusNumber16123	LocusNumber16123	LocusNumber16123	LocusNumber16123	LocusNumber16123	LocusNumber16123	LocusNumber16123	LocusNumber16123	LocusNumber16123	LocusNumber16123	LocusNumber16123	LocusNumber16124	LocusNumber16132	LocusNumber16142	LocusNumber16143	LocusNumber16143	LocusNumber16146	LocusNumber16147	LocusNumber16147	LocusNumber16147	LocusNumber16147	LocusNumber16147	LocusNumber16147	LocusNumber16147	LocusNumber16154	LocusNumber16154	LocusNumber16154	LocusNumber16154	LocusNumber16154	LocusNumber16154	LocusNumber16154	LocusNumber16155	LocusNumber16158	LocusNumber16159	LocusNumber16164	LocusNumber16164	LocusNumber16164	LocusNumber16182	LocusNumber16182	LocusNumber16183	LocusNumber16183	LocusNumber16189	LocusNumber16189	LocusNumber16189	LocusNumber16189	LocusNumber16190	LocusNumber16190	LocusNumber16190	LocusNumber16190	LocusNumber16190	LocusNumber16190	LocusNumber16190	LocusNumber16190	LocusNumber16190	LocusNumber16213	LocusNumber16213	LocusNumber16213	LocusNumber16213	LocusNumber16213	LocusNumber16213	LocusNumber16213	LocusNumber16230	LocusNumber16236	LocusNumber16236	LocusNumber16236	LocusNumber16236	LocusNumber16236	LocusNumber16236	LocusNumber16238	LocusNumber16244	LocusNumber16244	LocusNumber16244	LocusNumber16244	LocusNumber16244	LocusNumber16255	LocusNumber16255	LocusNumber16255	LocusNumber16255	LocusNumber16255	LocusNumber16255	LocusNumber16261	LocusNumber16261	LocusNumber16261	LocusNumber16261	LocusNumber16261	LocusNumber16261	LocusNumber16261	LocusNumber16261	LocusNumber16261	LocusNumber16261	LocusNumber16261	LocusNumber16261	LocusNumber16261
IndividualER051	C	G	G	A	C	G	C	C	C	A	C	T	G	G	C	T	C	C	C	C	G	A	A	A	A	C	C	C	C	G	C	G	C	A	A	A	G	G	G	G	G	G	A	C	G	G	A	T	C	G	C	T	G	-	C	G	G	T	C	G	A	G	T	T	G	C	G	A	C	C	C	C	A	A	A	G	G	C	A	C	A	A	T	A	C	T	C	G	A	A	C	A	T	A	G	G	G	G	A	C	A	A	T	A	T	T	T	C	G	A	G	G	G	T	G	T	C	G	A	C	G	T	A	C	C	G	C	C	G	G	T	A	A	C	A	C	G	C	G	T	C	G	G	T	T	G	A	C	G	G	C	C	T	C	C	A	G	C	G	C	G	T	C	C	G	C	T	T	A	G	G	G	G	G	G	G	G	C	T	A	G	C	G	T	C	A	C	A	C	C	G	G	T	G	A	G	G	G	A	G	C	A	G	T	T	G	T	T	G	C	G	T	T	T	C	C	G	A	C	G	A	G	G	C	G	A	G	A	T	T	C	C	C	G	A	G	C	G	G	A	C	C	A	T	T	G	C	C	C	G	G	A	C	C	C	T	A	T	T	C	C	C	G	G	G	T	G	T	T	T	G	C	G	T	G	C	G	C	A	G	T	C	G	C	G	G	A	C	C	C	A	G	G	C	G	G	G	C	C	G	C	T	G	C	A	C	C	C	G	C	C	C	G	C	C	C	C	T	T	C	A	G	T	G	G	A	A	T	C	C	T	C	C	G	T	C	C	C	G	C	C	A	C	A	G	C	G	C	G	T	G	G	C	A	G	G	G	C	C	C	C	G	A	A	A	T	T	T	C	C	C	G	T	A	C	C	C	G	C	A	G	C	G	C	C	G	A	T	G	A	A	A	C	T	G	G	T	G	G	A	A	C	G	C	T	G	T	G	G	T	C	G	G	C	C	T	C	A	C	T	G	C	G	C	T	T	T	-	A	C	A	G	C	G	G	G	C	C	A	C	C	C	G	G	A	G	G	G	C	C	G	T	G	C	A	T	A	G	G	T	G	G	G	G	G	T	C	C	C	A	A	C	C	C	C	G	G	C	C	G	A	C	G	G	T	C	A	G	C	C	G	T	A	C	G	G	T	C	G	C	C	C	G	G	A	T	C	G	G	C	C	T	A	C	A	G	G	T	C	G	C	A	C	C	G	C	G	T	C	T	A	C	A	C	G	G	A	G	G	G	G	C	G	C	T	A	T	A	G	A	T	G	C	C	G	G	C	T	T	C	A	G	G	G	A	C	G	C	A	G	T	G	G	G	G	C	C	G	C	G	T	G	T	T	T	G	G	A	T	T	C	C	T	G	A	A	T	T	G	T	C	G	G	T	T	C	A	C	G	G	C	G	G	C	T	G	C	C	C	T	G	C	G	G	T	G	T	C	G	G	G	G	G	G	G	C	C	C	T	C	A	T	G	G	G	A	T	G	G	A	G	A	G	G	A	A	C	T	C	T	G	A	C	C	C	C	C	T	C	C	C	C	G	G	C	C	C	A	T	G	G	G	G	T	A	G	T	G	G	C	C	C	G	T	G	G	C	A	A	A	T	C	G	G	A	A	T	G	T	A	C	C	T	A	C	C	G	A	C	C	C	A	C	T	G	A	C	T	A	C	A	T	T	C	A	A	C	G	G	C	G	G	C	C	G	T	C	T	T	C	A	C	C	C	C	G	A	G	G	G	A	T	T	C	G	A	G	A	T	C	G	G	A	A	G	C	T	G	C	C	C	A	C	A	G	A	C	A	T	G	G	C	G	C	C	A	A	C	C	C	T	C	C	A	C	G	C	C	G	G	G	G	T	C	G	G	C	G	T	A	T	G	G	G	G	G	C	T	G	C	C	G	T	G	T	A	G	G	G	A	G	C	T	A	G	G	G	C	C	C	C	G	C	T	A	T	G	T	G	C	G	G	C	A	C	A	C	C	G	C	G	G	G	A	G	C	T	G	T	G	G	G	C	C	T	A	C	A	G	A	T	A	T	G	G	T	C	G	G	C	C	C	G	C	T	C	C	A	C	G	G	C	A	T	C	G	C	C	A	T	C	C	G	G	T	C	C	C	C	C	C	G	C	A	G	C	T	C	T	C	G	T	C	A	C	C	G	C	T	C	T	C	G	G	A	T	A	G	G	G	G	G	C	G	C	T	G	C	C	G	C	A	T	C	G	G	T	T	T	G	A	T	G	C	C	C	A	G	C	A	G	T	A	G	C	C	G	T	C	C	T	C	T	C	T	C	T	T	C	A	T	C	C	C	A	T	G	G	-	T	A	G	C	G	A	T	A	T	T	A	G	A	G	C	T	C	A	T	G	G	C	C	G	G	G	A	A	T	C	G	C	G	G	G	G	G	C	C	C	C	G	T	G	T	C	A	T	C	A	C	C	G	T	G	G	G	C	A	T	T	A	A	G	T	G	G	G	C	A	G	T	C	G	G	C	A	C	A	C	A	C	G	A	C	G	G	C	A	G	T	G	T	C	G	A	G	C	G	T	G	C	T	G	T	G	A	A	C	G	C	G	C	G	C	T	C	C	G	G	G	C	C	C	A	T	A	C	T	C	G	C	G	T	C	A	A	G	A	T	G	C	A	T	C	C	A	C	C	C	C	G	A	A	G	A	G	A	A	C	T	T	A	G	C	T	A	G	A	C	C	C	G	C	G	A	C	C	C	G	T	A	A	C	G	C	-	-	T	A	C	G	G	T	C	G	G	G	T	T	C	C	G	C	G	G	A	A	C	A	C	T	C	C	G	G	A	G	G	A	G	G	A	C	G	C	C	A	C	G	G	A	C	A	G	A	A	G	G	G	G	G	C	C	C	C	A	T	C	C	T	A	C	C	G	G	A	T	G	C	T	G	G	T	G	C	G	C	A	A	G	G	G	G	C	G	C	A	C	G	A	C	A	C	C	T	G	C	G	C	C	C	C	T	G	C	G	G	C	C	A	C	C	C	T	G	A	G	G	C	A	C	G	G	G	C	C	T	A	A	G	C	T	G	G	G	A	C	G	C	A	T	C	C	C	A	T	G	T	C	G	G	T	G	C	G	T	G	C	C	C	G	C	C	C	T	A	A	A	C	G	G	G	C	G	G	C	G	G	G	C	C	T	T	C	T	G	G	A	G	G	C	A	G	A	G	G	T	G	A	G	C	G	C	A	A	C	G	G	T	G	G	C	G	G	G	G	A	A	T	G	T	G	G	C	G	C	C	G	A	C	C	T	C	T	G	A	G	C	C	T	A	C	T	A	G	C	G	G	G	C	C	T	A	A	G	G	A	G	A	G	C	G	G	C	C	A	G	T	C	A	T	C	G	C	A	A	G	C	T	C	G	G	T	G	C	T	T	C	C	C	C	G	A	C	T	C	C	G	C	T	C	G	C	T	C	A	C	T	C	T	G	A	G	G	C	T	C	A	A	C	A	C	G	C	C	G	C	A	G	T	-	A	G	T	C	G	A	A	C	T	C	C	C	T	T	C	C	C	T	C	G	G	C	T	G	T	G	C	C	G	C	C	C	G	C	T	C	G	G	T	G	C	T	G	G	C	C	C	C	C	G	G	T	C	G	C	C	A	-	C	A	C	T	G	G	C	G	T	C	G	T	C	G	A	G	G	A	C	A	A	C	G	G	C	G	G	C	G	A	A	C	C	C	T	G	A	G	T	C	A	G	C	C	T	C	C	A	C	G	T	C	T	G	T	C	T	C	C	A	A	G	C	T	T	G	C	T	G	G	C	A	G	G	T	C	C	C	G	G	G	T	T	T	T	C	G	C	T	C	G	C	C	C	G	T	G	T	C	G	G	A	C	C	A	A	T	G	A	G	C	G	C	G	G	G	A	T	A	G	A	C	G	T	C	T	G	A	G	G	C	T	C	G	C	A	C	G	G	C	C	G	A	G	G	C	A	T	G	G	G	G	T	G	G	C	G	C	G	C	C	G	G	C	C	C	C	G	A	A	G	C	T	C	G	T	G	A	G	G	C	A	T	T	T	G	T	T	T	G	A	C	C	C	C	A	C	C	T	C	C	T	A	G	T	-	-	-	A	C	T	A	A	C	C	C	C	C	C	C	C	T	G	C	G	A	T	T	T	G	A	A	C	C	C	T	T	C	C	C	A	G	A	T	G	C	G	C	G	C	G	C	C	A	C	C	G	G	A	G	-	C	G	C	C	T	C	T	G	G	G	T	C	G	G	C	A	C	C	C	C	C	C	A	G	A	C	A	G	C	A	G	C	G	G	C	C	G	C	C	T	A	C	T	C	C	A	T	A	T	C	C	C	A	G	G	G	A	T	T	C	C	C	T	C	T	G	C	C	C	T	A	G	C	C	A	G	G	C	A	G	C	G	T	C	C	G	C	C	C	G	C	A	C	C	T	T	T	C	G	A	G	C	G	G	G	C	C	G	C	T	C	G	C	C	G	C	C	G	G	C	G	G	C	T	G	G	G	T	G	C	G	C	C	C	A	C	T	A	A	C	C	G	G	C	G	C	G	G	C	G	A	G	C	G	G	T	T	T	T	C	C	T	G	G	G	C	A	C	G	C	C	C	G	T	C	A	G	G	T	A	A	C	G	T	C	C	C	A	C	C	G	G	C	C	T	G	C	A	C	G	G	A	A	C	G	G	G	T	A	C	C	C	C	G	A	C	G	G	A	A	C	C	T	C	G	G	T	C	G	T	C	T	A	G	C	T	G	T	G	C	C	T	T	A	T	G	C	G	G	G	C	A	C	G	C	G	C	T	A	G	G	C	A	T	C	T	C	T	G	G	C	G	G	G	G	G	C	C	C	C	G	C	G	A	G	G	G	C	G	T	A	A	C	A	C	T	C	C	G	A	G	G	C	C	G	G	C	A	A	C	G	G	A	G	G	G	T	T	T	G	A	G	C	C	C	C	A	A	T	C	C	T	A	G	G	A	G	C	A	A	C	A	T	G	G	C	T	G	T	G	C	A	T	G	C	T	C	A	G	G	A	A	C	C	T	G	T	C	G	G	C	A	C	C	A	C	G	A	C	T	G	C	C	C	G	C	T	A	C	C	A	T	G	C	G	T	G	G	C	T	C	T	G	A	C	T	T	T	C	C	T	G	G	G	G	C	C	G	A	A	T	G	-	-	C	G	T	T	T	C	T	T	C	T	G	T	G	C	C	C	A	T	C	C	C	C	T	T	C	T	T	T	C	C	G	C	G	G	A	C	C	G	T	C	G	G	C	G	T	C	C	T	G	A	G	C	C	C	G	G	C	C	T	C	G	G	C	G	A	C	C	C	G	G	C	C	G	G	G	G	G	G	C	G	C	G	A	C	C	G	C	G	T	C	T	A	C	G	G	G	G	C	A	G	C	G	G	G	C	G	C	C	-	G	T	C	T	C	A	C	C	C	A	C	C	A	T	C	C	A	G	T	G	G	A	G	C	G	T	G	A	A	C	G	G	T	G	G	A	G	G	A	A	G	C	C	A	G	G	A	G	C	A	G	T	C	G	G	C	C	C	C	G	G	G	A	T	G	A	G	C	G	C	C	C	A	C	G	C	G	T	C	C	G	A	T	C	G	G	G	T	C	G	T	C	G	G	C	G	C	T	C	C	G	G	T	G	G	T	C	C	A	C	G	G	C	G	G	C	C	C	G	G	G	G	G	G	G	C	T	C	G	G	T	T	A	G	G	G	C	G	G	G	C	G	G	T	T	T	G	A	C	A	G	G	T	G	G	T	A	A	T	A	T	T	T	T	A	T	A	C	A	C	G	A	C	C	C	C	C	G	G	A	A	T	C	G	C	C	G	C	A	C	T	A	G	G	C	C	G	C	G	G	T	A	G	C	T	G	G	C	C	T	A	G	A	T	G	G	C	C	C	A	C	A	A	C	G	T	G	C	G	C	A	G	T	A	A	C	A	T	A	A	G	A	T	T	C	T	G	T	A	A	T	G	G	T	G	C	T	C	T	A	G	C	G	C	G	C	G	G	G	A	C	C	C	A	C	G	G	G	C	G	C	T	A	A	G	G	C	C	C	T	A	T	G	C	A	C	G	A	G	G	C	C	C	C	C	G	T	T	T	C	C	C	C	G	C	G	G	G	G	G	A	T	T	A	G	C	C	G	C	G	A	A	A	A	T	G	C	C	G	G	A	C	A	G	C	C	G	T	T	G	G	G	T	T	G	C	C	C	C	T	T	C	C	A	G	C	C	G	G	G	G	G	A	G	C	C	G	C	C	G	T	C	T	G	G	C	G	T	G	A	C	C	T	G	C	A	G	T	A	A	G	G	T	C	A	G	G	G	C	A	T	G	G	C	G	G	T	C	A	C	A	G	C	A	C	A	G	G	G	G	C	G	T	G	C	G	A	G	G	C	C	C	G	C	C	G	A	T	G	A	C	G	A	C	A	C	G	G	T	G	C	G	G	G	C	T	G	C	G	G	G	C	G	C	G	C	T	A	C	G	A	G	G	G	C	G	G	G	G	T	G	G	A	T	T	A	C	G	C	T	A	C	C	T	C	G	C	G	C	T	C	A	T	G	G	C	A	G	T	C	T	G	A	A	C	A	G	T	A	C	G	A	T	C	C	C	G	C	C	G	A	G	A	C	T	G	G	G	G	G	C	A	A	C	T	A	G	C	C	A	C	G	A	A	C	G	G	G	G	C	C	A	T	G	G	G	G	C	G	G	G	A	C	G	C	G	G	C	C	G	C	G	C	G	A	A	T	G	T	C	C	G	T	G	A	C	C	A	A	G	C	T	G	C	C	C	C	T	C	T	C	C	-	A	C	A	G	A	T	T	C	G	G	G	C	C	T	C	C	C	C	G	C	G	T	G	G	G	G	C	C	G	A	C	C	G	T	G	A	T	G	C	G	C	C	C	T	T	C	A	C	A	C	C	C	T	G	C	C	G	C	C	T	C	A	G	T	G	G	C	C	C	G	A	G	T	C	T	G	T	A	C	C	A	C	C	G	C	G	G	C	G	C	C	C	G	G	C	C	G	C	C	A	A	C	T	A	A	G	G	C	T	G	G	T	G	T	G	C	C	G	C	G	G	C	T	C	G	G	G	T	G	C	A	C	G	G	T	A	C	T	G	A	T	A	C	G	C	C	C	T	G	C	C	G	G	C	G	T	C	G	C	A	A	T	G	C	C	G	G	C	G	C	T	C	G	C	C	G	C	A	A	G	G	G	C	C	G	C	C	T	G	C	C	C	A	C	G	G	G	T	G	G	C	C	C	C	G	C	T	C	C	C	G	A	C	G	A	C	T	A	T	C	C	C	G	C	G	G	G	T	C	C	C	C	G	G	C	T	C	G	G	G	G	G	A	A	G	C	A	A	C	C	C	G	C	T	C	G	G	A	A	C	C	C	A	C	A	G	T	G	C	C	A	A	G	T	G	C	G	A	C	A	T	T	G	G	G	C	G	C	C	-	A	G	C	A	G	C	G	C	A	T	C	G	G	G	A	G	C	A	C	G	T	G	A	C	C	T	C	A	A	C	C	A	T	T	A	A	A	A	T	A	C	A	T	A	A	G	C	G	G	C	G	G	C	A	G	G	G	A	C	A	C	A	A	C	A	C	A	A	A	A	T	C	C	C	T	A	C	T	G	G	G	C	A	C	C	A	G	C	A	C	G	T	A	C	C	T	C	T	T	G	A	T	A	A	A	G	G	T	T	A	G	A	G	C	G	G	T	C	A	C	C	C	T	C	A	C	T	C	T	G	G	T	C	G	C	G	T	C	T	C	A	C	G	C	G	T	G	G	G	A	G	A	C	G	A	T	G	C	A	C	T	C	A	C	C	C	A	G	C	C	C	A	C	C	A	C	T	C	T	C	G	C	C	G	G	A	C	G	G	C	G	T	A	C	A	G	A	T	A	C	C	C	G	G	C	C	G	T	G	A	C	C	C	C	C	T	C	A	T	T	G	C	G	A	C	C	G	C	G	G	G	G	C	C	G	C	C	G	G	G	C	C	C	G	A	G	G	A	G	C	G	C	C	G	G	C	C	T	C	C	G	C	G	G	A	C	A	A	T	G	C	T	C	G	T	G	A	C	C	G	C	G	C	T	G	A	C	C	C	A	C	C	G	C	C	G	C	C	A	C	A	G	C	C	A	C	A	T	T	G	A	T	T	C	C	T	T	T	C	G	T	A	T	A	G	C	A	C	G	C	C	-	A	G	T	T	G	A	A	G	G	A	C	A	G	C	C	A	T	C	G	G	C	G	C	G	G	G	A	A	G	G	A	G	G	G	G	G	G	T	G	A	A	G	A	C	G	C	A	C	A	C	C	A	A	T	C	T	T	G	C	T	C	T	A	C	C	A	C	A	T	C	T	G	C	A	T	C	C	T	T	C	G	G	T	C	G	C	G	G	T	G	A	G	A	C	G	A	A	C	A	C	-	A	A	C	G	C	T	G	G	G	C	G	A	T	C	T	G	G	A	C	G	G	C	G	A	A	C	T	C	G	G	G	T	C	T	T	C	G	A	G	C	C	T	T	C	C	G	A	T	A	C	C	C	C	G	C	G	C	C	C	C	A	C	C	C	G	C	G	G	G	G	A	C	T	C	C	A	C	C	T	C	C	G	G	G	T	C	G	C	C	G	A	G	C	T	A	C	G	A	G	A	G	T	T	G	A	G	G	T	T	C	C	C	C	G	T	G	C	C	T	T	A	T	G	T	T	A	C	T	T	C	T	T	C	G	A	G	A	A	C	T	C	T	G	G	C	G	C	G	C	C	G	A	C	G	G	C	C	A	T	C	C	C	A	A	C	C	T	C	C	C	A	C	A	C	C	G	A	A	C	T	T	A	T	A	C	A	G	G	C	A	C	C	G	G	A	G	C	G	T	G	C	G	G	G	G	G	C	C	C	-	C	G	G	G	C	G	A	C	A	C	-	C	A	A	T	C	A	T	T	G	C	C	T	T	G	G	A	G	G	T	C	G	T	T	G	C	G	C	G	T	A	G	T	C	C	A	C	T	G	A	C	C	T	C	C	T	C	T	G	T	A	C	C	G	T	G	A	T	C	C	G	A	G	A	A	T	G	C	G	T	T	C	T	G	A	G	G	C	G	A	C	G	C	C	G	G	C	G	G	G	C	A	T	T	C	G	G	G	G	C	C	A	G	T	T	C	G	A	C	C	G	C	G	C	A	G	C	G	A	G	T	G	C	G	C	C	C	C	G	C	G	C	C	C	G	C	T	G	T	T	T	G	A	A	A	A	G	T	T	G	C	C	A	A	G	T	A	C	C	C	C	G	G	G	G	G	T	G	C	A	C	T	C	C	T	G	C	C	C	A	C	G	A	C	A	G	A	T	A	T	C	G	A	C	G	T	G	C	G	T	C	T	C	G	C	C	T	C	C	G	G	G	C	C	G	A	C	G	G	A	A	A	G	A	T	T	C	A	C	G	G	T	C	T	G	T	C	T	A	G	G	G	A	T	G	G	A	T	A	T	A	A	A	A	A	A	G	G	A	G	C	G	T	A	T	T	C	A	G	T	C	C	T	A	G	C	C	T	C	G	A	T	G	C	T	C	C	C	T	T	T	C	T	-	C	T	G	C	T	T	C	G	C	G	C	G	C	G	T	T	C	C	A	G	T	G	C	A	G	C	G	C	A	T	G	T	G	A	A	G	C	C	T	A	C	C	G	G	G	G	C	T	C	C	G	C	G	C	G	C	G	G	G	C	C	G	C	G	T	C	G	C	C	T	C	G	G	C	G	C	T	G	T	C	C	C	C	T	A	C	C	C	G	C	C	G	C	G	G	G	C	A	C	C	G	A	G	G	C	A	C	C	T	C	T	C	C	G	G	A	G	C	G	A	G	C	G	C	A	G	G	C	C	T	G	T	G	C	G	C	T	C	C	G	T	G	G	C	C	A	C	C	C	C	T	C	C	G	C	G	C	G	T	C	G	C	G	T	G	C	T	C	C	G	G	A	C	C	T	A	C	G	C	A	C	G	C	T	C	G	-	G	G	G	G	G	G	G	A	G	T	C	G	C	C	C	G	G	A	G	C	C	C	T	G	G	C	C	T	C	A	G	A	T	G	C	T	G	G	T	C	C	G	C	A	C	G	C	T	C	C	A	C	C	T	G	A	C	C	A	T	A	T	G	C	C	A	C	G	A	A	G	A	C	T	G	T	T	C	G	C	T	G	C	G	A	G	G	A	G	C	C	A	G	C	G	A	C	C	A	C	T	C	T	T	A	G	G	G	G	G	G	C	A	C	G	T	A	G	A	C	C	C	C	C	G	G	C	G	G	G	A	G	C	G	C	G	A	C	G	G	C	G	G	C	A	G	A	A	G	C	G	A	C	T	G	A	C	-	A	G	G	C	C	G	G	T	C	C	T	C	A	C	C	G	C	G	C	G	C	G	A	C	G	T	T	G	C	G	C	C	T	C	C	A	C	G	T	C	G	C	A	A	T	G	A	C	C	T	G	G	T	C	C	C	G	G	G	T	C	C	C	C	C	C	G	C	G	C	C	A	T	C	C	A	G	C	G	A	T	C	G	G	C	G	C	G	G	C	A	G	G	C	G	T	G	A	C	T	G	T	C	C	G	C	C	G	C	C	G	G	C	G	C	G	G	C	A	A	G	A	C	G	T	T	C	T	G	G	-	T	A	G	C	G	T	G	C	G	A	G	T	C	C	G	C	T	C	C	G	T	C	C	A	C	T	G	A	G	C	T	A	C	G	G	A	A	G	C	G	G	A	A	A	C	C	G	C	C	G	G	C	G	C	T	C	G	A	T	A	G	G	T	T	G	T	G	C	C	C	G	T	A	A	G	G	C	A	G	G	G	G	C	A	T	A	A	G	G	G	T	G	A	C	C	G	G	A	A	T	C	A	T	G	C	A	T	G	A	T	G	A	A	C	C	A	G	G	T	G	G	G	C	G	C	A	C	T	T	C	G	C	C	T	G	A	C	A	G	T	G	A	G	G	G	T	T	G	G	C	C	C	C	C	C	C	T	G	C	A	C	A	G	A	A	C	T	G	C	C	G	A	G	A	G	G	G	G	C	T	T	C	C	C	G	C	C	G	G	T	G	C	G	G	C	G	C	A	C	G	C	G	A	G	T	C	G	G	C	T	A	T	G	G	A	G	C	C	C	G	C	G	C	C	C	G	C	C	A	G	C	A	G	C	A	G	T	C	G	C	C	G	G	C	A	C	G	T	G	A	G	T	G	C	C	C	G	C	G	C	T	C	A	C	C	G	A	C	C	T	G	A	C	T	C	G	C	C	G	G	T	T	G	T	A	G	C	G	C	T	C	T	G	C	G	C	C	A	A	C	C	G	C	C	G	G	G	C	C	C	C	G	G	A	G	C	C	G	A	C	G	C	G	G	C	C	C	G	T	T	G	C	C	G	C	G	T	A	C	G	A	C	G	G	C	A	G	C	A	C	C	G	G	G	A	C	G	G	G	G	A	C	T	G	T	C	T	A	G	G	G	G	G	G	G	C	A	G	G	G	G	T	G	G	C	G	T	A	C	A	G	C	G	C	T	C	T	C	T	T	A	G	T	T	T	G	C	G	G	G	T	G	C	G	C	C	C	C	C	C	G	C	G	G	A	G	C	C	G	C	G	C	C	C	T	G	G	G	G	A	C	C	G	G	G	A	C	A	C	G	A	T	A	G	T	C	C	G	G	A	C	T	G	T	A	G	T	C	C	C	C	T	G	C	C	A	T	C	G	C	A	C	C	G	A	G	C	C	G	C	C	C	G	G	G	T	G	C	A	G	C	C	G	C	C	C	C	C	C	T	G	C	C	C	G	A	G	A	G	C	C	C	A	G	G	A	C	A	C	T	C	G	C	G	C	C	G	C	A	T	C	G	C	C	A	G	C	G	C	A	G	C	T	C	C	G	G	C	T	G	G	C	C	G	C	G	G	G	C	C	C	A	G	G	A	C	G	C	T	G	G	G	G	A	A	G	G	T	T	C	G	C	G	G	T	G	C	G	C	A	C	T	C	A	T	A	G	T	C	A	C	G	T	C	C	C	C	T	G	C	C	C	G	C	A	C	G	C	C	A	G	T	C	A	C	A	C	T	C	C	C	C	G	G	A	G	T	C	T	G	G	C	G	C	C	G	C	G	G	C	C	C	C	C	C	G	G	G	C	C	C	C	G	C	T	G	T	C	C	G	T	T	T	C	C	G	C	C	G	C	A	T	G	A	C	A	G	G	C	C	T	G	C	C	G	G	C	C	G	T	C	C	C	C	A	C	C	C	G	T	A	C	C	T	A	C	A	G	T	G	C	C	T	G	C	C	A	C	C	G	G	C	C	A	C	G	C	G	T	C	G	C	C	T	T	C	G	G	T	C	A	T	G	T	C	G	C	A	G	G	G	A	G	C	A	A	C	G	G	T	T	G	T	T	T	C	C	C	G	C	C	C	G	T	C	G	T	G	C	A	G	G	G	A	T	G	C	T	C	A	T	C	T	T	C	C	A	C	A	A	A	C	G	G	G	G	T	C	A	G	C	G	A	A	A	C	C	A	G	A	A	A	T	G	C	T	G	G	T	T	T	C	A	C	G	T	C	C	C	C	G	G	A	G	G	C	A	G	G	G	C	C	C	C	T	G	C	C	A	G	G	G	C	C	A	G	C	C	A	G	G	C	A	C	C	A	C	G	C	G	C	C	C	T	G	G	T	C	C	A	C	A	A	T	T	A	C	T	C	A	C	G	T	C	A	G	C	C	G	A	T	A	G	C	G	C	C	C	C	C	G	G	C	C	G	T	T	C	A	G	T	A	C	C	C	G	G	G	G	C	T	T	A	G	T	C	T	A	C	C	A	C	C	G	C	A	T	G	C	C	A	T	C	A	G	C	C	G	C	C	C	G	A	C	G	C	C	G	C	T	T	T	T	G	G	C	G	G	G	G	T	C	G	G	G	A	G	C	C	A	T	T	T	T	G	C	G	G	G	T	C	C	G	A	G	T	G	C	G	T	G	A	T	G	C	G	G	C	G	T	C	C	T	C	C	A	C	G	T	T	C	C	T	C	T	A	C	A	G	G	C	C	G	C	G	G	C	C	T	C	T	C	C	G	C	G	C	C	C	G	T	G	A	C	T	A	T	C	C	G	G	A	G	G	G	G	G	C	C	C	T	C	C	T	T	G	T	C	C	T	-	C	A	G	A	T	C	G	G	C	C	C	C	G	C	G	G	C	G	C	C	G	C	G	C	A	C	G	C	G	C	T	C	G	C	A	G	G	G	C	A	C	C	G	A	C	A	C	T	C	G	T	G	C	G	G	G	C	A	C	A	C	C	C	C	G	C	A	A	G	C	G	T	T	A	G	G	T	A	C	C	A	G	G	G	C	C	C	G	G	C	G	G	G	C	C	G	A	C	C	C	G	C	C	G	G	C	G	C	C	C	G	G	G	C	T	C	T	C	C	C	C	T	C	C	C	C	G	C	C	T	C	T	T	C	G	T	C	G	C	T	C	C	T	T	C	C	C	C	C	C	G	C	C	T	C	T	G	C	C	C	G	G	C	G	C	T	G	G	T	C	C	A	G	C	C	C	G	A	G	C	C	A	C	G	T	G	G	T	A	C	G	A	T	G	T	T	C	G	T	C	C	A	C	T	C	C	C	G	C	C	T	C	C	G	C	C	A	C	T	G	G	A	C	A	T	G	T	C	G	A	C	G	C	C	C	C	C	G	A	C	C	T	C	G	C	A	C	G	T	C	G	T	C	C	T	G	C	A	C	G	C	A	T	T	G	G	C	C	C	A	C	C	C	G	A	C	C	C	G	C	G	A	C	T	C	T	C	G	C	C	C	G	T	G	C	C	G	A	C	C	T	G	C	T	G	C	C	G	C	G	G	C	C	A	C	G	C	G	T	G	T	G	C	G	C	C	C	T	C	C	C	C	C	G	G	T	C	C	C	T	G	G	G	T	C	C	A	G	G	C	A	G	G	C	C	G	C	C	T	C	A	G	G	C	G	A	A	G	G	T	C	C	T	G	G	A	C	C	C	C	C	T	G	T	C	C	A	G	T	G	G	G	C	G	G	A	A	C	C	G	C	A	G	G	C	C	G	G	C	C	A	T	T	G	T	C	T	C	C	C	C	C	G	A	C	A	C	A	C	C	G	C	G	G	T	A	T	A	C	C	A	C	C	C	A	A	C	C	G	G	G	G	G	T	T	A	C	G	G	C	T	G	C	G	G	A	G	G	T	G	C	G	G	G	A	A	T	C	C	C	T	T	G	C	T	G	T	A	C	C	C	A	C	C	C	G	G	G	G	C	C	C	T	G	C	C	C	C	C	C	A	C	C	C	C	A	T	C	C	G	C	C	G	C	C	T	T	C	G	C	G	C	A	C	G	C	A	G	A	T	C	G	C	T	G	C	C	C	T	C	G	A	C	-	A	C	A	C	C	C	G	T	G	C	G	G	T	C	G	C	G	C	C	T	C	G	C	C	G	G	C	C	G	T	C	C	G	C	C	C	G	C	C	C	C	C	C	C	T	G	C	C	C	G	T	C	C	C	C	C	G	G	C	C	C	G	C	C	C	C	G	G	C	C	C	C	C	C	C	C	G	C	C	C	G	C	A	C	C	C	C	C	G	C	G	C	C	C	A	C	C	G	G	G	G	G	G	C	C	C	G	C	C	C	G	G	A	T	C	C	T	G	A	G	A	C	C	C	C	C	C	T	C	A	A	G	C	G	G	G	C	C	C	C	C	T	C	T	C	G	C	C	C	A	G	G	T	G	C	T	G	G	A	G	G	A	G	G	C	C	G	G	G	C	A	C	C	C	T	G	T	C	T	T	A	A	C	G	G	G	G	T	A	C	A	G	G	C	T	G	A	T	G	C	C	C	G	A	G	A	C	T	G	G	C	A	T	G	T	T	C	C	C	G	G	G	C	G	C	G	C	C	G	C	A	A	C	C	G	T	C	G	G	C	C	C	T	C	C	G	C	C	G	G	G	C	T	G	C	C	A	G	G	T	G	G	T	C	G	G	G	T	A	A	T	A	C	G	T	T	C	T	G	A	G	C	T	C	G	C	C	G	A	A	G	G	C	G	A	C	T	G	G	G	A	T	C	C	G	C	G	T	T	C	C	T	T	T	C	C	G	G	T	G	A	T	T	C	G	C	C	A	C	C	T	G	C	G	C	A	C	C	A	C	G	G	T	A	C	C	A	C	T	C	A	G	G	T	A	A	C	C	C	G	C	G	C	C	C	T	A	G	C	G	T	A	C	A	T	G	G	C	T	T	C	G	G	C	A	C	C	A	T	A	A	G	T	T	C	G	G	G	C	G	G	T	C	G	A	C	C	C	T	G	C	A	C	A	C	T	G	C	G	C	C	G	A	G	C	C	C	T	T	G	G	G	T	A	C	G	G	C	C	C	C	A	C	G	G	C	T	G	G	G	G	G	G	G	A	T	G	G	T	T	C	T	A	C	A	A	C	G	C	T	T	G	T	C	A	A	G	A	C	G	G	G	G	G	C	G	T	C	C	A	C	G	G	A	G	T	C	T	A	C	G	T	T	G	A	T	G	G	G	A	G	G	C	C	C	C	G	G	C	G	C	G	G	C	T	G	G	G	G	C	C	A	C	C	G	G	C	C	G	T	C	A	C	C	A	C	C	G	C	C	C	C	C	G	T	T	C	G	C	G	G	G	C	C	A	G	A	G	G	T	G	T	G	T	G	C	C	A	T	C	A	C	C	C	C	G	C	G	G	T	C	C	C	C	T	T	A	C	C	G	A	C	A	A	C	C	C	G	C	C	G	C	G	G	C	C	A	C	G	C	G	C	C	C	G	A	C	C	C	A	C	C	T	C	C	G	C	A	C	T	G	G	C	A	T	A	A	G	T	A	G	G	C	G	G	G	T	A	T	G	G	G	T	T	C	G	C	C	C	T	C	C	G	G	G	G	G	G	T	G	C	G	G	C	T	C	C	G	G	T	T	G	C	C	G	C	G	G	T	T	C	A	A	C	G	G	C	G	G	T	C	C	C	T	T	C	G	A	A	T	G	G	T	C	G	C	C	C	G	C	G	G	A	G	G	T	G	G	A	A	A	C	C	T	G	T	C	C	T	T	C	T	T	G	A	T	T	G	C	A	A	C	A	C	A	T	G	C	A	C	C	A	G	T	C	G	G	T	G	T	C	T	A	T	T	G	T	A	C	G	G	G	T	G	T	C	T	A	C	T	T	T	G	G	A	A	C	G	T	T	C	G	C	G	G	G	G	A	C	A	C	C	C	C	A	C	T	A	A	T	T	G	C	C	C	G	G	T	C	G	G	G	A	T	C	C	A	A	A	T	C	A	T	T	C	T	G	G	C	C	G	A	C	T	A	C	A	C	C	C	G	C	A	G	A	G	A	C	A	A	T	G	C	A	C	T	C	C	T	C	G	G	C	G	T	G	G	A	G	C	G	G	T	C	C	C	G	C	G	C	A	A	T	G	G	A	A	T	C	A	A	C	C	C	C	C	C	C	C	C	G	T	A	T	C	G	C	C	C	G	A	G	G	G	T	C	G	C	C	G	C	G	C	G	C	A	C	G	G	T	C	G	C	C	G	C	A	G	C	G	A	C	C	G	A	G	C	G	G	G	A	G	G	G	C	G	G	A	G	T	C	C	C	G	A	G	G	G	C	G	G	C	G	T	G	A	C	A	C	G	T	A	C	C	A	C	G	C	C	G	C	C	C	G	A	C	G	C	T	C	A	T	C	G	A	C	A	C	C	C	G	C	G	C	A	G	C	C	C	T	C	A	C	T	C	A	A	G	C	C	G	C	C	C	C	G	G	A	A	C	C	G	A	T	T	C	T	C	C	C	G	C	C	G	C	C	C	C	C	C	G	C	C	G	G	C	A	A	T	T	C	G	C	C	A	C	G	C	C	T	G	C	T	C	G	G	C	A	C	C	C	C	C	G	C	T	C	C	G	C	G	A	C	G	A	G	C	A	C	T	G	G	C	C	C	A	C	A	T	A	C	G	C	C	G	G	C	C	G	A	C	T	A	C	G	C	C	G	G	C	G	C	C	G	T	C	T	C	A	G	C	G	T	C	T	G	C	A	T	C	T	G	C	G	T	G	T	G	C	G	C	T	G	C	T	C	C	G	T	G	G	C	T	C	G	C	G	C	T	C	C	G	C	C	C	G	T	C	T	A	G	G	G	G	C	C	G	C	G	C	C	G	C	G	T	C	C	G	C	A	A	G	C	G	G	G	T	G	G	G	A	C	C	C	C	C	T	C	C	A	C	T	A	G	G	G	A	C	G	C	C	G	A	A	G	G	C	G	A	T	T	C	G	G	G	G	A	C	G	C	C	C	C	G	T	T	G	C	C	C	C	A	G	G	A	C	C	G	C	G	G	C	C	G	T	A	C	G	G	C	G	G	C	G	C	A	T	G	G	G	C	C	G	C	C	C	T	G	C	C	A	C	T	C	C	C	G	G	C	G	T	T	A	T	T	G	C	C	T	C	C	C	T	G	C	A	C	T	T	G	T	G	G	C	A	T	T	G	T	T	G	G	G	C	G	A	G	G	C	G	A	G	T	C	T	G	G	C	G	T	C	A	T	C	G	C	T	T	G	G	C	C	G	G	G	C	G	C	A	G	A	C	A	G	G	G	G	G	C	A	G	G	C	T	A	G	G	G	G	C	G	G	T	G	C	C	A	C	C	G	A	C	G	T	G	G	A	A	C	G	C	G	G	C	C	C	G	A	T	G	A	C	G	G	G	A	G	A	T	G	G	A	G	A	G	G	G	G	G	C	G	C	G	A	C	A	G	C	C	C	A	G	G	A	G	G	G	G	C	A	G	C	G	C	A	G	T	G	G	G	C	G	A	C	G	G	G	T	G	G	A	T	T	T	A	T	G	G	G	C	G	G	A	G	G	T	A	T	G	C	T	C	C	C	G	G	G	C	G	C	G	T	T	G	G	C	C	T	G	C	T	G	G	G	T	G	G	A	G	G	G	T	T	G	C	C	T	A	C	C	C	G	C	T	G	T	C	C	C	G	G	T	T	G	G	C	C	G	C	C	C	A	C	G	G	T	T	G	G	C	C	C	A	A	A	C	C	G	G	C	C	A	T	G	T	T	A	G	A	C	A	T	C	C	G	C	C	G	T	G	C	A	C	C	T	C	C	C	T	C	T	G	C	A	G	C	G	G	G	T	C	T	G	G	G	A	G	C	A	G	T	C	G	G	C	A	C	C	A	G	C	G	G	C	G	A	G	G	G	G	G	C	C	T	A	C	C	G	T	C	G	A	G	G	C	C	T	C	G	C	G	C	A	G	A	T	C	G	T	A	C	A	G	G	C	A	C	G	C	G	G	C	C	G	G	C	C	C	C	T	A	G	G	G	A	C	G	T	G	C	C	G	G	G	C	T	C	G	T	A	A	G	G	G	A	C	C	A	A	A	C	G	C	A	G	C	T	C	C	A	G	G	C	A	G	G	C	G	G	A	G	A	G	G	A	G	A	G	C	A	A	C	C	A	T	T	A	G	T	G	C	G	T	G	C	T	C	C	G	G	C	A	C	G	G	G	G	A	T	T	C	C	C	A	A	T	T	G	G	T	A	A	A	C	G	C	C	G	G	A	C	C	G	G	A	G	G	C	A	C	-	T	A	A	C	C	C	C	C	A	G	A	C	C	C	T	C	C	G	T	C	C	G	G	C	C	C	C	G	G	G	C	G	G	C	A	G	A	G	G	A	C	A	G	T	C	A	T	G	C	C	G	C	C	T	G	C	C	G	C	C	G	T	T	G	A	G	T	C	G	C	A	G	G	G	A	G	A	G	A	G	A	A	C	A	G	T	G	T	G	C	C	A	T	A	G	C	C	A	C	G	T	C	C	C	T	C	C	G	C	T	C	A	A	T	G	G	C	G	A	T	G	C	A	T	T	C	C	C	T	C	G	C	T	G	A	A	G	A	C	C	G	C	T	C	C	G	G	A	C	G	C	C	C	G	G	T	T	G	C	T	A	G	A	A	C	G	C	G	C	T	G	G	A	C	A	A	G	G	G	A	G	G	T	A	T	C	A	T	G	G	G	A	T	C	C	T	C	C	G	G	T	T	G	G	G	A	C	A	C	G	C	C	T	T	C	T	C	G	T	G	C	T	A	C	G	C	C	G	G	G	G	T	A	G	G	G	A	C	G	C	C	G	T	G	C	C	G	C	C	A	C	C	G	A	G	C	G	G	T	A	A	C	A	C	G	C	A	C	G	G	A	A	C	A	T	T	C	G	G	C	A	G	A	T	G	T	T	G	A	G	G	A	A	C	G	A	C	C	G	C	T	G	G	G	T	C	G	G	T	C	T	C	C	A	C	C	C	A	C	G	T	T	G	G	G	C	T	C	C	-	-	G	C	C	C	C	T	G	C	T	G	G	C	C	A	G	G	C	T	-	C	C	C	C	A	G	G	C	T	G	C	C	C	G	T	C	G	A	A	G	G	T	C	A	T	A	C	C	T	G	G	C	G	T	G	G	C	G	T	T	A	A	T	A	A	C	C	C	G	C	G	G	G	A	C	G	C	G	C	G	G	T	C	G	C	G	A	C	G	G	G	T	C	C	G	C	C	C	G	G	T	T	T	G	G	C	A	C	G	G	C	T	C	G	C	G	C	G	G	C	G	C	A	C	A	C	A	A	A	T	G	G	C	G	G	G	G	G	G	G	C	T	A	C	T	G	A	T	A	G	G	T	C	T	G	G	C	G	G	A	T	G	C	C	A	G	G	A	G	C	G	T	T	C	T	C	C	A	T	A	G	A	G	A	G	G	A	C	G	T	C	G	G	C	G	A	G	T	G	C	C	G	C	G	G	G	G	C	C	A	G	G	G	G	T	A	C	T	G	C	G	C	C	C	T	A	C	C	G	C	C	G	T	C	G	G	T	C	G	G	T	G	G	G	G	C	A	G	G	T	C	T	G	A	G	T	A	C	C	C	C	T	T	T	G	G	A	T	G	G	G	T	T	T	C	T	C	T	C	G	G	C	C	G	C	G	G	T	A	A	C	C	T	G	C	C	C	T	A	G	C	T	G	A	C	G	A	C	C	T	G	A	A	C	C	C	G	A	C	A	C	T	A	C	G	A	T	G	C	T	C	G	C	C	C	C	C	C	T	G	G	T	C	A	C	T	C	C	C	A	G	C	G	C	G	T	A	T	G	C	C	G	T	C	G	C	A	T	G	T	A	C	A	T	G	G	G	T	C	T	G	A	T	G	G	C	C	T	C	C	G	G	G	C	G	C	A	C	G	G	C	C	G	G	C	T	C	A	C	C	A	T	T	C	T	A	C	G	G	C	C	G	G	G	C	G	G	T	C	G	C	T	C	C	G	A	G	C	A	-	T	G	G	C	G	G	C	G	G	C	G	G	C	G	C	C	T	A	T	G	C	A	C	G	A	G	G	G	T	A	C	G	G	G	C	C	G	C	C	G	C	G	C	C	G	A	A	C	G	T	G	C	C	C	G	C	G	A	A	C	G	A	C	G	C	C	T	C	T	G	G	C	A	C	T	G	C	T	G	G	C	A	G	G	C	T	C	A	C	G	G	G	G	G	C	C	G	C	G	C	C	G	A	G	T	C	A	G	A	T	C	G	T	A	T	T	T	C	G	C	G	T	T	G	A	G	A	G	A	A	G	A	A	C	G	C	A	G	A	C	A	C	C	C	G	A	T	A	C	T	T	C	C	A	C	G	T	G	G	A	C	G	A	C	C	A	C	A	A	T	A	G	T	G	G	T	C	G	C	C	G	G	G	T	C	G	C	G	G	C	A	G	C	A	C	C	A	G	A	A	G	C	G	G	C	G	G	G	G	G	C	G	T	G	A	G	G	G	A	C	C	A	C	C	G	T	C	G	G	C	G	G	C	G	A	T	G	C	T	A	A	G	G	G	C	A	G	T	G	C	G	C	G	C	G	A	C	G	C	G	G	A	G	C	G	G	C	A	C	C	C	T	C	G	T	C	C	T	C	T	A	C	A	G	T	G	A	A	C	G	C	C	A	T	C	G	C	C	A	C	G	T	G	C	T	G	C	G	G	G	C	G	G	C	G	G	G	C	C	A	G	A	C	C	C	G	T	C	T	G	G	C	C	C	A	G	C	C	C	A	C	G	A	C	C	G	T	G	G	C	T	C	A	G	A	G	G	T	T	G	T	C	A	G	C	A	G	G	C	A	G	C	G	C	T	C	C	C	C	G	C	G	C	G	T	C	G	C	C	C	G	G	C	C	G	G	G	C	C	G	A	C	C	G	G	C	C	T	G	T	G	A	A	G	G	T	G	C	C	G	G	G	A	G	G	T	A	G	T	G	C	A	G	C	C	C	G	G	C	G	A	T	T	C	C	A	A	C	C	C	G	C	G	T	G	G	C	G	G	G	G	G	C	G	G	C	T	C	G	A	C	C	G	C	G	T	G	C	G	C	A	G	C	A	C	T	C	A	G	T	G	T	G	G	G	C	T	A	C	G	A	G	G	C	G	G	G	A	C	C	A	A	G	A	T	C	A	G	G	G	G	G	C	C	C	C	T	C	G	C	C	G	G	C	C	C	G	G	C	G	G	T	A	A	G	G	A	G	T	A	G	A	G	A	A	A	T	G	G	C	T	G	C	T	T	C	G	C	T	T	G	C	T	T	C	C	G	C	C	C	C	C	G	C	C	G	C	A	G	C	G	G	G	G	C	C	G	C	A	G	G	T	C	C	G	C	T	C	T	A	A	T	G	C	C	A	G	G	C	C	G	C	C	G	C	T	A	G	C	G	C	T	T	C	G	G	G	G	C	C	C	T	G	G	A	T	A	C	T	G	C	C	G	T	G	G	G	G	A	G	C	G	T	C	T	G	G	C	G	C	C	G	T	A	T	A	A	T	G	C	G	C	T	A	G	T	G	C	T	G	A	G	C	C	G	A	A	C	T	G	G	G	T	C	G	G	G	G	G	G	G	A	G	G	A	T	G	C	G	T	T	G	C	T	C	A	C	T	G	C	C	T	G	T	T	G	T	C	T	C	G	G	C	G	C	G	C	G	T	G	G	C	C	G	C	G	C	G	C	T	G	A	G	C	G	C	T	G	T	C	C	G	G	G	G	G	G	A	C	C	A	G	G	C	G	C	T	T	C	C	G	A	A	C	C	G	G	T	A	G	T	T	A	C	C	A	A	G	C	A	A	T	A	T	C	T	C	G	G	G	C	A	T	T	C	T	G	G	C	G	T	T	G	C	T	G	C	G	A	T	A	A	A	A	A	A	G	G	C	G	C	T	G	G	T	A	A	G	G	T	A	A	T	G	T	A	A	T	A	G	G	G	A	T	G	C	G	C	C	A	T	C	A	G	C	C	G	A	C	T	G	G	C	G	G	C	G	C	G	C	T	C	G	A	G	G	A	T	T	G	C	C	C	C	C	A	A	T	A	G	C	T	C	G	A	C	A	G	C	C	C	A	G	C	A	T	A	A	A	G	A	G	T	C	C	T	G	G	T	A	G	C	T	T	C	C	A	T	A	C	G	C	G	C	C	G	C	T	T	A	T	T	C	A	C	G	G	T	G	G	C	T	G	T	C	G	C	A	A	T	G	G	T	T	T	G	G	C	C	G	T	G	C	C	T	A	T	G	C	G	T	G	T	G	C	C	G	G	G	G	C	G	G	C	C	C	G	C	G	C	G	G	C	G	C	C	C	G	A	G	C	C	A	A	G	G	T	A	C	G	T	T	C	A	A	A	G	T	-	A	C	T	G	G	G	G	A	T	G	A	A	G	A	G	G	C	A	C	T	T	C	T	T	C	C	A	C	A	G	A	A	T	C	T	A	A	C	A	C	T	T	T	G	A	G	G	G	C	G	C	G	G	G	G	A	C	C	C	C	C	G	C	C	C	C	G	G	C	A	T	A	A	T	C	G	T	G	C	G	G	C	C	G	G	C	G	C	A	A	A	G	A	C	C	G	T	C	C	C	T	C	C	C	C	-	T	C	C	C	G	C	G	G	G	C	T	G	G	G	C	A	C	G	C	G	C	A	G	G	G	C	G	G	G	G	A	G	C	T	G	C	A	G	C	A	T	C	A	T	G	G	G	G	G	G	G	C	T	C	C	G	A	G	T	G	T	G	T	G	T	T	C	C	A	G	G	G	C	A	A	T	T	C	T	C	T	T	C	G	C	C	C	G	C	G	T	A	T	C	G	G	A	T	A	T	C	G	G	C	C	T	A	C	G	A	G	G	G	G	C	G	C	A	C	G	G	T	T	G	C	T	C	C	T	T	G	G	G	A	A	G	G	T	T	G	C	G	T	T	A	A	A	G	T	C	T	C	T	G	G	T	A	C	A	G	T	A	C	C	G	C	C	A	C	C	C	C	G	G	G	G	C	C	G	T	G	A	T	C	G	G	G	C	C	G	C	C	T	G	A	G	T	G	T	C	G	T	G	G	C	G	G	T	G	G	G	C	T	G	G	G	G	G	G	G	A	C	C	T	A	C	G	C	G	G	G	A	T	A	A	T	T	G	T	G	C	C	C	C	C	G	A	T	C	C	A	G	G	G	G	G	C	T	G	G	G	G	C	C	T	C	G	A	C	C	A	G	G	G	C	A	G	C	T	T	G	C	G	G	A	G	C	G	C	C	C	G	C	A	T	T	C	G	G	G	T	G	G	T	C	C	A	C	C	A	G	T	T	C	C	T	C	G	C	-	G	C	G	C	A	C	T	C	C	T	G	A	A	C	T	C	G	G	A	T	C	C	G	A	G	A	G	T	T	G	C	G	C	C	G	T	C	G	C	C	C	A	G	C	A	G	C	G	C	G	C	C	A	C	C	C	C	G	T	T	G	C	G	-	T	G	C	C	G	A	T	G	T	G	T	G	C	C	G	G	C	C	G	G	G	T	G	A	C	G	T	C	C	G	G	G	T	G	C	A	C	G	C	T	A	G	A	A	A	T	T	G	T	C	G	G	C	A	A	C	G	T	C	G	T	A	G	A	C	G	T	C	C	C	C	C	C	A	G	C	G	G	G	T	G	C	T	A	G	A	C	G	T	T	C	C	T	C	C	A	G	G	T	G	C	G	G	C	A	G	A	G	G	A	G	G	C	C	C	G	G	A	G	C	G	G	C	C	C	T	G	G	A	C	T	T	C	C	A	G	T	C	C	G	G	T	G	A	T	C	C	C	C	G	G	C	G	A	A	T	G	A	G	G	A	C	G	A	C	T	G	T	C	C	C	G	T	G	G	A	C	C	A	T	A	G	T	G	C	G	T	C	C	A	G	C	T	G	G	G	A	G	G	G	A	G	C	C	T	G	G	G	A	A	G	C	C	G	C	G	C	G	A	G	C	C	A	A	G	G	A	G	T	T	C	G	G	A	G	G	C	T	C	T	T	C	T	C	T	T	C	C	T	T	T	A	C	C	C	A	G	T	C	T	G	C	C	G	A	G	C	G	T	T	G	C	C	G	C	G	G	C	G	T	C	C	G	T	A	G	G	T	C	G	G	C	C	C	G	A	G	G	G	C	T	C	G	G	C	T	G	C	C	A	G	A	A	C	G	G	C	A	T	C	C	T	T	C	T	G	G	A	A	A	G	G	T	C	C	C	G	G	A	G	T	T	A	A	C	C	T	C	C	C	T	G	A	C	A	G	T	C	C	G	-	A	A	T	A	T	C	T	G	G	C	T	T	A	T	T	C	T	A	T	C	G	C	A	C	A	G	C	C	A	C	A	G	A	T	C	G	C	C	C	G	A	T	C	T	G	A	G	T	C	C	G	A	G	T	G	C	-	T	C	A	C	G	A	G	A	A	G	T	C	G	C	G	A	C	C	G	C	C	A	C	G	C	T	C	C	G	C	C	G	G	G	T	T	G	T	C	A	-	A	C	A	C	C	G	C	C	G	C	A	C	G	G	G	A	A	G	C	A	G	A	C	C	G	G	C	C	G	C	T	G	G	C	G	C	G	G	T	G	C	C	C	C	G	G	A	G	C	C	T	A	G	G	A	G	A	T	G	G	T	A	C	C	T	G	G	G	A	T	C	G	C	T	G	T	A	A	C	A	T	G	C	C	G	A	A	T	T	G	C	G	T	C	A	C	A	A	T	G	G	T	G	C	T	C	A	C	G	G	C	C	G	G	A	T	A	T	G	G	T	A	C	A	A	A	A	C	G	G	G	T	T	G	G	G	C	A	G	G	T	C	C	A	T	G	C	G	T	G	T	T	T	G	C	C	G	A	G	C	G	C	C	G	G	A	T	A	C	A	T	A	A	G	G	G	G	G	C	C	C	G	C	C	G	T	G	A	G	G	T	T	C	A	C	G	A	C	C	A	T	G	T	A	T	C	G	T	G	C	C	T	T	C	T	C	C	G	A	C	C	C	G	C	T	C	C	T	C	G	G	G	C	G	C	G	C	T	C	C	T	G	A	C	A	A	C	C	C	C	C	C	C	A	G	A	C	C	C	T	G	A	T	T	C	G	G	C	G	C	C	C	G	G	G	G	A	C	G	C	G	T	T	T	-	G	C	T	G	C	T	C	G	C	C	C	G	G	G	C	G	C	T	C	A	T	C	G	C	G	C	G	T	C	C	C	C	A	A	G	A	A	C	A	G	C	G	G	C	C	G	G	C	C	C	G	C	G	A	C	G	G	G	C	C	G	C	A	G	G	T	C	C	T	G	C	T	C	C	G	C	A	A	T	C	G	C	G	C	C	T	G	C	T	A	T	G	C	G	G	C	A	G	G	G	C	C	G	T	C	A	C	A	A	T	T	G	C	G	A	T	T	G	C	G	G	G	C	A	A	G	G	T	G	C	G	T	G	T	T	T	G	A	C	G	G	C	G	C	G	C	G	T	C	T	G	G	G	G	A	C	G	T	C	C	A	C	A	G	C	C	A	C	C	T	A	G	C	G	G	G	C	G	G	A	G	G	G	T	C	C	G	G	A	C	T	C	G	T	G	G	G	G	G	G	C	C	G	C	G	G	T	C	C	G	G	C	G	G	C	C	G	T	C	G	C	C	C	G	G	T	G	A	A	A	G	C	C	G	C	T	C	T	G	G	C	G	C	T	G	A	G	G	C	G	T	C	A	G	T	G	G	T	G	C	G	G	C	G	C	A	C	T	C	C	C	G	C	G	C	T	C	C	G	C	C	C	G	C	G	C	G	G	C	C	A	C	T	G	T	G	G	C	G	G	A	C	C	T	G	G	C	T	T	C	C	T	C	C	G	G	A	A	G	G	G	G	C	C	A	C	G	G	C	G	G	C	T	C	A	T	T	A	T	C	C	A	T	C	A	C	T	-	T	T	T	A	A	C	C	G	G	C	A	G	G	T	G	A	G	G	C	C	C	T	G	A	A	C	C	A	A	T	A	A	T	C	C	C	G	G	C	T	C	C	G	G	G	T	C	A	G	C	G	G	C	A	T	C	T	T	T	T	A	A	G	A	G	T	G	A	G	A	T	G	C	C	T	C	A	A	A	C	G	A	G	A	T	T	G	C	C	T	T	A	G	G	G	G	G	T	G	A	G	T	C	A	G	A	G	G	G	A	G	T	T	A	T	T	A	G	T	G	G	A	T	C	A	T	T	T	C	G	C	C	G	A	T	T	G	A	T	G	T	C	G	C	G	C	C	A	G	G	C	A	G	T	C	G	G	A	G	G	T	A	T	G	G	C	G	C	C	C	G	T	C	T	G	A	C	C	G	A	G	C	C	T	A	T	C	G	T	G	G	G	G	T	T	C	C	C	C	C	G	T	C	G	A	C	A	G	G	G	C	G	A	A	T	C	A	A	C	A	C	C	G	T	A	G	G	G	G	G	G	C	A	A	C	T	C	A	G	C	C	A	C	C	A	G	C	A	G	C	T	C	T	A	G	C	A	G	A	G	G	T	G	G	A	C	G	A	C	C	G	G	A	G	G	G	G	C	A	C	C	T	G	G	G	T	G	G	A	G	G	C	C	T	G	C	G	A	G	T	A	A	G	A	G	T	T	C	T	T	A	G	T	G	G	A	G	G	A	G	G	T	T	C	A	G	T	G	C	G	G	A	T	G	C	C	G	G	T	C	G	G	C	G	C	C	A	A	G	C	G	C	C	C	T	G	C	A	C	A	A	G	T	G	C	T	G	T	T	A	A	G	C	T	C	-	G	A	T	G	C	G	G	G	T	C	G	A	C	G	C	C	C	C	C	G	C	A	G	C	A	C	T	G	T	C	C	G	A	A	T	T	-	-	-	T	A	T	G	T	C
IndividualER051	C	G	G	A	C	G	C	C	C	A	A	T	G	G	C	T	C	C	C	C	G	G	A	A	G	C	C	C	C	G	C	G	C	G	A	G	G	G	T	G	G	G	A	A	G	G	A	T	C	G	C	T	G	G	C	G	G	A	C	G	A	G	T	T	G	C	G	A	C	C	C	C	A	A	G	G	G	T	A	C	A	A	C	A	C	T	C	G	A	A	G	A	T	A	G	G	G	G	A	C	A	A	T	A	C	G	T	C	G	A	G	G	G	T	G	C	C	G	A	C	G	T	A	C	C	G	C	C	G	G	T	A	A	C	A	C	G	C	G	T	C	G	G	T	T	G	A	C	G	G	T	C	T	C	C	G	G	C	G	C	G	T	C	C	G	C	T	G	A	G	G	G	G	A	G	A	G	C	T	C	G	C	G	T	C	A	C	A	C	C	G	G	T	G	A	G	G	G	A	G	C	A	G	T	T	G	T	T	G	C	G	T	T	T	C	C	G	A	A	G	A	G	G	C	G	A	G	A	T	T	C	C	C	G	A	G	C	G	G	A	C	C	A	T	T	G	T	C	C	G	G	A	C	C	G	T	A	T	T	C	T	C	G	G	G	T	G	T	T	C	G	C	G	T	G	C	G	C	G	G	C	C	G	C	G	G	C	C	C	C	A	G	G	C	C	G	G	C	C	G	C	T	G	C	A	C	C	C	G	C	C	C	G	C	C	C	C	T	T	C	A	G	T	G	G	A	A	T	C	C	T	C	C	G	T	C	C	C	G	C	C	C	C	A	G	C	G	C	G	T	G	G	C	G	G	G	G	C	C	C	C	G	A	A	A	T	T	T	C	C	C	G	T	A	C	C	C	G	C	A	G	C	G	C	C	G	A	T	G	A	A	A	C	C	G	G	C	G	G	A	A	C	G	C	C	G	T	G	G	T	C	G	G	C	C	T	C	A	C	T	G	C	G	C	T	T	T	A	C	C	G	G	G	G	G	C	C	-	A	C	G	C	G	A	A	G	G	G	C	C	G	T	G	C	C	T	A	G	G	T	G	G	G	G	G	T	C	C	C	A	A	C	C	C	C	A	G	C	C	G	A	C	G	G	T	C	G	G	C	C	G	T	A	C	G	G	T	C	A	C	C	C	G	G	-	T	C	A	G	C	C	T	A	C	G	G	G	T	C	G	C	A	C	C	G	-	-	-	C	T	G	-	A	C	G	G	A	G	G	G	G	C	G	C	T	A	T	A	G	A	T	G	C	C	G	G	C	T	T	G	A	G	G	G	A	C	G	C	G	G	T	G	G	G	G	A	C	G	C	G	T	G	T	T	T	G	A	G	A	T	C	C	T	G	A	A	T	T	G	T	C	G	G	T	T	C	A	C	G	G	C	G	G	C	T	G	C	C	C	T	G	T	G	G	C	G	T	A	G	G	G	G	G	G	G	C	C	T	T	C	A	T	G	G	A	A	T	G	G	A	G	A	G	G	A	A	C	T	C	C	G	A	C	C	C	C	T	T	C	C	C	C	G	G	C	C	C	A	C	G	G	G	G	T	G	G	C	G	G	C	C	C	G	T	G	G	C	A	A	A	T	C	G	G	A	A	T	G	G	A	C	C	T	T	G	C	G	A	C	C	C	A	C	T	G	A	C	T	A	C	A	T	T	C	A	A	C	G	G	C	G	G	C	C	G	T	C	T	T	C	G	C	C	C	C	G	A	G	G	G	A	T	T	C	G	G	G	A	T	T	G	G	A	A	G	C	T	G	C	C	C	A	C	A	G	A	C	A	C	G	G	C	G	C	C	G	A	C	C	C	T	C	C	A	C	G	C	C	G	G	G	G	T	C	G	G	C	G	T	A	T	C	G	G	G	G	C	T	G	C	C	G	G	G	T	A	G	G	G	A	G	C	T	A	G	G	G	C	C	T	C	G	C	T	G	T	G	A	G	C	G	G	C	G	C	A	C	C	G	C	G	G	G	A	G	C	C	G	G	C	C	G	C	C	C	G	C	G	G	A	T	A	T	G	G	T	T	G	G	C	C	C	A	C	T	C	C	A	C	G	G	C	A	T	C	G	C	C	A	T	C	C	G	G	T	C	C	C	C	C	C	G	C	A	G	C	T	C	T	C	G	T	C	A	C	C	G	C	T	C	T	C	G	G	A	G	A	G	G	G	G	G	C	G	C	T	G	C	C	G	C	A	T	C	G	G	T	T	T	G	A	T	G	C	C	C	A	C	C	A	G	T	A	G	C	C	G	T	C	C	T	C	T	C	T	C	T	T	C	A	C	C	C	C	G	T	A	-	-	T	A	G	C	G	A	T	A	T	T	A	G	A	G	T	T	C	A	T	G	G	T	C	G	G	G	A	G	C	C	G	C	G	G	G	G	G	C	C	C	C	G	T	G	T	C	A	T	C	G	C	C	G	T	G	G	G	C	A	T	T	A	A	G	T	G	T	G	C	A	G	T	T	G	G	C	A	C	A	C	A	C	G	A	C	G	G	C	A	G	T	G	T	C	G	A	G	C	G	T	G	C	T	A	T	G	A	A	C	G	C	G	C	G	C	T	C	C	G	G	G	C	C	C	A	T	A	C	T	C	G	C	G	T	C	A	A	G	A	T	G	C	A	T	C	C	A	C	C	C	C	G	A	A	G	A	G	A	A	C	T	T	A	G	C	T	A	G	A	T	C	C	G	C	G	A	C	C	C	G	C	A	A	C	G	C	C	G	T	A	C	G	G	T	C	G	G	G	T	T	C	C	G	C	G	G	A	A	C	A	C	T	C	C	G	G	A	G	G	A	G	G	A	C	G	C	C	A	C	G	G	A	C	A	G	A	G	G	G	G	G	G	C	T	C	C	A	T	C	C	T	A	C	C	G	G	G	G	G	C	T	G	G	T	G	T	G	C	A	A	G	G	G	G	C	G	C	A	C	G	A	T	G	C	C	C	T	C	G	C	C	G	C	T	G	C	G	G	C	C	A	C	C	C	T	G	A	G	G	C	A	C	G	G	G	C	C	T	A	A	G	C	T	G	G	G	A	C	G	C	A	T	C	C	C	A	T	G	T	C	G	G	T	G	C	G	T	G	C	C	C	G	C	C	C	-	G	A	A	C	G	G	G	C	G	G	C	G	G	A	C	C	T	T	C	T	G	G	A	G	G	C	A	G	A	G	G	C	A	A	G	C	G	C	A	A	C	G	G	T	G	G	C	T	G	G	G	A	A	T	G	T	G	G	C	G	C	C	G	A	C	C	T	C	T	G	A	A	C	C	T	A	C	T	A	G	C	G	G	G	C	C	T	A	A	G	G	C	G	G	G	C	G	G	C	C	A	G	T	C	A	T	C	A	C	A	A	A	C	G	C	G	G	T	G	C	T	T	C	C	C	C	G	G	C	T	C	T	-	C	T	C	C	A	C	C	A	C	T	C	T	A	A	G	G	C	T	C	A	A	C	A	C	G	C	C	G	T	A	G	T	-	A	G	T	C	G	A	A	C	T	C	C	C	T	T	C	C	C	T	C	G	G	C	T	G	T	G	C	C	G	C	C	C	G	C	T	C	G	G	T	G	C	T	G	G	C	C	C	C	C	G	G	C	C	G	C	C	A	-	C	A	C	T	G	G	C	G	T	C	G	T	C	G	A	A	G	A	C	A	A	C	G	G	C	C	G	C	G	A	A	C	T	T	T	G	A	G	T	C	A	G	C	C	T	C	C	A	C	G	T	C	T	G	T	C	T	C	C	A	A	G	C	T	T	G	C	T	G	G	C	A	G	G	T	C	T	C	G	C	G	T	T	T	T	C	G	C	T	T	G	C	C	C	G	T	A	T	C	G	G	A	C	C	A	C	T	T	A	G	C	G	C	G	G	G	A	T	A	G	A	C	A	T	C	T	G	A	G	G	C	T	C	G	C	A	C	G	G	C	C	G	A	G	G	C	A	T	G	G	G	G	T	A	G	C	G	C	G	C	C	G	G	G	C	C	C	G	A	A	G	C	G	G	G	T	G	A	G	G	C	A	T	T	T	G	T	T	T	G	A	C	C	C	C	G	C	C	T	T	C	A	A	G	T	-	-	-	A	C	T	A	A	C	C	G	C	C	C	C	C	T	G	C	G	A	T	T	T	G	A	A	C	C	C	T	C	C	C	C	A	G	G	G	G	C	G	C	G	C	G	C	C	A	T	C	A	G	A	G	-	T	G	T	C	T	C	T	G	G	G	T	C	G	G	C	A	C	C	C	C	C	C	A	G	A	C	A	G	C	A	G	C	G	G	C	C	G	C	C	T	A	C	T	C	C	A	T	A	T	C	C	C	A	G	G	G	A	T	G	C	G	C	C	C	T	G	C	C	C	T	A	G	C	C	A	G	G	C	A	G	C	G	T	C	C	G	C	C	C	G	C	G	C	C	T	C	C	C	G	G	G	C	G	G	G	C	C	G	C	T	C	G	C	C	A	C	C	G	A	C	G	G	C	T	T	T	G	T	G	C	G	C	C	C	A	C	T	A	A	C	C	G	G	C	G	C	G	G	C	G	A	G	C	G	G	C	T	T	T	C	C	T	G	G	G	C	A	C	G	C	C	C	G	T	C	A	G	G	T	A	A	C	A	C	C	C	C	A	C	C	G	G	G	C	T	A	C	A	C	G	G	A	A	C	G	G	G	T	A	C	C	C	C	G	A	C	G	G	A	A	C	C	T	C	G	G	T	C	G	T	C	T	A	G	C	C	G	T	G	C	C	A	C	A	T	G	C	G	G	G	C	A	C	G	C	G	C	T	A	A	G	C	A	T	C	T	C	T	G	G	C	G	G	G	G	G	C	C	C	C	G	C	G	A	G	G	G	C	G	T	A	G	C	G	C	C	C	C	G	A	G	G	C	C	A	G	A	G	A	C	G	G	A	G	G	G	T	T	T	G	A	C	C	C	C	C	A	A	T	C	C	T	A	A	G	A	G	C	G	A	C	A	T	G	A	C	C	G	T	G	C	A	T	G	C	C	C	A	G	G	C	G	C	C	T	G	T	C	G	G	C	A	T	A	G	C	G	A	C	T	G	C	C	C	G	C	T	A	C	C	A	C	G	C	G	T	G	G	C	T	C	T	A	A	C	T	T	T	C	C	T	G	G	G	G	C	C	G	A	A	T	G	-	-	C	G	T	T	T	C	T	T	C	T	A	C	G	C	C	C	G	T	C	G	C	C	T	T	C	T	T	C	C	T	G	C	G	G	A	C	C	G	T	C	G	A	C	G	A	C	C	T	G	A	G	C	C	C	G	G	C	C	T	A	G	G	C	G	A	C	C	C	G	G	C	C	G	G	G	G	G	G	C	G	C	G	A	C	C	G	C	G	T	C	T	A	C	G	G	G	G	C	G	G	C	G	G	G	C	G	C	C	-	G	T	C	T	C	A	C	C	C	A	C	C	A	T	T	C	G	G	T	G	G	A	G	T	G	T	G	A	A	C	G	G	T	G	G	C	G	G	A	A	G	C	C	A	C	G	A	G	C	A	G	T	C	C	G	C	C	C	C	C	C	G	A	T	G	A	G	C	G	C	C	C	G	-	C	C	G	T	C	C	G	A	T	C	T	C	G	T	C	C	T	C	G	G	C	G	C	T	C	C	G	G	T	G	G	T	C	C	A	C	G	G	C	G	A	C	C	C	G	G	G	G	G	G	G	C	T	C	G	G	T	T	A	G	G	G	C	G	G	G	C	G	G	C	T	T	G	G	C	A	G	A	T	G	G	T	A	A	T	A	C	T	T	A	A	T	A	C	A	C	G	A	C	C	C	C	C	G	G	A	A	T	C	G	C	T	G	C	A	C	T	G	G	G	C	C	G	C	A	G	T	A	G	T	T	G	G	C	C	T	A	G	G	C	G	G	C	C	C	T	C	A	A	C	A	T	G	C	G	C	A	T	T	A	A	C	A	T	A	A	-	A	T	T	T	C	G	T	A	A	T	G	G	T	G	C	C	C	T	A	G	C	G	C	G	C	G	G	G	A	C	C	C	A	C	G	G	G	C	G	C	T	G	A	G	G	C	C	C	T	A	T	G	C	A	T	G	A	G	G	C	C	C	C	C	G	T	T	T	C	C	C	C	G	C	G	G	G	G	G	A	T	T	A	G	C	C	G	C	G	A	A	A	A	T	G	C	C	G	G	A	C	A	G	C	C	G	T	T	G	G	G	T	T	G	C	C	C	C	T	C	C	C	A	A	G	C	G	G	G	G	G	A	G	C	C	G	C	G	-	T	C	T	G	G	C	G	T	G	G	C	C	T	G	C	G	G	T	G	A	G	G	C	C	A	G	G	G	C	A	T	G	G	C	G	G	G	C	G	C	A	G	C	A	C	A	G	G	G	G	C	G	T	G	T	G	A	G	G	C	C	C	G	C	C	G	A	T	G	A	T	G	A	C	A	C	G	G	T	G	C	G	G	G	C	T	G	C	G	G	G	C	A	C	G	C	T	G	C	G	G	G	G	G	C	G	G	G	G	T	G	G	G	C	T	A	C	G	C	T	C	C	C	T	C	G	C	G	C	T	C	A	T	G	G	C	G	G	T	C	T	A	G	A	C	C	A	T	A	C	G	A	T	C	C	C	G	C	C	G	A	G	A	C	T	G	G	G	G	G	C	A	A	C	T	A	G	C	C	A	C	G	A	A	C	G	G	G	G	C	C	A	T	G	G	G	G	C	G	G	G	A	C	G	C	G	G	C	C	G	C	A	C	G	A	A	T	G	C	C	C	G	T	G	A	C	C	A	A	-	C	C	T	C	T	T	C	T	C	T	C	T	-	A	C	A	G	A	T	T	C	G	G	G	C	C	T	C	C	C	C	G	C	G	A	G	G	G	G	C	C	G	A	C	C	G	C	A	G	T	A	C	G	A	C	C	T	T	C	A	C	A	C	C	C	T	G	C	C	G	C	C	T	C	A	G	T	A	G	C	C	C	G	A	G	T	C	T	G	A	A	C	C	A	C	C	G	C	G	G	C	G	C	C	C	G	G	C	C	G	C	C	A	A	C	T	A	A	G	G	C	T	G	G	T	G	T	G	C	C	G	C	G	G	C	T	C	G	G	G	T	G	C	A	C	G	G	T	A	C	C	G	A	T	A	C	G	C	C	C	T	G	C	C	G	G	C	G	T	C	G	C	A	A	T	G	C	C	G	G	C	G	C	T	C	G	C	C	G	C	A	A	G	G	G	C	C	G	C	C	T	G	C	C	C	A	C	G	A	G	T	G	A	C	C	C	C	G	A	C	C	C	C	G	A	C	G	G	C	T	A	T	G	C	C	G	C	G	G	G	T	C	T	T	C	G	G	C	T	C	G	G	G	G	A	A	A	G	C	A	C	C	C	C	G	C	T	C	G	G	A	A	G	C	C	A	C	A	G	T	G	C	C	A	A	G	T	G	C	G	A	C	A	T	T	G	G	G	C	G	C	C	G	C	G	C	G	G	C	G	G	A	T	C	G	G	G	A	G	C	A	C	G	T	G	C	C	C	T	C	A	A	C	C	G	A	T	A	G	A	A	T	A	C	A	T	A	A	G	C	G	G	C	G	G	C	A	G	G	G	A	C	A	T	G	A	C	A	C	A	A	A	A	C	C	C	C	T	A	C	T	G	T	G	C	A	C	C	A	G	C	A	C	G	T	A	C	C	T	C	T	T	G	A	T	A	A	A	G	G	T	T	T	G	A	G	C	G	G	T	C	A	C	C	C	T	C	A	C	T	C	T	G	G	T	C	G	C	G	T	C	T	C	A	C	G	C	G	T	G	G	G	A	G	A	C	G	A	T	G	C	A	C	T	C	A	C	C	C	A	G	C	C	C	A	C	C	A	C	T	C	T	C	G	C	C	G	G	A	C	G	G	C	G	T	G	C	A	G	A	T	A	C	C	C	G	G	C	C	A	C	G	A	C	C	C	T	C	T	C	A	T	T	G	G	G	A	C	C	G	C	G	G	G	G	C	C	G	C	C	G	G	G	C	C	C	G	A	G	G	A	G	C	G	C	C	G	G	C	C	T	C	C	G	C	G	G	A	C	A	A	T	G	C	T	C	G	T	G	A	C	A	G	C	G	C	T	G	A	C	C	C	A	C	C	G	C	C	G	C	C	A	C	A	G	C	C	A	C	A	T	T	G	A	T	T	C	C	T	A	T	C	G	T	A	T	A	G	C	A	C	G	C	C	-	A	G	T	C	G	A	A	G	G	A	C	A	G	C	C	A	T	C	A	G	T	G	C	G	G	G	A	A	G	G	A	G	G	G	G	G	G	T	G	A	A	G	A	C	G	C	A	C	A	A	C	A	A	T	C	T	T	G	C	T	C	T	A	C	C	A	C	T	T	C	T	G	C	A	T	C	C	T	T	C	G	G	T	C	G	C	G	G	T	G	A	G	A	C	G	A	A	C	A	C	G	A	A	C	G	C	T	G	G	G	C	G	A	T	C	C	G	G	C	C	G	G	C	G	A	G	C	T	C	G	G	G	T	C	T	T	C	G	A	G	C	C	T	T	C	C	G	A	T	A	C	C	C	C	G	C	G	C	C	C	C	A	C	C	C	G	C	G	G	G	G	A	C	T	C	C	A	C	C	T	C	C	G	G	G	T	C	G	C	C	G	A	G	C	G	G	C	G	T	G	A	G	T	T	G	A	A	G	T	T	C	C	C	T	G	T	G	C	C	T	G	A	C	G	T	T	A	C	T	T	C	T	T	C	G	A	G	A	A	C	T	C	T	G	G	C	G	C	G	C	C	G	A	C	G	G	C	C	A	T	C	C	T	G	G	C	C	T	C	C	C	A	C	A	C	C	G	A	A	C	C	T	-	T	A	A	A	G	G	C	A	T	C	G	G	G	G	C	G	T	G	C	G	G	G	G	G	C	C	C	-	C	G	G	G	C	G	A	C	A	C	-	C	A	A	T	C	A	T	C	G	C	T	T	T	G	G	A	G	G	T	C	G	T	T	G	C	G	C	G	T	A	G	T	C	C	A	C	T	G	A	C	C	T	C	C	T	C	C	G	T	G	C	C	G	G	G	A	T	C	C	G	C	G	G	A	T	A	G	G	C	T	C	T	G	A	G	G	C	G	A	C	C	C	C	G	G	C	G	G	G	C	A	G	T	C	G	G	G	G	C	C	A	G	G	T	C	G	A	C	C	G	C	G	C	G	C	C	A	A	G	T	A	C	G	C	C	C	C	G	C	G	C	C	C	G	C	T	G	T	T	T	A	A	A	A	A	G	T	T	G	C	C	A	A	G	T	A	C	C	C	C	G	A	G	T	G	T	G	C	A	C	T	C	C	T	G	C	C	C	G	C	G	A	C	A	G	A	T	A	T	C	C	G	C	G	T	G	C	G	T	C	T	C	G	C	C	C	C	C	G	G	G	C	C	G	A	C	G	G	A	A	A	G	A	T	T	C	A	C	G	A	T	C	G	G	T	C	T	A	G	G	G	T	T	A	A	A	T	G	T	A	G	A	A	A	A	G	G	A	G	G	A	C	A	T	T	C	A	G	T	C	T	T	A	G	C	C	G	C	G	A	T	G	C	T	C	C	C	T	T	T	C	T	A	C	T	G	C	T	T	C	G	C	G	C	G	C	G	T	T	C	C	A	G	T	G	C	A	G	C	G	C	A	T	G	T	G	A	A	G	C	C	T	A	C	C	G	G	G	G	C	T	C	C	G	C	G	T	G	C	G	G	G	C	C	G	C	G	T	C	G	C	C	T	C	G	G	C	G	C	T	G	T	C	C	C	C	T	A	C	C	C	G	C	C	G	C	G	G	G	C	G	C	C	G	G	A	G	C	A	C	C	C	C	T	C	C	G	G	A	G	C	G	A	G	C	G	C	G	G	G	C	C	T	G	T	G	T	G	C	T	C	C	T	G	G	G	C	C	A	C	C	C	C	T	C	C	G	C	G	C	G	T	C	G	C	G	T	G	C	T	A	C	G	G	A	C	C	T	A	C	G	C	A	C	G	C	T	C	G	-	G	G	G	G	G	G	G	A	G	T	C	G	C	C	C	G	G	A	G	C	C	C	C	G	G	C	C	T	C	G	G	A	C	G	C	C	G	G	T	C	C	G	T	A	C	G	C	T	C	T	G	C	C	T	G	A	C	C	A	T	A	C	G	C	C	A	C	G	A	A	G	A	C	T	G	T	T	C	G	T	T	G	C	G	A	G	G	A	G	C	C	G	G	C	G	A	C	C	A	C	T	C	T	T	G	A	G	G	G	G	G	C	A	T	G	T	A	G	A	C	C	C	C	C	G	G	C	C	G	G	A	G	C	G	C	G	A	C	G	G	C	G	G	C	A	G	A	A	G	C	G	A	G	T	A	A	C	-	A	G	G	C	C	G	G	T	C	C	T	C	A	C	C	G	C	G	C	G	C	G	A	C	G	T	T	G	C	G	C	C	T	C	C	A	C	G	T	C	G	T	A	A	T	G	A	C	C	T	G	G	T	C	C	G	G	G	G	T	C	C	C	C	C	C	G	C	C	C	C	A	T	T	C	A	G	C	A	G	T	C	G	G	C	G	C	G	G	C	A	G	G	C	G	T	G	A	C	T	G	T	A	C	G	C	C	G	C	C	G	G	G	G	C	G	G	C	A	A	G	A	C	G	T	T	C	T	G	G	-	T	A	G	C	G	T	G	C	G	A	G	C	C	C	G	C	T	C	C	G	T	C	C	A	C	T	G	G	G	C	T	A	C	G	G	A	A	G	C	G	G	A	A	A	C	C	G	C	C	G	G	C	G	C	C	C	G	A	T	A	G	G	T	T	G	T	G	C	T	T	T	T	A	A	T	C	C	A	G	G	G	G	C	C	T	A	A	G	G	G	T	G	A	C	C	G	G	A	A	T	C	A	T	G	C	A	T	G	A	C	G	G	G	C	C	A	A	G	T	G	A	G	C	G	C	A	C	T	T	C	G	C	G	T	G	A	C	A	G	T	G	G	T	G	G	T	T	G	G	T	C	A	C	C	T	C	C	G	C	A	T	A	G	A	A	C	T	G	C	C	G	A	A	A	G	G	G	G	C	C	C	T	C	C	G	C	C	A	G	T	G	C	G	G	C	G	C	A	C	T	C	G	A	A	T	T	G	G	C	T	A	T	G	G	A	G	C	C	C	G	C	G	C	C	C	G	C	C	A	G	C	A	G	C	A	G	T	C	G	T	T	G	G	C	A	C	G	T	G	A	G	C	G	C	C	C	G	C	G	C	A	C	A	C	C	G	A	C	C	T	G	A	T	T	C	G	T	C	G	A	T	C	G	T	A	G	C	G	C	T	C	T	G	C	G	C	C	A	A	C	C	C	C	C	G	G	G	C	C	C	C	G	G	A	G	C	C	G	A	C	G	C	G	G	C	C	C	G	T	T	G	C	C	G	C	G	T	A	C	G	A	C	G	G	C	A	G	C	A	C	C	G	G	G	A	C	G	G	G	G	A	C	T	G	C	C	T	A	G	G	G	G	G	G	G	C	A	G	G	G	G	T	G	G	C	G	T	A	C	A	G	C	G	C	T	C	T	C	T	A	A	G	T	T	T	G	C	G	G	A	T	A	A	G	C	C	C	C	C	C	G	T	G	G	A	G	C	C	G	C	G	C	C	C	C	G	G	G	G	A	C	C	G	G	G	A	C	A	C	G	A	T	A	G	T	C	C	G	G	A	C	T	G	T	A	G	T	C	C	C	C	T	G	C	C	A	T	C	G	C	G	C	C	G	A	G	C	C	G	C	T	C	G	G	G	T	G	C	A	G	C	C	C	C	C	C	C	C	C	C	G	C	C	C	A	A	G	A	G	C	C	C	A	G	G	A	C	A	C	T	C	G	C	G	C	C	G	C	A	T	C	G	C	C	A	G	C	G	C	A	G	C	T	C	C	G	G	C	T	G	G	C	C	G	C	G	G	G	C	C	C	A	G	G	A	C	G	C	T	G	G	G	G	A	A	G	G	T	T	C	G	C	G	G	T	G	C	G	C	G	T	G	C	G	T	G	G	T	C	A	C	A	T	C	C	C	C	C	G	C	C	C	G	C	A	C	G	C	C	A	G	T	C	A	T	A	C	T	C	C	C	C	G	A	A	G	T	C	T	G	C	T	G	C	C	G	C	G	T	C	C	C	G	C	C	G	G	G	C	C	C	T	G	C	C	G	T	C	C	G	C	C	T	C	T	G	C	C	G	C	A	T	A	A	C	A	G	G	C	C	T	G	C	C	G	G	C	C	G	T	C	C	C	T	A	C	C	C	G	T	A	C	C	T	A	C	A	G	C	G	C	C	T	G	C	C	A	C	C	G	G	C	C	A	C	G	C	G	C	C	G	C	C	T	T	C	G	G	T	C	A	T	G	A	C	G	C	A	G	G	G	A	G	C	A	A	C	G	G	T	T	G	T	T	T	C	C	C	G	C	C	C	T	T	C	G	T	G	C	A	G	G	G	A	T	G	C	T	C	A	T	C	T	T	C	A	G	C	A	A	A	C	G	G	G	G	T	C	A	G	C	G	A	C	A	C	C	A	G	A	C	A	T	G	C	C	G	G	T	C	A	C	A	C	G	T	C	C	C	C	G	G	A	G	G	C	A	A	G	G	C	C	C	C	T	C	T	C	A	G	G	G	C	C	A	G	C	C	A	G	G	C	A	C	C	A	C	G	C	G	C	C	C	T	G	A	T	C	G	A	C	A	A	T	T	G	C	C	C	A	C	G	C	C	A	G	C	C	G	A	T	A	G	C	G	C	C	C	C	C	G	G	C	C	G	G	C	C	A	G	T	A	C	C	C	G	G	G	G	G	C	T	A	G	T	C	A	C	C	C	A	C	C	G	C	A	T	G	C	C	A	T	C	A	G	G	T	G	C	C	C	A	A	C	G	C	C	G	C	T	T	T	T	G	G	C	G	G	G	G	T	C	G	G	G	G	G	C	C	G	T	T	C	T	G	C	G	A	G	T	C	T	G	A	G	T	G	C	G	T	G	A	T	G	C	G	G	C	G	T	C	C	T	C	C	A	C	G	C	T	C	C	C	C	A	A	C	G	G	G	C	C	G	T	G	G	C	C	T	C	T	C	C	G	G	G	C	C	C	A	T	G	A	C	T	A	G	C	C	G	G	A	G	G	G	G	G	G	C	C	C	C	C	T	A	G	T	C	C	T	C	C	C	G	A	T	C	G	G	C	C	C	C	G	C	G	G	C	G	C	C	G	C	G	C	A	C	G	C	G	C	T	C	G	C	G	G	G	G	C	A	C	C	C	A	C	A	C	T	C	G	T	G	C	G	G	G	C	A	C	A	C	C	C	C	G	C	A	A	G	T	G	T	T	A	G	G	T	A	C	C	A	G	G	G	C	C	C	G	G	C	G	G	G	C	C	G	A	C	C	C	G	C	C	G	G	C	G	C	C	C	G	G	C	C	T	C	T	C	C	C	C	T	C	C	C	C	G	C	C	T	C	T	C	A	G	T	C	G	C	T	C	C	T	T	C	C	A	C	C	C	G	C	C	T	C	T	G	C	C	C	G	G	C	G	C	T	G	G	T	C	C	A	G	C	C	C	G	A	G	C	C	A	C	G	T	G	G	T	A	C	G	A	C	A	T	T	C	G	G	C	C	A	C	T	C	C	C	G	C	C	G	C	C	A	C	C	A	C	C	G	G	A	T	A	T	G	T	C	G	A	C	G	C	C	C	C	C	G	A	C	C	T	A	G	C	A	C	T	T	C	G	T	C	C	T	G	C	A	C	G	C	A	T	T	G	G	C	C	C	A	C	C	C	G	A	C	C	C	G	C	G	A	C	T	C	T	C	G	C	A	C	G	T	G	C	C	G	A	C	C	T	G	C	T	G	C	C	G	C	C	G	C	C	A	C	G	C	A	A	G	T	G	C	G	C	C	C	T	C	C	C	C	C	G	G	T	C	C	C	T	G	G	G	T	C	C	A	G	G	A	A	G	G	C	C	G	C	C	T	C	A	G	G	C	G	A	A	G	G	T	C	C	T	G	G	A	C	C	C	C	C	G	T	T	C	C	A	A	T	G	G	G	C	G	G	A	A	C	C	G	C	A	G	G	C	C	G	G	C	C	A	T	A	G	T	C	T	C	C	C	G	C	G	A	C	A	C	A	T	C	G	C	G	G	T	A	T	A	C	C	A	C	C	C	A	A	C	C	G	G	G	G	G	T	T	T	C	T	A	C	T	G	C	G	G	A	G	G	T	G	C	G	G	G	A	A	T	C	C	C	T	T	G	C	T	G	T	A	T	C	C	G	C	C	C	G	G	G	G	C	C	C	C	T	C	C	C	C	C	C	A	C	C	C	C	A	T	C	C	G	C	C	G	C	C	T	T	C	G	C	G	C	A	C	G	C	A	G	A	T	G	G	C	T	G	C	C	C	G	C	G	A	C	G	A	C	A	C	T	C	G	T	G	C	G	G	T	C	A	C	G	C	C	T	C	G	C	C	G	G	C	G	G	T	C	C	G	C	C	C	G	C	C	C	A	C	C	C	T	G	C	C	C	G	T	C	C	C	C	C	G	G	C	C	C	G	C	C	G	C	G	G	C	C	C	C	C	C	C	C	G	C	C	C	G	C	A	C	C	C	C	C	G	C	G	C	C	C	A	C	C	G	G	G	G	G	G	C	C	C	G	C	C	C	G	G	A	T	C	C	T	G	A	G	A	C	C	T	C	C	C	T	C	C	G	G	C	A	G	G	C	C	C	T	C	T	C	T	G	G	C	C	C	G	G	G	T	G	C	T	G	G	A	G	G	G	G	G	C	C	G	G	G	C	A	C	C	C	T	G	T	C	T	T	A	A	C	G	G	G	G	T	A	C	A	G	G	C	T	G	A	T	G	C	C	C	G	G	G	A	C	T	G	G	C	A	T	G	T	T	C	C	C	G	G	G	C	G	C	G	C	C	C	C	A	A	C	C	G	T	C	G	G	C	C	C	T	C	C	G	C	C	G	A	G	T	T	G	T	C	A	G	G	T	G	G	T	C	G	G	G	T	A	A	T	A	C	G	T	T	C	T	G	A	G	C	T	C	G	C	C	G	A	A	G	G	C	G	A	C	T	G	G	G	A	T	C	C	G	C	G	T	T	C	C	T	C	T	C	C	G	G	T	G	C	C	T	C	A	C	C	A	C	C	C	G	C	G	C	A	C	C	A	C	G	G	T	A	C	C	A	C	T	T	A	G	G	T	A	G	C	C	C	G	C	G	C	T	C	C	T	G	G	C	T	A	C	A	T	G	G	C	T	T	C	G	G	C	A	C	C	A	T	A	A	G	T	T	C	G	G	G	C	G	G	T	C	G	A	C	C	C	T	G	C	A	C	A	C	T	G	C	G	C	C	G	A	G	G	T	A	A	T	G	G	-	T	A	C	G	G	C	C	C	C	A	C	G	G	C	T	G	G	G	G	G	G	G	A	T	G	G	T	T	C	T	C	C	A	A	C	G	C	T	T	G	T	C	A	A	G	A	C	G	G	G	G	G	C	G	T	C	C	A	C	G	G	A	G	T	C	T	A	C	G	T	T	G	A	T	G	G	G	A	G	G	C	C	C	C	G	G	C	G	C	G	G	C	T	G	T	G	G	C	C	A	C	C	G	G	C	C	G	C	C	G	C	C	G	A	T	G	C	C	C	C	C	G	T	T	C	G	C	G	G	G	C	C	A	G	A	G	G	T	G	T	G	T	G	C	C	A	G	C	A	C	C	A	C	G	C	G	G	T	C	C	C	C	C	C	A	C	C	G	A	C	T	A	C	C	C	G	C	C	G	T	C	G	C	C	A	C	G	C	G	C	C	C	G	A	C	C	C	A	C	C	T	C	C	G	C	A	C	C	G	G	C	A	T	A	A	G	T	A	G	G	C	G	G	G	T	A	T	G	G	G	T	T	C	G	C	C	C	T	C	C	G	G	G	G	G	G	T	G	C	G	G	C	T	C	C	G	G	T	T	G	T	C	G	C	G	G	T	T	C	A	A	C	G	G	C	G	G	T	C	C	C	T	T	C	G	A	A	T	G	G	T	C	G	C	C	C	G	C	T	G	G	G	A	T	G	G	A	G	A	C	A	A	G	T	C	C	T	T	C	G	T	T	A	C	T	G	C	A	A	C	A	C	A	T	G	C	A	C	C	A	G	T	C	G	G	T	G	T	C	T	A	T	T	G	T	A	C	G	G	G	T	G	T	C	T	A	C	T	T	T	G	G	A	A	C	G	T	T	C	G	C	G	G	G	G	A	C	A	C	C	C	C	A	C	T	A	A	T	T	G	C	C	G	G	C	T	C	G	G	G	A	T	C	C	A	A	A	T	C	A	T	T	C	T	G	G	C	C	G	A	T	T	A	C	A	C	C	C	G	C	A	G	A	G	A	C	A	A	T	G	C	G	C	C	C	C	T	C	G	G	C	G	T	G	T	A	G	C	G	G	T	C	C	C	G	G	G	T	A	A	T	G	G	A	A	T	C	A	A	C	C	C	C	C	C	C	C	C	G	T	A	T	C	G	C	C	C	G	A	G	G	G	T	C	G	C	C	G	C	G	C	G	C	A	C	A	G	T	C	G	C	C	G	C	A	G	C	G	A	C	T	G	A	G	C	G	G	G	A	G	G	G	C	G	G	A	G	T	C	C	C	A	C	G	G	G	C	G	G	C	G	T	G	A	C	A	C	G	T	A	C	C	A	C	G	C	C	G	C	C	C	G	A	C	G	C	G	C	A	T	C	G	A	C	A	C	C	C	G	C	G	C	A	G	C	C	C	T	C	A	C	T	C	A	T	G	C	C	G	C	C	C	C	G	G	G	C	C	C	G	A	T	T	C	T	C	C	C	G	C	C	G	C	C	C	C	C	C	G	C	C	G	G	C	A	A	T	T	C	G	T	C	A	C	G	C	C	T	G	C	T	C	G	G	C	A	C	C	C	C	C	G	C	T	C	C	G	C	A	A	A	G	A	G	C	A	C	T	G	G	C	C	C	A	C	G	T	A	C	G	C	C	G	C	C	C	G	G	C	T	A	C	G	C	C	G	G	C	G	C	C	G	T	C	T	C	G	G	C	G	T	C	T	G	C	A	T	C	T	G	C	G	T	G	T	G	C	G	C	T	G	C	T	C	C	G	T	G	G	T	T	C	G	C	G	C	T	A	C	G	C	C	C	G	T	C	T	A	G	G	G	G	C	A	G	C	G	C	C	G	C	G	T	C	C	G	C	A	A	T	G	G	G	G	T	A	G	G	A	C	C	C	C	C	T	C	C	A	C	T	A	G	G	G	A	A	G	C	C	G	A	A	A	G	C	G	A	T	T	C	G	G	G	G	A	C	G	C	C	C	C	G	G	T	G	T	C	C	T	A	G	G	A	C	C	G	C	G	G	C	C	G	T	A	T	G	G	C	G	G	C	G	C	A	C	G	G	G	C	C	G	C	C	C	T	G	C	C	A	C	T	C	C	C	G	G	G	G	T	T	A	T	T	G	C	C	T	C	C	C	T	G	C	A	C	T	T	G	T	G	G	C	A	T	T	G	T	T	G	G	G	C	G	A	G	G	C	G	A	G	T	C	C	G	G	G	G	T	C	A	T	C	G	C	T	T	G	G	C	C	G	A	G	C	G	C	A	G	G	C	A	G	G	A	G	G	C	A	G	G	C	T	A	G	G	G	G	C	G	G	C	G	C	C	A	C	C	G	A	C	G	T	G	G	A	A	C	G	C	G	G	C	C	C	G	A	T	G	A	C	G	G	G	A	G	A	T	G	G	A	G	A	G	G	G	G	A	C	G	C	G	A	T	G	G	C	C	C	A	G	G	A	G	G	G	G	C	G	G	C	G	C	A	G	T	G	G	G	C	G	A	C	G	G	G	T	G	G	A	T	T	G	T	T	G	G	G	C	G	G	A	G	G	T	C	T	G	T	G	C	C	C	G	G	A	C	G	C	G	T	T	G	G	C	C	C	G	C	T	G	G	G	T	G	G	A	G	G	G	T	T	G	C	C	T	A	C	C	C	G	C	T	G	T	C	C	C	G	G	T	T	G	A	C	C	T	C	C	C	A	C	G	G	T	T	G	G	C	C	C	A	A	A	C	C	G	G	C	C	A	T	G	G	T	A	G	A	C	A	T	C	C	G	C	C	G	T	G	C	G	C	C	T	C	C	C	C	C	C	G	C	A	G	C	G	G	G	T	C	T	G	A	G	A	G	C	C	G	T	C	G	G	C	G	C	C	G	T	T	G	G	C	C	A	G	G	G	G	G	C	C	T	A	C	C	G	C	C	G	A	G	G	C	C	T	C	G	C	G	C	A	G	A	T	C	G	T	A	C	A	G	G	C	G	C	G	C	G	G	C	C	G	G	C	C	C	C	T	A	G	G	G	A	C	G	T	G	C	C	G	G	G	C	T	C	G	T	A	A	T	G	G	A	C	C	A	A	A	C	G	C	A	G	C	C	C	C	A	G	C	T	C	G	G	C	G	G	T	G	A	G	G	A	G	A	G	C	A	G	C	C	A	T	T	A	G	T	G	C	G	T	G	C	T	C	C	T	A	C	A	C	G	G	G	G	A	T	T	C	C	C	A	G	T	T	G	G	T	A	A	G	C	G	C	C	G	G	A	C	C	G	G	A	G	G	C	G	C	-	T	G	A	C	C	C	C	C	A	T	A	C	C	C	T	C	C	G	T	C	C	G	G	C	C	C	C	G	G	T	C	G	G	C	G	A	G	A	G	G	A	G	G	T	C	A	T	G	C	C	G	C	C	G	G	C	C	G	T	C	G	T	T	G	G	G	C	C	G	C	A	G	G	G	A	G	A	G	A	G	A	A	C	A	G	T	T	T	G	C	T	G	T	C	G	C	C	G	C	G	T	C	C	C	T	C	C	G	C	T	C	A	A	T	G	G	C	G	A	T	G	C	A	T	C	C	C	C	T	C	G	C	T	G	A	A	G	A	C	C	G	C	T	C	C	G	G	C	C	G	C	C	C	G	G	T	T	G	C	T	A	G	A	A	C	G	C	G	C	T	G	G	A	C	A	A	G	G	G	G	G	G	T	G	T	C	A	T	G	G	G	A	T	C	C	T	C	C	G	G	T	T	G	A	T	A	C	A	C	G	C	G	C	C	C	A	C	G	T	G	C	T	A	C	G	C	C	G	G	G	G	G	A	G	G	G	A	C	A	C	C	G	C	G	C	C	G	C	C	A	C	C	G	A	G	C	G	G	T	A	A	C	A	C	G	C	A	C	G	G	A	A	C	A	T	T	C	G	G	C	A	G	A	C	G	T	T	G	A	G	G	A	A	C	G	A	C	C	G	C	T	G	G	G	T	C	G	G	T	C	T	C	C	A	C	C	C	A	C	G	T	T	G	G	G	C	C	C	-	-	-	-	-	C	C	C	T	G	C	T	G	G	C	C	A	G	G	C	T	-	C	C	C	C	A	G	T	C	T	G	C	C	C	G	T	C	G	A	A	G	G	T	C	A	T	A	C	C	C	G	G	C	G	T	G	G	C	G	T	T	A	A	T	A	A	C	C	C	G	C	G	G	G	A	C	G	T	G	C	G	G	T	C	G	C	G	A	C	G	G	G	C	C	C	G	C	C	C	G	G	T	T	C	G	G	T	A	C	G	G	C	T	C	G	C	G	C	G	G	C	G	C	A	C	A	C	A	A	A	T	G	G	C	G	G	A	G	G	G	G	C	C	T	C	T	G	T	G	G	G	G	T	A	T	G	G	C	G	G	A	T	G	C	C	A	G	G	G	G	C	G	T	T	C	T	C	C	A	T	A	G	A	G	A	G	G	A	C	G	T	C	G	G	C	C	A	G	T	G	C	C	G	C	G	G	G	G	C	C	A	G	G	G	G	T	A	C	T	G	C	G	C	C	G	T	G	C	C	G	C	C	G	T	C	G	G	T	C	G	G	T	G	G	G	G	C	A	G	G	T	C	T	G	A	G	T	A	C	C	C	C	T	T	C	G	G	A	T	G	G	G	T	T	T	C	T	C	C	C	G	G	C	C	G	C	G	G	T	A	G	C	C	C	G	C	C	C	T	A	G	C	T	G	A	C	G	A	C	C	T	G	A	A	C	C	C	G	A	C	A	C	C	A	C	G	C	T	G	C	T	C	G	C	C	C	C	C	C	T	G	G	T	G	A	C	T	C	C	C	A	G	C	G	T	G	T	A	T	G	C	C	G	T	C	G	C	G	T	G	C	A	C	A	T	C	G	G	T	C	C	G	A	T	G	G	C	C	T	C	C	G	G	G	C	G	C	A	C	G	G	C	C	G	G	C	T	C	G	T	T	A	T	C	C	T	A	C	G	G	C	C	G	G	T	G	G	G	T	T	G	C	T	C	C	G	A	G	C	A	-	T	G	G	C	G	G	T	G	G	C	T	G	C	G	C	C	T	A	T	G	C	A	C	G	A	G	G	G	C	A	C	G	G	G	C	C	G	C	C	G	C	G	C	C	G	A	G	C	A	C	A	C	C	C	G	C	G	A	A	T	G	A	C	G	C	C	C	C	T	G	G	C	A	C	T	G	C	T	A	G	C	A	G	G	C	T	C	T	C	G	G	T	G	G	C	C	G	C	G	C	G	G	A	G	T	C	A	G	A	T	C	G	T	A	T	T	T	C	G	C	G	T	T	G	A	G	A	G	A	A	C	A	A	C	G	C	A	G	A	C	A	C	C	C	G	G	T	A	C	T	T	C	C	A	C	G	T	G	C	A	C	G	A	C	C	G	C	A	A	T	A	G	T	G	G	T	C	G	C	C	G	G	G	C	C	G	C	G	G	C	G	G	C	A	C	C	A	G	A	A	G	C	G	G	C	G	G	G	G	G	C	G	T	G	A	G	G	A	A	T	T	A	C	C	G	T	C	G	G	C	G	G	C	G	A	T	G	C	T	A	A	G	G	G	C	A	G	T	G	C	G	C	G	C	G	A	C	G	C	G	G	C	G	C	A	G	G	A	C	C	C	T	C	G	T	C	C	T	C	C	A	C	A	G	T	G	A	A	C	G	C	C	G	A	C	G	C	T	A	C	G	T	G	C	T	G	C	G	G	G	C	G	G	C	G	G	G	C	C	A	G	A	C	C	C	G	T	C	T	G	G	C	C	C	A	G	C	G	C	A	C	G	A	C	C	G	T	G	G	C	A	C	A	G	A	G	G	T	C	G	T	C	A	G	C	A	C	G	C	A	G	C	G	C	T	C	C	C	T	G	C	G	C	G	T	C	G	C	C	C	G	G	T	G	G	G	T	C	C	G	C	C	C	G	G	C	C	T	G	C	G	A	A	G	G	T	G	C	C	G	G	G	A	G	A	T	G	G	C	G	C	G	G	C	C	C	G	G	C	G	A	T	A	C	C	A	G	C	C	C	G	C	G	T	G	G	T	G	T	G	G	G	C	G	G	C	T	C	G	G	C	C	G	C	G	T	G	C	G	C	A	G	C	A	C	T	C	G	G	T	G	T	G	G	G	C	T	A	C	G	A	G	G	C	G	G	G	A	T	C	A	A	G	A	T	C	A	G	G	G	G	A	C	C	C	C	T	C	G	C	C	G	G	C	T	C	G	A	C	G	G	T	A	G	G	G	A	G	T	A	G	A	G	A	A	A	T	G	G	C	T	G	C	T	T	C	G	C	C	T	G	C	T	T	C	C	G	C	C	C	C	C	G	C	C	G	C	A	G	C	G	G	G	G	C	C	A	C	C	G	G	T	C	C	G	C	T	C	T	A	A	T	G	C	T	A	G	G	T	C	G	C	C	G	C	T	A	G	C	G	C	T	C	T	G	G	G	G	C	C	C	T	G	G	A	A	A	C	G	G	C	C	G	T	G	G	G	G	A	G	C	G	T	T	C	G	T	T	G	C	C	G	T	A	T	C	A	T	G	C	G	C	T	G	A	C	G	C	T	A	A	G	C	C	G	A	A	C	T	G	G	G	T	C	G	G	G	G	G	G	G	A	G	G	A	T	G	C	G	T	T	G	C	T	C	A	C	T	G	C	C	T	G	T	T	G	T	C	T	C	G	G	C	G	T	G	C	A	T	G	G	C	C	G	C	G	C	G	C	T	G	A	G	C	G	C	T	G	T	C	T	G	G	G	G	G	G	A	C	C	A	G	G	C	G	C	T	T	C	C	G	A	A	C	C	G	G	T	A	G	G	T	A	C	C	A	A	G	C	A	A	T	A	T	C	T	G	A	G	G	C	A	T	T	C	T	G	G	C	G	T	T	G	C	T	G	C	G	A	T	A	A	A	A	A	A	G	G	C	G	C	T	G	G	T	A	A	G	G	T	G	A	T	G	T	A	C	C	A	G	G	G	A	T	G	C	G	C	C	A	T	C	G	G	C	C	G	A	C	T	G	G	C	G	G	C	G	C	T	T	T	C	G	A	G	G	A	T	T	G	C	C	C	C	C	A	A	T	A	G	C	C	C	G	A	C	A	A	T	C	C	A	G	C	A	T	A	A	A	G	A	G	T	C	C	T	G	G	T	A	G	C	T	T	C	C	A	T	A	C	A	C	G	C	C	G	T	T	T	T	T	T	C	A	C	G	G	T	G	G	C	T	G	T	C	G	C	G	C	T	A	G	T	T	T	G	G	C	C	G	T	G	C	C	T	A	T	G	C	G	T	A	T	A	C	C	G	G	G	G	C	G	A	C	C	C	G	C	G	C	G	G	C	G	G	C	C	C	A	G	C	C	A	A	G	G	T	A	C	G	C	T	C	A	A	A	G	T	-	A	C	C	G	A	G	G	A	T	G	A	A	G	A	G	G	C	A	C	T	T	C	T	T	C	C	A	C	A	G	A	A	T	C	T	A	A	C	A	C	C	T	T	G	A	G	G	G	C	G	C	G	G	G	G	A	C	C	C	C	C	G	C	C	C	C	G	G	C	A	T	A	A	C	C	G	T	G	C	G	G	C	C	G	G	C	G	C	A	A	A	G	G	C	C	G	C	C	C	C	T	C	C	C	C	-	T	C	C	C	A	C	G	G	G	C	C	A	G	G	C	A	C	G	C	G	G	A	G	G	G	C	G	G	G	G	A	G	C	T	G	C	A	G	C	A	T	C	A	T	G	G	G	G	G	G	G	C	T	C	C	G	A	G	T	G	T	G	T	G	T	T	C	C	A	G	G	G	C	A	A	T	T	C	T	C	T	T	C	G	C	C	C	G	C	G	T	A	T	C	G	G	A	T	A	C	C	G	G	C	C	T	A	T	G	A	G	G	G	G	C	G	C	A	C	G	G	T	T	G	C	T	C	C	A	A	A	G	G	A	A	G	G	T	T	G	C	G	T	T	G	A	A	G	T	C	T	C	T	G	G	T	G	C	A	G	T	A	C	C	G	C	C	A	C	C	C	T	G	G	G	G	C	C	G	C	G	A	T	C	G	G	G	C	C	G	C	C	T	G	A	G	T	G	T	C	G	C	A	G	C	T	G	T	G	G	G	C	T	G	G	G	G	G	G	G	A	C	T	T	A	C	G	C	G	G	G	A	T	A	A	T	T	G	T	G	C	C	C	C	C	G	A	T	C	C	A	G	G	G	G	G	C	T	G	G	G	G	C	C	T	C	G	A	C	C	A	G	G	G	C	A	G	C	T	T	G	C	G	G	A	G	C	G	C	C	C	G	C	A	T	T	C	G	G	G	T	G	G	T	C	C	A	C	C	A	G	T	T	C	C	T	C	G	C	-	G	C	G	C	A	C	T	C	C	C	G	A	A	C	T	C	G	G	A	T	C	C	G	A	G	G	G	T	T	G	C	G	C	C	G	T	C	G	C	C	C	A	G	C	A	G	C	G	C	A	C	C	G	C	C	C	C	G	T	T	G	C	G	-	T	G	C	C	G	A	T	G	T	G	T	G	C	C	G	G	C	C	G	G	G	T	G	A	C	G	T	C	C	G	G	G	C	A	C	A	C	G	C	T	A	G	A	A	A	T	T	G	T	T	G	G	C	A	A	C	G	T	C	G	T	A	G	A	C	G	T	C	C	C	C	C	C	A	G	C	G	G	G	T	G	C	T	A	G	A	C	G	T	T	C	C	T	C	C	A	G	G	T	G	C	G	G	C	A	G	A	G	G	A	G	G	C	C	C	G	G	A	G	C	G	G	C	C	C	T	G	G	A	C	T	T	C	C	A	G	T	C	C	G	G	T	G	A	T	C	C	C	C	G	G	C	G	A	A	C	G	A	G	G	A	C	A	A	C	T	G	T	C	C	C	G	T	G	G	A	C	C	A	A	A	G	C	G	C	G	T	C	C	A	G	C	T	G	G	G	A	G	G	A	G	G	C	C	T	G	G	G	A	A	G	C	C	G	C	G	C	G	A	G	C	C	A	A	G	G	A	G	T	C	C	G	G	G	G	G	T	C	C	C	T	C	T	T	T	T	C	C	T	T	T	A	C	C	C	A	G	T	C	T	G	C	C	G	A	G	C	C	T	T	G	C	C	G	T	G	G	C	G	T	C	C	G	T	A	G	G	T	C	G	G	C	C	C	A	A	G	G	G	C	T	C	G	G	C	T	G	C	C	A	G	A	A	C	G	G	C	A	T	C	C	T	T	C	C	G	G	T	T	A	G	G	T	C	C	C	G	G	G	G	T	T	A	A	C	C	T	T	C	C	T	A	A	C	A	G	T	C	C	G	-	A	A	T	A	T	C	C	G	G	C	T	T	A	T	T	C	T	T	T	C	G	C	A	C	G	G	C	C	T	C	A	G	A	T	C	G	C	C	C	G	C	T	C	T	G	A	G	T	C	C	G	A	G	A	G	C	-	T	C	A	C	G	A	G	A	A	G	T	C	G	C	G	A	C	C	G	C	C	A	C	G	C	T	C	C	A	C	C	G	G	G	T	C	G	T	C	A	-	A	C	A	C	C	G	C	C	G	C	A	C	G	G	G	A	A	G	C	A	G	A	C	C	G	A	C	C	G	C	T	G	G	C	A	C	A	G	T	G	C	C	G	C	G	G	A	G	C	C	T	A	G	G	A	G	A	T	G	G	T	A	C	C	C	G	G	G	A	T	C	G	C	T	G	T	A	A	C	A	C	G	C	C	G	A	A	T	T	G	C	G	C	C	A	T	A	A	T	G	G	T	A	T	T	C	A	C	G	G	C	C	G	A	G	T	G	T	G	G	T	A	C	A	A	A	A	C	T	G	G	T	T	G	G	G	C	A	G	A	T	C	C	A	C	G	C	G	T	G	C	C	T	G	C	C	G	A	G	C	G	C	C	G	G	A	T	A	C	A	T	A	T	G	G	G	G	G	C	C	C	G	C	C	G	T	G	A	G	G	T	T	C	A	C	G	A	T	C	A	T	G	T	A	T	C	G	T	G	C	C	T	T	C	T	C	C	G	G	C	-	C	G	C	T	C	C	T	C	G	C	G	T	G	C	G	C	T	C	C	T	G	A	C	A	A	C	C	C	C	C	C	C	G	T	T	C	C	C	C	G	A	T	T	G	G	G	C	T	C	C	C	G	G	G	G	A	C	G	C	G	T	T	T	-	G	C	T	G	C	T	C	G	C	C	A	G	G	G	C	G	C	T	C	A	T	C	G	T	G	C	G	T	C	T	C	C	A	A	G	A	A	C	G	G	C	G	G	C	C	G	G	C	G	T	G	C	G	A	C	G	G	G	C	T	G	C	A	G	G	C	C	C	T	G	C	T	C	C	G	C	A	A	T	C	G	C	G	C	C	T	G	C	T	A	T	G	C	G	G	C	A	G	G	G	C	C	G	C	C	A	C	A	A	T	C	G	C	G	G	T	T	G	C	G	G	T	C	A	C	G	G	-	G	C	G	T	G	T	T	T	G	C	C	G	G	T	G	C	G	C	G	T	C	T	G	G	G	G	A	C	G	T	C	C	A	C	A	G	C	C	A	C	C	C	A	G	C	G	G	G	C	G	G	A	G	G	G	T	C	C	G	G	T	C	T	C	G	C	G	G	G	G	G	G	C	C	A	C	C	G	T	C	C	G	G	C	G	G	C	C	A	T	C	G	C	C	C	G	G	T	G	A	A	A	G	C	C	A	C	T	C	T	G	G	C	G	C	T	G	A	G	G	C	G	C	C	G	G	T	G	G	T	G	C	G	G	C	A	C	A	G	G	C	C	C	G	T	G	C	G	C	C	G	T	C	T	G	C	G	C	G	G	T	C	G	C	T	G	T	G	C	C	G	G	A	C	C	G	G	G	C	T	T	C	C	T	C	C	G	G	A	A	G	G	G	G	C	C	A	C	G	G	C	G	G	C	T	C	A	C	T	A	T	T	C	A	T	C	A	C	T	-	T	T	T	A	A	C	C	G	G	C	A	G	G	T	G	A	G	G	C	C	C	T	G	A	A	C	C	A	A	T	A	A	T	C	C	C	A	G	C	T	C	C	G	G	G	T	C	A	G	C	G	G	C	A	G	C	T	T	T	T	A	A	G	A	G	G	T	A	G	A	T	G	C	C	T	C	T	T	A	C	G	A	G	A	T	T	G	C	C	T	T	A	G	G	G	G	G	T	G	A	G	C	C	A	G	A	G	G	G	A	A	T	T	A	T	T	A	G	T	G	G	A	T	C	A	T	T	T	C	G	C	C	G	A	T	T	G	A	T	G	T	C	G	C	G	C	C	G	G	G	C	A	G	T	C	G	G	G	G	C	T	A	T	G	G	C	G	C	C	C	G	T	C	T	G	A	C	C	G	A	G	C	C	T	A	T	C	G	T	G	G	G	G	C	T	C	C	C	C	T	A	C	C	G	G	C	A	G	A	G	C	G	A	A	T	C	G	A	T	C	C	C	G	T	A	G	G	G	G	G	G	C	A	A	C	T	C	A	G	C	C	A	C	C	A	G	C	A	G	C	T	C	T	A	G	C	A	G	G	G	G	T	C	G	A	C	G	A	C	C	G	G	A	G	G	G	G	C	A	C	C	T	G	G	G	T	G	G	A	G	G	C	C	T	G	C	A	A	G	T	A	A	G	A	G	T	T	C	T	T	A	G	T	G	G	A	G	G	A	G	G	T	T	C	T	G	T	G	C	G	G	A	T	G	C	C	G	G	T	C	G	G	C	G	C	C	A	A	G	C	G	C	C	C	T	G	C	G	C	A	A	G	T	G	C	T	G	C	T	C	A	G	C	T	C	-	G	A	T	G	C	G	G	G	T	C	G	A	C	G	C	C	C	C	C	G	C	A	G	C	A	C	T	G	T	C	C	G	A	A	T	C	-	-	-	G	A	T	G	T	C
IndividualER141	C	G	G	G	C	G	C	C	C	A	C	T	G	G	C	T	C	C	C	C	G	G	A	A	A	C	C	C	C	G	C	G	T	A	A	A	A	G	T	G	G	G	A	A	G	G	A	T	C	A	C	T	G	G	C	G	G	A	C	G	G	G	T	T	C	C	G	A	C	C	C	C	A	A	A	G	G	T	A	C	T	A	T	A	G	T	C	G	A	A	C	A	T	A	G	G	G	G	A	T	A	G	T	C	C	T	T	C	G	A	G	G	G	T	G	T	C	G	A	C	G	T	A	T	C	G	C	C	G	G	T	A	A	C	A	C	G	C	T	T	C	G	G	T	T	G	A	C	G	G	T	C	T	C	C	G	G	C	G	C	G	T	C	C	G	C	T	G	A	G	G	G	G	G	G	G	G	C	T	A	G	C	G	T	C	A	C	A	C	C	G	G	T	G	A	G	G	G	A	G	C	A	G	T	T	G	C	T	G	C	G	T	T	T	C	T	G	A	A	G	A	G	G	C	G	A	G	A	T	T	C	C	C	G	A	G	C	G	G	G	C	C	A	T	T	G	C	C	C	G	G	G	C	C	G	T	A	T	T	C	T	C	G	G	G	T	G	G	T	C	G	C	G	T	G	C	G	C	A	G	T	C	G	C	A	G	C	C	C	C	A	G	G	C	C	G	G	C	C	G	C	T	G	C	A	C	C	C	G	C	C	C	G	C	C	C	C	T	T	C	A	G	T	G	G	A	A	T	C	C	T	C	C	G	T	C	C	C	G	C	C	C	C	A	G	C	G	C	G	T	G	G	C	G	G	G	G	C	C	C	C	G	A	A	A	T	T	T	C	C	C	G	T	A	C	C	C	G	C	A	G	C	G	C	C	G	A	T	G	A	A	A	C	T	G	G	C	G	G	A	A	C	G	C	C	G	C	G	G	T	C	T	G	C	C	T	C	A	C	T	G	C	A	G	G	C	C	A	C	C	G	G	C	G	G	G	C	-	A	C	C	C	G	A	A	A	G	G	C	C	G	T	G	C	C	A	G	G	G	C	G	G	G	G	G	T	C	C	A	A	A	C	C	C	C	G	G	C	C	G	A	C	G	G	T	C	G	G	C	C	A	T	A	C	G	G	T	C	G	C	C	C	G	G	G	T	C	G	G	C	C	T	A	C	G	G	G	T	T	G	C	A	C	C	G	C	C	T	C	T	G	C	A	C	G	G	A	G	G	G	G	C	G	C	T	A	T	A	G	A	T	G	C	C	G	G	C	T	T	G	A	G	G	G	A	C	G	C	G	A	T	G	G	G	G	A	C	G	C	G	T	G	T	T	T	G	A	G	A	T	C	C	T	G	A	A	T	T	A	T	C	G	G	T	T	C	A	C	G	G	C	G	G	C	T	G	C	C	C	T	G	T	G	G	T	G	T	C	G	G	G	G	G	G	G	C	C	C	T	C	A	T	G	G	A	A	T	G	G	A	G	A	A	G	G	C	A	C	C	C	G	A	C	C	C	C	T	T	C	C	C	C	G	G	C	C	C	A	T	G	G	G	G	T	G	G	C	G	G	C	C	C	G	T	G	G	C	A	A	A	T	C	G	G	A	A	T	G	T	A	C	C	T	A	C	C	G	A	C	C	C	C	C	C	G	A	C	T	A	C	A	T	C	C	A	C	C	G	G	C	G	G	C	C	G	T	C	T	T	C	G	C	C	C	C	G	A	G	G	A	A	T	T	C	G	G	T	A	T	C	G	G	A	A	G	C	T	G	C	C	C	A	C	A	G	A	C	A	C	G	G	C	G	C	C	G	A	C	C	C	T	C	C	A	G	G	C	C	A	G	G	G	T	C	G	G	C	G	T	A	T	G	G	G	G	G	C	C	G	C	C	G	G	G	T	A	G	G	G	A	G	C	T	A	G	G	G	C	C	C	C	G	C	T	A	T	G	A	G	C	G	G	T	G	C	A	C	C	G	C	G	G	G	A	G	C	C	G	T	C	G	G	C	T	C	A	C	G	G	A	T	A	T	G	G	T	C	G	G	C	C	C	G	C	T	C	C	A	C	G	G	C	G	T	C	G	C	C	G	T	C	T	G	G	T	C	C	C	C	C	C	G	C	A	G	T	T	C	T	C	T	T	C	A	T	C	G	T	T	C	T	C	G	G	A	T	A	G	G	G	G	G	C	G	C	T	G	C	C	G	C	A	T	C	G	G	T	T	T	G	G	T	A	C	C	C	A	G	C	A	G	T	A	G	C	C	G	T	C	C	T	C	T	C	T	C	T	T	C	A	C	C	C	C	A	T	G	A	-	T	A	G	C	G	A	T	G	T	T	A	G	A	G	C	T	C	T	A	G	G	T	C	G	G	G	A	G	T	C	G	T	G	G	G	G	G	C	C	C	C	G	T	G	T	T	A	T	C	A	C	T	G	T	G	G	G	C	A	T	T	A	A	G	G	G	T	G	C	A	G	T	C	G	G	C	A	C	A	C	A	C	G	A	C	G	G	C	A	G	T	G	T	C	G	G	G	G	G	T	G	C	T	G	T	G	A	A	C	G	C	G	C	G	C	T	C	C	G	G	G	C	C	C	A	T	A	C	T	C	G	C	G	T	C	A	A	G	G	T	G	C	A	T	C	T	G	T	C	T	C	G	G	A	G	A	G	A	A	C	T	T	A	C	C	T	A	G	A	C	C	C	G	C	G	A	C	C	A	G	C	A	A	C	G	C	T	G	T	A	C	G	G	T	C	A	G	G	T	T	C	C	G	C	G	G	A	A	C	A	C	G	C	C	G	G	G	G	G	A	G	G	A	C	G	C	C	A	C	G	G	A	C	A	G	A	G	G	G	G	G	G	C	T	C	C	A	T	T	C	T	G	C	C	G	G	G	G	G	C	G	G	G	T	G	C	G	T	G	A	G	G	G	G	C	G	C	A	C	G	A	C	G	C	C	C	T	C	G	C	C	C	C	C	G	C	G	G	C	C	A	C	C	C	T	G	A	G	G	C	A	C	G	G	G	T	C	T	T	A	G	C	T	G	G	G	A	C	G	C	A	T	C	C	C	A	T	G	C	C	G	G	T	G	C	G	G	G	C	C	C	G	C	C	C	T	A	A	A	C	G	G	G	C	G	G	C	G	G	G	C	C	T	T	C	T	G	G	A	G	G	C	A	G	A	G	G	T	G	A	G	C	G	C	A	A	C	G	G	C	G	G	C	T	A	G	G	A	A	T	G	C	A	G	C	G	C	C	G	A	C	C	T	C	T	G	A	G	C	C	T	A	C	T	A	A	C	G	G	A	C	C	T	A	A	G	G	A	G	A	G	C	G	G	C	C	A	G	T	C	G	T	C	G	C	A	A	G	C	G	C	G	G	T	G	C	T	T	C	C	C	C	G	G	C	T	C	C	G	C	T	C	C	A	C	C	A	C	T	C	T	G	A	G	G	C	T	C	A	A	C	A	C	G	C	C	G	C	A	G	T	-	A	G	T	C	G	A	A	C	T	C	C	C	T	C	C	C	C	T	C	G	G	C	T	G	T	G	C	C	G	T	C	C	G	C	T	C	G	G	T	G	C	T	G	G	C	C	C	C	G	G	G	C	C	G	C	C	A	-	C	A	C	T	G	G	C	G	T	C	G	T	C	G	A	G	G	A	C	A	G	C	G	G	C	G	G	-	G	A	A	C	T	T	T	G	A	G	T	C	T	G	C	C	T	C	C	A	C	G	T	C	T	G	T	C	T	C	C	G	A	G	C	T	T	G	C	T	G	G	C	G	G	G	T	C	T	C	G	C	G	C	T	T	G	C	G	C	T	C	G	C	C	C	G	T	A	T	C	G	G	A	C	C	A	A	T	G	A	G	C	G	C	G	G	G	A	T	G	G	A	C	G	T	C	T	G	T	G	G	C	C	C	G	C	A	C	A	G	C	C	A	G	A	G	C	A	T	A	G	G	G	T	G	A	C	G	C	G	C	C	G	G	G	C	-	C	G	A	A	G	C	G	C	G	T	G	C	G	G	G	A	T	T	T	G	T	T	T	G	A	C	C	T	C	A	C	C	T	T	C	A	T	G	T	-	-	-	A	C	T	A	A	C	C	G	C	C	C	C	C	T	G	C	G	A	C	T	T	A	G	A	C	C	C	T	C	C	C	C	A	G	A	T	G	C	G	C	G	C	G	A	C	T	T	G	G	A	G	G	-	C	A	C	C	T	C	T	G	G	G	T	C	G	G	C	A	C	C	C	C	C	T	A	G	A	C	A	G	C	A	G	C	G	G	C	C	G	C	C	T	C	T	G	C	C	A	T	A	T	C	C	C	C	G	G	G	A	T	G	C	G	C	T	C	T	G	C	C	C	T	G	G	C	C	G	G	G	C	A	G	C	G	T	C	A	G	C	C	C	G	C	G	C	C	T	C	C	C	G	G	G	C	G	G	G	C	C	G	C	T	C	G	C	C	G	C	C	G	A	C	G	G	C	T	G	G	G	T	G	C	G	C	C	C	A	C	T	A	A	C	C	G	G	G	G	C	G	G	C	G	C	G	C	G	G	C	T	T	T	C	C	T	G	G	G	C	A	T	G	C	C	C	G	A	C	A	G	G	T	A	A	C	A	C	C	C	C	A	C	C	G	G	C	C	T	G	C	A	C	G	G	A	A	C	G	G	G	T	G	C	C	C	C	G	A	C	G	G	A	A	C	C	T	C	G	G	T	C	G	T	C	T	A	G	C	C	G	T	G	C	C	T	C	A	T	G	C	G	G	G	C	A	C	G	C	G	C	T	A	G	G	C	A	T	C	T	C	T	G	G	C	G	G	G	G	G	C	C	C	C	G	C	G	A	G	G	G	C	G	T	A	G	C	A	C	C	C	C	G	A	G	G	C	C	G	G	C	A	A	C	G	A	A	G	G	G	T	T	T	G	A	C	C	C	C	C	A	A	T	T	C	T	A	G	G	A	G	C	G	A	C	G	T	G	A	C	C	A	T	G	T	A	T	G	C	C	C	A	G	G	A	G	C	C	C	G	T	C	G	G	C	A	C	A	G	C	G	A	C	T	G	T	C	C	G	C	T	A	C	C	A	T	G	C	G	C	G	G	C	T	C	T	G	A	C	C	T	C	C	C	T	G	G	G	G	C	C	G	A	A	T	G	-	-	C	G	T	T	T	C	T	T	C	T	G	C	G	C	C	C	A	T	C	C	C	C	T	T	C	T	T	T	C	C	G	C	G	G	A	C	C	G	T	C	G	G	C	G	T	C	C	C	G	A	G	C	C	C	G	G	C	C	T	A	G	G	C	G	A	C	C	C	G	G	C	C	G	G	G	G	G	G	C	G	C	G	A	C	T	G	C	G	T	C	C	A	C	G	G	G	G	C	G	G	C	G	G	A	C	G	C	C	-	A	T	C	T	C	A	C	C	C	A	C	C	A	T	T	C	G	G	T	G	G	A	G	T	G	T	G	A	A	C	G	G	T	G	G	A	G	G	A	A	G	T	C	A	G	G	A	G	C	A	G	T	C	C	G	C	C	C	C	C	G	G	A	T	G	A	G	C	G	C	C	C	G	C	G	T	G	T	C	C	G	A	A	-	G	G	G	T	C	C	T	C	G	G	T	G	C	T	C	C	G	G	T	G	G	T	C	C	A	T	G	G	C	G	G	C	C	C	G	G	G	G	G	G	G	C	T	C	G	G	T	T	A	G	G	G	C	G	G	G	C	G	G	T	T	T	G	G	C	A	G	G	T	G	G	T	A	A	T	A	C	T	T	A	A	T	A	C	A	C	G	A	C	C	C	C	C	G	G	A	A	T	C	G	C	C	G	C	A	C	T	A	G	G	C	C	G	C	G	G	T	-	G	C	T	G	G	C	C	T	A	G	G	T	G	G	C	C	C	T	C	A	A	C	A	T	G	C	G	C	A	T	T	A	A	C	A	C	A	A	G	A	T	T	T	C	A	T	A	A	T	G	G	T	G	C	C	C	T	A	G	C	G	C	G	C	G	G	G	G	C	C	T	A	C	G	G	G	C	G	C	T	A	A	G	G	C	C	C	T	A	T	G	C	A	C	G	A	G	G	C	C	C	C	C	G	T	T	T	C	C	C	C	G	C	G	G	G	G	G	A	T	T	A	G	C	C	G	C	G	A	A	A	A	G	G	C	C	G	G	A	C	A	G	C	C	G	T	T	G	G	G	T	T	G	C	C	C	C	T	C	C	C	A	G	C	C	A	G	G	G	G	A	C	C	C	G	C	G	-	T	C	T	G	G	C	G	T	G	G	C	C	T	G	C	G	G	T	G	A	G	G	T	C	A	A	G	G	C	A	T	G	G	C	G	G	T	C	A	C	A	G	C	A	C	A	G	G	G	G	C	A	C	G	C	G	A	G	G	C	C	C	G	C	C	G	A	T	G	A	C	G	A	C	A	C	G	G	T	G	C	G	G	G	C	T	G	C	C	G	G	C	G	C	G	C	T	A	G	G	G	G	G	G	C	G	G	G	G	T	G	C	G	C	T	A	C	A	C	T	C	T	C	T	C	G	C	G	C	G	C	G	T	G	G	C	A	G	T	C	T	A	G	A	A	C	A	T	A	C	G	A	T	C	C	C	G	C	C	G	A	G	A	C	C	G	G	G	G	G	C	A	A	C	T	A	G	C	C	A	C	G	A	A	C	G	G	G	G	C	C	A	T	G	G	G	G	C	G	G	G	A	C	G	C	G	G	C	C	G	C	A	C	G	A	A	C	G	T	C	C	G	T	G	A	C	C	A	A	G	C	C	T	C	T	T	C	T	C	T	C	T	-	A	C	G	G	A	T	T	C	G	G	G	C	C	T	C	C	C	C	G	C	G	A	G	G	G	G	C	C	G	A	C	C	G	C	A	G	T	G	C	G	C	C	T	T	T	C	A	C	A	C	C	C	T	G	C	C	G	C	C	T	C	A	G	T	G	G	C	C	C	A	A	G	T	C	T	G	A	A	C	T	A	C	C	C	C	G	G	C	A	C	G	C	G	G	C	C	G	C	C	A	A	C	C	G	A	G	G	C	T	G	G	T	A	T	G	C	C	G	C	G	G	A	T	C	G	G	G	T	G	C	A	C	G	G	T	A	C	C	G	A	T	A	C	G	C	C	C	T	G	C	C	G	G	C	G	T	C	G	C	A	A	T	G	C	C	G	G	C	A	C	T	C	G	C	C	G	C	A	A	G	G	G	C	C	G	C	C	T	G	C	C	C	A	C	G	A	G	T	G	G	C	C	C	C	G	A	C	C	C	C	G	G	C	G	A	C	T	A	T	C	C	C	G	C	G	T	G	T	C	T	C	C	G	A	C	C	C	G	G	G	G	A	A	A	G	C	A	T	C	C	C	G	C	T	C	A	G	A	A	G	C	C	A	C	A	G	T	G	C	C	A	A	T	T	G	C	G	A	C	A	T	T	G	C	G	C	G	C	G	G	C	G	C	A	G	C	G	G	A	T	C	A	G	G	A	G	T	G	C	G	G	G	A	C	C	T	C	A	A	C	C	A	T	T	A	A	A	A	T	A	C	A	T	A	A	G	C	G	G	C	G	G	C	A	G	G	G	A	C	A	C	G	A	C	A	C	A	A	A	A	C	C	C	C	T	A	C	T	A	T	G	C	A	C	C	A	G	C	A	C	G	C	A	C	C	T	C	G	A	C	A	T	G	A	A	G	G	T	G	A	G	A	G	C	A	G	T	C	A	C	C	C	T	C	A	C	T	C	T	G	G	T	C	G	C	G	T	C	T	C	A	C	G	C	G	T	G	G	G	A	G	A	C	G	G	T	G	C	A	C	T	C	A	C	C	C	A	G	C	G	C	G	C	C	A	C	T	C	T	T	G	C	C	G	G	A	C	G	G	C	G	T	G	C	A	G	A	T	A	C	C	C	G	G	C	C	G	T	G	A	C	C	C	C	C	T	C	A	T	C	G	C	A	G	C	C	G	C	G	G	G	G	T	C	G	C	C	G	G	G	A	C	C	G	A	G	G	A	G	C	G	C	C	G	G	C	C	T	-	C	G	C	G	G	A	C	A	A	T	G	C	T	C	G	T	G	A	C	C	G	C	G	C	T	G	A	C	C	C	A	A	C	G	C	C	G	C	C	A	C	A	G	C	C	A	C	A	T	T	T	A	T	T	C	C	T	T	T	C	G	T	A	T	A	G	C	A	C	G	C	G	G	A	G	T	C	G	A	A	G	G	A	C	A	G	C	C	A	T	C	G	G	C	G	T	G	G	G	C	T	G	G	A	G	G	G	G	G	G	T	G	A	G	G	A	C	G	C	A	C	A	A	C	A	A	T	C	T	T	G	C	T	C	T	A	C	T	A	C	A	T	C	C	G	T	A	T	C	C	T	T	C	G	G	T	C	G	C	G	G	T	A	A	G	A	C	G	A	A	C	A	C	G	A	A	C	G	C	T	G	G	G	C	G	A	T	C	C	G	G	C	C	G	G	C	G	G	G	C	T	C	G	G	G	T	C	T	T	C	G	A	G	C	C	T	T	C	C	G	G	T	A	C	C	C	C	G	C	G	C	C	C	C	A	C	C	T	G	C	G	G	G	G	A	C	T	C	C	A	C	C	C	C	C	G	G	G	T	C	G	C	C	G	A	G	C	G	G	C	G	A	G	A	G	T	T	G	A	A	G	T	T	C	C	C	C	G	T	G	C	C	T	T	A	T	G	T	T	A	C	T	T	C	T	T	C	G	A	G	A	A	T	T	C	T	G	G	C	G	C	G	C	C	G	A	C	G	G	C	C	A	T	C	C	T	G	G	C	C	T	C	C	C	A	C	T	C	C	G	A	A	C	T	T	A	T	A	C	A	G	G	C	A	C	C	G	G	G	G	C	G	T	G	C	G	G	T	T	G	C	C	C	G	T	G	G	T	C	C	A	T	G	T	-	C	A	A	T	C	A	T	T	G	C	T	T	T	G	G	A	G	G	T	C	G	T	T	G	C	A	C	G	T	A	G	T	C	C	G	C	T	G	A	T	C	T	G	C	T	C	C	G	T	G	C	C	G	G	G	A	T	C	C	G	C	G	G	A	T	G	G	G	T	T	C	T	G	A	G	G	C	G	A	C	G	C	C	G	G	C	G	G	G	C	A	G	T	C	G	G	G	G	C	C	A	G	G	T	C	G	G	C	C	G	C	G	C	G	C	C	C	A	G	T	G	C	G	C	C	C	C	G	C	G	C	C	C	G	C	T	G	T	T	T	G	A	A	A	A	G	T	T	G	C	C	A	A	G	T	A	C	C	C	C	G	G	G	T	G	T	G	C	A	C	T	C	C	T	G	C	C	C	G	C	G	A	C	A	G	G	T	A	G	C	G	G	C	G	T	G	C	G	T	C	T	C	G	C	C	-	C	C	G	G	G	C	C	G	A	C	G	G	A	A	A	G	A	T	T	C	A	C	G	G	T	C	G	G	T	C	C	A	G	G	G	A	T	G	G	A	T	A	T	A	A	A	A	A	A	G	G	A	G	G	A	T	A	T	T	A	A	G	T	A	T	T	C	G	C	C	G	C	A	A	T	G	C	T	C	C	C	T	T	T	C	T	-	C	T	G	C	T	C	C	G	C	G	T	G	C	G	T	T	C	C	A	G	T	G	C	C	C	C	T	C	G	T	C	T	G	A	A	G	C	C	T	A	C	C	G	A	A	G	C	T	C	C	G	T	G	C	G	C	G	G	G	C	C	G	C	G	T	C	G	C	C	T	C	G	G	C	G	C	T	G	T	G	C	C	C	T	A	C	C	C	G	C	C	G	C	G	A	G	C	G	C	C	G	G	G	G	C	A	C	C	T	C	T	C	C	G	G	A	G	C	G	A	G	C	G	C	A	G	G	C	C	T	G	T	G	C	G	C	C	A	C	T	G	G	G	C	C	A	C	C	C	C	T	C	C	G	C	G	C	G	T	C	G	C	G	T	G	C	T	C	C	G	G	A	C	C	T	A	C	G	C	A	C	G	C	T	T	G	-	G	G	G	G	G	G	G	A	G	T	C	A	C	C	C	G	G	A	G	C	C	T	G	G	A	C	T	C	A	G	G	A	C	G	C	C	A	G	T	C	C	G	C	A	C	G	C	T	C	T	G	C	C	T	G	A	C	C	A	T	A	C	G	C	C	A	C	G	A	A	G	A	C	T	G	T	T	C	G	C	T	G	C	G	A	G	G	A	G	C	C	G	G	C	G	A	C	C	A	C	T	C	T	T	G	A	G	G	G	G	G	C	A	C	G	T	A	A	A	C	C	C	C	T	G	G	C	G	G	G	A	G	C	G	C	G	A	C	G	G	C	G	G	C	A	G	A	A	G	C	G	A	C	T	G	A	T	-	A	G	G	C	C	G	G	T	C	C	C	C	A	C	C	C	C	G	C	C	C	G	A	C	G	T	T	A	C	G	C	C	T	C	C	A	C	G	T	C	G	C	A	C	T	G	A	C	C	T	G	G	T	C	C	C	G	G	G	T	C	C	C	C	C	C	G	C	G	C	C	A	T	C	C	A	G	C	A	G	T	C	T	G	C	G	C	G	G	G	G	G	G	C	G	T	G	A	C	T	G	T	C	C	G	C	T	G	C	C	G	G	G	G	C	G	G	C	A	A	G	A	C	G	T	T	C	T	G	G	-	T	A	G	C	G	T	G	C	G	T	A	C	C	C	G	C	T	C	C	G	T	C	C	A	C	C	G	G	G	C	T	A	C	G	G	C	A	G	C	G	G	A	A	A	C	C	G	C	C	G	G	C	G	C	C	C	-	G	T	A	G	G	T	T	G	T	G	C	C	C	G	T	A	A	G	G	C	A	G	G	G	G	C	C	T	A	A	G	G	G	T	G	A	C	C	G	G	A	A	T	C	A	T	C	C	A	T	A	A	C	G	G	G	C	C	A	G	G	T	G	G	G	C	G	C	A	C	T	T	C	G	C	G	T	G	A	C	A	G	T	G	A	G	A	G	T	T	G	G	C	C	C	C	C	T	C	C	G	C	A	C	T	G	A	A	C	T	G	C	C	G	A	G	A	G	G	A	G	C	T	T	C	C	C	G	C	C	G	G	T	G	C	G	G	C	A	C	A	C	G	C	G	A	A	T	C	G	G	C	T	A	T	G	G	A	G	C	C	C	G	C	A	C	C	C	A	C	C	A	G	C	A	G	C	A	G	T	C	G	C	C	G	G	C	A	C	T	T	G	A	G	C	G	C	C	C	G	C	G	C	T	C	A	C	C	A	G	C	C	T	G	A	T	T	C	G	T	C	G	G	T	T	G	T	A	G	C	G	C	T	C	T	G	C	G	C	C	A	A	C	C	G	C	C	G	G	G	C	A	C	C	G	G	A	G	C	C	A	A	C	G	C	G	G	C	C	C	G	T	T	G	A	C	G	C	G	C	A	C	G	A	C	G	G	C	A	G	C	A	C	C	G	G	G	A	C	G	G	G	G	A	C	T	G	C	T	G	A	A	G	G	G	G	G	A	G	A	C	G	G	G	T	G	G	C	C	C	A	C	A	G	C	G	C	A	C	T	C	T	A	A	G	T	T	T	G	C	G	G	G	T	G	C	G	C	C	C	C	C	C	G	C	G	G	A	G	C	C	G	C	G	C	C	C	C	G	G	G	G	A	C	C	G	G	G	A	C	A	T	G	A	T	A	G	T	C	C	G	G	A	C	T	G	T	A	G	C	C	C	T	C	T	G	C	C	A	T	C	G	C	G	C	C	G	A	G	C	C	G	C	C	C	G	G	G	T	G	C	A	G	A	T	G	C	C	C	C	C	C	C	G	C	T	C	G	A	G	A	G	C	C	C	G	G	G	A	C	C	T	T	C	G	C	G	C	C	G	C	G	C	C	A	C	C	A	G	C	G	C	G	G	C	T	C	C	G	G	C	T	G	G	C	C	G	C	G	G	G	C	C	C	A	G	G	A	C	G	C	T	G	G	C	G	A	A	G	G	T	T	C	C	C	G	G	T	G	C	A	C	A	C	T	C	A	T	A	G	T	C	A	C	G	T	C	C	C	C	C	G	C	G	C	G	C	C	C	A	C	C	A	T	G	C	A	T	A	C	T	C	C	C	C	G	G	A	G	T	C	T	G	G	C	G	C	C	G	C	G	G	C	C	C	C	C	C	G	G	G	C	C	C	C	T	C	C	G	T	C	C	C	T	C	T	C	C	G	C	C	G	C	A	T	A	A	C	A	G	G	C	C	T	G	C	C	G	G	C	C	G	T	C	C	C	C	A	C	C	C	G	T	A	C	C	T	G	C	A	G	C	G	C	C	T	G	C	C	A	C	C	G	G	C	C	A	C	G	C	G	C	C	G	C	C	T	T	G	G	G	T	C	A	T	G	T	C	G	C	A	G	G	G	A	G	C	G	A	C	G	G	T	T	G	T	T	T	C	C	C	G	C	C	C	G	T	C	G	T	G	C	A	A	G	G	A	T	G	C	T	C	A	T	C	T	T	C	A	G	C	A	A	A	C	G	G	G	G	T	C	A	G	C	G	A	C	A	C	C	A	G	A	A	A	T	G	C	C	G	G	A	C	A	C	A	C	G	T	C	C	C	C	G	G	A	G	G	C	A	G	G	G	C	C	C	C	T	C	T	C	A	G	G	G	C	C	A	G	C	C	A	G	T	C	A	C	C	A	C	G	C	G	C	C	C	T	G	A	T	C	G	A	C	A	A	T	T	G	C	C	C	A	C	G	C	C	A	G	G	C	G	A	T	A	C	C	G	C	C	T	A	C	G	G	C	C	G	T	C	C	A	G	T	A	C	C	C	G	G	G	G	C	T	T	A	G	T	C	T	C	C	C	G	C	C	G	C	A	T	G	C	C	A	T	C	A	G	G	C	G	C	C	C	G	A	C	G	C	C	G	C	T	T	T	T	G	A	C	G	G	G	G	T	C	G	G	G	G	G	C	C	A	T	T	T	T	G	C	G	G	G	T	C	C	G	A	G	T	G	T	G	C	C	A	C	G	C	G	G	C	G	T	C	C	T	C	C	A	T	G	C	T	C	C	T	C	A	A	C	G	G	G	C	C	G	C	G	G	C	C	T	C	C	C	C	G	C	A	C	C	C	A	C	G	A	T	C	A	G	C	C	G	G	A	G	G	G	G	G	C	C	C	C	C	C	T	A	G	T	C	C	T	C	C	C	G	A	T	C	G	G	C	C	C	C	G	C	G	G	C	A	G	C	G	C	G	C	A	C	G	C	G	C	T	C	G	C	G	G	G	G	C	A	C	C	G	C	C	G	C	T	C	G	T	G	T	G	G	G	C	A	C	A	C	C	T	C	G	C	A	A	G	C	G	T	T	A	G	A	T	A	C	C	G	G	G	G	C	C	C	G	G	C	G	G	G	C	C	G	A	C	C	C	G	C	C	G	G	T	G	C	C	C	G	G	C	C	T	C	T	C	C	C	C	T	C	C	C	C	G	C	C	G	C	T	C	C	G	T	C	G	C	G	C	C	C	T	C	C	C	C	C	C	G	C	C	T	C	T	G	C	C	C	G	G	C	G	C	T	G	G	T	C	C	A	G	C	C	C	G	A	G	C	C	A	C	G	T	G	G	T	A	C	G	A	C	G	T	T	C	G	G	C	C	T	C	T	C	C	C	G	C	C	T	C	C	G	C	C	A	C	T	G	G	A	C	A	T	G	T	C	G	A	C	G	C	C	C	C	C	G	A	C	C	T	C	G	C	A	C	T	C	C	G	T	C	C	T	G	T	A	C	G	C	A	T	T	G	G	C	C	C	A	C	C	C	G	A	C	C	C	G	C	G	A	C	T	C	C	C	G	C	C	C	G	T	G	C	C	G	A	C	C	T	G	T	T	G	C	C	G	C	G	G	C	C	A	C	G	C	A	A	G	T	G	C	G	C	C	C	C	C	C	C	T	C	G	G	T	C	C	C	T	G	G	G	T	C	C	A	G	G	G	A	A	G	C	T	G	C	C	T	C	A	G	G	C	G	A	A	G	G	T	C	C	T	G	G	A	C	C	C	C	C	G	T	T	C	C	A	A	T	G	G	G	C	G	G	G	A	C	C	T	C	A	G	G	C	C	G	G	C	T	A	T	T	G	T	C	T	C	C	C	G	C	G	A	C	A	C	A	C	C	G	T	G	G	C	A	T	A	C	C	A	C	C	C	A	A	C	C	G	G	G	G	G	T	T	T	C	T	A	C	T	G	C	G	G	A	G	G	T	G	C	G	G	G	A	A	T	C	C	C	T	T	G	C	T	A	T	A	C	C	C	G	C	C	C	G	G	G	G	C	C	C	C	G	C	C	T	C	C	C	A	C	C	C	C	A	T	C	C	G	T	C	G	C	C	C	T	C	G	C	G	C	A	C	G	C	A	G	A	T	C	A	C	T	G	C	C	C	T	C	G	A	C	G	A	C	A	C	C	C	G	T	G	C	G	G	T	C	G	C	G	C	C	T	C	G	C	C	G	G	C	G	G	T	C	C	G	C	C	C	G	C	T	C	C	C	C	C	T	G	C	C	C	G	T	C	C	C	C	C	G	G	C	C	C	G	C	C	G	C	G	G	C	C	C	C	C	C	C	C	G	C	C	C	G	C	A	C	C	C	C	C	G	C	G	C	C	C	A	C	C	A	G	G	G	G	G	C	C	C	G	C	C	T	G	G	A	C	C	C	T	G	A	G	T	C	C	C	C	C	C	T	T	C	G	G	C	A	G	G	C	C	C	C	C	T	C	T	G	G	C	C	C	A	G	A	T	G	C	T	G	G	A	G	G	G	G	G	C	C	G	G	G	C	A	C	C	C	T	G	T	C	T	T	A	A	G	G	G	G	G	T	A	C	A	G	G	C	T	G	A	T	G	C	C	C	G	G	G	T	C	T	G	G	C	A	T	G	G	A	C	T	C	G	A	G	C	G	C	G	C	C	G	C	G	A	C	C	G	T	C	G	G	C	C	C	C	C	C	G	T	C	G	A	G	C	T	G	C	C	T	G	A	T	G	G	T	C	G	G	G	T	A	A	C	A	C	G	T	T	C	T	G	A	G	C	T	C	G	C	C	G	A	A	G	G	C	G	A	T	T	G	G	G	A	T	C	C	G	C	G	T	T	C	C	T	C	T	C	T	G	G	T	G	A	T	T	C	A	C	C	A	C	C	C	G	C	G	C	A	C	C	A	T	G	G	T	A	C	C	A	C	T	C	A	G	G	T	A	G	C	C	C	G	C	G	C	C	C	T	G	G	C	G	C	A	C	A	T	G	G	C	T	T	C	G	G	C	A	C	C	C	T	A	A	G	T	T	C	G	G	G	C	G	G	T	C	G	A	C	C	C	T	G	C	A	C	A	C	T	G	C	G	C	C	G	A	G	G	T	C	T	T	G	G	G	T	A	A	G	G	C	C	C	A	A	C	G	G	C	T	G	G	G	G	G	G	G	A	T	G	G	C	T	C	T	C	C	A	A	C	G	C	T	T	G	T	C	A	A	G	A	C	G	G	G	-	A	C	G	T	C	C	A	C	A	G	G	G	T	C	T	A	C	G	T	T	G	A	T	G	G	G	A	G	G	C	T	C	C	G	G	C	G	C	G	G	C	T	G	T	G	G	C	C	A	C	C	G	G	C	C	G	T	C	G	C	C	G	A	C	G	C	C	C	C	C	G	T	T	C	G	C	G	G	G	C	C	A	G	A	G	G	T	A	T	G	T	G	C	C	G	T	C	A	C	C	C	C	G	C	G	G	T	C	C	C	C	T	T	A	C	C	G	A	C	T	A	C	C	C	G	C	C	G	C	G	G	C	C	G	C	C	C	G	C	C	C	G	G	C	C	T	A	C	C	T	C	C	G	C	A	C	C	G	G	C	A	T	A	A	G	T	G	G	G	C	G	A	G	T	A	C	G	G	G	T	T	C	G	C	C	C	T	C	C	G	G	G	G	G	G	T	G	C	G	G	C	T	C	C	G	G	T	T	G	C	C	G	C	G	G	T	T	C	A	A	C	G	G	C	G	G	T	C	C	C	T	T	C	G	A	C	T	G	G	T	C	G	C	C	C	G	C	G	G	A	G	G	T	G	G	A	A	A	C	C	T	G	T	C	C	T	T	C	T	T	G	A	C	T	G	C	C	C	C	A	C	G	C	G	C	C	G	C	G	G	T	C	G	G	T	G	T	C	T	G	T	T	G	C	A	C	G	G	G	T	G	T	C	T	A	C	T	T	T	G	G	A	A	C	G	T	T	C	G	C	G	G	G	G	A	C	C	C	C	C	C	A	C	T	T	T	T	T	G	C	C	C	G	G	T	C	G	G	G	A	T	C	C	A	A	A	T	C	G	A	T	C	T	G	G	C	C	G	A	T	T	A	C	A	C	C	C	G	C	A	G	A	G	A	C	A	A	T	G	C	G	C	T	C	C	T	C	G	G	C	G	T	G	G	A	G	C	G	G	T	C	C	C	G	C	G	C	A	A	T	G	G	A	A	T	C	A	A	C	C	C	C	C	C	C	C	C	G	T	A	T	C	G	C	C	C	G	A	G	G	G	A	C	G	C	C	G	C	G	C	G	C	C	C	G	G	T	T	G	C	G	G	C	A	G	C	G	A	C	T	G	A	G	C	G	G	G	A	G	G	G	C	G	G	A	G	T	C	C	C	A	A	G	G	G	C	G	G	C	G	T	G	A	C	A	C	G	T	A	C	C	A	C	G	C	C	G	C	C	C	G	A	C	G	C	T	C	A	T	C	G	A	C	A	C	T	C	G	C	G	C	A	G	C	C	C	T	C	A	C	T	C	A	T	G	C	C	G	C	C	C	C	G	G	A	A	C	C	G	A	T	T	C	T	C	C	C	G	C	C	G	C	C	C	C	C	C	G	C	C	G	G	C	A	A	T	T	C	G	T	C	A	C	G	C	C	T	G	C	T	C	G	G	C	A	C	C	C	C	C	G	C	T	C	C	G	C	G	A	A	G	A	G	C	A	C	T	G	G	C	C	C	A	C	A	T	A	C	C	C	G	G	G	C	C	G	G	C	T	A	C	A	C	C	G	G	C	G	C	C	G	T	C	T	C	A	G	C	G	T	C	T	G	C	A	G	C	T	G	C	G	T	G	G	G	C	G	C	T	G	C	T	C	C	G	T	G	G	T	T	C	G	C	G	C	T	A	C	G	C	C	C	G	T	C	T	A	G	G	G	G	C	C	G	C	G	C	C	G	C	T	T	C	C	G	C	A	A	T	G	G	G	G	T	A	G	G	A	C	C	C	C	A	T	C	C	A	C	T	A	G	G	G	A	C	G	C	C	G	A	A	A	G	C	A	A	T	T	C	G	G	G	G	A	C	G	C	C	C	C	G	G	T	G	C	C	T	C	A	G	G	A	C	C	G	C	G	G	C	C	G	G	G	C	G	G	C	G	G	C	G	C	A	T	G	G	G	C	C	G	C	C	C	A	G	C	C	A	C	T	C	C	C	G	G	G	G	T	T	A	A	T	G	C	C	T	C	C	C	T	G	C	A	T	T	T	G	T	G	G	C	A	T	T	G	T	T	G	G	G	C	A	C	A	G	C	G	T	G	T	C	C	G	G	G	A	T	C	A	T	C	G	C	G	T	G	G	C	C	G	G	G	C	A	C	A	G	G	C	A	G	G	A	G	G	A	A	G	G	C	T	A	G	G	G	G	T	G	G	C	G	C	C	A	C	C	G	A	C	G	T	G	G	A	A	C	G	C	G	G	C	C	C	G	G	T	G	A	C	G	G	A	A	G	A	T	G	G	A	A	A	G	G	G	G	G	C	G	C	G	A	C	G	G	C	C	C	A	G	A	A	G	G	G	G	C	A	G	C	G	C	A	G	T	G	G	A	C	G	A	C	G	G	A	T	G	G	A	T	T	G	T	T	G	G	G	C	G	G	A	G	G	T	C	T	G	G	G	C	C	C	G	G	G	C	G	C	G	C	T	G	G	C	C	C	G	C	T	G	G	G	T	G	G	A	G	G	G	T	T	G	C	C	A	G	C	C	C	G	C	T	G	T	C	C	C	G	G	T	T	G	A	C	C	G	C	C	C	A	C	G	G	T	T	G	G	C	C	C	A	A	A	C	C	G	G	C	C	A	T	G	T	T	A	G	A	C	A	T	C	A	G	C	C	G	T	G	C	G	C	C	T	C	C	C	C	C	C	G	C	A	G	C	G	G	A	C	C	T	G	G	G	A	G	C	A	G	T	C	G	G	C	G	C	C	A	G	T	G	G	C	C	A	G	G	G	G	G	C	C	T	A	C	C	G	C	C	G	A	G	G	C	C	T	C	G	C	G	C	A	G	A	T	C	G	T	A	C	A	G	G	C	A	C	G	C	G	G	C	C	G	G	C	C	C	C	T	A	A	G	G	A	C	A	T	G	C	C	G	G	G	C	T	C	G	T	A	A	G	G	G	A	C	C	A	G	A	C	A	C	A	G	C	T	C	C	A	G	C	T	C	G	G	C	G	G	T	G	A	G	G	A	G	G	G	C	A	G	C	C	A	T	T	A	G	T	G	C	G	T	G	C	T	C	C	G	G	C	A	C	G	G	G	G	A	T	T	C	C	C	A	G	T	T	G	G	T	A	A	G	C	G	C	C	G	G	G	C	C	G	G	A	G	G	C	A	C	-	T	G	A	C	C	C	C	C	G	T	A	C	C	C	T	C	C	G	T	C	C	G	G	C	C	C	C	G	G	G	C	G	G	C	A	G	A	G	G	A	A	G	T	T	C	A	T	G	C	C	T	C	C	G	G	C	C	G	T	C	G	T	T	G	G	G	C	C	G	C	T	G	G	G	A	G	A	G	A	G	A	A	C	A	G	T	A	T	G	C	C	G	T	C	G	C	C	G	C	G	T	C	T	C	T	C	C	G	C	C	C	A	A	T	G	G	C	G	A	T	G	C	A	T	T	C	C	C	T	C	G	C	T	G	G	A	G	A	C	C	G	C	T	C	C	G	G	C	C	G	C	C	C	G	G	T	T	G	C	T	A	G	A	A	C	G	C	G	C	T	A	G	A	C	A	A	G	G	G	G	G	G	T	G	T	C	A	T	G	G	G	A	T	A	C	T	C	C	G	G	T	T	G	G	G	A	C	A	C	G	C	C	C	C	C	T	C	A	T	G	C	T	A	C	G	C	C	G	G	G	G	G	A	G	G	A	A	C	G	C	C	G	C	G	C	C	G	T	C	A	C	C	G	A	T	C	G	G	T	A	A	C	A	C	G	C	A	C	G	G	A	A	C	A	C	T	C	G	G	C	A	G	A	T	G	T	T	G	A	G	G	A	A	C	G	A	C	C	G	C	T	G	G	G	T	C	G	G	T	C	T	C	C	A	C	C	C	A	C	G	T	C	G	G	G	C	T	C	C	-	-	G	C	C	C	C	T	G	C	T	G	G	C	C	A	G	G	C	T	-	T	T	C	C	A	G	G	C	T	G	C	C	C	G	T	C	T	G	A	G	G	T	C	G	T	A	C	C	T	G	G	C	G	T	G	G	C	G	T	T	A	A	T	A	A	C	C	C	G	C	G	G	A	A	C	G	C	G	C	G	G	T	C	G	C	G	A	C	G	G	G	C	C	T	G	C	C	C	G	G	T	T	C	G	G	C	A	T	G	G	C	T	T	G	C	G	T	G	G	C	G	C	A	C	A	C	A	A	A	T	G	G	C	G	G	G	G	G	G	G	C	C	T	C	T	G	A	T	G	G	G	T	C	T	G	G	C	G	G	A	T	G	C	C	A	G	G	G	G	C	G	T	T	C	T	C	C	A	A	A	G	A	G	A	G	A	A	C	G	T	C	G	G	C	C	A	G	T	G	C	C	G	C	G	G	G	A	T	C	C	G	G	G	G	T	A	C	T	G	C	G	C	C	G	T	G	C	C	C	C	C	G	T	C	G	G	T	C	G	A	T	G	G	G	G	C	A	G	G	T	C	T	G	A	G	T	-	C	A	C	C	T	T	C	G	G	A	T	G	G	A	T	T	T	C	T	C	T	C	G	G	C	C	G	T	G	G	T	A	A	C	C	T	G	C	C	C	T	A	G	C	T	G	A	C	G	A	C	C	T	G	A	A	C	C	C	G	A	C	A	C	C	A	C	G	C	C	G	C	T	C	G	C	C	C	C	C	C	T	G	G	T	G	G	C	T	C	C	A	A	G	C	G	C	G	C	A	T	G	C	C	G	T	C	G	C	A	T	G	C	A	C	A	T	C	G	G	T	C	C	T	A	T	G	G	C	C	C	C	C	G	G	G	C	A	C	A	C	G	G	C	C	G	G	C	T	C	A	C	C	A	T	C	C	T	A	C	G	G	C	C	G	G	G	-	G	G	T	T	G	C	T	C	C	G	A	G	C	A	-	T	G	G	C	G	G	T	G	G	C	T	G	C	G	C	C	T	A	T	G	C	A	C	G	A	G	G	G	C	A	C	G	G	G	C	T	T	C	C	G	C	G	A	C	G	A	G	C	G	C	G	C	C	C	G	C	G	A	A	C	G	A	C	G	C	C	C	C	C	A	G	C	A	C	T	G	C	T	G	G	C	A	G	G	C	T	C	T	C	G	G	G	G	G	C	C	G	C	G	C	G	G	A	G	T	C	A	G	G	T	C	T	T	A	T	T	T	C	G	C	G	T	T	G	A	G	A	G	A	A	G	A	A	C	G	C	A	G	A	C	A	C	C	T	G	G	T	A	C	T	T	C	C	A	C	G	T	G	C	A	C	G	G	C	C	G	C	A	A	T	A	G	T	G	G	T	C	G	C	C	G	G	G	T	C	G	C	G	G	C	A	G	C	A	C	C	A	G	A	A	G	C	G	G	C	G	G	G	G	G	T	G	T	G	A	G	A	A	A	T	C	A	C	C	G	T	C	G	G	C	G	G	C	G	A	T	G	C	T	A	G	G	G	G	C	A	G	T	G	C	G	C	G	C	G	A	C	T	C	G	G	T	G	C	A	G	G	A	C	C	C	T	C	G	T	C	C	T	C	C	A	C	A	G	T	G	A	A	C	G	C	C	G	T	C	G	C	C	A	C	G	T	G	C	T	G	C	G	G	G	C	G	A	A	G	G	G	C	C	A	G	A	C	C	C	G	T	C	T	G	G	G	C	C	A	G	C	G	C	A	C	G	A	C	C	G	T	G	A	C	A	C	G	G	A	G	G	T	C	G	T	C	C	G	T	G	C	G	C	A	G	C	G	C	T	C	C	C	C	G	C	G	C	G	T	C	G	C	C	C	G	G	C	T	G	A	G	G	C	G	C	C	C	G	G	C	C	T	G	C	G	G	A	G	G	T	G	C	C	G	G	G	A	G	G	T	G	G	C	G	T	G	G	C	C	T	G	G	C	G	A	T	T	C	T	G	G	C	C	C	G	C	G	T	G	A	C	G	T	G	G	G	C	G	G	C	T	C	G	G	C	C	G	C	G	T	G	C	G	C	A	G	C	A	C	T	C	A	G	T	G	T	G	G	G	C	G	A	C	G	A	G	G	C	A	G	G	A	C	C	A	A	G	A	T	C	A	G	G	G	G	A	C	C	C	C	T	C	G	C	C	A	G	C	C	C	G	G	C	G	G	T	A	G	G	G	A	G	T	A	G	A	G	A	A	A	T	G	G	C	T	G	C	T	T	C	G	C	C	T	G	C	T	T	C	C	G	C	C	C	C	C	G	C	C	A	C	A	G	C	G	G	G	G	C	C	G	C	A	A	G	T	C	C	G	C	T	C	T	A	A	T	A	C	C	A	G	G	C	C	G	C	C	G	C	T	A	G	C	A	C	C	C	T	G	G	G	G	C	C	C	C	G	G	G	A	A	C	G	G	C	C	G	T	G	G	G	A	A	G	C	G	T	T	C	G	T	T	G	C	C	G	T	A	T	C	A	T	G	C	G	C	T	G	A	C	G	C	T	A	A	G	C	C	G	A	A	C	T	G	G	G	T	C	G	G	G	A	G	G	G	A	G	G	A	T	G	C	G	T	T	G	C	T	C	A	C	T	G	C	C	T	G	G	T	G	T	C	G	C	G	G	C	G	C	G	C	G	T	G	G	C	C	G	C	G	C	G	C	C	G	A	G	C	G	C	T	G	T	C	C	G	G	G	G	G	G	A	C	C	A	G	C	C	G	C	T	T	C	C	G	A	A	C	C	G	G	T	A	G	G	T	A	C	C	A	A	G	C	A	A	T	A	T	C	T	C	G	G	A	C	A	T	T	T	T	G	G	C	G	T	T	G	C	T	G	C	G	A	T	A	A	A	A	A	A	G	G	C	G	C	T	G	G	C	G	G	A	A	T	A	A	T	G	T	A	C	C	A	G	G	G	A	A	G	C	G	C	C	A	T	C	G	G	C	C	G	A	C	G	G	G	C	G	G	C	G	C	G	C	T	C	G	A	G	G	A	T	T	G	C	C	C	C	C	A	A	C	A	G	C	T	C	G	A	C	A	A	C	C	C	A	G	C	A	T	A	A	A	G	A	G	T	C	C	T	G	G	T	A	G	C	T	T	C	C	A	T	A	C	G	C	G	C	C	G	C	T	T	A	T	T	C	A	C	G	G	T	G	G	C	C	G	C	C	G	C	G	C	T	G	A	T	T	C	G	G	C	C	G	T	G	C	C	T	A	T	G	C	G	T	A	T	G	C	C	G	G	G	G	C	G	G	C	C	C	G	C	G	C	G	G	C	G	G	C	C	G	A	G	C	C	A	A	G	G	T	A	C	G	C	T	C	G	A	A	C	T	-	A	C	C	G	G	G	G	A	T	G	A	A	G	A	G	G	C	A	C	T	T	C	T	T	C	C	A	C	A	G	A	A	T	C	T	A	A	C	A	C	T	T	T	G	A	G	G	G	C	G	C	A	G	G	G	G	C	C	C	C	G	G	C	C	C	C	G	G	C	A	T	G	A	C	T	G	T	G	C	G	G	C	-	G	G	G	G	C	G	G	G	G	G	C	C	G	C	C	C	C	T	C	C	C	C	-	T	C	C	C	G	C	G	G	G	C	C	A	G	G	T	A	C	G	C	G	G	A	G	G	G	C	A	G	G	G	A	G	T	A	G	C	A	G	T	A	T	C	A	T	G	G	G	G	G	G	G	C	T	C	C	G	A	G	G	G	T	G	T	G	T	T	T	C	A	G	G	G	C	G	A	T	A	C	T	C	T	T	C	G	C	C	C	A	C	G	T	A	T	C	G	G	A	T	A	T	C	G	G	T	C	C	A	C	G	A	G	G	G	G	C	G	C	A	C	G	G	T	C	G	-	T	C	C	T	T	G	G	G	A	A	G	G	T	T	G	C	G	T	T	G	A	A	G	T	A	T	C	G	G	G	T	G	C	A	G	T	A	C	T	G	C	C	A	C	C	C	C	G	G	G	G	C	C	G	T	G	A	C	C	G	G	G	C	C	G	C	C	T	G	A	G	T	G	T	C	G	T	G	A	C	G	G	T	G	G	G	C	T	G	G	G	G	G	G	G	A	C	T	T	A	C	G	C	G	G	G	A	T	A	A	T	T	G	T	G	C	C	C	C	C	G	A	T	C	C	A	G	G	G	G	G	C	C	G	G	G	G	C	C	T	C	G	A	C	C	A	G	G	G	C	A	G	C	T	T	G	C	G	G	A	G	C	G	C	C	C	T	C	A	T	T	C	G	G	G	T	G	G	T	C	T	A	C	C	A	G	T	T	C	C	T	T	G	C	T	G	C	G	C	A	C	T	C	C	C	G	A	A	C	T	C	G	G	A	T	C	C	G	A	G	A	G	T	T	G	C	G	C	C	G	T	C	G	C	C	C	A	G	C	A	G	C	G	C	A	T	C	G	C	C	C	T	A	T	T	G	T	G	-	G	A	C	C	G	A	T	G	T	G	T	G	C	C	G	G	C	C	G	G	G	T	G	A	C	G	T	C	C	G	G	G	C	A	C	A	C	A	C	T	A	G	A	A	A	T	T	A	T	C	G	G	C	A	G	C	G	C	C	G	T	A	G	A	C	G	T	C	C	C	C	C	C	A	G	C	T	G	G	T	T	C	T	A	G	A	C	G	C	T	C	C	T	C	C	A	C	G	T	G	C	G	G	C	A	G	A	G	G	G	G	A	C	C	T	G	G	A	G	C	G	G	C	C	C	T	A	G	A	C	T	T	C	C	A	G	A	C	C	G	G	T	G	A	T	C	C	C	C	G	G	C	G	T	G	C	G	A	G	G	A	C	G	A	C	T	G	T	C	C	C	G	T	G	G	A	C	C	A	A	A	G	C	G	C	G	T	C	A	A	G	C	C	G	G	G	A	G	G	G	G	G	C	C	T	G	G	G	A	A	G	C	C	G	C	G	C	G	A	G	C	C	T	A	G	T	C	G	T	C	C	G	G	G	G	G	C	C	C	C	T	C	T	C	T	T	C	C	T	T	T	G	C	C	C	A	G	T	C	T	G	C	C	G	A	G	C	C	T	T	G	C	C	G	T	G	G	C	G	T	C	C	A	T	A	G	G	C	C	G	G	C	C	C	G	A	G	G	G	C	T	C	G	G	C	T	G	C	C	A	G	A	A	C	G	G	C	A	T	T	C	C	T	C	C	G	G	T	T	A	G	G	T	C	C	C	G	G	G	G	T	T	A	A	C	C	T	T	C	C	T	G	A	C	A	G	T	C	C	G	-	A	A	T	A	T	C	T	G	G	C	T	T	A	T	T	C	T	G	T	C	G	C	A	C	A	G	C	C	A	C	A	G	A	T	C	G	C	C	C	G	A	T	C	T	G	A	G	T	T	C	G	A	G	T	G	C	G	T	C	A	C	G	G	A	G	A	G	T	C	G	C	G	A	C	C	G	C	C	A	C	G	C	T	C	C	G	C	C	G	G	G	T	C	G	T	C	A	-	A	C	A	C	C	G	C	C	G	C	A	C	G	G	G	A	-	G	C	A	G	G	C	G	G	G	C	C	G	C	T	G	G	C	A	C	G	G	T	G	C	C	C	C	G	G	A	G	C	C	T	A	G	G	A	T	A	T	G	G	T	A	C	C	C	G	G	G	A	T	C	G	C	C	G	T	T	A	C	A	C	G	C	C	G	G	A	T	T	G	C	G	C	C	A	C	A	A	T	G	G	T	G	T	T	C	A	C	G	T	C	C	G	G	G	T	G	T	G	G	A	A	C	A	T	A	A	C	T	G	G	T	T	G	G	G	C	T	G	A	T	C	C	A	C	G	C	G	T	G	C	C	T	G	C	C	G	A	G	C	G	C	C	A	G	A	T	A	C	A	T	A	T	G	G	G	G	G	C	C	C	G	C	C	G	T	G	A	G	G	T	T	C	A	C	G	G	T	C	A	T	G	T	A	C	C	G	T	G	C	C	T	T	C	T	C	C	G	G	C	-	C	G	C	T	C	C	T	C	G	G	G	C	G	C	G	C	T	C	C	T	G	A	C	A	A	C	C	C	C	C	C	C	G	G	A	C	C	T	C	G	G	T	T	G	G	G	C	G	C	C	C	G	G	G	G	A	T	A	G	G	T	T	T	-	G	C	T	T	C	T	C	G	C	C	C	G	G	A	C	G	C	T	C	A	T	C	G	T	G	C	G	T	G	T	C	C	A	A	G	A	A	G	G	G	C	G	G	C	C	G	G	C	C	T	G	C	G	A	C	G	G	G	C	C	G	C	A	G	G	C	C	C	T	G	C	T	C	C	G	C	A	A	T	C	G	C	A	C	C	T	G	C	T	A	T	G	C	G	G	C	A	G	T	A	C	C	G	C	C	A	C	A	A	T	T	G	T	G	A	T	T	G	C	A	G	T	C	A	A	G	A	T	G	C	G	G	G	T	T	T	G	C	A	G	G	C	G	C	G	C	G	T	T	T	G	G	G	G	A	C	G	T	C	C	A	C	A	G	C	C	A	C	C	C	A	G	C	G	G	G	C	G	G	A	G	G	T	T	C	C	G	G	A	C	T	C	G	C	G	G	G	G	G	G	C	C	G	C	G	G	T	C	C	G	G	C	G	G	C	C	A	T	C	G	T	T	C	C	G	T	G	A	A	A	G	C	C	G	C	T	C	T	G	G	C	G	C	T	G	A	G	G	C	G	T	C	G	G	T	G	G	C	G	C	G	G	C	G	C	A	C	T	C	C	C	G	C	G	C	G	C	C	G	C	C	C	G	C	G	C	G	G	C	C	A	C	T	G	T	G	G	C	G	G	A	C	C	G	G	C	C	T	T	C	C	T	C	C	G	G	A	A	G	G	G	G	C	C	A	C	G	G	C	G	G	C	T	C	A	C	T	A	T	T	C	G	T	C	A	C	T	-	T	T	T	A	A	C	C	G	G	C	A	G	G	T	G	A	G	G	C	C	C	A	G	A	G	C	C	G	A	T	A	A	T	C	C	C	G	G	C	T	C	C	G	G	G	T	C	A	G	C	G	G	C	G	T	C	T	T	T	T	A	A	G	A	G	T	G	A	G	A	T	G	C	C	T	C	T	T	A	C	G	A	G	A	T	T	A	T	C	T	C	A	G	G	G	G	G	T	G	A	G	T	C	A	G	A	G	G	T	G	G	T	T	C	T	T	A	G	T	G	G	A	T	C	A	T	T	T	C	G	G	C	G	A	T	T	G	G	C	G	T	C	G	G	G	C	C	G	G	G	C	A	G	T	C	G	G	A	G	G	T	A	T	G	G	C	G	C	C	C	G	T	C	T	G	A	C	C	G	A	G	C	C	T	A	T	C	A	G	T	G	G	A	T	T	C	C	C	C	C	G	T	C	G	G	C	A	G	A	G	C	G	A	A	T	C	A	A	T	G	A	C	G	T	A	G	G	G	G	G	G	C	A	A	C	T	C	A	G	C	C	A	C	C	A	G	C	A	G	C	T	C	T	A	G	C	A	G	G	G	G	T	C	G	A	C	G	A	G	C	G	A	A	G	G	G	G	C	A	C	C	A	G	G	G	T	G	G	A	G	G	C	C	T	G	C	A	A	G	T	A	A	G	A	G	C	T	C	T	T	A	G	T	G	G	A	G	G	A	G	G	T	T	C	T	G	T	G	C	G	G	A	T	G	C	C	G	G	T	C	G	G	C	G	C	C	A	A	G	C	G	C	C	C	T	G	C	A	T	A	A	A	T	G	C	G	G	T	T	C	A	G	C	T	C	-	G	A	T	G	C	G	G	G	T	C	G	A	C	G	C	C	C	C	C	G	C	A	G	T	A	C	T	G	T	C	C	G	A	A	T	T	-	-	-	T	A	T	G	T	C
IndividualER141	C	G	G	G	C	G	C	C	C	A	C	T	G	G	C	T	C	C	C	C	G	G	A	A	G	C	C	C	C	G	C	G	C	A	A	A	G	G	G	G	G	G	A	A	G	G	A	T	C	G	C	T	G	G	C	G	G	A	C	G	A	G	T	T	G	C	G	A	C	C	C	C	A	A	A	G	G	T	A	A	A	G	T	A	C	T	C	G	A	A	C	A	T	A	G	G	G	G	A	T	A	G	T	C	C	T	T	C	G	A	G	G	G	T	G	T	C	G	A	C	G	T	A	T	C	G	C	C	G	G	T	A	A	C	A	C	G	C	T	T	C	G	G	T	G	G	A	C	G	G	T	C	T	C	C	G	G	C	G	C	G	T	C	C	G	C	T	G	A	G	G	G	T	G	G	G	G	C	T	A	G	C	G	T	C	A	C	A	C	C	G	G	T	G	A	G	G	G	A	G	C	A	G	T	T	G	C	T	G	C	G	T	T	T	C	C	G	A	C	G	A	G	G	C	G	A	G	A	T	T	C	C	C	G	A	G	C	G	G	G	C	C	A	T	T	G	C	C	C	C	G	A	C	C	C	A	A	T	T	C	T	C	G	G	G	T	G	T	T	C	A	C	G	T	G	C	G	C	G	G	T	C	G	C	G	G	A	C	C	C	A	G	G	C	G	G	G	C	C	G	C	T	G	C	A	C	C	T	G	C	C	C	G	C	C	C	C	C	T	C	A	T	C	G	G	A	A	T	C	C	T	C	C	G	T	C	C	C	G	C	C	C	C	A	G	C	G	C	G	T	G	G	C	A	G	G	G	T	C	C	C	G	A	A	A	T	T	T	C	C	C	G	T	A	C	C	C	G	C	A	G	C	G	C	C	G	A	T	G	A	A	A	C	T	G	G	C	G	G	A	A	C	G	C	C	G	C	G	G	T	C	G	G	C	C	T	C	A	C	T	G	C	G	C	G	T	T	-	A	C	A	G	C	G	A	G	C	T	G	C	C	C	A	A	A	G	G	G	C	C	G	T	G	C	C	A	G	G	G	C	G	G	G	G	G	T	C	C	C	A	A	C	C	C	C	G	G	C	C	G	A	C	G	G	T	C	G	G	C	C	G	T	A	C	G	G	T	C	A	C	C	C	G	G	G	T	C	G	G	C	C	T	A	C	G	G	G	T	T	G	C	A	C	C	G	C	C	T	C	T	G	C	A	C	G	G	A	G	G	G	G	C	G	C	T	A	T	A	G	A	T	G	C	C	G	G	C	T	C	G	A	G	G	G	A	C	A	C	A	G	G	G	G	G	G	A	C	G	C	G	T	G	T	T	T	G	A	G	A	T	C	C	T	G	A	A	T	T	G	T	C	G	G	T	T	C	A	C	G	G	C	G	G	C	T	G	C	C	C	T	G	T	G	G	T	T	T	C	G	G	G	G	G	A	G	A	C	T	T	C	A	T	G	G	A	A	T	G	G	A	G	A	A	G	G	C	A	C	C	C	G	A	C	C	C	C	T	T	C	C	C	C	G	G	C	C	C	A	T	G	G	G	G	T	G	G	C	G	G	C	C	C	G	T	G	G	C	A	A	A	C	C	G	G	A	A	T	G	T	A	C	C	T	A	C	C	G	A	C	C	C	A	C	T	G	A	C	T	A	C	A	T	C	T	A	A	C	G	T	C	G	G	C	C	G	T	C	T	T	C	G	C	C	C	C	G	A	G	G	G	A	T	T	C	G	G	G	A	T	C	G	G	A	A	G	C	T	G	C	C	C	A	A	A	G	A	C	A	C	G	G	C	G	C	T	G	A	C	C	C	T	C	C	A	C	G	C	C	G	G	G	G	T	C	G	G	C	G	T	A	T	G	G	G	G	G	C	C	G	C	C	G	G	G	T	A	G	G	G	A	G	C	T	A	G	G	G	C	C	C	T	G	C	T	A	T	G	A	G	C	G	G	C	G	C	A	C	C	G	C	G	G	G	G	G	C	C	G	T	G	G	G	C	C	C	A	C	G	G	A	T	A	T	G	G	T	C	G	G	C	C	C	A	C	T	C	C	A	C	G	G	C	A	T	C	G	C	C	G	T	G	C	G	T	T	C	T	C	C	C	C	G	C	A	G	T	T	C	T	C	T	T	C	G	T	C	A	T	T	C	T	C	G	G	A	T	A	G	G	G	G	G	C	G	C	T	G	T	C	G	C	A	T	C	G	G	T	G	T	G	A	G	G	C	C	C	A	C	C	A	G	T	A	G	C	C	G	T	C	C	T	C	T	C	T	C	T	T	C	A	C	C	C	C	A	T	G	G	-	T	A	G	C	G	A	T	A	T	T	A	G	A	G	C	T	C	A	T	G	G	T	C	G	G	G	A	G	T	C	G	T	G	G	G	G	G	C	C	C	C	G	T	G	T	T	A	T	C	A	C	T	G	T	G	G	G	C	A	T	C	A	A	G	T	G	G	G	C	A	G	T	C	G	G	C	A	C	A	C	A	C	G	A	C	G	G	C	A	G	T	G	G	C	G	G	G	C	G	T	G	C	T	G	T	G	A	A	C	G	C	G	C	G	C	T	C	C	G	G	G	C	C	C	A	T	A	A	T	C	G	C	G	T	C	A	A	G	G	T	G	C	A	T	C	T	G	T	C	T	C	G	G	A	G	A	T	T	A	C	T	T	A	G	C	T	A	G	A	C	C	C	G	C	G	A	C	C	A	G	C	A	G	C	G	C	-	-	T	A	C	G	G	T	C	A	G	G	T	T	C	C	G	C	G	G	A	A	C	G	C	G	C	G	G	G	G	G	G	A	G	G	A	C	G	C	C	G	C	G	G	A	C	A	G	A	G	G	G	G	G	G	C	T	C	C	A	T	C	C	T	A	C	C	G	G	G	G	G	C	T	G	G	T	G	T	G	C	A	A	G	G	G	G	C	G	C	A	C	G	A	C	G	C	C	C	T	C	G	C	C	C	T	T	G	C	G	G	C	C	A	C	C	C	T	G	A	G	G	C	A	C	G	G	G	C	C	T	T	A	G	C	T	G	G	G	A	C	G	C	A	T	C	C	C	A	T	G	C	C	G	G	T	G	C	G	T	G	C	C	C	G	C	C	C	T	A	A	A	C	G	A	G	C	G	G	C	G	G	G	C	C	T	T	C	T	G	G	A	G	G	C	A	G	A	G	G	T	G	A	G	C	G	C	A	A	C	G	G	T	G	G	C	T	G	G	G	A	A	T	G	T	G	G	C	G	C	C	G	G	C	C	T	C	T	G	A	G	C	C	T	A	C	T	A	G	C	G	G	G	C	C	T	A	A	G	G	A	G	A	G	C	G	G	C	C	A	G	T	C	G	T	C	G	C	A	A	G	C	G	C	G	G	T	G	C	T	T	G	C	C	C	G	G	C	T	C	C	G	C	T	C	C	A	C	C	A	C	T	C	T	G	A	G	G	C	T	C	A	A	C	A	C	G	C	C	G	C	A	G	T	-	A	G	T	C	G	A	A	C	T	C	C	C	T	C	C	C	C	T	C	G	G	C	T	G	T	G	C	C	G	T	C	C	G	C	T	C	G	G	T	G	C	C	G	G	C	C	C	C	C	G	G	C	C	G	C	C	A	-	C	G	C	T	G	G	C	G	T	C	G	T	C	G	A	A	G	A	C	A	A	C	G	G	C	G	G	C	G	A	A	C	T	T	T	G	A	G	T	C	A	G	C	C	T	C	C	A	C	G	T	C	T	G	T	C	T	C	C	G	A	G	C	T	T	G	C	T	G	G	C	G	G	G	T	C	C	C	G	C	G	G	C	T	T	C	C	C	T	T	G	C	C	C	G	T	G	T	C	A	G	A	C	C	A	A	T	G	A	G	C	G	C	G	G	G	A	G	G	G	A	C	G	T	C	T	G	A	G	A	T	C	C	G	C	A	C	G	G	C	C	G	A	G	G	C	A	T	G	G	G	G	T	G	G	C	G	T	G	C	C	G	G	C	C	C	C	G	A	A	G	C	G	C	G	T	G	C	G	G	G	A	T	T	T	G	T	T	T	G	A	T	C	C	C	A	C	C	T	T	-	T	A	G	T	-	-	-	A	C	T	A	A	C	C	G	C	C	C	T	C	T	G	C	C	A	C	T	T	A	A	A	C	C	C	T	C	C	C	C	A	G	A	T	G	C	G	C	G	C	G	C	C	T	T	G	G	A	G	G	-	C	A	C	C	T	C	T	G	G	G	T	C	G	G	C	A	C	C	C	C	C	C	A	G	G	C	A	G	T	G	G	T	G	G	C	T	G	C	C	T	A	C	T	C	C	A	T	A	T	C	C	C	A	G	G	G	A	T	G	C	G	C	C	C	T	G	C	C	C	G	A	G	C	C	A	G	G	C	A	G	C	G	T	T	A	G	C	C	C	G	C	G	C	C	T	C	T	C	G	G	G	C	G	G	G	C	C	G	C	T	C	G	C	C	G	C	C	G	A	C	G	G	C	T	G	G	G	T	G	C	G	C	C	C	A	C	T	A	A	C	C	G	G	C	G	C	G	G	C	G	C	G	C	G	G	C	T	T	T	C	C	T	G	G	G	C	A	T	G	C	C	C	G	T	C	A	G	G	T	A	A	C	A	C	C	C	C	A	C	C	C	G	C	C	T	G	C	A	C	G	G	A	A	C	G	G	G	T	G	C	C	C	C	G	A	C	G	G	A	A	T	C	T	C	C	G	T	C	G	T	C	T	A	G	C	C	G	T	G	C	C	T	C	A	T	G	C	G	G	G	C	A	C	G	C	G	C	T	A	G	G	C	A	T	C	T	C	T	G	G	C	G	G	G	G	G	C	C	C	C	G	C	G	C	G	G	G	C	G	T	G	G	T	G	C	C	C	C	A	A	G	G	C	C	G	G	C	A	A	C	G	G	A	G	G	G	T	T	T	G	A	C	C	T	C	C	A	A	T	C	C	T	A	G	G	A	G	C	G	A	C	G	T	G	A	C	T	G	T	G	C	A	T	G	C	C	C	A	G	G	A	G	C	C	T	G	T	C	G	G	C	A	C	C	G	C	G	A	C	T	G	T	C	C	G	C	T	A	C	C	A	T	G	C	G	T	G	G	A	T	C	T	G	A	C	C	T	T	C	C	T	G	G	G	G	C	C	G	A	A	T	G	-	-	C	G	T	T	T	C	T	T	C	T	G	C	G	C	C	C	A	T	C	C	C	T	T	T	T	T	T	T	C	C	G	C	G	G	A	C	C	G	T	C	G	G	C	G	T	C	C	C	G	A	A	C	C	C	G	G	C	C	T	A	G	G	C	G	A	C	C	C	G	G	C	C	T	G	G	G	G	G	C	G	C	G	A	C	T	G	C	G	T	C	C	A	C	G	G	G	G	C	G	G	C	G	G	G	C	G	C	C	-	A	T	C	T	C	A	C	C	C	A	C	C	A	T	T	C	G	G	T	G	G	A	G	T	G	T	G	A	A	C	G	G	T	G	G	A	G	G	A	A	G	C	C	A	G	G	A	G	C	A	G	T	C	C	G	C	C	C	C	C	C	G	A	T	G	G	G	C	G	C	C	C	G	C	G	C	G	T	C	C	G	A	A	C	G	G	G	T	C	C	T	C	G	G	T	G	C	T	C	T	G	G	T	G	G	T	C	C	A	T	G	C	C	G	G	C	C	C	G	G	G	G	G	G	G	C	T	C	G	G	T	T	A	G	G	G	C	G	G	G	C	G	T	T	T	T	G	G	C	A	G	G	T	G	G	T	A	A	T	A	C	T	T	A	A	T	A	C	A	C	G	A	C	C	C	C	C	G	G	A	A	T	C	G	C	C	G	C	A	C	T	G	G	G	C	C	G	C	A	G	T	G	G	C	T	G	G	C	T	T	A	G	A	T	G	G	C	C	C	T	C	A	A	C	A	T	G	C	G	C	A	T	T	A	A	C	A	C	A	A	G	A	T	T	T	C	G	T	A	A	T	G	G	T	G	C	T	C	T	A	G	C	G	C	G	C	G	G	G	A	C	C	T	A	C	G	G	G	C	G	C	T	A	A	G	G	C	C	C	T	A	T	G	C	A	C	G	A	G	G	C	C	C	C	C	G	T	T	T	C	C	C	C	G	C	G	G	G	G	G	A	T	T	A	G	C	C	G	C	G	A	A	A	A	G	G	C	C	G	G	A	C	A	G	C	T	G	T	T	G	G	G	T	T	G	C	C	C	C	T	C	C	C	A	G	C	C	G	G	G	A	G	A	G	C	C	G	C	C	G	T	C	T	G	G	C	G	T	G	G	C	C	T	G	C	G	G	T	G	A	G	G	T	C	A	G	G	A	C	A	T	G	G	G	G	G	T	C	A	T	A	G	C	A	C	A	G	G	G	G	C	A	C	G	T	G	A	G	G	C	C	C	G	C	C	G	A	T	G	A	T	G	A	C	A	C	G	G	T	G	C	G	G	G	C	T	G	C	G	G	G	C	G	C	G	C	T	G	C	G	G	G	G	G	C	G	G	G	G	T	G	G	G	C	T	A	C	G	C	T	C	C	C	T	C	G	C	G	C	T	C	A	T	G	G	T	A	G	T	C	T	G	A	A	C	A	G	T	A	C	G	A	T	C	C	C	G	C	C	G	A	G	A	C	C	G	A	G	G	G	C	A	A	C	T	A	G	C	C	A	C	G	A	A	C	G	G	G	G	C	C	A	T	G	G	G	G	C	G	G	G	A	C	G	C	A	G	C	C	G	C	G	C	G	A	A	C	G	T	C	C	G	T	G	A	C	C	A	A	G	C	C	T	C	T	T	C	T	C	T	C	T	-	A	C	A	G	A	T	T	C	G	G	G	C	C	T	C	C	C	C	G	C	G	A	G	G	G	G	C	C	G	A	C	G	G	T	A	G	T	G	C	G	A	C	C	T	T	C	A	C	A	C	C	C	T	G	C	C	G	C	C	T	C	A	A	T	G	G	C	C	C	A	A	G	T	C	T	G	A	A	C	C	A	C	C	C	C	G	G	C	A	C	G	C	G	G	C	C	G	C	C	A	A	C	T	G	A	G	G	C	T	G	G	T	G	T	G	C	C	G	C	G	A	C	T	C	G	G	G	T	G	C	A	C	G	G	T	A	C	C	G	A	T	G	C	T	C	C	C	T	G	C	C	G	G	C	G	T	C	G	C	A	A	T	G	C	C	G	G	C	A	C	T	C	T	C	C	G	C	A	A	G	G	G	T	T	A	C	C	G	G	C	G	C	T	C	A	A	T	T	G	G	C	C	C	C	A	C	T	C	C	C	G	A	C	G	G	C	T	A	T	C	A	C	G	C	G	G	G	T	C	C	C	C	G	A	C	C	C	G	G	G	G	A	A	A	G	C	A	T	C	C	C	G	C	T	C	A	G	A	A	C	C	C	G	C	T	G	T	G	C	C	A	A	G	T	G	C	G	A	C	A	T	T	G	G	G	C	G	C	C	G	C	G	C	A	G	C	G	G	A	T	C	A	G	G	A	G	C	A	C	G	T	G	C	C	C	T	C	A	A	C	C	A	T	T	A	A	A	A	T	A	C	A	T	A	A	G	C	G	G	C	G	G	C	A	G	G	G	A	C	A	T	G	A	C	A	C	A	A	A	A	C	C	C	C	T	A	G	T	G	T	G	C	A	C	C	A	G	C	A	C	G	C	A	C	C	T	C	G	A	G	A	T	G	A	A	G	G	T	G	T	G	A	G	C	A	G	T	C	A	C	C	C	T	C	A	C	T	C	T	G	G	T	C	G	C	G	T	C	T	C	A	C	A	C	G	T	G	T	G	A	G	A	C	G	A	T	G	T	A	C	T	C	A	C	C	C	A	G	C	G	C	G	C	C	A	C	T	C	T	C	G	C	C	G	G	A	C	G	G	T	A	T	G	C	A	G	A	T	A	C	C	C	G	G	C	C	A	C	G	A	C	C	C	C	C	T	C	A	T	C	A	T	G	A	C	C	G	C	G	G	G	G	C	C	G	C	C	G	G	G	C	C	C	G	A	G	G	A	G	C	G	C	C	G	G	C	C	T	-	C	G	C	G	G	A	C	A	A	T	A	C	T	C	G	T	G	T	C	A	G	C	G	C	T	G	A	C	T	T	T	A	C	G	C	C	A	C	C	A	C	A	G	A	C	A	C	T	C	C	G	T	T	C	C	C	T	T	T	C	G	T	A	T	G	G	C	A	C	G	C	C	-	A	G	T	C	G	A	A	G	G	A	C	A	G	C	C	G	T	C	G	G	C	G	T	G	G	G	C	T	G	G	A	G	G	G	G	G	G	T	G	A	G	G	A	C	G	C	A	C	A	A	C	A	A	T	C	T	T	G	C	T	C	T	A	C	C	G	C	A	T	C	T	G	C	A	T	C	C	T	T	C	G	G	T	C	G	C	G	G	T	G	A	G	A	C	A	G	A	T	G	C	G	A	A	C	G	C	T	G	G	G	C	G	A	T	C	C	G	G	C	C	A	G	C	G	A	A	C	T	C	G	G	G	T	C	T	T	C	G	A	G	C	C	T	T	C	C	G	G	T	A	C	C	T	C	G	C	G	C	C	C	C	A	C	C	C	G	C	G	G	G	G	A	C	T	C	C	A	C	C	T	C	C	G	G	G	T	C	G	C	C	G	A	G	C	G	G	C	G	A	G	G	G	T	T	G	A	A	G	T	T	C	C	C	T	G	T	G	C	C	T	T	A	T	G	T	T	A	C	T	T	C	T	T	C	G	A	G	A	A	C	T	C	T	G	A	C	A	C	G	C	C	G	A	C	G	G	C	C	A	T	C	C	T	G	G	C	C	T	C	C	C	A	C	T	C	C	G	A	A	C	C	T	A	C	A	C	A	G	G	C	A	C	C	G	G	G	G	C	G	T	G	C	G	G	T	T	G	C	C	C	G	T	G	G	T	C	G	A	-	-	T	-	C	A	A	C	C	A	T	T	G	C	T	T	T	G	G	A	G	G	T	C	G	T	T	G	C	G	C	G	T	A	G	T	C	C	A	C	T	G	A	C	C	T	A	C	T	C	C	G	T	G	C	C	G	G	G	A	T	C	C	G	C	G	G	A	T	G	G	G	C	T	C	T	A	A	G	A	C	G	A	C	G	C	C	G	G	C	G	G	G	C	A	G	T	C	G	G	G	G	C	C	A	G	T	T	C	G	A	C	C	G	C	T	C	G	C	C	C	A	G	T	G	C	G	C	C	C	C	G	C	G	C	C	C	G	C	T	G	T	T	T	G	A	A	A	A	G	T	C	A	T	C	A	A	G	T	A	C	C	C	C	G	G	G	T	G	T	G	C	A	C	T	C	C	T	G	C	C	C	G	C	G	A	C	A	G	A	T	A	G	C	G	G	C	G	T	G	C	G	T	C	T	C	G	C	C	T	C	C	G	G	G	C	C	G	A	C	G	G	A	A	A	G	A	C	C	C	A	C	G	G	T	C	G	G	T	C	C	A	G	G	G	A	T	G	G	A	T	A	T	G	A	A	A	A	A	G	G	A	G	C	A	T	A	T	T	A	A	G	T	A	T	T	C	G	C	C	G	C	A	A	T	G	C	T	C	C	C	T	T	T	C	T	-	C	T	G	T	T	C	C	G	C	G	C	G	C	G	T	T	C	C	A	G	T	G	C	C	C	C	G	C	G	T	G	T	G	A	A	G	C	C	T	A	T	C	G	G	G	G	C	T	C	C	G	C	G	T	G	C	G	G	G	C	C	G	C	G	T	C	G	C	C	T	C	G	G	C	G	C	T	G	T	G	C	C	C	T	A	C	C	C	G	C	C	G	C	G	A	G	C	G	C	C	G	G	G	G	C	A	C	C	C	C	T	C	C	G	G	A	C	C	G	A	G	C	G	C	A	G	G	C	C	T	G	T	G	C	G	C	T	C	C	G	T	G	G	C	C	A	C	C	A	C	T	C	C	G	C	G	C	G	T	C	G	C	G	T	G	C	C	C	C	A	G	A	C	T	C	A	C	G	C	A	C	G	C	T	C	G	-	G	G	G	G	A	G	G	A	G	T	C	A	C	C	C	G	G	A	G	C	C	C	T	G	G	C	C	T	C	G	G	A	T	G	C	C	G	G	T	C	C	G	C	A	C	G	C	T	C	T	G	C	T	T	G	A	C	C	A	T	A	C	G	T	C	A	C	G	A	C	G	A	C	T	G	T	T	C	G	T	T	G	C	G	A	G	G	A	G	C	C	G	G	C	G	A	C	C	A	C	T	C	T	T	G	A	G	G	G	G	G	C	A	C	G	T	A	G	A	C	C	C	C	C	G	G	C	G	G	G	A	G	C	G	C	G	A	C	G	G	C	G	G	C	A	G	A	A	G	C	G	A	C	T	G	A	C	-	A	G	G	C	C	G	G	T	C	C	T	C	A	C	C	G	C	G	C	G	C	G	A	C	G	T	T	A	C	G	C	T	T	C	C	A	C	G	T	C	G	T	A	C	T	G	A	C	C	T	G	G	T	C	C	G	G	G	G	T	C	C	C	C	C	C	G	C	C	C	C	A	T	C	T	A	G	C	A	G	T	C	G	A	C	G	C	G	G	C	A	G	G	C	G	G	G	A	C	T	A	T	C	C	G	C	C	G	C	C	G	G	C	G	C	G	G	T	T	A	G	A	C	G	T	T	C	T	G	G	C	G	G	T	G	G	T	G	C	G	A	G	C	C	C	G	C	T	C	C	G	T	C	C	A	C	T	G	G	G	T	G	A	C	G	G	A	A	G	C	G	G	A	A	A	C	C	G	C	C	G	G	C	G	C	C	C	-	G	T	A	G	G	T	T	A	T	G	C	C	C	G	T	A	A	G	G	T	A	G	G	G	G	C	C	T	A	A	G	G	G	T	G	A	C	G	G	A	A	T	T	C	A	T	A	C	A	T	A	A	C	A	A	G	C	C	A	G	G	T	G	G	A	C	G	C	A	C	T	T	C	G	C	G	T	G	A	C	A	G	T	G	A	G	G	G	T	T	G	G	C	C	C	C	C	T	C	C	G	C	A	C	A	G	G	A	T	T	G	C	C	G	A	G	A	G	G	G	G	G	T	T	C	C	C	G	C	C	G	G	T	G	C	G	G	C	G	C	C	T	T	T	G	A	G	T	C	G	G	C	T	A	T	G	G	A	G	C	C	C	G	C	A	C	C	C	G	C	C	A	G	C	A	G	C	A	G	T	C	G	C	C	G	G	C	A	C	G	T	G	A	G	C	G	C	C	C	G	C	G	C	T	C	A	C	C	G	G	C	C	T	G	A	C	T	T	G	C	C	T	G	T	T	G	T	A	G	C	G	C	T	C	T	G	C	G	C	C	A	A	C	C	G	C	C	G	G	G	A	C	C	C	G	G	A	G	C	C	G	A	C	G	C	G	G	C	C	C	G	T	T	G	C	C	G	C	G	T	A	C	G	A	C	G	G	C	A	G	C	A	C	C	G	G	G	A	C	G	G	G	G	A	C	T	G	C	C	T	A	G	G	G	G	G	G	A	G	A	T	G	G	G	T	G	G	C	G	C	A	C	A	G	C	G	C	T	C	T	C	T	T	A	G	T	T	T	G	C	G	G	G	T	A	C	G	C	C	C	C	C	C	G	C	G	G	A	G	C	C	G	C	G	C	C	C	C	G	G	G	G	A	C	C	G	A	G	A	C	A	C	G	A	T	A	G	T	C	C	G	G	A	C	T	G	T	A	G	C	C	C	T	C	T	G	C	C	A	T	C	G	C	G	C	C	G	A	G	C	C	G	C	C	C	A	G	G	T	G	C	A	G	C	T	G	C	C	C	C	C	C	C	G	C	T	C	G	A	G	A	G	C	C	C	G	G	G	A	C	A	C	T	C	G	C	A	C	C	G	C	G	C	C	A	C	C	A	G	C	G	C	G	G	C	T	C	C	G	G	C	T	G	G	C	C	G	C	G	G	G	C	C	C	A	G	G	A	C	G	C	T	G	G	G	G	A	A	G	G	T	T	C	C	C	G	G	T	G	C	G	C	G	T	G	C	G	T	G	G	T	C	A	C	G	T	C	C	C	C	C	G	C	G	C	G	C	A	C	G	C	C	A	G	T	T	A	C	A	C	T	C	C	C	C	G	G	A	G	T	C	T	G	C	T	G	C	C	G	C	G	G	C	C	C	G	C	C	G	G	G	C	C	C	C	T	C	C	G	T	C	C	C	T	C	T	C	C	G	C	C	G	C	A	T	A	A	C	C	G	G	C	C	T	T	T	C	G	G	C	C	G	T	C	C	T	C	A	C	C	C	G	C	A	C	C	T	A	C	G	G	T	G	C	C	T	G	C	C	A	C	C	G	G	C	C	A	C	G	C	G	C	C	G	C	C	T	T	C	G	G	T	C	A	T	G	A	C	G	C	A	G	G	G	A	G	C	G	A	C	G	G	T	T	G	T	T	T	C	C	C	G	C	C	C	G	T	C	G	T	G	C	A	G	G	G	A	T	G	C	T	C	A	T	C	T	T	C	A	G	T	A	A	A	C	G	G	G	G	T	C	A	G	C	G	A	C	A	C	C	A	G	A	A	A	T	G	C	C	G	G	T	T	T	C	A	C	G	T	C	C	C	C	G	G	A	G	G	C	A	G	G	G	C	C	C	C	T	C	T	C	A	G	G	G	T	C	G	G	C	C	A	G	G	C	A	C	C	A	C	G	C	G	C	C	C	T	G	G	T	C	G	A	C	A	A	T	G	G	C	T	C	A	C	G	C	C	A	G	G	C	G	A	T	A	C	C	G	C	C	C	C	C	G	G	C	C	G	G	C	T	A	G	T	A	C	C	T	G	G	G	G	C	T	T	A	G	T	C	A	C	C	C	A	C	A	G	C	A	C	G	C	C	A	T	C	G	G	G	C	G	C	C	C	G	A	C	G	C	C	G	C	T	T	T	T	G	A	C	G	G	G	G	T	C	G	G	G	G	G	C	C	G	T	T	T	T	G	C	G	G	G	T	C	C	G	A	G	T	G	C	G	C	C	A	C	G	C	G	G	C	G	G	C	C	T	C	C	A	C	G	T	T	C	C	T	C	T	A	C	G	G	G	C	C	G	C	G	G	C	C	T	C	C	C	C	G	C	A	C	C	C	A	C	G	A	T	C	A	G	C	C	G	G	A	G	G	G	G	G	C	C	C	C	C	C	T	A	G	T	C	C	T	-	C	C	G	A	A	C	G	G	C	C	C	C	G	C	G	G	C	G	C	C	G	C	G	C	A	C	G	C	G	C	T	T	G	C	G	G	G	G	C	A	C	C	C	A	C	A	C	T	C	G	T	G	T	G	G	G	C	C	C	A	C	C	C	T	G	C	G	G	G	C	G	T	T	A	G	G	T	A	C	C	G	G	G	G	C	C	C	G	G	C	G	G	G	C	C	G	A	C	C	C	G	C	C	G	G	T	G	C	C	C	G	G	G	C	-	T	C	T	C	C	C	T	C	C	C	C	G	C	C	T	T	T	T	C	G	T	C	G	C	T	C	C	T	C	C	C	C	C	C	C	G	T	C	T	C	T	G	C	C	C	G	G	C	G	C	C	G	G	T	C	C	A	G	C	C	C	G	A	G	C	C	A	C	G	T	G	G	T	A	C	G	A	C	G	T	T	C	G	G	C	C	T	C	T	C	C	C	G	C	C	T	C	C	G	C	C	A	C	T	G	G	A	C	A	T	G	T	C	G	A	C	G	C	G	C	C	T	G	A	C	C	T	A	G	C	A	C	T	C	A	G	T	C	A	T	G	T	A	C	G	C	A	T	T	G	G	C	C	C	A	C	C	C	G	A	C	C	C	G	C	G	A	C	T	C	C	C	G	C	C	C	G	T	G	C	T	G	A	C	C	T	G	T	T	G	C	C	G	C	G	G	C	C	A	C	G	C	G	A	G	T	G	C	G	C	C	C	C	C	C	C	C	C	G	G	T	C	C	C	T	G	G	G	T	C	C	A	G	G	A	G	G	G	C	C	G	C	C	T	C	A	G	G	C	G	A	A	G	G	T	C	C	T	G	G	A	C	C	C	C	C	G	T	T	C	C	A	A	T	G	G	G	C	G	G	G	A	C	C	T	C	A	G	G	T	C	G	G	C	T	A	T	T	G	T	C	T	C	C	C	G	C	G	A	C	A	C	A	C	C	G	T	G	G	C	A	T	A	C	C	A	C	C	C	A	A	C	C	A	G	A	G	G	T	T	T	C	T	A	C	T	G	C	G	G	A	G	G	T	G	C	G	G	G	A	A	T	C	C	C	T	T	G	T	T	G	T	A	C	C	C	A	C	C	C	G	G	G	G	T	C	C	C	G	C	C	T	C	C	C	A	C	C	C	C	A	C	C	C	G	C	C	G	T	C	C	C	C	G	C	G	C	A	C	G	C	A	G	A	T	C	G	C	T	G	C	C	C	T	C	G	A	C	G	A	C	A	C	C	C	G	C	G	C	G	G	T	C	G	C	G	C	C	T	C	G	T	C	G	G	C	C	G	T	C	C	G	C	C	C	G	C	C	C	C	A	C	C	C	G	C	C	C	G	T	C	C	C	C	C	A	G	C	C	C	G	C	C	G	C	G	G	C	C	C	C	C	C	C	C	G	C	C	C	G	C	A	C	C	C	C	C	G	C	G	C	C	C	A	C	C	G	G	G	G	G	G	C	C	T	G	C	C	C	G	G	A	T	C	C	T	G	A	G	T	C	C	C	C	C	C	T	C	A	A	G	C	G	G	G	C	C	C	C	C	T	C	T	C	G	C	C	C	G	G	A	T	G	C	T	G	G	A	G	G	G	G	G	C	C	G	G	G	C	A	C	C	C	T	G	T	C	T	T	A	A	C	G	G	G	G	T	A	T	A	G	G	C	T	A	-	T	G	C	T	C	G	A	G	A	C	T	G	G	C	A	T	G	G	A	C	T	C	G	G	G	T	G	C	G	C	C	G	C	G	A	C	C	G	C	C	G	G	C	C	C	C	C	C	G	C	C	G	A	G	C	T	G	C	C	A	G	G	T	G	G	T	T	G	G	G	T	A	A	C	A	C	G	T	C	C	T	G	A	G	C	T	C	G	C	C	G	A	A	G	G	C	G	A	T	T	G	G	G	A	T	C	C	G	C	G	T	T	C	C	G	C	T	C	T	G	G	T	G	A	T	T	C	A	T	C	A	C	C	C	G	C	G	C	A	T	C	A	C	G	G	T	A	C	C	C	C	T	C	A	G	G	T	A	G	C	C	C	G	C	G	C	C	C	C	T	G	G	C	T	A	C	A	T	G	G	C	T	T	C	G	G	C	G	C	C	A	T	A	A	G	T	T	C	G	G	G	C	C	G	T	C	A	T	C	C	C	T	G	C	A	C	A	C	T	G	C	G	C	C	G	A	G	C	T	C	G	C	G	G	G	T	A	T	G	G	C	C	C	A	A	C	G	G	C	T	G	G	G	G	G	G	G	A	T	G	G	C	T	C	T	A	C	A	A	C	G	C	T	T	G	T	C	A	A	G	A	C	G	G	G	-	A	C	G	T	C	C	A	C	A	G	G	G	T	C	T	A	C	G	T	T	G	T	T	G	G	G	A	A	G	C	C	T	C	G	A	C	-	-	G	G	C	T	G	T	G	G	C	C	A	C	C	G	G	C	C	G	T	T	G	C	C	G	A	C	G	C	T	C	C	C	G	T	T	G	G	C	G	G	G	C	C	A	G	A	G	G	T	G	T	G	T	G	C	C	G	T	C	A	C	C	C	C	G	C	G	G	T	T	C	C	C	T	T	A	C	C	G	A	C	T	A	C	C	C	G	C	C	G	C	G	G	C	C	A	C	G	C	G	C	C	C	G	A	C	C	C	A	C	C	T	C	C	G	C	A	C	C	G	G	C	A	T	A	A	G	T	G	G	G	C	G	A	G	T	A	T	G	G	G	T	T	C	G	C	C	C	T	C	C	G	G	G	G	G	G	T	G	C	G	G	C	T	C	C	G	G	T	T	G	C	C	G	C	G	G	T	T	C	A	A	C	G	G	G	G	G	T	C	C	C	A	T	C	G	A	A	T	G	C	T	C	A	C	C	C	G	T	G	G	G	T	G	T	G	G	A	A	A	C	C	T	G	T	C	T	A	T	C	T	T	G	A	T	T	G	G	A	A	T	A	C	A	T	G	C	A	C	C	A	G	T	C	G	G	T	G	T	C	T	G	T	T	G	T	A	C	G	G	G	T	G	T	C	T	A	C	T	T	T	A	G	A	A	C	G	T	T	C	G	C	G	G	G	G	A	C	C	C	C	C	C	A	C	T	T	T	T	T	G	C	C	C	G	G	T	C	G	G	G	A	T	C	C	A	A	A	T	C	G	A	T	C	T	G	G	C	C	G	A	T	T	A	C	A	C	C	C	G	C	A	G	A	G	A	C	A	A	T	G	C	G	C	T	C	C	T	C	G	G	C	G	T	G	G	A	G	C	G	G	T	C	C	C	G	C	G	C	A	A	T	G	G	A	A	T	C	A	A	C	C	C	C	C	C	C	C	C	G	T	A	T	C	G	C	C	C	G	A	G	G	G	T	C	G	C	C	G	C	G	C	G	C	C	C	G	G	T	T	G	C	G	G	C	A	G	C	G	A	C	T	G	A	G	C	G	G	G	A	G	G	G	C	G	G	A	A	C	C	C	C	A	A	G	G	G	C	G	G	C	G	T	G	G	C	A	C	G	T	A	C	C	A	C	G	C	C	G	C	C	C	G	A	C	G	C	T	C	A	T	C	G	A	C	A	C	C	C	G	C	G	C	G	G	C	C	C	T	C	A	C	T	C	A	T	G	C	C	G	C	C	C	C	G	G	A	A	C	C	G	A	C	T	C	T	C	C	C	T	C	C	A	T	C	C	C	C	C	G	C	C	G	G	C	A	T	T	T	C	G	T	C	A	C	G	C	C	T	G	C	T	C	G	G	C	A	C	C	C	C	C	G	C	T	C	C	G	T	G	A	A	G	A	G	C	A	C	C	G	G	C	C	C	G	C	A	A	A	C	C	C	G	G	G	C	T	G	G	C	T	A	C	A	C	C	G	G	C	G	C	C	G	T	C	T	C	A	G	C	G	T	C	T	G	C	A	T	C	T	G	C	G	T	G	T	G	C	G	C	T	G	C	T	C	C	G	T	G	G	T	T	C	G	C	G	C	T	C	C	G	C	C	C	G	T	C	T	A	A	G	G	G	C	C	G	C	G	C	C	G	C	T	T	C	C	G	C	A	A	T	G	G	G	A	T	G	G	G	A	C	C	C	C	A	T	C	C	A	C	T	A	G	G	G	G	A	G	C	C	G	A	A	A	G	C	G	A	T	T	C	G	G	G	G	A	C	G	C	C	C	C	G	G	T	G	C	C	T	C	A	G	G	A	C	C	G	C	G	G	C	C	G	T	A	C	G	G	C	G	G	C	G	C	A	T	G	G	G	C	C	G	C	C	C	T	G	C	C	A	C	T	C	C	C	G	G	G	G	C	T	A	A	T	G	C	C	T	C	C	C	T	G	C	A	C	T	T	G	T	G	G	C	A	T	T	G	T	T	G	G	G	C	A	G	G	G	T	G	A	G	T	C	C	G	G	G	A	T	C	A	T	C	G	C	T	T	G	G	C	C	G	G	A	C	G	C	A	G	A	C	A	G	G	G	G	G	C	A	G	G	C	T	A	G	G	G	G	T	G	G	C	G	C	C	A	C	C	G	A	C	G	T	G	G	A	A	C	G	C	G	G	C	C	C	G	G	T	G	A	C	G	G	A	A	G	A	T	G	G	A	G	G	G	G	G	G	G	C	G	A	G	A	C	G	G	C	C	C	A	G	G	A	G	G	G	G	C	A	G	C	G	C	A	G	T	G	G	A	C	G	G	C	G	G	A	T	G	G	A	T	T	G	T	T	G	G	G	C	G	G	A	G	G	T	A	T	G	T	G	T	C	C	G	G	G	C	G	-	G	T	T	G	G	C	C	C	G	C	T	G	G	G	T	G	G	A	G	G	G	A	C	G	C	C	A	G	C	C	C	G	C	T	G	T	C	C	C	G	G	T	T	G	A	C	C	T	C	C	C	A	C	G	G	T	T	G	G	C	C	C	A	A	A	C	C	G	G	C	C	A	T	T	T	T	A	G	A	T	A	T	C	C	G	T	C	A	T	G	C	G	C	C	T	C	C	C	T	C	C	G	C	A	G	C	G	G	G	T	C	T	G	G	G	A	G	C	C	G	T	C	G	G	C	G	C	C	G	T	T	G	G	C	C	G	G	G	G	G	G	C	C	T	A	C	T	G	C	C	G	A	G	G	C	T	T	C	G	C	G	C	A	G	A	T	C	G	T	A	C	A	G	G	C	A	C	G	C	G	G	C	C	G	G	C	C	C	C	T	A	A	G	G	A	C	G	T	G	C	C	G	G	G	T	T	C	G	T	A	A	G	G	G	A	C	C	A	G	A	C	G	C	A	G	C	T	C	C	A	G	G	C	C	G	G	C	G	G	T	G	A	G	C	A	G	A	A	C	A	G	C	C	A	T	C	A	G	T	G	C	G	T	G	C	T	C	C	T	A	C	A	C	G	A	G	G	A	T	T	C	C	C	A	G	T	T	G	G	T	A	A	G	C	G	C	C	G	G	A	C	C	G	G	A	G	G	C	A	C	-	T	G	A	C	C	C	C	C	G	T	A	C	C	C	T	C	C	G	T	C	C	G	G	C	C	C	C	G	G	G	C	A	G	C	A	G	A	G	G	A	A	G	T	T	C	A	T	G	C	C	T	C	C	T	G	C	C	G	C	C	G	T	T	G	G	G	C	A	G	C	A	G	G	G	A	G	A	G	A	G	A	A	C	A	G	T	G	T	G	C	C	G	T	C	G	C	C	G	C	G	T	C	C	C	T	C	C	G	T	C	C	A	A	T	G	G	C	G	A	T	G	C	A	T	T	C	C	C	T	C	G	C	T	G	G	A	G	A	C	C	G	C	T	C	C	G	G	C	C	G	C	C	C	G	G	T	T	G	C	T	A	G	A	A	C	G	C	G	C	T	A	G	A	G	A	A	G	G	G	G	G	G	G	G	T	C	A	T	G	G	G	A	T	C	C	T	C	C	G	G	T	T	G	G	T	A	C	A	C	G	C	C	T	T	C	T	C	G	T	G	C	C	A	C	G	C	C	G	G	G	G	G	A	G	G	A	A	C	G	C	C	G	T	G	C	C	G	C	C	A	C	C	A	A	G	C	G	G	T	A	A	C	A	C	G	C	A	C	G	G	A	A	C	A	C	T	C	G	G	C	A	G	A	T	G	T	T	G	A	G	G	A	A	C	G	G	C	C	G	C	T	G	G	G	T	C	G	G	T	C	T	C	C	A	C	C	C	A	C	G	T	C	G	G	G	C	T	C	C	-	-	G	C	C	C	C	T	G	C	T	G	G	C	C	A	G	G	C	A	T	C	C	A	C	A	G	G	C	T	G	C	C	C	G	T	C	T	A	G	G	G	C	C	G	T	A	C	C	T	G	G	C	G	T	G	G	C	G	T	T	A	A	T	A	A	C	C	C	G	C	G	G	G	A	C	G	C	G	C	G	G	T	C	G	C	G	A	C	G	G	G	C	C	T	G	C	C	C	G	G	T	T	T	G	A	C	A	C	G	G	C	T	T	G	C	G	T	G	G	C	G	C	A	C	A	C	A	A	A	T	G	G	C	G	G	A	G	G	G	G	C	T	A	C	T	G	A	T	G	G	G	T	C	C	G	G	C	G	G	A	T	G	C	C	A	G	G	G	G	C	G	T	T	C	T	C	C	A	A	A	G	A	G	A	G	A	A	C	G	T	C	G	G	C	C	A	G	T	G	C	C	G	C	G	G	G	G	C	C	A	G	G	G	G	T	A	C	T	G	C	G	C	C	G	T	G	C	C	G	C	C	G	T	C	G	G	T	C	G	G	T	G	G	G	G	C	A	G	G	T	C	T	G	A	G	T	C	A	C	C	C	T	T	C	G	G	A	T	G	G	G	T	T	T	C	T	T	T	C	G	G	C	C	A	C	T	G	T	A	A	C	C	T	G	C	C	C	T	A	G	C	T	G	A	C	G	A	C	C	T	G	A	A	C	C	C	G	G	C	A	C	C	A	C	G	C	C	G	C	T	C	G	C	C	C	C	C	C	T	G	G	T	G	A	C	T	C	C	C	A	G	C	G	C	G	T	A	T	G	T	C	G	T	C	G	C	A	C	G	C	A	C	A	T	C	G	G	T	C	C	T	A	T	G	G	C	C	T	C	C	A	G	G	C	G	C	A	G	G	G	T	C	G	G	T	C	C	G	T	C	A	T	C	C	C	A	C	G	G	C	C	G	G	T	T	G	G	T	C	G	C	T	C	C	G	A	G	C	A	-	T	G	G	C	G	G	C	G	G	C	T	G	C	G	C	C	T	A	T	G	C	A	C	G	C	G	G	G	C	A	T	G	G	G	C	C	T	C	C	G	C	A	C	T	G	A	C	C	A	T	G	A	C	C	G	C	G	A	A	T	G	A	C	A	C	C	C	C	T	A	G	C	A	C	T	G	C	T	G	G	C	A	G	G	C	T	C	A	C	G	G	G	G	G	C	C	G	C	G	C	G	G	A	G	T	C	G	G	G	T	C	G	T	A	T	T	T	C	G	C	G	G	T	G	A	G	A	G	A	A	G	A	G	C	G	C	A	G	A	C	A	C	C	C	G	G	T	A	C	T	T	C	C	G	C	G	T	G	C	G	C	G	A	C	C	A	C	A	A	T	A	G	T	G	A	C	C	G	C	C	G	G	G	T	C	G	C	G	G	C	G	G	C	A	C	C	A	G	A	A	G	C	G	G	C	G	G	G	G	G	T	G	T	G	A	G	A	A	A	T	C	A	C	C	G	T	C	G	G	C	G	G	T	G	A	T	G	C	T	A	G	G	G	G	C	A	G	T	G	C	G	C	G	C	G	A	C	T	C	G	G	C	G	C	A	G	G	A	C	C	C	T	C	G	T	A	C	T	C	C	A	C	A	G	T	G	A	A	C	G	C	C	G	T	C	G	C	C	A	C	G	T	G	C	T	G	C	G	G	G	C	G	A	A	G	G	G	C	C	A	G	A	C	C	C	G	T	C	T	G	G	C	C	C	A	G	C	G	C	A	C	G	A	C	C	G	T	G	A	C	A	C	G	G	A	G	G	T	C	G	T	C	A	G	C	A	G	G	C	A	G	C	G	C	T	C	C	C	C	G	C	G	C	G	T	C	G	C	C	C	G	G	C	T	G	A	G	C	C	G	T	C	C	A	G	C	C	T	G	C	G	A	A	G	G	G	G	T	C	G	G	G	A	G	G	T	A	G	T	G	C	A	G	C	C	C	G	G	C	G	A	T	T	C	T	G	G	C	C	C	G	C	G	T	G	A	C	G	T	G	G	G	C	G	G	C	T	C	G	G	C	C	G	C	G	T	G	C	G	C	A	G	C	A	C	T	C	A	G	T	G	T	G	G	G	C	T	A	C	G	A	G	G	C	A	G	G	A	C	C	A	A	G	A	T	C	A	G	G	G	G	A	C	C	C	C	T	C	G	C	C	G	G	C	C	C	G	G	C	G	G	T	A	G	G	G	A	G	T	A	G	A	G	A	G	A	G	G	G	C	T	G	C	T	T	C	G	C	C	T	G	C	T	A	C	C	G	C	C	C	C	C	G	C	C	A	C	A	G	C	G	G	G	G	C	C	G	C	A	A	G	T	T	C	G	C	T	C	T	A	A	T	G	C	C	A	G	G	C	C	G	C	C	G	C	T	C	G	C	G	C	T	C	C	G	G	G	G	C	C	C	C	G	G	G	A	A	C	G	G	C	C	G	T	G	G	G	G	A	G	C	G	T	T	C	G	G	C	G	C	C	G	T	G	T	A	A	T	G	C	G	C	T	G	G	T	G	C	T	G	A	G	A	C	G	A	A	C	T	G	G	G	T	C	G	G	G	A	G	G	G	A	G	G	A	T	G	C	G	T	T	G	C	T	C	A	C	T	G	C	C	T	G	G	T	G	T	C	G	C	G	G	C	G	C	G	C	G	T	G	G	C	C	G	C	G	T	G	C	T	G	A	G	C	G	C	T	G	T	C	C	G	G	G	G	A	G	A	C	C	A	G	G	C	G	C	T	T	C	C	G	A	A	C	C	G	G	T	A	G	G	T	A	C	C	A	A	G	C	T	A	T	A	T	C	T	C	G	G	G	C	G	T	T	C	T	G	G	C	G	T	T	G	C	T	G	C	G	A	T	A	A	A	A	A	A	G	G	C	G	C	T	G	G	C	G	G	A	A	T	G	A	T	G	T	A	C	C	A	G	G	G	A	A	G	C	G	C	C	A	T	C	G	G	C	C	G	A	C	T	G	G	C	G	G	C	G	C	T	C	T	C	G	A	G	G	A	T	T	G	C	C	C	C	C	A	A	C	A	G	C	C	C	G	A	C	A	A	T	C	C	A	G	C	A	T	A	A	A	G	A	G	T	C	C	T	G	G	T	A	G	C	T	T	C	C	A	T	A	C	G	C	G	C	C	G	T	T	T	T	T	T	C	A	C	G	G	T	G	G	C	T	G	T	C	G	C	G	C	T	G	G	T	T	T	G	G	C	C	G	T	G	C	C	T	A	T	G	C	G	T	A	T	A	C	C	G	G	G	G	C	G	G	C	C	C	G	C	G	C	G	G	C	A	G	C	C	G	A	G	C	C	A	A	G	G	T	A	C	G	C	T	C	G	A	A	G	T	-	A	C	C	G	G	G	G	A	T	A	A	A	G	A	G	G	C	A	C	T	T	C	T	T	C	C	A	C	A	G	A	A	T	C	T	A	A	C	A	C	T	T	T	G	A	G	G	G	C	G	C	G	G	A	G	A	A	C	C	C	G	G	C	C	C	C	A	G	C	G	T	G	A	T	C	G	T	G	C	G	G	C	C	G	G	G	G	C	G	G	G	G	G	C	C	G	C	C	C	C	T	C	C	C	C	-	T	C	C	C	-	C	G	G	G	C	C	A	G	G	C	A	C	G	C	G	G	A	G	G	G	C	G	G	G	G	A	G	T	A	G	C	A	G	T	A	T	C	A	T	G	G	G	G	G	G	G	C	T	C	C	G	A	G	G	G	G	G	T	G	T	T	C	C	G	G	G	G	C	G	A	T	A	C	T	-	T	T	C	G	C	C	C	G	C	G	T	A	T	C	G	G	A	T	A	T	C	G	G	C	C	T	A	C	G	A	G	G	G	G	C	G	C	A	C	G	G	T	C	G	-	T	C	C	T	T	G	G	G	A	A	G	G	T	T	G	C	G	T	G	G	A	A	G	T	A	T	C	G	G	G	T	G	C	A	G	T	A	C	T	G	C	C	A	C	C	C	C	G	G	G	G	C	C	G	C	G	A	C	C	G	G	G	C	C	G	C	C	G	G	A	G	C	G	A	C	G	T	G	G	C	G	G	T	G	G	G	C	C	G	G	G	G	G	G	G	A	C	T	T	A	C	C	C	G	G	G	A	T	A	A	C	T	G	T	G	C	C	C	C	C	G	A	T	C	C	A	G	G	G	G	G	C	C	G	G	G	G	C	C	T	C	G	A	C	C	A	G	G	G	C	A	G	C	T	T	G	C	G	G	A	G	C	G	C	C	C	G	C	A	T	T	C	G	G	T	T	G	G	T	C	C	A	C	C	A	G	T	T	C	C	T	C	G	C	-	G	C	G	C	A	T	C	C	C	T	G	A	A	C	T	C	G	G	A	G	C	C	G	A	G	A	G	T	T	G	C	G	C	C	G	T	C	G	C	C	C	A	G	C	A	G	C	G	C	G	C	C	A	C	C	C	C	G	T	T	G	C	G	-	T	A	C	C	G	A	T	G	T	G	T	G	C	C	G	G	C	C	G	A	G	T	G	A	C	G	T	C	C	G	G	G	C	A	C	A	C	A	C	T	A	A	A	T	A	T	T	G	T	C	G	G	C	A	G	C	G	C	C	A	T	A	G	A	C	G	T	C	C	C	C	C	C	A	A	C	G	G	G	T	G	C	T	A	G	A	C	G	C	T	C	C	T	C	T	A	G	G	T	G	C	G	G	C	A	G	A	G	G	G	G	G	C	C	T	G	G	A	G	C	G	G	C	C	C	T	A	G	A	C	T	T	C	C	A	G	T	C	C	G	G	T	G	A	T	C	C	C	C	G	G	C	G	T	A	C	G	A	G	G	A	C	G	A	C	T	G	T	C	C	C	G	T	G	G	A	C	C	A	A	A	G	C	G	C	G	T	C	A	A	G	C	C	G	G	G	A	G	G	G	G	G	C	T	T	G	G	G	A	A	G	C	C	G	C	G	C	G	A	G	C	C	A	A	G	G	A	G	T	C	C	G	G	G	G	G	C	C	C	C	T	C	T	C	T	T	C	C	T	T	T	A	C	C	C	A	G	T	C	T	G	C	C	G	A	G	C	C	T	T	G	C	C	G	C	G	G	C	G	T	C	C	A	T	A	G	G	C	C	G	G	C	C	C	G	A	G	G	G	C	T	C	G	G	C	T	A	C	C	A	G	A	A	C	G	G	C	A	T	T	C	C	T	C	C	G	G	T	T	A	G	G	T	C	C	C	G	A	A	G	T	T	A	A	C	C	T	T	C	C	T	G	A	C	A	G	T	C	C	G	G	A	A	T	A	T	C	T	G	G	C	T	T	A	T	T	C	T	G	T	C	G	C	A	C	G	G	C	C	T	C	A	G	A	C	C	G	C	C	C	G	C	T	C	T	G	A	G	T	C	C	G	A	G	T	G	C	G	T	C	A	C	G	G	A	G	A	G	T	C	G	C	G	A	C	C	G	C	C	A	C	G	C	T	C	C	G	C	C	G	G	G	T	C	G	T	C	A	-	A	C	A	C	C	G	C	C	G	C	A	C	G	G	G	A	G	G	C	A	G	G	C	C	G	G	C	C	G	C	T	G	G	C	A	C	A	G	T	G	C	C	C	C	G	G	A	G	C	C	T	A	G	G	A	T	A	T	G	G	T	A	C	C	C	G	G	G	A	T	C	G	C	T	G	T	A	A	C	A	C	G	T	C	A	G	A	T	T	G	C	G	C	C	A	C	A	A	T	G	G	T	G	T	T	C	A	C	G	G	C	C	G	G	G	T	G	T	G	G	A	A	C	A	A	A	A	C	T	G	G	T	T	G	G	G	C	A	G	G	T	C	C	A	T	G	C	G	T	G	C	C	T	G	C	C	G	A	G	C	G	C	C	G	G	A	T	A	C	T	T	A	T	G	G	G	G	G	C	C	C	G	C	C	G	T	G	A	G	G	T	T	C	A	C	G	A	C	C	A	T	T	T	A	C	C	G	T	G	C	C	T	T	C	T	C	C	G	G	C	C	C	C	C	T	C	C	T	C	G	G	G	C	G	C	G	C	T	C	C	T	G	A	C	A	A	C	C	C	C	C	C	C	G	G	T	C	C	T	C	G	G	T	T	G	G	G	C	G	C	C	C	G	G	G	G	A	C	G	C	G	T	T	T	-	G	C	T	G	C	T	C	G	C	C	C	G	G	A	C	G	C	T	C	A	T	C	G	T	G	T	G	T	G	T	C	C	A	A	G	A	A	G	G	G	C	G	G	C	C	G	A	C	G	T	G	C	G	A	C	G	G	G	C	C	G	C	A	G	C	A	C	C	T	G	C	T	C	C	G	C	A	A	T	C	G	C	A	C	C	T	G	C	T	A	T	G	C	G	G	C	A	G	G	G	C	C	G	C	C	A	C	A	A	T	T	G	C	A	A	T	T	G	C	G	G	T	C	A	A	G	G	T	G	C	A	T	G	T	T	T	G	C	C	G	G	C	G	C	G	C	G	T	C	T	G	A	G	G	A	C	G	T	C	C	A	C	A	G	C	C	A	C	C	C	A	G	C	G	A	G	C	G	G	A	G	G	G	T	C	C	G	G	A	C	T	C	G	C	G	G	G	G	G	G	C	C	G	C	G	G	T	C	C	G	G	C	G	G	C	C	G	T	C	G	C	T	C	C	G	T	G	A	A	A	G	C	C	G	T	T	C	T	G	G	C	G	C	T	G	A	G	G	C	G	T	C	G	G	T	G	G	T	G	C	G	G	C	G	C	A	C	T	C	C	C	G	A	G	C	G	C	C	G	T	C	C	G	C	G	C	G	G	C	C	A	C	T	G	T	G	G	A	G	G	A	C	C	T	G	G	C	T	T	C	C	T	C	C	G	G	A	A	G	G	G	G	C	C	A	C	G	G	C	G	G	C	T	C	A	C	T	A	T	T	C	G	T	C	A	C	T	-	T	T	T	A	A	C	C	G	A	C	A	G	G	T	G	A	G	G	C	C	C	T	G	A	A	C	C	A	A	T	A	A	T	C	C	C	G	G	C	T	C	C	G	G	G	T	C	A	G	C	G	G	C	G	T	C	T	T	T	T	A	A	G	A	G	T	G	A	A	A	T	G	C	C	T	C	A	A	A	T	G	A	G	A	T	T	G	C	C	T	T	A	G	G	G	G	G	T	G	A	G	T	C	A	G	A	G	A	G	A	G	T	T	C	T	T	A	G	T	A	G	A	T	C	A	T	A	T	C	G	G	C	G	A	T	T	G	A	T	G	T	C	G	C	G	C	C	A	G	G	C	A	G	T	C	G	G	A	G	G	T	A	T	G	G	C	G	C	C	C	G	T	C	T	G	A	C	C	G	A	G	C	C	T	A	T	C	A	G	T	G	G	A	T	T	C	C	C	C	C	G	T	C	G	G	C	A	G	A	G	C	A	A	A	T	C	G	A	C	A	C	C	G	T	A	G	G	G	G	G	G	C	A	A	C	T	C	A	G	T	C	G	C	C	C	G	C	A	G	C	T	C	T	A	G	C	A	G	A	G	G	T	G	G	A	C	G	A	C	C	G	A	A	G	G	G	G	C	A	C	C	A	G	G	G	T	G	G	A	G	G	C	C	T	G	C	A	A	G	T	A	A	G	A	G	T	T	C	T	T	A	G	T	G	G	A	G	G	A	G	G	T	T	C	A	G	T	G	C	G	G	A	T	G	C	C	G	G	T	C	G	G	C	G	C	C	A	A	G	C	G	C	C	C	T	G	T	A	C	A	A	G	A	A	C	T	G	C	T	C	A	G	C	T	C	-	G	A	T	G	T	G	G	G	T	C	G	A	C	G	C	C	T	C	C	G	C	A	G	C	A	C	T	G	T	C	C	G	A	A	T	C	-	-	-	G	A	T	G	T	C
IndividualER419	C	G	G	A	C	G	C	C	C	A	C	T	G	G	C	T	C	C	C	C	G	G	A	A	G	C	C	C	C	G	C	G	C	G	A	A	A	G	T	G	G	G	A	A	G	G	A	T	C	G	C	T	G	G	C	G	G	A	C	G	A	G	T	T	G	C	G	A	C	C	C	C	A	A	A	G	G	C	A	C	T	A	T	A	G	T	C	G	A	A	C	A	T	A	G	G	G	G	A	T	A	A	T	A	C	G	T	C	G	A	G	G	G	T	G	T	C	G	A	T	G	T	A	T	A	G	C	C	G	G	T	A	A	C	A	C	G	C	T	T	C	G	G	T	T	G	A	C	G	G	T	C	T	C	C	G	G	C	G	C	G	T	C	C	G	C	T	G	A	G	A	T	G	G	G	G	G	C	T	A	G	C	A	T	C	G	C	A	C	C	G	G	T	G	A	A	G	G	A	G	C	A	G	T	T	G	T	T	G	C	G	T	T	T	C	C	G	A	A	G	A	G	G	C	G	A	G	G	T	T	C	C	C	G	A	G	C	G	G	G	C	C	A	T	T	G	C	C	C	C	G	A	C	C	C	T	A	T	T	C	T	C	A	G	G	T	G	T	T	C	A	C	G	T	G	C	G	C	G	G	T	C	G	C	G	G	A	C	C	C	A	G	G	C	G	G	G	C	C	G	C	T	G	C	A	C	C	C	G	C	C	C	G	C	C	C	C	T	T	C	A	G	T	G	G	A	A	T	C	C	T	C	C	G	T	C	C	C	G	C	C	C	C	A	G	C	A	C	G	T	G	G	C	A	G	G	G	C	C	C	C	G	A	A	A	T	T	T	C	C	C	G	T	A	C	C	C	G	C	A	G	C	G	C	C	G	A	T	A	A	A	A	C	T	G	G	C	G	G	A	A	C	G	C	C	G	C	G	G	T	C	T	G	C	C	T	C	A	T	T	G	C	G	C	G	T	T	-	A	C	A	G	C	G	G	G	C	C	A	C	C	C	G	A	A	G	G	G	C	C	G	T	G	C	C	A	A	G	G	C	G	G	G	G	G	T	C	C	C	A	C	C	C	C	C	G	G	C	C	G	A	C	G	G	T	C	G	G	C	C	A	T	A	C	G	G	T	C	A	C	C	C	G	G	A	T	C	G	G	C	C	T	A	C	G	G	G	T	C	G	C	A	C	C	C	C	G	T	C	T	G	-	A	C	G	G	A	G	G	G	G	C	G	C	T	A	T	A	G	A	T	G	C	C	G	G	C	T	T	G	A	G	G	G	A	C	G	C	A	G	G	G	G	G	G	C	C	G	C	G	C	G	T	T	T	G	A	G	A	T	C	C	C	G	A	A	T	T	A	T	C	A	G	T	T	C	A	C	G	G	C	A	G	C	T	G	C	C	C	T	G	T	G	G	C	G	C	A	G	G	G	G	G	G	G	C	C	C	T	C	A	T	G	G	G	A	T	G	G	A	G	A	A	G	G	A	A	T	C	C	A	A	C	C	C	C	C	C	C	C	C	C	G	G	C	C	C	A	C	G	G	G	G	T	G	G	C	G	G	C	A	C	G	T	G	G	C	A	A	A	T	C	G	G	A	A	T	G	T	A	C	C	T	A	C	C	G	A	C	C	C	C	C	C	G	A	C	T	A	C	A	T	C	C	A	C	C	G	G	C	G	G	C	C	C	T	C	T	T	C	G	C	C	C	C	G	A	G	G	A	A	T	T	C	G	G	G	A	T	C	G	G	A	A	G	C	T	G	C	C	C	A	C	A	G	A	C	A	T	G	G	C	G	C	C	G	A	C	C	C	T	C	C	A	C	G	C	C	G	G	G	G	T	C	G	G	C	G	T	A	T	G	G	G	G	G	C	C	G	C	C	G	A	G	T	A	G	G	G	G	G	C	T	A	G	G	G	C	T	C	C	G	C	T	A	T	G	C	G	C	G	G	C	G	C	A	C	C	G	C	G	G	G	A	G	C	C	G	T	G	G	G	C	C	C	A	C	G	G	A	T	A	T	G	G	T	C	G	G	C	C	C	A	C	T	C	C	A	C	G	A	C	A	T	C	G	C	T	G	C	C	C	G	T	T	C	C	C	C	C	C	G	C	A	G	T	T	C	T	C	T	T	T	G	T	C	G	T	T	C	T	C	G	G	A	T	A	G	A	G	G	A	C	G	C	T	A	C	G	G	C	A	T	C	G	G	T	G	T	G	A	G	G	C	C	C	A	C	C	A	G	T	A	G	C	C	G	T	C	C	T	C	T	C	T	C	T	T	C	A	C	C	C	C	A	T	G	G	-	T	A	G	C	G	A	T	G	T	T	A	G	A	G	C	C	C	A	T	G	G	C	C	G	G	G	A	G	T	C	G	T	G	G	A	G	G	C	C	C	C	G	T	G	T	C	A	T	C	A	C	T	G	T	G	G	G	C	A	T	T	A	A	G	G	G	T	G	C	T	-	T	C	G	G	C	A	C	A	C	A	C	G	A	C	G	G	C	A	G	T	G	T	C	G	A	G	G	G	T	G	C	T	G	C	G	A	A	C	G	C	G	C	G	C	T	C	C	G	G	G	C	C	C	A	T	A	C	T	C	G	C	G	G	C	A	A	G	G	T	G	C	A	T	C	T	G	C	C	T	C	G	G	A	G	A	G	A	A	C	T	T	A	G	C	T	A	G	A	C	C	C	G	C	A	A	C	C	C	G	T	A	A	C	G	C	-	-	T	A	C	G	A	T	C	G	G	G	T	T	C	C	G	C	G	G	A	A	C	G	C	G	C	G	G	A	G	G	G	A	G	G	A	C	G	C	C	A	C	G	G	A	C	A	G	A	G	G	G	G	G	G	C	T	C	C	A	T	C	C	T	A	C	C	G	G	A	T	G	C	T	G	G	T	G	T	G	C	A	A	G	G	G	G	C	G	C	A	C	G	A	C	G	C	C	C	T	C	A	C	C	C	C	C	G	C	G	G	C	C	A	C	C	C	T	G	A	G	G	C	A	C	G	G	G	C	C	C	A	G	G	C	T	G	G	G	A	C	G	C	A	T	C	C	C	C	T	G	C	C	G	T	T	G	C	G	T	T	C	C	C	G	C	C	C	T	A	A	A	C	G	A	G	C	G	G	C	G	G	G	C	C	T	T	C	T	G	G	A	G	G	C	A	G	A	G	G	T	G	G	G	C	G	C	A	A	C	G	G	T	G	G	C	G	G	G	G	A	A	T	G	T	G	G	C	G	C	C	G	A	C	T	T	C	T	G	A	G	C	C	T	A	C	T	A	G	C	G	G	G	C	C	T	A	A	G	G	C	G	G	G	C	C	G	C	C	A	G	T	C	G	T	C	G	C	A	A	G	C	G	C	G	G	T	G	C	T	T	C	C	C	C	G	G	C	T	T	C	G	C	T	C	C	A	C	C	A	C	T	C	T	G	A	G	G	C	T	C	T	A	C	A	C	G	C	C	G	C	A	G	T	-	A	G	T	C	G	A	A	C	T	C	C	C	T	C	C	C	C	T	C	G	G	C	T	G	T	G	C	C	G	C	C	C	A	C	T	C	G	G	T	G	C	T	G	G	C	C	C	C	C	G	G	C	C	G	C	C	A	-	C	G	C	T	G	G	C	G	T	C	G	T	C	G	A	G	G	A	C	A	A	C	G	G	C	G	G	T	G	A	A	T	C	C	T	G	G	G	T	C	A	G	C	C	T	C	C	A	C	G	T	C	T	G	T	C	T	C	C	G	A	G	C	T	T	G	C	T	G	G	C	G	G	G	T	T	T	C	G	C	G	G	T	T	G	C	G	C	T	C	G	C	C	C	G	T	A	T	C	G	G	A	C	C	A	A	T	G	A	G	C	G	C	G	G	G	A	T	G	G	A	C	G	T	C	T	G	T	G	G	C	C	C	G	C	A	C	G	G	C	C	G	G	G	G	C	A	T	G	G	G	G	T	G	G	C	G	C	G	C	C	A	G	G	C	C	C	G	A	A	G	C	G	C	G	T	G	C	G	G	A	G	T	C	T	G	A	T	C	G	A	C	C	C	C	A	T	C	T	T	C	A	A	G	T	-	-	-	A	C	T	A	A	C	C	G	C	C	C	C	C	T	G	C	G	A	C	T	T	A	A	A	C	C	C	T	C	C	C	C	A	G	A	T	A	C	G	C	G	C	G	C	C	A	T	C	A	G	A	G	-	C	G	C	C	T	C	C	G	G	G	T	C	G	G	C	A	C	T	C	T	C	C	A	G	A	C	A	G	C	A	G	C	G	G	C	C	G	C	C	T	A	C	T	C	C	G	T	A	T	C	C	C	A	G	G	G	A	T	G	C	G	C	C	C	T	G	C	C	C	T	A	G	C	T	A	G	G	C	A	G	C	G	T	C	A	G	C	C	C	G	C	G	C	C	T	C	C	C	G	G	G	C	G	G	G	C	C	G	C	T	C	G	C	C	G	C	C	G	A	C	G	G	C	T	G	G	G	T	G	C	G	C	C	C	A	C	T	A	A	C	C	G	G	C	T	C	G	G	C	G	C	G	C	G	G	C	T	T	T	C	C	T	G	G	G	C	A	C	G	C	C	C	G	T	C	A	G	G	T	A	A	G	G	T	C	C	C	A	C	C	G	G	G	C	T	G	C	A	C	G	G	T	A	C	G	G	G	T	G	C	C	C	C	G	A	C	G	G	A	A	C	C	T	C	G	G	T	C	G	T	C	T	A	G	C	C	G	T	A	C	C	T	C	A	T	G	C	G	G	G	C	A	C	G	C	G	C	T	A	G	G	C	A	T	C	T	C	T	G	G	C	G	G	G	G	G	C	C	C	C	G	C	G	A	G	G	G	C	G	T	A	G	C	A	C	C	C	C	G	A	G	G	C	C	G	G	A	G	A	C	G	G	A	G	G	G	T	T	T	G	A	C	C	C	C	C	A	A	T	C	C	T	A	G	G	G	G	C	G	A	C	G	G	T	A	C	C	G	T	G	C	A	T	G	C	T	C	A	G	G	A	G	C	C	T	G	T	A	G	G	C	A	C	C	G	C	G	A	C	T	G	T	C	C	G	C	T	A	C	C	A	T	G	C	G	T	G	G	C	T	C	T	G	A	C	C	T	T	C	C	T	G	G	G	G	C	C	G	A	A	T	G	-	-	C	G	T	T	T	C	T	T	C	T	A	C	G	C	C	C	G	T	C	G	C	C	T	T	C	T	T	T	C	C	G	C	G	G	A	C	C	G	T	C	G	G	C	G	T	C	C	C	G	A	G	C	C	T	G	G	C	C	T	A	G	G	C	G	A	C	C	C	G	G	C	C	G	G	G	A	G	G	C	G	C	G	A	C	C	G	C	G	T	C	T	A	C	G	G	A	G	C	G	G	C	A	G	G	C	G	C	C	-	A	T	C	T	C	A	C	C	C	A	C	C	A	T	C	C	A	G	T	G	G	A	G	C	G	T	G	G	G	A	C	T	C	A	G	A	G	G	A	A	G	C	C	A	G	G	A	G	C	A	G	T	C	C	G	C	C	C	C	G	G	G	A	T	G	T	G	C	G	C	C	C	G	C	G	C	G	T	C	C	G	A	A	-	C	G	G	T	C	C	T	C	G	G	C	-	C	T	C	C	G	G	T	G	G	T	C	C	A	C	G	G	C	G	A	C	C	C	G	G	G	G	G	G	G	C	T	C	G	G	T	T	A	G	G	G	C	G	G	G	C	G	G	T	T	T	G	G	C	A	G	G	T	G	G	T	A	A	T	A	C	T	T	A	A	T	A	C	A	C	G	A	C	C	C	C	C	G	G	A	A	T	C	G	C	C	G	C	A	C	T	A	G	G	C	C	G	C	G	G	T	A	G	C	T	G	G	C	C	T	A	G	G	C	G	G	C	C	C	T	C	A	A	C	A	T	G	C	G	C	A	T	T	A	A	C	A	T	A	A	-	A	T	T	T	A	G	T	A	A	T	G	G	T	G	C	T	C	T	A	G	C	G	C	G	C	G	G	G	A	C	C	C	A	C	G	G	G	C	G	C	T	G	A	G	G	C	C	C	T	A	T	G	C	A	C	G	A	G	G	C	C	C	C	C	G	T	T	T	C	C	C	C	G	C	G	G	G	G	G	A	T	T	G	G	C	C	G	C	G	A	A	A	A	G	G	C	C	G	G	A	C	A	G	C	C	G	C	T	G	G	G	T	T	G	C	C	C	C	T	C	C	C	A	G	C	C	G	G	G	G	G	A	G	C	C	G	C	C	G	T	C	T	G	G	C	G	T	G	G	C	C	G	G	C	G	G	T	G	A	G	G	C	C	A	G	G	G	C	A	T	G	G	C	G	G	T	C	A	C	A	G	C	A	C	A	G	G	G	G	C	G	T	G	T	G	A	G	G	C	C	C	G	C	C	G	A	T	G	A	C	G	A	C	A	C	G	G	T	C	C	G	G	G	C	T	G	C	G	G	G	C	G	C	G	C	T	A	G	G	G	G	G	G	C	T	C	G	A	T	G	G	G	C	T	A	C	G	C	T	C	C	C	T	C	G	C	G	C	T	C	A	T	G	G	C	A	G	T	C	T	G	A	A	C	A	G	T	A	C	G	A	T	C	C	C	G	C	C	G	A	A	A	A	C	G	G	G	G	G	C	A	A	C	T	A	G	C	C	A	C	G	A	A	C	G	G	G	G	C	C	A	T	G	G	G	G	C	G	G	G	A	C	G	C	G	G	C	C	G	C	G	C	G	A	A	C	G	T	C	C	G	T	G	G	A	C	A	A	G	C	C	T	C	T	T	C	T	C	T	C	T	-	A	C	G	G	A	T	T	-	G	A	G	C	C	T	C	C	C	T	G	C	G	A	G	G	G	G	C	C	G	A	C	C	G	C	A	G	T	G	C	G	C	C	C	T	T	A	T	C	A	C	C	C	G	G	C	C	G	C	C	T	C	A	G	T	A	G	C	C	C	G	A	G	T	C	T	G	A	A	C	C	A	C	C	G	C	G	G	C	G	T	G	C	G	G	C	C	A	T	C	A	A	T	T	G	A	G	G	C	T	G	G	T	G	T	G	C	C	G	C	G	G	C	T	C	G	G	G	C	G	C	A	C	G	G	T	A	C	C	G	A	T	G	C	G	C	C	T	T	G	C	C	G	G	C	G	T	T	G	C	A	A	T	G	C	C	G	G	C	A	C	T	C	G	T	T	G	C	G	G	G	G	G	T	C	G	C	C	G	G	T	G	C	A	C	G	A	G	T	G	A	C	C	C	C	G	C	T	C	G	C	A	A	C	G	A	C	T	A	T	C	A	C	G	C	G	G	G	T	C	C	C	C	G	G	C	T	C	G	G	G	G	A	A	A	G	C	A	A	C	C	C	G	C	T	C	G	G	A	A	C	C	C	G	A	A	G	T	G	C	C	G	A	G	T	G	C	G	A	C	A	T	T	G	G	G	C	G	C	G	G	C	G	C	G	G	C	G	G	A	T	C	G	G	G	A	G	C	A	C	G	T	G	A	C	C	T	C	A	A	C	C	A	T	T	A	A	A	A	T	A	C	A	T	A	A	G	C	G	G	C	G	G	C	A	G	G	G	A	C	A	C	A	A	C	A	C	A	A	A	A	C	C	C	C	T	A	C	T	G	T	G	C	A	C	C	A	G	C	A	C	G	C	A	C	C	T	C	G	A	C	A	T	G	A	A	G	G	T	G	T	G	A	G	C	A	G	T	C	A	C	C	C	T	C	A	C	T	C	T	G	G	T	C	G	C	G	T	C	T	C	A	C	G	C	G	T	G	G	G	A	G	A	C	G	A	T	G	C	A	C	T	C	A	C	C	C	A	G	C	G	C	G	C	C	A	C	T	C	T	C	G	C	C	C	A	G	C	G	G	C	G	T	G	C	A	G	A	T	A	C	C	C	G	G	C	C	G	T	G	A	C	C	C	C	C	T	C	A	C	C	A	C	G	A	C	C	G	C	G	G	G	G	C	C	G	C	C	G	G	G	C	C	C	G	A	G	G	A	G	C	G	C	C	G	G	C	C	T	T	C	G	C	G	G	A	C	A	A	T	G	C	T	C	G	T	G	T	C	A	C	C	G	C	T	G	A	C	C	C	A	C	C	G	C	C	G	C	C	A	C	A	G	A	C	A	C	A	T	T	G	A	T	T	C	C	T	T	T	C	G	T	A	T	A	G	C	A	C	G	C	C	-	A	G	T	T	G	A	A	G	G	G	C	A	G	C	C	A	T	C	G	G	C	A	C	A	A	G	A	A	G	G	A	G	G	G	G	G	G	T	G	A	G	G	A	C	G	C	A	C	A	A	C	A	A	T	C	T	T	G	C	T	C	T	A	C	C	A	C	A	T	C	C	G	C	A	T	C	C	T	T	C	G	G	T	C	G	C	G	G	T	G	A	G	A	C	G	A	A	C	A	C	G	A	A	C	G	C	T	G	G	G	C	G	A	T	C	T	G	G	A	C	G	G	C	G	A	G	C	T	C	G	G	G	T	C	T	T	C	G	A	G	C	C	T	T	C	C	G	G	T	A	C	C	T	T	G	C	G	C	C	C	C	A	C	C	C	G	C	G	G	G	G	A	C	T	C	C	A	C	C	T	C	C	G	G	G	T	C	T	C	C	G	A	G	C	T	G	C	G	A	G	G	G	C	T	G	A	A	A	T	T	C	C	C	T	G	T	G	C	C	T	T	A	T	G	T	C	A	C	T	T	T	T	T	C	G	A	A	A	A	C	T	C	T	G	G	C	G	C	G	C	C	G	A	A	G	G	C	C	A	T	C	C	T	G	G	C	C	T	C	C	C	A	C	T	C	C	G	A	A	C	C	T	A	T	A	C	A	G	G	C	A	C	C	G	G	A	G	C	G	T	G	C	G	G	T	G	G	C	C	C	-	C	G	G	G	C	G	A	C	A	C	-	C	A	A	T	C	A	T	T	G	C	T	T	T	G	G	A	G	G	T	C	G	T	T	G	C	G	C	G	T	A	G	T	C	C	A	C	T	G	A	C	C	T	G	C	T	C	C	G	T	G	C	C	G	G	G	A	T	C	C	G	A	G	A	A	T	G	C	G	T	T	C	C	G	A	G	G	C	G	A	C	G	C	C	G	A	C	G	G	G	C	A	T	T	C	G	G	G	G	C	C	A	G	T	T	C	G	A	C	C	G	C	G	T	G	C	C	A	A	G	T	G	C	G	C	C	C	C	G	C	G	C	C	C	G	C	T	G	T	T	T	A	A	A	A	A	G	T	T	G	C	C	A	A	G	T	A	C	C	C	C	G	A	G	T	G	T	G	C	A	C	T	C	C	T	G	C	C	C	C	C	A	A	C	A	G	A	T	A	T	C	C	G	C	G	T	G	C	G	T	C	T	C	G	C	C	T	C	C	G	G	G	C	C	G	A	G	G	G	A	A	A	G	A	C	T	C	A	C	G	A	T	C	G	G	T	C	C	C	G	G	G	A	T	G	G	A	T	A	T	A	A	A	A	A	A	G	G	A	G	C	A	T	A	T	T	T	A	G	T	C	T	T	A	G	C	C	A	C	G	A	T	G	C	T	C	C	C	T	T	T	C	T	-	C	T	G	C	T	T	C	G	A	G	C	G	C	G	T	T	C	C	A	G	T	G	C	C	C	C	G	C	G	C	G	T	G	A	A	G	C	C	T	A	C	C	G	A	A	G	C	C	C	C	G	C	G	C	T	C	T	G	G	C	C	G	C	G	T	C	G	C	C	T	C	G	G	C	G	C	T	G	T	G	C	C	C	T	A	C	C	C	G	C	C	G	C	G	A	G	C	G	C	C	G	G	G	G	C	A	C	C	C	C	T	C	C	G	G	A	G	C	G	G	G	C	G	T	A	G	G	C	C	T	A	T	G	C	G	C	T	C	C	T	G	G	G	C	C	A	C	C	C	C	T	C	C	G	C	G	C	G	G	C	G	C	G	T	G	C	C	C	C	A	G	A	C	T	C	A	C	G	C	A	C	G	C	T	C	G	-	G	G	G	G	G	G	G	A	G	T	C	G	C	C	C	G	C	A	G	C	C	C	C	G	G	C	C	T	C	G	G	A	C	G	C	T	G	G	T	C	C	G	C	A	C	G	C	T	C	T	G	C	T	T	G	A	C	C	A	T	A	C	G	C	C	A	C	G	A	A	G	A	C	T	G	T	T	C	G	T	T	G	C	G	A	G	G	A	G	C	C	G	G	C	G	A	C	C	A	C	T	C	T	T	G	A	G	G	G	G	G	C	A	C	G	T	A	G	A	C	C	C	C	C	G	A	C	G	G	G	A	G	C	G	C	G	A	C	G	G	C	G	G	C	A	G	A	A	G	C	G	A	C	T	G	C	C	-	A	G	G	C	C	G	G	T	C	C	T	C	A	C	C	C	C	G	C	G	C	G	A	C	G	T	T	G	C	G	C	C	T	C	C	A	C	G	T	C	G	T	A	C	T	G	A	C	C	T	G	G	T	C	C	C	G	G	G	C	C	C	C	C	C	C	G	C	G	C	C	A	T	C	T	A	A	C	A	G	T	C	T	G	C	G	C	G	G	G	G	G	G	C	G	G	G	A	C	T	A	T	C	C	G	C	C	G	C	C	G	G	G	G	C	G	G	C	A	A	G	A	C	G	T	T	C	C	G	G	-	T	A	G	C	G	T	G	C	G	A	G	T	C	C	G	C	T	C	C	G	T	C	C	A	C	T	G	G	G	C	C	A	C	G	G	C	A	G	C	G	G	A	A	A	C	C	G	C	C	G	G	C	G	C	T	C	G	G	T	A	G	G	T	T	G	T	G	C	T	T	T	T	A	A	G	G	C	A	G	G	G	G	C	C	T	A	A	G	G	G	T	G	A	C	C	G	G	A	A	T	C	A	T	C	C	A	T	A	A	C	G	G	G	C	C	A	G	G	T	G	G	G	C	G	C	A	C	T	T	C	G	C	G	T	G	A	C	A	G	T	G	A	G	G	G	T	T	G	G	C	C	C	C	C	T	C	T	G	C	A	C	A	G	G	A	C	T	G	C	C	G	A	G	A	G	G	G	G	C	T	T	C	C	C	G	C	C	G	G	T	G	C	G	G	C	G	C	A	C	T	C	G	A	G	T	C	G	G	C	T	A	T	G	G	A	G	C	C	C	A	C	G	G	C	C	G	C	C	A	G	C	A	G	C	A	G	T	C	G	C	C	G	G	C	A	C	G	T	G	A	G	C	G	C	C	C	G	C	G	C	A	C	A	C	C	G	G	C	C	T	G	A	T	T	C	G	T	C	G	G	T	C	G	T	A	G	C	G	C	T	C	T	G	C	G	C	C	A	A	C	C	G	C	C	G	G	G	C	C	C	C	G	G	A	G	C	C	G	A	C	G	C	G	G	C	C	C	G	T	T	G	C	T	G	C	G	T	A	C	G	A	C	G	G	C	A	G	C	A	C	C	G	G	G	A	C	G	G	G	G	A	C	T	G	C	C	A	A	G	G	G	G	G	G	A	G	A	T	G	G	G	T	G	G	C	G	C	A	C	A	G	C	G	C	T	C	A	G	T	T	G	A	T	C	T	G	C	G	G	A	T	A	C	G	C	C	C	C	C	A	G	C	G	C	A	G	C	T	G	C	G	C	C	C	C	G	G	G	G	A	C	C	G	G	G	A	C	A	C	G	A	T	A	G	T	C	C	G	G	A	C	T	G	T	G	G	T	C	C	C	C	T	G	C	C	A	T	C	G	C	G	C	C	G	G	G	C	C	G	C	C	C	G	G	G	T	G	C	A	G	C	C	G	C	C	C	C	C	C	C	G	C	C	C	G	A	G	A	G	C	C	C	G	G	G	A	C	G	C	T	C	G	C	G	C	C	G	C	G	A	C	A	C	C	G	G	C	G	C	G	G	C	T	C	C	G	G	C	T	G	G	C	C	A	C	G	G	G	C	C	C	A	G	G	A	C	G	C	T	G	G	G	G	A	A	G	G	T	T	C	C	C	G	G	T	G	C	G	C	G	T	G	C	G	T	G	G	T	C	A	C	G	T	C	C	C	C	C	G	C	C	T	G	C	A	T	G	C	C	A	G	T	C	A	T	A	C	T	C	C	C	C	G	G	A	G	T	C	T	G	C	T	G	C	C	G	C	G	T	C	C	C	G	C	C	G	G	G	C	C	C	C	G	C	G	G	T	C	C	C	T	T	T	C	C	G	C	C	G	C	A	T	A	A	T	A	G	G	C	C	T	G	C	C	G	G	C	C	G	T	C	C	C	C	A	C	C	C	G	T	A	C	C	T	A	C	A	G	T	G	C	C	T	G	C	C	A	C	C	G	G	C	C	A	C	G	C	G	C	T	G	C	C	T	T	C	A	G	T	C	A	T	G	A	C	G	C	A	G	G	G	A	G	C	A	A	C	G	G	T	T	G	T	T	T	C	C	C	G	C	C	C	G	T	C	G	T	G	C	A	A	G	G	A	T	G	C	T	C	A	T	C	T	T	C	A	G	T	A	A	A	C	G	G	G	G	T	C	A	G	C	G	A	C	A	C	C	A	G	A	C	A	T	G	C	T	G	G	T	T	T	C	A	C	G	T	C	C	C	C	G	G	A	G	G	C	A	G	G	G	C	C	C	C	T	C	T	C	A	G	G	G	C	C	G	G	C	C	A	G	G	C	A	C	C	A	C	G	C	G	C	C	C	T	G	G	T	C	G	A	C	A	A	T	T	G	C	T	C	A	C	G	C	C	A	G	G	C	G	A	T	A	G	C	G	C	C	C	C	C	G	G	C	C	G	G	C	C	A	G	T	A	C	C	C	G	G	G	A	C	T	T	A	G	C	C	T	C	C	C	A	C	C	G	C	A	T	G	C	C	A	T	C	G	G	G	C	G	C	C	C	G	A	C	G	C	C	G	C	T	T	T	T	G	A	C	G	G	G	G	T	C	G	G	G	G	G	C	C	A	T	C	T	T	G	C	G	G	G	T	C	C	G	A	G	T	G	C	G	C	C	A	C	G	C	G	G	C	G	T	C	C	T	C	C	T	C	G	T	T	C	C	C	C	A	A	C	G	G	G	C	C	G	C	G	G	C	C	T	C	T	C	C	G	C	G	C	C	C	G	T	G	A	C	T	A	G	C	C	G	G	A	G	G	G	G	G	C	C	C	T	C	C	T	A	T	T	C	C	C	-	C	C	G	A	A	C	G	G	C	C	C	C	A	C	G	G	C	A	C	C	G	C	G	C	A	C	T	C	G	C	T	C	G	C	G	G	G	G	C	A	C	C	G	A	C	G	C	T	C	G	T	G	C	G	G	G	C	A	C	A	C	C	C	C	G	C	A	A	G	C	G	T	T	A	G	G	T	A	C	C	G	G	G	G	C	C	C	G	G	C	G	G	G	C	T	G	A	C	C	C	G	A	T	G	G	C	G	C	C	C	A	G	C	C	-	T	C	C	C	C	A	T	C	C	C	C	G	C	C	T	C	T	C	C	G	C	C	G	C	G	C	C	T	T	C	C	C	C	C	C	G	C	C	T	C	T	G	C	C	C	G	G	C	A	C	T	G	G	T	C	C	A	G	C	C	C	G	A	G	C	C	A	C	G	T	G	G	T	A	C	G	A	T	G	T	T	C	G	T	C	C	A	C	T	C	C	C	G	C	C	A	C	C	A	C	C	A	T	C	G	G	A	C	A	T	G	T	C	G	A	C	G	C	C	C	C	C	G	A	C	T	T	C	G	T	A	C	G	C	C	G	T	C	C	T	G	C	A	C	G	C	A	T	T	G	G	C	C	C	A	C	C	C	A	A	C	C	C	G	C	G	A	C	T	C	T	C	G	C	C	C	G	T	G	C	C	G	A	C	C	T	G	T	T	G	C	C	G	C	G	A	T	C	A	C	G	C	A	A	G	T	G	C	G	C	C	C	C	C	C	C	C	C	G	G	T	C	C	C	T	G	G	G	T	C	C	A	G	G	A	A	G	G	C	C	G	C	C	T	C	A	G	G	C	G	A	A	G	G	T	C	C	T	G	G	A	C	C	C	C	C	G	T	T	C	C	A	A	T	G	G	G	C	G	G	G	A	C	C	G	C	A	G	G	C	C	G	G	C	C	A	T	T	G	T	C	T	C	C	C	G	C	G	A	C	A	C	A	C	C	G	C	G	G	C	A	G	A	C	C	A	C	C	C	A	A	C	C	G	G	G	G	G	T	T	T	C	G	A	C	T	G	C	G	G	A	G	G	T	G	C	G	G	G	A	G	T	C	C	C	T	T	G	C	G	G	T	A	C	C	C	A	T	C	C	G	G	G	G	T	C	C	C	G	C	C	C	C	T	C	A	C	C	C	C	A	T	C	C	G	T	C	G	C	C	C	T	C	G	C	G	C	A	C	T	C	A	G	A	T	C	G	C	T	G	C	C	C	G	C	A	A	C	G	A	C	A	C	T	C	G	C	G	C	G	G	C	C	G	C	G	C	C	T	C	G	T	C	G	G	C	G	G	T	C	C	G	C	C	C	G	C	C	C	C	C	C	C	T	G	C	C	C	G	T	C	C	C	C	C	G	G	C	C	G	G	C	C	G	C	G	G	C	A	C	C	C	C	C	C	G	C	C	C	G	C	A	C	C	C	C	C	G	C	G	C	C	C	A	T	C	G	G	G	G	G	G	C	C	C	G	C	C	T	G	G	A	T	C	C	T	G	A	G	A	C	C	C	C	C	C	T	C	C	G	G	C	A	G	G	C	C	C	C	C	T	C	T	G	G	C	C	C	G	G	A	T	G	C	C	G	G	A	G	G	G	G	G	C	C	G	G	G	C	A	C	C	C	T	G	T	C	T	T	A	A	C	G	G	G	G	T	A	C	A	G	G	C	T	G	A	T	G	C	C	C	G	G	G	A	C	T	G	G	C	A	T	G	G	A	C	T	T	G	A	G	C	G	C	G	C	C	G	C	A	A	C	C	G	T	C	G	G	C	C	C	T	C	C	G	C	C	G	A	G	C	T	G	C	C	A	G	G	T	G	G	T	C	G	G	G	T	A	A	T	A	C	G	T	T	C	T	G	A	G	C	T	C	G	C	C	G	A	A	G	G	C	G	A	C	T	G	G	G	A	T	C	C	G	C	G	T	T	C	C	T	C	T	C	C	G	G	T	G	C	T	T	C	A	C	C	A	C	C	C	G	C	G	C	A	C	C	A	C	G	G	T	A	C	C	A	C	T	C	A	G	G	T	A	G	A	C	C	G	C	G	C	C	C	T	G	G	C	G	T	A	C	A	T	G	G	C	T	T	C	G	G	C	A	C	C	A	T	A	A	G	T	T	C	G	G	G	C	C	G	T	C	A	T	C	C	C	T	G	C	A	C	A	C	T	G	C	A	C	C	G	A	G	C	T	C	G	T	G	G	G	T	A	C	G	G	C	C	C	C	A	C	G	G	C	T	G	G	G	G	G	G	G	A	T	G	G	C	T	C	T	A	C	A	A	C	G	C	T	T	G	T	C	A	A	G	A	C	G	G	G	G	A	C	G	C	C	C	A	C	G	G	G	G	T	C	T	A	C	G	T	T	G	A	T	G	G	G	A	G	G	C	C	T	C	G	-	C	A	A	G	G	C	T	G	T	G	G	C	C	A	C	C	G	G	C	C	G	T	C	G	C	C	G	C	C	G	C	C	C	C	C	G	T	T	C	G	C	G	G	G	C	C	A	G	T	G	G	T	G	T	G	T	G	C	C	G	T	C	A	C	C	C	C	G	C	G	G	T	C	C	C	C	T	T	A	C	C	G	A	C	T	A	C	C	C	G	C	C	G	C	G	G	C	C	G	C	G	C	G	C	C	C	G	A	T	C	C	A	C	C	T	C	C	A	C	A	C	T	G	G	C	A	T	A	A	G	T	A	G	G	C	G	G	G	T	A	C	A	G	G	T	T	C	G	C	C	C	T	C	C	G	G	G	G	G	G	T	G	C	G	G	C	T	C	C	A	G	T	T	G	C	C	G	C	A	G	T	T	C	A	A	C	G	G	C	G	G	T	C	C	C	T	T	C	G	A	A	T	G	G	T	C	G	C	C	C	G	C	G	G	A	G	G	T	G	G	A	A	A	C	C	T	G	T	C	T	A	T	C	T	G	G	A	C	T	G	C	C	A	C	C	C	G	C	G	C	C	C	C	G	G	T	C	G	G	T	G	T	C	T	G	T	T	G	T	A	C	G	G	G	T	A	C	C	C	A	C	C	T	T	G	G	A	A	C	G	T	T	C	G	C	G	G	G	G	A	C	C	C	C	C	C	A	C	T	A	A	T	T	G	C	C	G	G	C	C	C	G	G	G	A	T	C	C	A	A	A	T	C	G	A	T	T	T	G	G	C	C	G	A	T	T	A	C	A	C	C	C	G	C	A	G	A	G	A	C	A	A	T	G	C	G	C	T	C	C	T	C	G	A	C	G	T	C	G	A	G	C	G	G	T	C	C	T	G	C	G	C	A	A	T	G	G	A	A	T	C	A	A	C	C	C	C	C	C	C	C	C	G	T	A	T	C	G	C	C	C	G	A	G	G	G	A	C	G	C	C	G	C	G	C	G	C	C	C	G	G	C	T	G	C	G	G	C	A	G	C	G	A	C	T	G	A	G	C	G	G	G	A	G	G	G	C	G	G	A	G	T	C	C	C	A	A	G	G	G	C	G	G	C	G	T	G	G	C	A	C	G	A	A	C	C	A	C	G	C	C	G	T	C	C	G	A	C	G	C	T	C	A	T	T	G	A	C	A	C	C	C	G	C	G	C	G	G	C	C	C	T	C	A	C	T	C	A	T	G	C	C	G	C	C	C	C	G	G	A	A	C	C	G	A	C	T	A	T	C	C	C	G	C	C	A	C	C	C	C	C	C	G	C	C	G	G	C	A	A	T	T	C	G	C	C	A	T	G	C	C	T	G	C	T	C	G	G	C	A	C	A	C	C	C	G	C	T	C	C	G	C	G	A	A	G	A	G	C	A	C	T	G	G	C	C	C	A	C	A	T	A	C	C	C	G	G	G	C	C	G	G	C	T	A	C	A	C	C	G	G	C	G	C	C	G	T	C	T	C	G	G	C	G	T	C	T	G	C	A	G	C	T	A	C	G	T	G	T	G	C	G	C	T	G	C	T	C	C	G	T	G	G	T	T	C	G	C	A	C	T	A	C	G	C	C	C	G	T	C	T	A	G	G	G	G	C	C	G	C	G	C	C	G	C	G	T	C	C	G	C	A	A	T	G	G	G	G	T	G	G	G	A	C	C	C	C	C	T	C	C	A	C	T	A	G	G	G	A	A	G	C	C	G	A	A	A	G	C	A	A	T	T	C	G	G	G	G	A	C	G	C	C	C	C	G	T	T	G	C	C	T	C	A	G	G	A	C	A	G	C	G	G	C	C	G	T	A	C	G	G	C	-	G	C	G	C	A	T	G	G	G	C	C	G	C	C	C	T	G	C	C	A	C	T	T	C	C	G	G	G	G	T	T	C	A	T	G	C	C	T	C	C	C	T	G	C	A	C	T	T	G	T	G	G	C	A	T	T	G	T	T	G	G	G	C	A	C	G	G	C	G	A	G	T	C	C	G	G	G	A	T	C	A	T	C	G	C	G	T	G	G	C	C	G	G	G	C	G	C	A	G	G	C	A	G	G	A	G	G	C	A	G	G	C	T	A	G	G	G	G	C	G	G	C	G	C	G	G	C	C	G	A	G	G	T	A	G	G	A	C	G	C	G	G	C	C	C	G	G	T	G	A	G	G	G	A	A	G	A	G	G	G	A	A	A	G	G	G	G	G	C	G	C	G	A	C	G	G	C	C	C	A	G	G	A	G	G	G	G	C	G	G	T	G	C	A	G	T	G	G	G	C	G	A	C	G	G	G	T	G	G	C	G	T	G	T	T	G	G	G	C	G	G	A	G	G	T	A	T	G	T	G	C	C	C	G	G	A	T	G	C	G	T	T	G	G	T	C	C	G	C	T	G	G	A	T	G	G	A	G	G	G	T	T	G	A	C	A	G	C	C	C	G	C	T	G	T	C	C	C	G	G	T	T	G	A	C	C	T	C	C	C	A	C	G	A	T	T	G	G	C	C	C	A	G	A	C	C	G	A	C	C	A	T	G	T	T	A	G	A	C	A	T	C	C	G	C	C	G	T	G	C	G	C	C	T	C	C	C	C	C	C	G	C	T	G	C	G	G	A	C	C	T	G	G	G	A	G	C	A	G	T	C	G	G	C	G	C	C	A	G	T	G	G	C	C	A	G	G	G	G	G	C	C	T	A	C	C	G	C	C	G	A	A	G	C	C	A	C	G	T	G	C	A	G	A	T	T	G	T	A	C	A	G	G	C	A	C	G	C	G	A	C	C	G	G	C	C	C	C	T	A	A	G	G	A	C	G	T	G	C	C	G	G	G	C	T	C	G	T	A	A	G	G	G	A	C	C	A	G	A	C	A	C	A	G	C	T	C	C	A	G	G	C	C	G	G	C	G	G	T	G	A	G	C	A	G	A	A	C	A	G	C	C	A	T	T	A	G	T	G	C	G	T	G	C	T	C	C	G	G	C	A	C	G	G	G	G	A	T	T	C	C	C	A	G	T	T	G	G	T	A	A	G	C	G	C	C	G	G	A	C	C	G	G	A	G	A	C	A	C	C	T	G	A	C	C	C	C	C	A	T	A	C	C	C	T	C	T	G	T	C	C	G	G	C	C	C	C	G	G	G	C	G	G	C	A	G	A	G	G	A	A	G	A	T	C	A	T	G	C	C	G	C	C	G	G	C	C	G	C	C	G	T	T	G	G	G	C	C	G	C	A	G	G	G	A	G	A	G	A	G	A	A	C	A	G	T	A	T	G	C	C	G	T	C	G	C	C	G	C	G	T	C	T	C	T	C	C	G	C	T	C	C	A	T	G	G	C	G	A	T	G	C	A	T	T	C	C	C	T	C	G	C	T	G	G	A	G	A	C	C	G	C	T	C	C	G	G	T	C	G	C	C	C	G	G	T	T	G	C	T	A	G	A	A	C	G	C	G	C	T	G	G	A	C	A	A	G	G	G	G	G	G	T	G	T	C	A	T	G	G	G	A	T	C	C	T	C	C	G	G	T	T	G	G	G	A	C	A	C	G	C	C	C	C	C	A	C	G	T	G	C	T	A	C	G	C	C	G	G	G	G	G	A	G	G	G	A	C	G	C	C	G	C	G	C	C	G	C	C	A	C	C	G	A	G	C	G	G	T	A	A	C	T	C	G	G	A	C	G	G	A	A	C	A	C	T	C	G	G	T	A	G	A	T	G	T	T	G	A	G	G	A	A	C	G	A	C	C	G	C	T	G	G	G	A	C	G	G	T	C	T	C	C	A	C	C	C	T	T	G	T	T	A	G	G	C	C	C	-	-	-	-	-	C	C	C	T	G	C	T	G	G	C	C	A	G	G	C	A	T	C	C	C	C	A	G	G	C	T	G	C	C	C	G	T	C	G	A	A	G	G	T	C	A	T	A	C	C	T	G	G	C	G	T	G	G	C	G	T	T	A	A	T	A	A	C	C	C	G	C	G	G	G	A	C	G	C	G	C	G	G	T	C	G	C	G	A	C	G	G	G	C	C	C	G	C	C	C	G	G	T	T	C	G	G	C	A	C	G	G	C	T	T	G	C	G	T	G	G	C	G	C	A	C	A	C	A	A	A	T	G	G	C	C	G	G	G	G	G	G	C	C	T	C	T	G	A	G	G	G	G	T	C	T	A	G	C	G	G	A	T	G	C	C	A	G	G	G	G	C	G	T	T	C	T	C	C	A	A	A	G	A	G	A	G	G	A	C	G	T	C	G	G	C	C	A	A	T	G	C	C	G	C	G	G	G	G	A	C	C	G	G	G	G	T	A	C	T	G	C	G	C	C	A	T	G	C	C	G	C	C	G	T	C	G	G	T	C	G	A	T	G	G	G	G	C	A	G	G	T	C	T	G	A	G	T	-	T	A	T	C	C	T	C	G	G	A	T	G	G	G	T	T	T	C	T	C	C	C	G	G	C	C	G	C	G	G	T	A	G	C	C	C	G	C	C	C	T	A	G	C	T	G	A	C	A	A	C	C	T	G	A	A	C	C	C	G	G	C	A	C	C	A	C	G	C	T	G	C	T	C	G	C	C	C	C	C	C	T	G	G	T	G	A	C	T	C	C	C	A	G	C	G	C	G	T	A	T	G	C	C	G	T	C	G	C	A	T	G	C	A	C	A	T	C	G	G	T	C	C	T	G	T	G	G	C	C	T	C	C	G	G	G	C	G	C	A	C	G	G	C	C	G	G	C	T	C	G	T	C	A	T	C	C	T	A	C	G	G	C	C	G	G	T	T	G	G	T	T	G	A	T	C	C	G	A	G	C	A	-	C	G	G	C	G	G	C	G	G	C	T	G	C	G	C	C	G	A	T	G	C	A	C	G	A	G	G	G	C	-	C	G	G	G	C	C	G	C	C	G	C	G	C	C	G	A	A	C	G	T	G	C	C	C	G	C	G	A	A	C	G	A	C	G	C	C	T	C	T	G	G	C	A	C	T	G	C	T	G	G	C	A	G	G	C	T	C	A	C	G	G	G	G	G	C	C	G	C	G	C	G	G	A	G	T	C	A	G	G	T	C	T	T	A	T	T	T	C	G	C	G	T	T	G	A	G	A	G	A	A	G	A	A	C	G	C	A	G	A	C	A	C	C	C	G	G	T	A	C	T	T	C	C	A	C	G	T	G	C	A	C	G	A	C	C	G	C	A	A	T	A	G	T	G	G	T	C	G	C	C	G	G	G	C	C	G	C	G	G	C	A	G	C	A	T	C	A	G	A	A	G	C	G	G	C	G	G	G	G	G	T	G	T	G	A	G	G	G	A	T	C	A	C	C	G	T	C	G	G	C	G	G	C	G	A	T	G	C	T	A	A	G	G	G	C	A	G	T	G	C	G	C	G	C	G	T	C	G	C	G	G	T	G	C	G	G	C	A	C	C	C	T	C	G	T	C	C	T	C	C	A	C	A	G	T	G	A	A	C	G	C	C	G	T	C	G	C	C	A	C	G	T	G	C	T	G	C	G	G	G	C	G	G	C	G	G	G	C	C	A	G	A	C	C	C	G	T	C	T	G	G	C	C	C	A	G	C	G	C	A	C	G	A	C	C	G	T	G	G	C	A	C	G	G	A	G	G	T	C	G	T	C	C	G	T	A	C	G	C	A	G	C	G	T	T	C	C	C	C	G	C	G	C	G	T	C	G	C	C	C	G	G	C	C	G	G	G	C	C	G	T	C	C	G	G	A	C	T	G	C	G	A	A	G	G	T	G	C	C	G	G	G	A	G	G	T	G	C	C	G	C	G	G	C	C	C	A	G	C	G	A	T	T	C	C	G	G	C	C	C	G	C	A	T	G	A	C	G	T	G	G	G	C	G	G	C	T	C	G	G	C	C	G	C	T	T	G	C	G	T	A	G	C	A	C	T	C	G	G	T	G	T	G	G	G	C	T	A	C	G	A	G	G	C	A	G	G	A	C	C	A	A	G	A	T	C	A	G	G	G	G	A	C	C	C	C	T	C	G	C	C	G	G	C	C	C	G	G	C	G	G	T	A	G	G	G	A	G	T	A	G	A	G	A	A	A	T	G	G	C	T	G	C	T	T	C	G	C	C	T	G	C	T	T	C	C	G	C	C	C	C	C	G	C	C	G	C	A	G	C	G	G	G	G	C	C	G	C	A	G	G	T	C	C	T	C	T	C	T	A	A	T	G	C	C	A	G	G	T	C	G	A	C	G	C	T	A	G	C	A	C	C	C	T	G	G	G	G	C	C	C	C	G	G	A	T	A	C	T	G	C	C	G	T	G	G	G	G	A	G	C	G	T	C	T	G	T	T	G	C	C	G	T	A	T	C	A	T	G	C	G	C	T	G	A	C	G	C	T	A	A	G	C	C	G	A	A	C	T	G	G	G	T	C	G	G	G	G	G	G	G	A	G	A	A	T	G	C	G	T	T	G	C	T	C	A	C	T	G	C	T	T	G	G	T	G	T	C	T	C	G	G	C	G	C	G	C	G	T	G	G	C	C	G	C	G	C	G	C	C	G	A	G	C	G	C	T	G	T	C	C	G	G	A	G	A	G	A	C	C	A	G	G	C	G	C	T	T	C	C	G	A	A	C	C	G	A	T	A	G	G	T	A	C	C	A	A	A	C	A	A	T	A	T	C	T	C	A	G	G	C	A	T	T	C	T	G	G	C	G	T	T	G	C	T	G	C	G	A	T	A	A	A	A	A	A	G	G	C	G	C	A	G	G	C	A	A	T	A	T	A	A	T	G	T	A	C	C	A	G	G	G	A	A	G	T	G	C	C	A	T	C	G	G	C	C	G	A	C	T	A	G	C	G	G	C	G	C	T	C	T	C	G	A	T	G	A	T	T	G	C	C	C	C	C	A	A	T	A	G	C	T	C	G	A	C	A	G	C	C	C	A	G	T	A	T	A	A	A	G	A	G	T	C	C	T	G	G	T	A	G	C	T	T	C	C	A	T	A	C	G	C	G	C	C	G	C	T	T	A	T	T	C	A	C	G	G	T	G	G	C	T	G	T	C	G	C	G	C	T	G	G	T	T	T	G	G	C	C	G	T	G	C	C	T	A	T	G	C	G	T	A	T	A	C	C	A	G	G	G	C	G	A	C	C	C	G	C	G	C	G	G	C	G	G	C	C	G	A	G	C	C	A	A	G	G	T	A	C	G	C	T	C	G	G	A	G	T	-	A	C	C	G	G	G	G	A	T	G	A	A	G	A	G	G	C	A	C	T	T	C	T	T	C	C	A	C	C	G	A	G	T	C	C	A	A	C	A	C	T	T	T	G	A	G	G	G	C	G	C	G	G	G	G	G	C	C	C	C	G	G	C	C	C	C	A	G	C	A	T	G	A	T	C	G	T	G	C	G	G	C	C	G	G	G	G	C	G	G	G	G	G	C	C	G	C	C	C	C	T	C	C	C	C	-	T	C	C	C	G	C	G	A	G	C	C	A	G	G	C	A	C	G	C	G	G	A	G	G	G	C	G	G	G	G	A	G	C	A	G	C	A	G	T	A	T	C	A	T	G	G	G	G	G	G	G	C	T	C	C	G	A	G	G	G	T	G	A	G	T	T	C	C	A	C	G	G	C	G	A	T	A	C	T	C	T	T	C	G	C	C	C	A	C	G	T	A	T	C	G	G	A	T	A	T	C	G	G	C	C	T	A	T	G	A	G	G	G	G	C	G	C	A	C	G	G	T	T	G	C	T	C	C	A	A	A	G	G	A	A	G	G	T	T	T	C	G	T	T	G	A	A	G	T	C	T	C	T	G	G	T	G	C	A	G	T	A	C	T	G	C	C	A	C	C	C	C	G	G	G	G	C	C	G	C	G	A	C	C	G	G	G	C	T	G	C	C	C	G	T	G	C	G	A	C	G	T	G	G	C	G	G	T	G	G	G	C	T	G	G	G	G	G	G	G	A	C	C	T	A	C	C	C	G	G	G	A	T	A	A	C	T	G	T	G	C	C	C	C	C	G	A	T	C	C	G	G	G	G	A	G	C	T	G	G	G	G	C	C	T	C	G	A	C	C	A	G	G	G	C	A	G	C	T	T	G	C	G	G	A	G	C	G	C	C	C	G	C	A	T	T	C	G	G	G	T	G	G	T	C	C	A	C	C	A	G	T	T	C	C	T	C	G	C	-	G	C	G	C	A	C	T	C	T	C	G	A	A	C	T	C	G	A	G	T	C	C	G	A	G	A	G	T	T	G	C	G	C	C	G	T	C	G	C	C	C	A	G	C	A	G	C	G	C	G	C	C	A	C	T	C	C	G	T	T	G	T	G	-	G	A	C	C	A	A	T	G	T	G	T	G	C	C	G	G	C	C	G	G	G	T	G	A	C	G	T	C	C	A	G	G	C	A	T	A	C	A	C	T	A	A	A	T	A	T	T	G	T	C	G	G	C	A	G	C	G	T	C	G	T	A	G	A	C	G	T	C	C	C	C	C	C	A	A	C	G	G	G	T	G	C	T	T	G	A	C	G	C	T	C	C	T	C	C	C	G	G	T	G	C	G	G	T	A	G	A	G	G	G	G	G	C	C	T	G	G	A	G	C	G	A	C	C	C	C	G	G	A	C	T	T	C	C	C	G	T	C	C	G	G	T	G	A	T	C	C	C	C	G	G	C	G	A	A	C	A	A	G	G	A	C	G	A	C	T	G	T	C	C	C	G	T	G	G	A	C	C	A	A	A	G	C	G	C	G	T	C	C	A	G	C	T	G	G	G	A	G	G	G	G	G	C	C	T	G	G	G	A	A	G	C	C	G	C	G	C	G	A	G	C	C	A	A	G	G	A	G	T	C	C	G	G	G	G	G	C	C	C	C	T	C	T	C	T	C	C	T	T	T	A	A	T	C	C	A	G	T	C	T	G	C	C	G	G	G	C	C	T	T	G	C	C	G	C	G	G	C	G	T	C	C	A	T	A	G	G	C	C	G	G	C	C	C	G	A	G	G	G	C	T	C	G	G	C	T	G	C	C	A	G	A	A	C	G	G	C	A	T	C	C	C	T	C	T	G	G	A	A	A	G	G	T	C	C	C	G	G	G	G	T	T	A	A	C	C	T	T	C	C	T	G	A	C	A	G	T	C	C	G	G	A	A	T	A	T	C	T	G	G	C	T	T	A	T	T	C	T	G	T	C	G	C	G	C	A	G	C	C	A	C	A	G	A	C	C	G	C	C	T	G	A	T	C	T	G	A	G	T	T	C	G	A	G	T	G	C	-	T	C	A	C	G	A	G	G	A	G	T	C	G	C	G	A	C	C	G	C	C	A	C	G	C	T	C	C	G	C	C	G	G	G	T	C	G	T	C	A	A	A	C	A	C	C	G	C	C	G	C	A	C	G	G	G	A	A	G	C	A	G	A	C	C	G	G	C	C	G	C	T	G	G	C	A	C	G	G	T	G	C	C	C	C	G	G	A	G	C	C	T	A	G	G	A	G	T	T	G	G	T	A	C	C	C	G	G	G	A	T	C	G	C	C	G	T	T	A	C	A	C	G	C	C	G	G	A	T	T	G	C	G	T	T	A	C	A	A	T	G	G	G	G	T	T	C	A	C	G	G	C	C	G	G	G	T	G	T	G	G	A	A	C	A	A	A	A	C	G	G	G	T	T	G	A	G	C	A	G	A	T	C	C	A	C	G	C	G	T	G	C	C	C	G	C	T	A	A	G	C	G	C	C	G	G	A	T	A	C	A	T	C	T	G	G	G	G	G	C	C	C	G	C	C	G	T	G	A	G	G	T	T	C	A	C	G	A	T	C	A	T	G	T	A	C	C	G	T	G	C	C	T	T	C	T	C	C	G	G	C	-	C	G	C	T	C	C	T	C	G	C	G	T	G	C	G	C	T	C	C	T	G	A	C	A	A	C	C	C	C	C	C	C	G	T	T	C	C	T	C	G	G	T	T	G	G	G	C	G	C	C	C	G	G	G	G	A	C	G	C	G	T	T	T	-	G	C	T	G	C	T	C	G	C	C	C	G	G	G	C	C	A	T	C	A	T	C	G	T	G	C	G	T	C	T	C	C	A	A	G	A	A	C	G	G	C	A	G	C	C	G	G	C	C	T	G	C	G	A	C	G	G	G	C	C	G	C	A	G	C	T	C	C	T	G	C	T	C	C	G	C	A	A	T	C	G	C	G	C	C	T	G	C	T	A	T	G	C	G	G	C	A	G	T	A	C	C	G	C	C	A	C	A	A	T	C	G	C	G	A	T	T	G	C	G	G	T	C	A	A	G	G	-	G	C	G	T	G	T	T	T	G	C	C	G	G	C	G	C	G	C	A	T	C	T	G	G	G	G	A	C	G	T	G	C	A	C	A	G	C	C	A	C	C	C	A	G	C	G	G	G	C	G	G	A	G	G	G	T	C	C	G	G	A	C	T	C	G	C	G	G	G	G	G	G	C	C	A	C	C	G	T	C	C	G	G	C	G	G	C	C	A	T	C	G	C	T	T	C	G	T	G	A	A	A	G	C	C	G	C	T	C	T	G	G	C	G	C	T	G	A	G	G	C	A	C	C	G	G	T	G	G	T	A	C	G	G	C	G	C	A	C	T	C	C	T	G	T	G	C	G	C	C	G	C	C	C	G	C	G	C	G	G	C	C	A	C	T	G	T	G	G	C	G	G	A	C	C	G	G	G	C	T	T	C	C	T	C	C	G	T	A	A	G	G	G	G	C	C	A	C	G	G	C	G	G	C	T	C	A	C	T	A	T	T	C	G	T	C	A	C	T	-	T	T	T	A	A	C	C	G	G	C	A	G	T	T	G	A	G	G	C	C	C	T	G	A	A	C	C	A	A	T	A	A	T	C	C	C	G	G	C	T	C	C	G	G	G	T	C	A	G	C	G	G	C	G	T	C	T	T	T	T	A	A	G	A	G	T	G	A	G	A	T	G	C	C	T	C	T	T	A	T	G	A	G	A	T	T	G	C	T	T	T	A	G	G	G	G	G	T	A	A	G	T	C	A	G	A	G	G	G	A	G	T	T	A	T	T	A	G	G	G	G	T	T	C	G	T	T	T	C	G	C	C	G	A	C	T	G	G	C	G	T	C	G	C	G	C	C	A	G	G	C	G	G	T	C	G	G	A	G	G	T	A	T	G	G	C	G	C	C	C	G	T	C	T	G	A	C	C	G	A	G	C	C	T	A	T	C	G	T	G	G	G	G	T	T	C	C	C	C	T	A	C	C	G	G	C	A	G	A	G	C	G	A	A	T	C	A	A	T	G	A	C	G	T	A	G	G	G	G	G	G	C	A	A	C	T	C	A	G	C	C	A	C	C	A	G	C	A	A	C	T	C	T	A	G	C	A	G	A	G	G	C	G	G	A	C	G	A	G	C	G	A	A	G	G	G	G	C	A	C	C	T	G	G	G	T	G	G	A	G	G	C	C	T	G	C	A	A	G	G	A	A	G	A	G	T	C	C	T	T	A	G	T	G	G	A	G	G	A	G	G	T	T	C	T	G	T	G	C	G	G	C	T	G	C	C	G	G	T	C	G	G	C	G	C	C	A	C	A	C	G	C	C	C	T	G	C	G	C	A	A	G	T	G	C	G	G	T	T	C	A	G	C	T	C	A	G	A	T	G	C	G	G	G	T	C	G	A	C	G	C	C	C	C	C	G	C	A	G	C	A	C	T	G	T	C	C	G	A	A	T	C	-	-	-	T	A	T	G	T	C
IndividualER419	C	G	G	G	C	G	C	C	C	A	C	T	G	G	C	T	C	C	C	C	G	A	A	A	A	C	C	C	C	G	C	G	C	A	A	A	G	G	G	G	G	G	A	A	G	G	A	T	C	G	C	T	G	G	C	G	G	A	C	G	A	G	T	A	G	C	G	A	C	C	C	C	A	A	A	G	G	C	G	C	A	A	T	A	G	T	C	G	A	A	C	A	T	A	G	G	G	G	A	T	A	A	T	A	C	G	T	C	G	A	G	G	G	T	G	T	C	G	A	T	G	T	A	T	A	G	C	C	G	G	T	A	A	C	A	C	G	C	T	T	C	G	G	T	T	G	A	C	G	G	T	C	T	C	C	G	G	C	A	C	G	T	C	C	G	C	T	G	A	G	G	G	G	G	G	G	G	C	T	A	G	C	G	T	C	A	C	A	C	C	G	A	T	G	A	G	G	G	A	G	C	A	G	T	T	G	C	T	G	C	G	T	T	T	C	C	G	A	A	G	A	G	G	C	G	A	G	A	T	T	C	C	C	G	A	G	C	G	A	G	C	C	A	T	T	G	C	C	C	G	G	A	C	C	C	T	A	T	T	C	T	C	G	G	G	T	G	T	T	C	G	C	G	T	G	C	G	C	G	G	T	C	G	C	G	G	A	C	C	C	A	G	G	C	C	G	G	C	C	G	C	T	G	C	A	C	T	C	G	C	C	C	G	C	C	C	C	A	A	C	A	G	T	G	G	A	A	T	C	C	T	C	C	G	T	C	C	C	G	C	C	C	C	A	G	C	G	C	G	T	G	G	C	A	G	G	G	C	C	C	C	G	A	A	A	T	T	T	C	C	C	G	T	A	C	C	C	A	C	A	C	C	G	A	C	G	G	T	G	A	A	A	C	T	G	G	C	G	G	A	A	C	G	C	C	G	T	G	A	T	C	-	G	C	C	T	C	A	T	T	G	C	G	C	G	T	T	A	C	C	A	G	C	G	G	G	C	-	A	C	C	C	G	A	A	A	G	G	C	C	G	T	G	C	C	A	G	G	G	C	G	G	G	A	G	T	C	C	A	A	A	C	C	C	C	G	G	C	C	G	A	C	G	G	T	C	A	G	C	C	G	T	A	C	G	G	T	C	A	C	C	C	G	G	G	T	C	G	G	C	C	T	A	C	G	G	G	T	C	G	C	A	C	C	C	C	G	T	C	T	G	-	A	C	G	G	A	G	G	G	G	C	G	A	T	A	T	A	G	A	T	G	C	C	G	G	C	T	C	G	A	G	G	G	A	C	A	C	A	G	G	G	G	G	G	A	C	G	C	G	T	G	T	T	C	G	A	G	A	T	C	C	T	G	A	A	T	T	G	T	C	G	G	T	T	C	A	C	G	G	C	G	G	C	T	A	C	C	C	T	G	T	C	G	C	G	C	A	G	G	G	G	G	G	G	C	C	C	T	C	A	T	G	G	A	G	T	G	G	A	G	A	A	G	G	A	A	T	C	C	A	A	C	C	C	C	C	C	C	C	C	C	G	G	C	C	C	A	T	G	G	G	G	T	G	G	C	G	G	C	C	C	G	T	G	G	C	A	A	A	T	C	G	G	A	A	T	G	T	A	C	C	T	A	C	C	G	A	C	C	C	C	C	C	G	A	A	T	A	T	A	T	C	C	A	A	C	G	T	C	G	G	C	C	G	T	C	T	T	C	G	T	C	C	T	G	A	G	G	G	A	C	T	C	G	G	G	A	T	C	G	G	A	A	G	C	C	G	C	C	C	A	C	A	G	A	C	A	T	G	G	C	A	C	C	A	A	C	C	C	T	C	C	A	C	G	C	C	G	G	G	G	T	C	G	G	C	G	T	A	T	G	G	G	G	G	C	C	G	C	C	G	G	C	T	G	G	G	G	A	G	C	T	A	G	G	G	C	C	C	C	G	C	T	A	T	G	T	G	C	G	A	C	A	C	A	C	C	G	C	G	G	G	A	C	C	C	G	G	C	G	G	C	C	C	A	C	G	G	A	T	A	T	G	G	T	C	G	G	C	C	C	A	C	T	C	C	A	C	G	G	C	A	T	C	G	C	T	G	C	C	C	G	T	T	C	C	C	C	C	C	G	C	A	G	C	T	C	T	C	T	T	C	G	T	C	G	T	T	C	T	C	G	G	A	T	A	G	A	G	G	A	C	G	C	T	G	C	G	G	C	A	T	C	G	G	T	G	T	G	A	G	G	C	C	C	A	C	C	A	G	T	A	G	C	C	G	T	C	C	T	C	T	C	T	C	T	T	C	A	C	C	C	C	A	T	G	G	-	T	A	G	C	G	A	T	A	T	T	A	G	A	G	C	T	C	A	T	G	G	C	C	G	G	G	A	G	T	C	G	T	G	G	A	G	G	C	C	C	C	G	T	G	T	T	A	T	C	A	C	T	G	T	G	G	G	C	A	T	T	A	A	G	T	G	T	G	C	A	G	T	C	A	G	C	A	C	A	C	A	C	G	A	C	G	G	C	A	G	T	G	T	C	G	A	G	G	G	T	G	C	T	G	C	G	A	A	C	G	C	G	C	G	C	T	C	C	A	A	A	C	C	C	A	T	A	C	T	C	G	C	G	T	C	A	A	G	G	T	G	C	A	T	C	C	G	C	C	C	T	G	G	A	G	A	G	A	A	C	T	T	A	G	C	T	A	A	A	C	C	T	G	C	G	A	C	C	C	G	C	A	A	C	G	C	C	G	T	A	C	G	G	T	C	G	G	G	T	T	C	C	G	C	G	G	A	A	C	G	C	G	C	G	G	G	G	G	G	A	G	G	A	C	G	C	C	G	C	G	G	A	C	A	G	A	G	G	G	G	G	G	C	T	C	C	A	T	C	C	T	A	C	C	T	G	G	G	G	C	T	G	G	T	G	T	G	C	A	A	G	G	G	G	C	G	C	A	C	G	A	C	G	C	C	C	T	C	A	C	C	C	C	C	G	C	G	A	C	C	A	C	C	C	T	G	A	G	G	C	A	C	G	G	G	C	C	C	A	G	G	C	T	G	G	G	A	C	G	C	A	T	C	C	C	A	T	G	C	C	G	G	T	G	C	G	T	G	C	C	C	G	C	C	C	T	A	A	A	A	G	G	G	C	G	G	C	G	G	G	C	C	T	T	C	T	G	G	A	G	G	C	A	G	A	G	G	T	G	A	G	C	A	C	A	A	C	G	G	C	G	G	C	T	G	G	G	A	A	T	G	C	G	G	C	G	C	C	G	A	C	C	T	C	T	G	A	G	C	C	T	A	C	T	A	G	C	G	G	G	C	C	T	A	A	G	G	A	G	A	G	C	G	G	C	C	A	G	T	C	G	T	C	G	C	A	A	G	C	G	C	G	G	T	G	C	T	T	C	C	C	C	G	A	C	C	C	C	G	C	T	C	C	A	C	C	A	C	T	C	T	G	A	G	G	C	T	C	T	A	C	A	C	G	C	C	G	C	G	A	T	-	A	G	T	C	G	G	A	C	T	C	C	C	T	C	C	C	C	T	C	G	G	C	T	G	T	G	C	C	G	T	C	C	G	C	T	C	G	G	T	G	C	T	A	G	C	C	C	C	C	G	G	C	C	G	C	T	G	-	C	G	C	T	G	G	C	G	T	C	G	T	T	G	A	G	G	A	C	A	A	C	G	G	C	G	G	C	G	A	A	C	T	T	T	G	A	G	T	C	A	G	C	C	T	C	C	A	C	G	T	C	T	G	T	C	T	C	C	G	A	G	C	T	T	G	C	T	G	G	C	G	G	G	T	C	T	C	G	C	G	C	T	T	T	C	T	C	T	C	A	C	C	C	G	T	A	T	C	G	G	A	C	C	A	A	T	G	A	G	C	G	C	G	G	G	A	T	A	G	A	C	G	T	C	T	G	T	G	G	C	C	C	G	C	A	C	G	G	C	C	G	G	G	G	C	A	T	G	G	G	G	T	G	G	C	G	C	G	C	C	G	G	G	C	C	C	G	A	A	G	C	G	C	G	T	T	A	G	G	A	G	T	C	T	G	A	T	C	G	A	C	C	C	C	A	T	C	T	T	C	A	A	G	T	-	-	-	A	C	T	A	A	T	C	G	C	C	C	C	C	T	G	C	G	A	T	T	T	G	A	A	C	C	C	T	C	C	C	C	A	G	A	T	G	C	G	C	G	C	G	A	C	T	T	G	G	A	G	G	-	C	A	C	C	T	C	T	G	G	G	T	C	G	G	C	A	C	C	C	C	C	C	A	G	A	C	A	G	C	A	G	C	G	G	C	C	G	C	C	T	A	C	T	C	C	G	T	A	T	C	C	C	A	G	G	G	A	T	G	C	G	C	C	C	T	G	C	C	C	T	A	G	C	C	A	G	G	C	A	G	C	G	T	C	A	G	C	C	C	G	C	G	C	C	T	C	C	C	G	G	G	C	G	G	G	C	C	G	C	T	C	G	C	C	G	C	C	G	A	C	G	G	C	T	G	G	G	T	G	C	G	C	C	C	A	C	T	A	A	C	C	G	G	C	T	C	G	G	C	G	C	G	C	G	G	C	T	T	T	C	C	T	G	G	G	C	A	C	G	C	C	C	G	T	C	A	G	G	T	A	A	C	A	C	C	C	C	A	C	C	G	G	C	C	T	G	C	A	C	G	G	A	A	C	G	G	G	T	A	C	C	C	C	G	A	C	G	G	A	A	C	C	T	C	G	G	T	C	T	T	C	T	A	G	T	C	G	T	G	C	C	T	C	A	T	G	C	G	G	G	C	A	C	G	C	G	C	T	A	G	G	C	A	T	C	T	C	T	G	G	C	G	G	G	G	G	C	C	C	C	G	C	G	A	G	G	G	C	G	T	A	G	C	A	C	C	C	C	G	A	G	G	C	C	G	G	C	A	A	C	G	G	A	G	G	G	T	T	T	G	A	C	C	T	C	C	A	A	T	T	C	T	A	G	A	A	G	C	A	A	A	G	G	T	A	C	C	G	T	G	C	A	T	A	C	C	C	G	G	G	A	G	C	C	T	G	T	C	G	G	C	A	C	C	G	C	G	G	C	T	G	C	C	C	G	C	T	A	C	C	A	T	G	C	G	T	G	G	C	T	C	T	G	A	C	C	T	T	C	C	T	G	G	G	G	C	C	A	G	A	C	A	T	T	C	G	C	T	T	C	C	T	C	T	A	C	G	C	C	C	A	T	C	G	C	C	T	T	C	T	T	T	C	T	G	C	G	G	A	C	C	G	T	C	G	G	C	G	T	C	C	C	G	A	G	C	C	C	G	G	C	C	T	C	G	G	C	G	A	C	C	C	G	G	C	C	G	G	G	A	G	G	C	G	C	G	A	C	C	G	C	G	T	C	T	A	C	G	G	G	G	C	G	G	C	G	G	G	C	G	C	C	-	A	T	C	T	C	A	C	C	C	A	C	C	A	T	T	C	G	G	T	G	G	A	G	T	G	T	G	A	A	C	G	G	T	G	G	A	G	G	A	A	A	T	C	A	G	G	A	G	C	A	G	T	C	C	G	C	C	C	C	C	C	G	A	T	G	G	G	C	G	C	C	C	G	C	G	C	G	T	C	C	G	A	A	-	G	G	G	T	C	C	T	C	G	G	C	-	T	T	C	T	G	G	T	G	G	T	C	C	A	C	A	G	C	G	A	C	C	C	G	G	G	G	G	G	G	C	C	C	G	G	T	T	A	G	G	G	C	G	G	G	C	G	G	C	T	T	G	G	C	A	G	G	T	G	G	T	A	A	T	A	C	T	T	T	A	T	A	C	A	C	G	A	C	C	C	C	C	G	G	A	G	C	C	G	C	C	G	C	A	C	T	A	G	G	C	C	G	C	G	G	T	A	G	C	T	G	G	C	C	T	A	G	A	T	G	G	C	C	C	T	C	A	A	C	A	T	G	C	G	C	A	T	T	A	A	C	A	C	A	A	G	A	T	T	T	C	G	T	A	A	T	G	G	T	G	C	T	C	T	A	G	C	G	C	G	C	G	G	G	A	C	C	C	A	C	G	G	G	C	G	C	T	G	A	G	G	C	C	C	T	A	T	G	C	A	C	G	A	G	G	C	C	C	C	C	G	T	C	T	C	C	T	C	G	C	G	G	G	G	G	A	T	T	A	G	C	C	G	C	G	A	A	A	A	T	G	C	C	G	G	A	C	A	G	C	C	G	T	T	G	G	G	T	T	G	C	C	C	C	T	T	C	C	A	G	C	C	G	G	G	G	G	A	G	C	C	G	C	C	G	T	C	T	G	G	C	G	T	G	G	C	C	T	G	C	G	G	T	G	A	G	G	C	C	A	G	G	G	C	A	T	G	G	C	G	G	T	C	A	C	A	G	C	A	C	A	G	G	G	G	C	G	T	G	T	G	A	G	G	C	C	C	G	C	C	G	A	T	G	A	C	G	A	C	A	C	G	G	T	C	C	G	G	G	C	T	G	C	G	G	G	C	G	C	G	C	T	A	C	G	G	G	G	G	C	T	C	G	A	T	G	G	G	C	T	A	C	G	C	T	C	C	C	T	C	G	C	G	C	T	C	G	T	G	G	C	G	G	T	C	T	A	G	A	C	C	A	T	A	C	G	A	T	C	C	C	G	C	C	G	A	G	A	C	C	G	T	G	G	G	T	A	A	C	T	A	G	C	C	A	C	G	A	A	C	G	G	G	G	C	C	A	T	G	G	G	A	C	G	G	G	A	C	G	C	G	G	C	C	G	C	A	C	G	A	A	T	G	T	C	T	G	T	G	A	C	C	A	A	G	C	C	T	C	C	C	C	T	C	T	C	T	-	A	C	G	G	A	T	T	C	G	G	G	C	C	T	C	C	C	C	G	C	G	A	G	G	G	G	C	C	G	A	C	C	G	C	A	G	T	G	C	G	C	C	C	T	T	C	A	C	A	C	C	C	T	G	C	C	G	C	C	T	C	A	G	T	A	G	C	C	C	G	A	G	T	C	T	G	A	A	C	T	A	C	C	G	C	G	G	C	G	C	C	T	G	G	C	C	G	C	C	A	A	C	T	G	A	G	G	C	T	G	G	T	G	T	G	C	C	G	C	G	G	C	T	C	G	G	G	T	G	C	A	C	G	G	T	A	C	C	G	G	T	G	C	G	C	C	C	T	G	C	C	G	G	C	G	T	C	G	C	A	A	G	G	C	C	G	G	C	A	C	T	C	G	T	T	G	C	G	G	G	G	A	T	C	G	C	C	G	G	C	G	C	A	C	G	A	G	T	G	A	C	C	C	C	G	A	C	C	C	C	G	G	C	G	A	C	T	A	T	C	C	C	G	C	G	G	G	T	C	C	C	C	G	G	C	T	C	G	G	G	G	A	A	A	G	C	A	A	C	C	C	G	C	T	C	G	G	A	A	C	C	C	G	C	T	G	T	G	C	C	G	A	G	T	A	C	G	A	T	A	T	C	G	G	G	C	G	C	G	G	A	G	C	A	G	C	G	G	A	T	C	A	G	G	A	G	C	A	C	G	T	G	A	C	C	T	C	A	A	C	C	G	A	T	A	A	A	A	T	A	C	A	T	A	A	G	C	G	A	C	G	G	C	A	G	G	G	A	C	A	T	G	A	C	A	C	A	A	A	A	C	C	C	C	T	A	C	T	G	T	G	C	A	C	C	A	G	C	A	C	G	C	A	C	C	T	C	G	A	C	A	T	G	A	A	G	G	T	T	T	G	A	G	C	A	G	T	C	A	C	C	C	T	C	A	C	T	C	T	G	G	T	C	G	C	G	T	C	T	C	A	C	A	C	G	T	G	G	G	A	G	A	C	G	A	T	G	C	A	T	T	C	A	C	C	C	A	G	C	C	C	A	C	C	A	C	T	C	T	C	G	C	C	G	G	A	C	G	G	C	G	T	G	C	A	G	A	T	A	C	C	C	G	G	C	C	A	C	A	A	C	C	C	C	C	T	T	A	T	C	A	T	G	A	C	C	G	C	G	G	G	G	C	C	G	C	C	G	G	G	C	C	C	G	A	G	G	A	G	C	G	T	C	G	G	C	C	T	-	G	G	C	G	G	A	C	A	A	T	G	C	G	C	G	T	G	A	C	A	G	C	G	C	T	G	A	C	C	C	A	C	C	G	C	C	G	C	C	A	C	A	G	A	C	A	C	A	T	T	G	A	T	T	C	C	T	T	C	C	A	T	A	T	A	G	T	A	C	G	C	C	-	A	G	T	T	G	A	A	G	G	A	C	A	G	C	C	G	T	C	G	G	C	G	T	G	G	G	A	A	G	G	A	G	G	G	G	G	G	T	G	A	A	G	A	C	G	T	A	C	A	A	C	A	A	T	C	T	T	G	C	T	C	T	A	C	C	A	C	A	T	C	C	G	C	A	T	C	C	T	T	C	G	G	T	C	G	C	G	G	T	G	A	G	A	C	G	A	A	C	A	C	G	A	A	C	G	C	T	G	G	G	C	G	A	T	C	C	G	G	C	C	G	G	C	G	A	G	C	T	C	G	G	G	T	C	C	T	T	G	A	G	C	C	T	T	C	C	G	A	T	A	C	C	C	C	G	C	G	C	C	C	C	A	C	C	C	G	C	G	G	G	G	A	C	T	C	T	A	C	C	T	C	C	G	G	G	T	C	G	C	C	G	A	G	C	G	G	C	G	A	G	A	G	T	T	G	A	A	G	T	T	C	C	C	T	G	T	G	C	C	T	G	A	C	G	T	C	A	C	T	T	C	T	T	C	G	A	G	A	A	C	T	C	T	G	G	T	G	C	G	C	C	G	A	C	G	G	C	C	A	T	C	C	T	G	G	C	C	T	C	C	C	A	C	T	C	C	G	A	A	C	C	T	A	T	A	C	A	G	G	C	A	C	C	G	G	G	G	C	G	T	G	C	G	G	T	G	G	C	C	C	-	C	G	G	G	C	G	A	C	A	C	-	C	A	A	T	C	A	T	T	G	C	T	T	T	G	G	A	G	G	T	C	G	T	A	G	C	A	C	G	T	A	T	T	C	C	A	C	T	G	A	C	C	T	G	C	T	C	T	G	T	A	C	C	G	G	G	A	C	C	C	G	A	G	A	A	T	G	C	G	T	T	C	T	G	A	G	G	C	G	A	C	G	C	A	G	G	C	G	G	G	C	A	T	T	C	G	G	G	G	C	C	A	G	G	T	C	G	A	C	C	G	C	G	T	G	C	C	A	A	G	T	G	C	G	C	C	C	C	G	C	G	C	C	C	G	C	T	G	T	T	T	G	A	A	A	A	G	G	T	G	C	C	A	A	G	T	A	C	C	C	G	G	G	G	T	G	T	G	C	A	C	T	C	C	T	A	C	C	C	G	C	G	A	C	A	G	A	T	A	T	C	G	G	C	G	T	G	C	G	T	C	T	C	G	C	C	T	C	C	G	G	G	C	C	G	A	G	G	G	A	A	A	G	A	C	T	C	A	C	G	A	T	C	G	G	T	C	C	C	G	G	G	A	T	G	G	A	T	A	T	A	A	G	A	A	A	G	G	A	G	C	A	T	A	T	T	C	A	G	G	C	T	T	A	G	C	C	G	C	A	A	T	G	C	T	C	C	C	T	T	T	C	T	-	C	T	G	C	T	T	C	G	A	G	C	G	C	G	T	T	C	C	A	G	T	G	C	C	C	C	T	C	G	T	C	T	G	A	A	G	C	C	T	A	C	C	G	G	G	G	C	C	C	C	G	C	G	C	G	C	G	G	G	C	C	G	C	G	T	C	G	C	C	T	C	G	G	C	G	C	T	G	T	G	C	C	C	T	A	C	C	C	G	C	C	G	C	G	A	G	C	G	C	C	G	G	A	G	C	A	C	C	T	C	T	C	C	G	G	A	G	C	G	A	G	C	G	C	A	G	G	C	C	T	G	T	G	C	G	C	T	C	C	G	T	G	G	C	C	A	C	C	A	C	T	C	C	G	C	G	C	G	T	C	G	C	G	T	G	C	C	C	C	A	G	A	C	T	C	A	C	G	C	A	C	G	C	T	C	G	-	G	G	G	G	G	G	G	A	G	T	C	G	C	C	C	G	A	A	G	C	T	C	C	G	G	C	C	C	C	G	G	A	C	G	C	C	A	G	T	C	C	G	C	A	C	G	C	T	C	C	A	T	C	T	G	A	C	C	A	T	A	C	G	C	C	A	C	G	A	A	G	A	C	T	G	T	T	C	G	C	T	G	C	G	A	G	G	A	G	C	C	G	G	C	G	G	C	C	A	C	T	C	T	T	G	A	G	G	G	G	G	C	A	T	G	T	A	G	A	C	C	C	C	C	G	A	C	G	G	G	A	G	C	G	C	G	A	C	G	G	C	G	G	C	A	G	A	A	G	C	G	A	C	T	G	C	C	-	A	G	G	C	C	G	G	T	C	C	T	C	A	C	C	C	C	G	C	G	C	G	A	C	G	T	T	G	C	G	C	C	T	C	C	A	C	G	T	C	G	C	A	C	T	G	A	C	C	T	G	G	T	C	C	C	G	G	G	T	C	C	C	C	C	C	G	C	G	C	C	A	T	C	C	A	G	C	A	G	T	C	T	G	C	G	C	G	G	G	G	G	G	C	G	G	G	A	C	T	A	T	C	C	G	C	C	G	C	C	G	G	G	G	C	G	G	C	A	A	G	A	C	G	T	T	C	T	G	G	-	T	A	G	C	G	T	G	C	G	A	G	T	C	C	G	C	T	C	C	G	T	C	C	A	C	T	G	G	G	C	C	A	C	G	G	A	A	G	C	G	G	A	A	G	C	C	G	C	C	G	G	C	G	C	C	C	G	G	T	A	A	G	G	C	G	T	G	C	C	C	G	T	A	A	G	G	T	A	G	G	G	G	C	C	T	A	A	G	G	G	T	G	A	C	C	G	G	A	A	T	C	A	T	C	C	A	T	A	A	C	G	G	G	C	C	A	G	G	T	G	G	G	C	G	C	A	C	C	A	C	G	C	G	T	G	A	C	A	G	T	G	G	T	G	G	T	T	G	G	T	C	C	C	C	T	C	C	G	C	A	C	A	G	G	A	C	T	G	C	C	G	A	G	A	G	G	G	G	C	T	T	C	C	C	G	C	C	G	G	G	G	C	G	G	C	G	C	A	C	T	C	G	A	A	T	C	G	G	C	T	A	T	G	G	A	G	C	C	C	G	C	A	C	C	C	G	C	C	A	G	C	A	G	C	A	G	T	C	G	C	C	G	G	C	A	C	G	T	G	A	G	C	G	A	C	C	G	C	G	C	T	C	A	C	C	G	G	C	C	T	G	A	C	T	C	G	C	C	G	G	T	C	G	T	A	A	C	G	C	T	C	T	G	C	G	C	C	A	A	C	C	G	C	C	G	G	G	C	C	C	C	G	G	A	G	C	T	G	A	C	A	C	G	G	C	C	C	G	T	T	G	C	C	G	C	G	T	A	C	G	A	C	G	G	C	A	G	A	A	C	C	G	G	G	A	C	G	G	G	G	A	C	T	G	C	C	T	A	G	G	G	G	G	G	A	G	A	T	G	A	G	T	G	G	C	G	C	A	C	A	G	C	G	C	T	C	T	C	T	T	A	G	T	C	T	G	C	G	G	A	T	A	C	G	C	C	C	C	C	C	G	C	G	G	A	G	C	C	G	C	G	C	C	C	C	G	G	G	G	A	C	C	A	G	G	A	C	A	C	G	A	T	A	G	T	C	C	A	G	A	C	T	G	T	A	G	T	C	C	C	C	T	G	C	C	A	T	C	G	C	G	C	C	G	G	G	C	C	G	C	C	C	G	G	G	T	G	C	A	G	C	C	G	C	C	C	C	C	C	C	G	C	C	C	G	A	G	A	G	C	C	C	G	G	G	A	C	G	C	T	C	G	C	G	C	C	G	C	G	A	C	A	C	C	A	G	C	G	C	G	G	C	T	C	C	G	G	C	T	G	G	C	C	G	C	G	G	G	C	C	C	A	G	G	A	C	G	C	T	G	G	G	G	G	A	G	G	A	C	C	C	C	G	G	G	G	C	G	C	A	C	T	C	G	T	G	G	T	C	A	C	G	T	C	C	C	C	T	G	C	C	C	G	C	A	C	G	C	C	A	G	T	C	A	T	A	C	T	C	C	C	C	G	G	A	G	T	C	T	G	C	C	G	C	C	G	C	G	G	C	C	C	G	C	C	G	G	G	C	C	C	C	G	C	G	G	T	C	C	C	T	T	T	C	C	G	C	C	G	C	A	T	A	A	T	A	G	G	C	C	T	T	C	C	G	G	C	C	G	T	C	C	C	C	A	C	C	C	G	C	A	C	C	T	A	C	A	G	T	G	C	C	T	G	C	C	A	C	T	G	G	C	C	A	C	G	C	G	C	C	G	C	C	T	T	G	G	G	T	C	A	T	G	A	C	G	C	A	G	G	G	A	G	T	G	A	C	G	G	T	T	G	T	T	T	C	C	C	G	C	T	C	T	T	C	G	T	G	C	A	G	G	C	A	C	G	C	T	G	T	T	C	T	T	C	A	G	T	A	A	A	C	G	G	A	G	G	C	A	G	C	G	A	C	A	C	C	A	A	A	A	A	T	G	C	C	G	G	T	T	T	C	A	C	G	T	C	C	C	C	G	G	A	G	G	C	A	G	G	G	C	C	C	C	T	C	T	C	A	G	G	G	C	C	G	G	C	C	A	G	G	C	A	C	C	A	C	G	C	G	C	T	C	T	G	G	T	C	C	A	C	A	T	T	T	G	C	C	C	A	C	G	C	C	A	G	C	C	G	A	T	A	G	C	G	C	C	T	A	C	G	G	C	C	G	T	C	C	A	G	T	A	C	C	C	G	G	G	G	G	C	T	A	G	T	C	A	C	C	C	A	C	C	G	C	A	T	G	C	C	A	A	C	G	G	G	T	G	C	C	C	G	A	C	G	C	C	G	C	T	T	T	T	G	A	C	G	G	G	G	T	C	G	G	G	G	G	C	C	A	T	T	T	T	G	C	G	G	G	T	T	C	G	A	G	T	G	C	G	C	C	A	C	G	C	G	G	C	G	T	C	T	T	G	C	A	C	G	T	T	C	C	T	C	T	A	C	G	G	G	C	C	G	C	G	G	C	C	T	C	T	C	C	G	G	G	C	T	C	A	C	G	A	T	T	A	G	C	T	G	G	A	G	G	G	G	G	C	C	C	T	C	C	T	A	T	T	C	C	T	C	C	C	G	A	T	C	G	G	C	C	C	C	G	C	G	G	C	A	C	C	G	C	G	C	A	C	T	C	G	C	T	C	G	C	G	G	G	G	C	A	C	C	G	A	C	G	C	T	C	G	T	G	C	G	G	G	C	A	C	A	C	C	C	T	G	C	G	G	G	T	G	T	T	A	G	G	T	A	C	C	G	G	G	G	C	C	C	G	A	C	G	G	G	C	T	G	A	C	C	C	G	A	T	G	G	C	G	C	C	C	A	G	C	C	-	T	C	T	C	G	A	T	C	C	C	C	G	C	C	T	C	T	C	C	G	T	C	G	C	G	C	C	T	T	C	C	C	C	C	C	G	C	C	T	C	T	G	C	C	C	G	G	C	G	C	T	G	G	T	C	C	G	C	C	C	T	G	C	G	C	C	A	C	G	T	G	G	T	A	C	G	A	C	G	T	T	C	G	T	C	C	A	C	T	C	C	C	G	C	C	G	C	C	A	C	C	A	C	C	G	A	A	C	A	T	G	T	C	G	A	C	G	T	C	C	C	T	G	A	C	C	T	C	G	C	A	C	T	T	C	G	T	C	A	T	G	T	A	C	G	C	A	T	T	G	C	C	C	C	A	C	C	C	G	A	C	C	T	G	C	T	A	C	T	C	C	C	G	G	C	C	G	T	G	C	C	G	A	C	C	T	G	T	T	G	C	C	G	C	G	G	T	C	A	C	G	C	A	A	G	T	G	C	G	C	C	C	C	C	C	C	C	C	G	A	T	C	C	C	T	G	G	G	T	C	C	A	G	G	A	A	G	G	C	C	G	C	C	T	C	A	A	G	C	G	A	A	G	G	T	C	C	T	G	G	A	C	C	C	C	C	T	G	T	C	C	A	A	T	G	G	G	C	G	G	A	A	C	C	G	C	A	G	G	C	C	G	G	C	C	G	A	A	G	C	C	T	C	C	C	G	C	G	A	C	A	C	A	C	C	G	C	G	G	C	A	G	A	C	T	A	C	C	C	A	A	C	C	G	G	G	G	G	T	T	T	C	G	A	C	T	G	C	G	G	A	G	G	T	G	C	G	G	G	A	A	T	C	C	C	T	T	G	C	T	G	T	A	C	C	C	A	C	C	C	G	G	G	G	C	C	T	T	G	C	C	C	C	C	C	A	C	C	C	C	A	C	C	C	G	C	C	G	T	C	C	C	C	G	C	G	C	G	C	T	C	A	G	A	T	C	G	C	T	G	C	C	C	T	C	G	A	C	G	A	C	A	C	T	C	G	C	G	C	G	G	C	C	G	C	G	C	C	T	C	G	T	C	G	G	C	C	G	T	T	C	G	C	C	C	G	C	C	C	A	C	C	C	T	G	C	C	C	C	T	C	C	C	C	C	G	G	C	C	G	G	C	C	G	C	G	G	C	A	C	C	C	C	C	C	G	C	C	C	G	C	A	C	C	T	C	C	G	C	G	C	C	C	A	C	C	G	G	G	G	G	G	C	C	C	G	C	C	C	G	G	A	T	C	C	T	G	A	G	T	C	C	C	C	C	C	T	C	C	G	G	C	A	G	G	C	C	C	C	C	T	C	T	G	G	T	C	C	G	G	A	T	G	C	T	G	G	A	G	G	G	G	G	C	C	G	G	G	T	A	C	C	C	T	G	T	C	T	T	A	A	G	G	G	G	G	T	A	C	A	G	G	C	T	A	-	T	G	C	C	C	G	A	G	A	C	T	G	G	C	A	G	G	G	A	C	T	C	G	G	G	C	G	C	G	C	C	G	C	A	G	C	C	G	T	C	G	G	C	C	C	T	C	C	G	C	T	G	A	G	C	T	A	C	C	A	G	G	T	A	G	T	C	G	G	G	T	A	A	T	A	C	G	T	T	C	T	G	A	A	C	T	C	G	C	C	G	A	A	G	G	C	G	A	C	T	G	G	G	A	T	C	C	G	C	G	T	T	C	C	T	C	T	C	C	G	C	T	G	C	T	C	C	A	C	C	A	C	C	C	G	C	G	C	A	C	T	A	C	G	G	T	A	C	C	A	C	T	T	A	G	G	T	A	G	C	C	C	G	C	G	C	C	C	T	G	G	G	G	T	A	C	A	C	G	G	C	T	T	C	G	G	C	A	C	C	A	T	G	A	G	T	T	C	G	G	G	C	G	G	T	C	G	A	C	C	C	T	G	C	G	C	A	C	T	G	C	G	C	C	G	A	G	C	T	C	G	C	G	G	G	T	A	T	G	G	C	C	C	A	A	C	G	G	C	T	G	G	G	G	G	G	G	A	T	G	G	C	T	C	T	A	C	A	A	C	G	C	T	T	G	A	C	A	A	G	A	C	G	G	G	G	A	C	G	T	C	C	A	C	A	G	G	G	T	T	T	A	C	G	T	T	G	A	T	G	G	G	A	G	G	C	C	C	C	G	A	C	G	C	G	G	C	T	G	T	G	G	C	C	A	C	C	G	G	C	T	G	T	C	G	C	C	G	C	C	G	C	C	C	C	C	G	T	T	G	G	C	G	G	G	C	C	A	G	T	G	G	T	G	T	G	T	G	C	C	G	T	C	A	C	C	C	C	G	C	G	G	T	C	C	C	C	T	T	A	C	C	G	A	C	T	A	C	C	C	G	C	C	G	C	G	G	C	C	G	C	G	C	G	C	C	C	G	G	C	C	T	A	C	C	T	C	C	G	C	A	C	T	G	G	C	A	T	A	A	G	T	A	G	G	C	G	G	G	T	A	T	G	G	G	T	T	C	G	C	T	C	T	C	C	G	G	G	G	G	G	T	G	C	A	G	C	T	C	C	G	G	T	T	G	C	C	G	C	A	G	T	T	C	A	A	C	G	G	C	G	G	T	C	C	C	T	T	T	G	A	C	A	G	G	T	C	G	C	C	C	G	C	G	G	G	T	G	T	G	G	A	A	A	C	A	A	G	T	C	C	A	T	C	T	T	G	A	C	T	G	C	C	A	C	A	C	G	C	G	C	C	G	T	G	G	T	C	G	G	T	G	T	C	T	G	T	T	G	T	A	C	G	G	G	T	G	T	C	T	A	C	T	T	T	G	G	A	A	C	G	T	T	C	G	C	G	G	G	G	A	C	C	C	C	C	C	A	C	T	A	A	T	T	G	C	C	C	G	G	T	C	A	G	G	A	T	C	C	A	A	A	T	C	A	T	T	C	T	G	G	C	C	G	A	T	T	A	C	A	C	C	C	G	C	A	G	A	G	A	C	A	A	T	G	C	G	C	T	C	C	T	C	G	A	C	G	T	C	G	A	G	C	G	G	T	C	C	C	G	C	G	C	A	A	T	G	G	A	A	T	C	A	A	C	C	C	C	C	C	C	C	C	G	T	A	T	C	G	C	C	C	G	A	G	G	G	T	C	G	C	C	G	C	G	C	G	T	A	C	G	G	T	C	G	C	C	G	C	A	G	C	G	A	C	T	G	A	G	C	G	G	G	A	G	G	G	C	G	G	A	A	C	C	C	C	A	A	G	G	G	C	G	G	C	G	T	G	G	C	A	C	G	T	A	C	C	A	C	G	C	C	G	C	C	C	G	A	C	G	C	T	C	A	C	C	G	A	C	A	C	C	C	G	C	G	C	G	G	C	C	C	T	C	A	C	T	C	A	T	G	C	C	G	C	C	C	C	T	G	A	A	C	C	A	A	C	T	C	T	C	C	C	G	C	C	G	C	C	T	C	C	C	G	C	C	G	G	C	A	A	T	T	C	G	T	C	A	C	G	C	C	T	G	C	T	C	G	G	C	A	C	C	C	C	C	G	C	T	C	C	G	C	G	A	A	G	A	G	C	A	C	T	G	G	C	T	A	A	C	A	T	A	C	C	C	G	G	G	C	C	G	G	C	T	A	C	A	C	C	G	G	C	G	C	C	G	T	C	T	C	G	G	C	G	T	C	T	G	C	A	G	C	T	G	C	G	T	G	T	G	C	G	C	T	G	C	T	C	C	A	T	G	G	T	T	C	G	T	G	C	T	C	C	G	C	C	C	G	T	C	T	A	G	G	G	G	C	C	G	C	G	C	C	G	C	G	T	C	C	G	C	A	A	T	G	G	G	G	T	G	G	G	A	C	C	C	C	C	T	C	C	A	C	T	A	G	G	G	A	C	G	C	C	G	A	A	A	G	C	G	A	T	T	C	G	G	A	G	A	C	G	C	C	C	C	G	T	T	G	C	C	T	C	A	G	G	A	C	A	G	C	G	G	C	C	G	T	A	C	G	G	C	-	G	C	G	C	A	T	G	G	G	C	C	G	C	C	C	T	G	C	C	A	C	T	C	C	C	G	G	G	G	T	T	A	A	T	G	T	C	T	C	C	C	T	G	C	A	C	T	T	G	T	G	G	C	A	T	T	G	T	T	G	G	G	C	G	A	G	G	C	A	A	G	T	C	C	A	G	G	G	T	C	A	T	C	G	C	T	T	G	G	C	C	G	G	G	C	G	C	A	G	G	C	A	G	G	A	G	G	C	A	G	G	C	T	A	G	G	G	G	C	G	G	C	G	C	C	A	C	C	G	A	C	G	T	G	G	A	A	C	G	C	G	G	C	C	C	G	A	T	G	A	G	G	G	G	A	G	A	T	G	G	A	A	A	G	G	G	G	G	C	G	C	G	A	C	G	G	C	C	C	G	G	G	A	G	G	G	G	C	G	G	C	G	C	A	G	T	G	G	A	C	G	A	C	G	G	G	T	G	G	A	G	T	G	T	T	G	G	G	C	G	G	A	G	G	T	A	T	G	T	G	C	C	C	G	G	A	C	G	C	G	T	T	G	G	C	C	C	G	C	C	G	G	G	T	G	G	A	G	G	G	T	T	G	C	C	T	A	C	C	C	G	C	T	G	T	C	C	C	G	G	T	T	G	A	C	C	T	C	C	C	A	C	G	G	T	T	G	G	C	C	C	A	G	A	C	C	G	G	C	C	A	T	G	T	T	A	G	A	C	A	T	C	C	G	C	C	G	T	G	C	G	C	C	T	C	C	C	C	C	C	G	C	A	G	C	G	A	A	C	C	T	G	G	G	A	G	C	A	G	T	C	G	G	C	G	C	C	A	G	T	G	A	C	C	A	G	G	G	G	G	C	C	T	A	C	T	G	C	C	G	A	G	G	C	C	T	C	G	C	G	C	A	T	A	T	C	G	T	A	C	A	G	A	C	A	C	G	C	G	G	C	C	G	G	C	C	C	C	G	A	A	G	A	A	C	G	T	G	C	C	G	G	G	C	T	C	G	T	A	A	G	G	G	A	C	C	A	A	A	C	G	C	A	G	C	T	C	C	A	G	G	C	C	G	G	C	G	G	T	G	A	G	G	A	G	A	G	C	A	G	C	C	A	T	T	A	G	T	G	C	G	T	A	C	T	C	C	T	A	C	A	C	G	G	G	G	A	T	T	C	C	C	A	G	T	T	G	G	T	A	A	G	C	G	C	C	G	G	A	C	C	G	G	A	G	G	C	G	C	-	T	G	A	C	T	C	C	C	A	T	A	C	C	C	T	C	C	G	T	C	C	G	G	C	C	C	C	G	G	G	C	G	G	C	A	G	A	G	G	A	A	G	A	T	C	A	T	G	C	C	G	C	C	T	G	C	C	G	C	C	G	T	T	G	G	G	C	C	G	C	A	G	G	G	A	G	A	G	A	G	A	A	C	A	G	A	G	T	G	C	C	A	T	A	G	T	C	A	C	G	T	C	C	C	T	C	C	G	C	C	C	A	A	T	G	G	C	A	A	T	G	C	A	T	T	C	C	C	T	C	G	C	T	G	A	A	G	A	C	C	G	C	T	C	C	G	G	C	C	G	C	C	C	G	G	T	T	G	C	T	A	G	A	A	T	G	C	G	C	T	G	G	A	C	A	A	G	G	G	G	G	G	T	G	T	T	A	T	G	G	G	A	T	C	C	T	C	C	G	G	T	T	G	G	G	A	C	A	C	G	C	C	C	C	C	A	C	G	T	G	C	T	A	C	G	C	C	G	G	G	G	G	A	G	G	G	A	C	G	C	C	G	T	G	C	C	G	C	C	A	C	C	G	A	G	C	G	G	T	A	A	C	T	C	G	G	A	C	G	G	A	A	C	A	T	T	C	G	G	C	A	G	A	T	G	T	T	G	A	G	G	A	A	C	G	A	C	C	G	C	T	G	G	G	T	C	G	G	T	C	T	C	C	A	C	C	C	T	T	G	T	T	A	G	G	C	C	C	-	-	-	-	-	C	C	C	T	G	C	T	G	G	C	C	A	G	G	C	T	C	C	C	C	C	A	G	G	C	T	G	C	C	C	T	T	C	T	G	G	A	G	T	C	G	T	A	C	C	T	G	G	C	G	T	A	G	C	G	T	T	A	A	T	A	A	C	C	C	G	C	G	G	G	A	C	G	T	G	C	G	G	T	C	G	C	G	A	C	G	G	G	C	C	T	G	C	C	C	G	G	T	T	C	G	G	C	A	C	G	G	C	T	C	G	C	G	C	G	G	C	G	C	A	C	A	C	A	A	A	T	G	G	C	G	G	G	G	G	G	G	C	C	T	C	T	G	A	T	G	G	G	T	C	T	G	G	C	G	G	A	T	G	C	C	A	G	G	G	G	C	G	T	T	C	T	C	C	A	A	A	G	A	G	A	G	G	A	C	G	T	C	G	G	C	C	A	A	T	G	C	C	G	C	G	G	G	G	C	C	A	G	G	G	G	T	A	C	T	G	C	G	C	C	C	T	A	C	C	G	C	C	G	T	C	G	G	T	C	G	A	T	G	G	G	G	C	A	G	G	T	C	T	G	A	G	T	-	T	A	T	C	C	T	C	G	G	A	C	G	G	G	T	T	G	C	T	C	T	G	G	G	C	C	G	C	G	G	T	A	G	C	C	C	G	C	C	C	T	A	G	C	T	G	A	C	A	A	C	C	T	G	A	A	C	C	C	G	G	C	A	C	T	T	T	G	A	T	G	C	T	C	G	C	C	C	C	C	C	T	G	G	T	G	A	C	T	C	C	C	A	G	C	G	C	G	T	A	T	G	C	C	G	T	C	G	C	A	T	G	C	A	C	A	T	C	G	G	T	C	C	T	G	T	G	G	C	C	T	C	C	G	G	G	C	G	C	A	C	G	G	T	C	G	G	C	C	C	G	T	C	G	T	C	C	T	A	C	G	G	C	C	G	G	G	-	G	G	C	T	G	C	T	C	C	G	A	G	C	A	-	T	G	G	C	G	G	C	G	G	C	T	G	C	G	C	C	T	A	T	G	C	A	C	G	A	G	G	G	C	A	C	G	G	G	C	T	T	C	C	G	C	G	C	C	G	A	G	C	G	T	G	C	C	C	G	C	G	A	A	T	G	A	C	G	C	C	C	C	T	A	G	C	A	C	T	G	C	T	G	G	C	A	G	G	C	T	C	A	T	G	G	G	G	G	C	C	G	C	G	C	G	G	A	G	T	C	A	G	G	T	C	T	T	A	T	T	T	C	G	C	G	G	T	G	A	G	A	G	A	A	G	A	A	C	G	C	A	G	A	C	A	C	C	C	G	G	T	A	C	T	T	C	C	A	C	G	T	G	C	A	C	G	A	C	C	G	C	A	G	T	A	G	T	G	G	T	C	G	C	C	G	G	G	C	C	G	C	G	G	C	G	G	C	A	C	C	A	G	A	A	G	C	G	G	C	G	G	G	G	G	C	G	T	G	A	G	G	A	A	T	C	A	C	C	G	T	C	G	G	C	A	G	C	G	A	T	G	C	T	A	G	G	G	G	C	A	T	T	G	C	G	C	G	C	G	A	C	T	C	G	G	C	G	C	A	G	G	A	C	C	C	T	C	G	T	C	C	T	C	C	A	C	A	G	T	G	A	A	C	G	C	C	G	A	C	G	C	C	A	C	G	T	G	C	T	G	C	G	G	G	C	G	G	C	G	G	G	C	C	A	G	A	C	C	C	G	T	C	T	G	G	C	C	C	A	G	G	G	C	A	C	G	A	C	C	G	T	G	G	C	A	T	G	G	A	G	G	T	C	G	T	C	A	G	T	A	G	G	C	A	G	C	G	C	T	C	C	C	C	G	C	G	C	G	T	C	G	C	C	C	G	G	C	C	A	A	G	C	C	G	A	C	C	G	G	C	C	T	G	C	G	A	A	G	G	T	G	C	C	G	G	G	A	G	A	T	G	G	C	G	C	A	G	C	C	C	G	G	C	G	A	T	T	C	C	G	G	C	C	C	G	C	G	T	G	A	C	G	T	G	G	G	C	G	G	C	T	C	G	G	C	C	G	C	G	T	G	C	G	C	A	G	C	A	C	T	C	G	G	T	G	T	G	G	G	C	T	A	C	G	A	G	G	T	G	G	G	A	C	C	A	A	G	A	T	C	A	G	G	G	G	A	C	C	C	C	T	C	G	C	C	G	G	C	C	C	G	A	C	G	G	T	G	G	G	G	A	G	T	A	G	A	G	A	A	A	T	G	G	C	T	G	C	T	T	C	G	C	C	T	G	C	T	A	C	C	G	C	C	C	C	C	G	C	C	G	C	A	A	C	G	G	G	G	C	C	G	C	A	G	G	T	C	C	G	C	T	C	T	G	A	T	G	C	T	A	G	G	C	C	G	C	C	G	C	T	G	G	C	G	C	T	C	C	G	G	G	G	C	C	C	C	G	G	G	T	A	C	T	G	C	C	G	T	G	G	G	G	A	G	C	G	T	T	C	G	T	T	G	C	C	G	T	G	T	A	A	T	G	C	G	C	T	G	G	T	G	C	T	G	A	G	C	C	G	A	A	C	T	G	G	G	T	C	G	G	G	G	G	G	G	A	G	G	A	T	G	C	G	T	T	G	C	T	C	A	C	T	G	C	C	T	G	G	T	G	T	C	T	C	G	G	C	G	C	T	C	G	T	G	C	C	C	G	C	G	C	A	C	T	G	A	G	C	G	C	T	G	T	C	C	G	G	G	C	G	G	A	T	C	A	G	G	C	G	C	T	T	C	C	G	A	A	C	C	G	G	T	A	G	G	T	A	C	C	G	A	G	C	A	A	T	A	T	C	T	C	A	G	G	C	A	T	T	C	T	G	G	A	G	T	T	G	C	T	G	C	G	A	T	A	A	A	A	A	A	G	G	C	G	C	T	G	G	G	A	G	A	G	T	A	A	T	G	T	A	C	C	A	G	G	G	A	T	G	C	G	C	C	A	T	C	G	G	C	C	G	A	C	T	G	G	C	G	G	C	G	C	T	C	T	C	G	A	G	G	A	T	T	G	C	C	C	C	C	A	A	T	A	G	C	T	C	G	A	C	A	A	T	C	C	A	G	C	A	T	A	A	A	G	A	G	T	C	C	T	G	G	T	A	G	C	T	T	C	C	A	T	A	C	G	C	G	C	C	G	C	T	T	A	T	T	C	A	C	G	G	T	G	G	C	T	G	T	C	G	C	G	C	T	G	G	T	T	T	G	G	C	C	G	T	G	C	C	T	A	T	G	C	G	T	A	T	A	C	C	G	G	G	G	C	G	G	C	C	C	G	C	G	C	G	G	C	G	C	C	C	G	A	G	C	C	A	A	G	G	T	A	C	G	C	T	C	A	A	A	G	T	-	A	C	C	G	G	G	G	A	T	G	A	A	G	A	G	G	C	A	C	C	T	C	T	T	C	C	A	C	A	G	A	A	T	C	T	A	A	C	A	C	T	T	T	G	A	G	G	G	C	G	C	A	G	G	A	A	T	C	C	T	G	G	C	C	C	C	G	G	C	G	T	G	A	T	C	G	T	G	C	G	G	C	C	G	G	G	G	C	G	G	G	G	G	C	C	G	C	C	C	C	T	C	C	C	C	-	C	C	C	C	A	C	G	G	G	C	C	A	G	A	C	A	C	G	C	G	G	C	G	G	G	C	G	G	G	G	A	G	C	A	G	C	A	G	C	A	T	C	A	T	G	G	G	G	G	G	G	A	T	C	C	G	A	G	T	G	T	G	T	G	T	T	C	C	A	G	G	G	C	A	A	T	A	C	T	-	T	T	C	G	C	C	A	G	C	G	T	A	T	C	G	G	A	T	A	T	C	G	G	C	C	T	A	T	G	A	G	G	G	G	C	G	C	A	C	G	G	T	C	G	-	T	C	C	T	T	G	A	G	A	A	G	G	T	T	G	C	G	T	T	G	A	A	G	T	T	T	T	G	G	G	C	G	C	A	G	T	A	C	C	G	C	C	A	C	C	C	C	G	G	G	G	C	C	G	C	G	A	C	C	G	G	G	C	T	G	C	C	C	G	T	G	C	G	T	C	G	T	G	A	C	G	G	T	G	G	G	C	T	G	G	G	G	G	G	G	A	C	T	T	A	C	C	C	G	G	G	A	T	A	A	C	T	G	T	G	C	C	C	C	C	G	A	C	A	C	A	G	G	G	G	G	C	T	G	G	G	G	C	C	T	C	G	A	C	C	A	G	G	G	C	A	G	C	T	T	G	C	G	G	A	G	C	G	C	C	C	G	C	A	T	T	C	G	G	G	T	G	G	T	C	C	A	C	C	A	G	T	T	C	C	T	C	G	C	-	G	C	G	C	A	T	C	C	C	T	G	A	A	C	T	C	G	G	A	T	C	C	G	A	G	G	G	T	T	G	T	G	C	C	G	T	C	G	C	C	C	A	G	C	A	G	C	G	C	G	C	C	A	C	C	C	C	G	T	T	G	T	G	-	G	A	G	C	G	A	T	G	T	G	T	G	C	C	G	G	C	C	G	A	G	T	G	A	C	G	T	C	C	A	G	G	C	A	T	A	C	A	C	T	A	A	A	T	A	T	T	G	T	C	G	G	C	A	G	C	G	T	C	G	T	A	G	A	C	G	T	C	C	C	C	C	C	A	G	C	T	G	G	T	T	C	A	A	G	A	C	G	C	T	C	C	T	C	C	C	G	G	T	G	C	G	G	C	A	G	A	G	G	G	G	G	C	C	C	G	G	A	G	C	G	A	C	C	C	C	G	G	A	C	T	C	C	C	A	G	T	C	C	G	G	T	G	A	T	C	C	C	C	G	G	C	A	T	G	C	G	A	G	G	A	C	G	A	C	T	G	T	C	C	C	G	T	G	G	A	C	C	A	A	A	G	C	G	C	G	T	C	C	A	G	C	T	G	G	G	A	G	G	A	G	G	C	C	T	G	A	G	G	A	A	C	C	G	C	G	C	G	A	G	C	C	A	A	G	G	A	G	T	C	T	G	G	G	G	G	C	C	C	C	T	C	T	C	T	T	C	C	T	T	T	A	C	C	C	A	G	T	C	T	G	C	C	G	A	G	C	C	T	T	G	C	C	G	C	G	G	C	G	T	C	C	A	T	A	G	G	C	C	G	G	C	C	C	G	A	G	G	G	C	T	C	G	G	C	T	G	T	C	A	G	A	A	C	G	G	C	A	T	C	C	C	T	C	T	G	G	T	T	A	G	G	T	C	C	C	G	G	A	G	T	T	A	A	C	C	T	T	C	C	T	G	A	C	A	G	T	C	C	G	G	A	A	T	A	T	C	T	G	G	C	T	T	A	T	T	C	T	G	T	C	G	C	A	C	A	G	C	C	A	C	A	G	A	T	C	G	C	C	T	G	A	T	C	T	G	A	G	T	C	C	G	A	G	T	G	C	-	T	C	A	C	G	A	G	G	A	G	T	C	G	C	G	A	C	C	G	C	C	A	C	G	C	T	C	C	G	C	C	G	A	G	T	T	G	T	C	A	-	A	C	A	C	C	G	C	C	G	C	A	C	G	G	G	A	A	G	C	A	G	A	C	C	A	G	C	C	G	C	T	G	G	C	A	C	G	G	T	G	C	C	C	C	G	G	A	G	C	C	T	A	G	G	A	G	A	T	G	G	T	A	C	C	C	G	G	G	A	T	C	G	C	T	G	T	A	A	C	A	C	G	C	C	G	G	A	T	T	G	C	A	T	C	A	C	A	A	T	G	G	T	G	C	C	C	A	C	G	G	C	C	G	G	G	T	G	T	G	G	A	A	C	A	A	A	A	C	G	G	G	T	T	G	G	G	C	A	G	A	T	C	C	A	C	G	C	G	T	G	C	C	T	G	C	C	G	A	G	C	G	C	C	G	A	A	T	A	C	A	T	C	T	G	G	G	G	G	C	C	C	G	C	C	G	T	G	A	G	G	T	T	C	A	C	G	A	T	C	A	T	G	T	A	T	C	G	T	G	C	C	T	T	C	T	C	C	G	G	C	C	C	-	C	C	T	C	C	T	G	G	G	C	G	C	G	C	T	A	C	T	G	A	C	A	A	C	C	C	C	C	C	C	G	T	T	C	C	C	T	G	A	T	T	G	G	G	C	G	C	C	C	G	G	G	G	A	T	A	G	G	T	T	T	-	G	C	T	T	C	T	C	G	C	C	C	G	G	G	C	G	C	T	C	A	T	C	G	T	G	C	G	T	C	T	C	C	A	A	A	G	A	C	A	G	C	G	G	C	C	G	G	C	G	T	G	C	G	A	C	G	G	G	C	C	G	C	A	G	C	T	C	C	T	G	C	T	C	C	G	C	A	A	T	C	G	C	G	C	C	T	G	C	T	A	T	G	C	G	G	A	A	G	G	G	C	C	G	C	C	A	C	A	A	T	T	G	C	G	A	T	T	G	C	G	G	G	C	G	A	G	G	T	G	C	G	T	G	T	T	T	G	C	C	G	G	C	G	C	G	C	G	T	C	T	G	A	G	G	A	C	G	T	C	C	A	C	A	G	C	C	A	C	C	C	A	G	C	G	A	G	C	G	G	A	G	G	G	T	C	C	G	G	T	C	T	C	T	C	G	G	G	G	G	G	C	C	G	C	G	G	T	C	C	G	G	C	G	T	C	C	A	T	C	G	C	T	T	C	G	T	G	A	A	A	G	C	C	G	T	T	C	T	G	G	C	G	C	T	G	A	G	G	C	G	T	C	G	G	T	G	G	T	G	C	G	G	C	A	C	A	G	G	C	C	C	G	C	G	T	G	C	C	G	C	C	C	G	C	G	T	G	G	C	C	A	C	T	G	T	G	G	C	G	G	A	C	C	G	G	G	C	T	C	G	C	T	C	C	G	G	A	A	G	G	G	G	C	C	A	C	G	G	C	G	G	C	T	C	A	T	T	A	C	T	C	G	T	C	A	C	T	-	T	T	T	A	A	C	C	G	G	C	A	G	T	T	G	A	G	G	C	C	C	T	G	T	A	C	C	A	A	T	A	A	T	C	C	C	A	G	C	T	C	C	G	G	G	T	C	A	G	C	G	G	C	G	T	C	T	T	T	T	A	A	G	A	G	T	G	A	A	A	T	G	C	C	T	C	T	T	A	T	G	A	G	G	T	T	G	C	T	T	T	A	G	G	G	G	G	T	G	A	A	T	C	A	G	A	G	G	G	A	G	T	T	A	T	T	A	G	T	G	G	A	T	C	A	T	T	T	C	G	C	C	G	A	C	T	G	G	C	G	T	C	G	C	G	C	C	A	G	A	C	G	G	T	C	G	G	A	G	G	T	A	T	G	G	C	G	C	C	C	G	T	C	T	G	A	C	C	G	A	G	C	C	T	A	T	C	G	T	G	G	G	G	T	T	C	C	C	C	T	G	T	C	G	G	C	A	A	A	G	C	G	A	A	T	C	G	A	T	G	A	C	G	T	A	G	G	G	G	G	G	C	A	A	C	T	C	A	G	C	C	A	C	C	A	G	C	A	G	C	T	C	T	A	G	A	A	G	G	G	G	T	C	G	A	C	G	A	C	C	G	A	A	G	G	G	G	C	A	C	C	T	G	G	G	T	G	G	A	G	G	C	C	T	G	C	A	A	G	G	A	A	G	A	G	T	T	C	T	T	A	G	T	G	G	A	G	G	A	G	G	T	T	C	T	G	T	G	C	G	G	A	T	G	C	C	G	G	T	C	G	G	C	G	C	C	A	A	G	C	G	C	C	C	T	G	C	G	C	A	A	G	T	G	C	G	G	T	T	C	A	G	C	T	C	-	G	A	T	G	C	G	G	G	T	C	G	A	C	G	C	C	C	C	C	G	C	A	G	C	A	C	T	G	T	C	C	G	A	A	T	C	-	-	-	T	A	T	G	T	C
IndividualER423	C	G	G	G	C	G	C	C	C	A	C	T	A	G	C	T	C	C	C	C	G	G	A	A	A	C	C	C	C	G	C	G	C	A	A	A	A	G	T	G	G	G	A	A	G	G	G	C	C	G	C	T	G	G	C	G	G	A	C	G	A	G	T	T	G	C	G	A	T	C	C	C	A	A	A	G	G	T	A	C	A	A	C	A	C	T	C	G	A	A	C	A	T	A	G	G	G	G	A	T	A	A	T	A	C	T	T	C	G	A	G	G	G	T	G	T	C	G	A	T	G	T	A	T	C	G	C	C	G	G	T	A	A	C	A	C	G	C	G	T	C	G	G	T	T	G	A	C	G	G	T	C	T	C	C	A	G	C	G	C	G	T	C	C	G	C	T	G	A	G	G	G	G	G	G	G	G	C	T	A	G	C	G	T	C	A	C	G	C	C	G	G	T	G	A	G	G	G	A	G	C	A	G	T	T	G	C	T	G	C	G	T	T	T	C	C	G	A	C	G	A	G	G	C	G	A	G	A	T	T	C	A	C	G	A	G	C	G	G	G	C	C	A	A	T	G	C	C	C	G	G	G	C	C	G	T	A	T	T	C	T	C	G	G	A	T	G	T	T	C	G	C	G	T	G	C	G	C	G	T	T	C	G	C	G	G	A	C	C	C	A	G	G	C	G	G	G	C	C	G	C	T	G	C	A	C	C	C	G	C	C	C	G	C	C	C	T	T	T	C	A	G	T	G	G	T	A	T	C	C	T	C	C	G	T	C	C	C	G	C	C	C	C	A	G	C	G	C	G	T	G	G	C	A	G	G	G	C	C	C	C	G	A	A	A	T	T	T	C	C	C	G	T	A	C	C	C	A	C	A	G	C	G	C	C	G	A	T	G	A	A	C	C	C	G	G	C	G	G	A	A	C	G	C	C	G	C	G	G	T	C	G	G	C	C	T	C	A	T	T	G	C	G	C	G	T	T	A	C	C	A	G	C	G	G	G	C	-	A	C	C	C	G	A	A	A	G	G	C	C	G	T	G	C	C	A	G	G	G	C	G	G	G	G	G	T	C	C	C	A	A	C	C	C	C	G	G	C	C	G	A	C	G	G	T	C	G	G	C	C	A	T	A	C	G	G	T	C	G	C	C	C	G	G	G	T	C	G	G	C	C	T	A	C	G	G	G	T	C	G	C	A	C	C	G	C	G	T	C	T	G	-	A	C	G	G	A	G	G	G	G	C	G	C	T	A	T	A	G	A	T	G	C	C	G	G	C	T	T	G	A	G	G	G	A	C	G	C	G	G	T	G	G	G	G	A	C	G	C	G	T	G	T	T	T	G	A	G	A	T	C	C	T	A	A	A	T	T	G	T	C	G	G	T	T	C	A	C	G	G	C	G	C	T	T	G	C	C	C	T	G	T	G	G	C	G	C	A	G	G	G	G	G	G	G	C	C	C	T	C	A	T	G	G	A	G	T	G	G	A	G	A	G	G	A	A	C	T	C	C	G	A	C	C	C	C	C	T	C	C	C	C	G	G	C	C	C	A	T	G	G	G	G	T	G	G	C	G	G	C	C	C	G	T	G	G	C	A	A	A	C	C	G	G	A	A	T	G	T	A	C	C	T	A	C	C	G	A	C	C	C	C	C	T	G	A	C	T	A	C	A	T	C	C	A	A	C	G	G	C	G	G	C	C	G	T	C	T	T	C	G	C	C	C	C	G	A	G	G	G	A	T	T	C	G	G	G	A	T	C	G	G	A	A	G	C	T	G	C	C	C	A	C	A	G	A	C	A	T	G	G	C	G	C	C	A	A	C	C	C	T	C	C	A	C	G	C	C	A	G	G	G	T	C	G	G	C	G	A	A	T	G	G	G	G	G	C	T	G	C	C	G	T	G	T	A	G	G	G	A	G	C	T	G	G	G	G	C	C	C	C	G	C	T	A	T	G	A	G	C	G	G	C	G	C	A	C	C	G	C	G	G	G	A	G	C	C	G	T	G	G	G	C	C	T	A	C	G	G	A	G	A	C	G	G	T	T	G	G	T	C	C	G	C	T	C	C	A	C	G	G	T	A	T	C	G	C	C	G	T	G	C	G	T	T	C	C	C	C	C	C	G	C	A	G	T	T	C	T	C	T	T	C	G	T	C	G	T	T	C	C	C	G	G	A	T	A	G	G	G	G	G	C	G	C	T	G	T	C	G	C	A	T	C	G	G	T	G	T	G	G	T	A	C	C	C	A	G	C	A	G	T	A	G	C	C	G	T	C	C	T	C	T	C	T	C	T	T	C	A	C	C	C	C	A	T	G	G	-	T	A	G	C	G	A	T	A	T	T	A	G	A	G	C	C	C	A	T	G	G	T	C	G	G	G	A	G	T	T	G	C	G	G	G	G	G	C	C	C	C	G	T	A	T	C	A	T	C	A	C	C	G	T	G	G	G	C	A	T	T	A	A	G	G	G	T	G	C	A	G	T	T	G	G	C	A	C	A	C	A	C	G	A	C	G	G	C	A	G	T	G	T	C	G	A	G	G	G	T	G	C	T	G	T	G	A	A	C	G	C	G	A	G	C	T	C	C	G	G	A	C	C	C	A	T	A	C	T	C	G	C	G	T	C	A	A	G	G	T	G	C	A	T	C	C	G	C	C	T	C	G	G	A	G	A	G	A	A	C	T	T	A	G	C	T	A	G	A	C	C	C	G	C	G	A	C	C	C	G	C	A	G	C	G	C	C	G	T	A	C	G	G	A	C	G	G	G	T	T	C	C	G	C	G	G	A	A	C	G	C	G	C	C	G	G	G	G	G	A	G	G	A	C	G	C	C	A	G	G	A	G	C	A	G	A	G	G	G	G	G	G	C	T	C	C	A	T	C	C	C	A	C	C	G	G	A	G	G	C	T	G	G	T	G	C	G	C	A	A	G	G	G	G	C	G	C	A	C	G	A	C	G	C	C	C	T	C	G	C	C	C	C	T	G	C	G	G	C	C	A	C	C	C	T	G	A	G	G	C	A	C	G	G	G	C	C	T	T	A	G	C	T	C	G	G	A	C	G	C	A	T	C	C	C	C	T	G	C	C	G	G	T	G	C	G	T	G	C	C	C	G	C	C	C	-	G	A	A	C	G	A	G	C	G	G	C	G	G	G	C	C	T	T	C	T	G	G	A	G	G	C	A	G	A	G	G	T	G	A	G	C	G	C	A	A	C	A	G	C	G	G	C	T	G	G	G	A	A	T	G	T	G	G	C	G	C	C	G	A	C	C	T	C	T	G	A	G	C	C	T	A	C	T	G	G	C	G	G	G	C	C	T	A	A	G	A	C	G	A	G	C	G	G	C	C	A	G	T	C	A	T	C	A	C	A	A	G	C	T	C	G	G	T	G	C	T	T	G	C	C	C	G	G	C	T	C	C	G	C	T	C	C	A	C	C	A	C	T	C	T	G	A	G	G	C	T	C	A	A	C	A	T	G	C	C	G	G	A	G	T	-	A	G	T	C	G	A	A	C	T	C	C	C	A	C	A	C	C	G	C	G	G	T	T	G	T	G	C	T	G	C	C	C	G	C	T	C	G	G	T	G	C	T	G	G	C	C	C	C	A	C	G	C	C	G	C	C	A	-	C	G	C	T	G	G	C	G	T	C	G	T	T	G	A	G	G	A	T	A	A	C	G	G	C	G	G	C	G	A	A	C	C	C	T	G	A	G	T	C	A	G	C	C	T	C	C	A	C	G	T	C	A	G	T	C	T	C	C	G	A	G	C	T	T	G	C	T	G	G	C	G	G	G	T	C	T	C	G	C	G	G	T	T	T	C	C	C	T	T	G	C	C	C	G	T	A	T	C	G	G	A	C	C	A	A	T	G	A	G	C	G	C	G	G	G	A	T	A	G	A	C	G	T	C	T	G	T	G	G	C	C	C	G	C	A	C	A	G	C	C	G	G	G	G	T	A	T	G	G	G	G	T	G	G	C	T	C	G	C	C	G	G	C	C	C	C	G	A	A	G	C	G	G	G	T	G	A	G	G	C	A	T	T	T	G	C	T	C	G	A	T	C	C	C	A	C	C	T	T	C	A	A	G	T	-	-	-	A	C	T	A	A	C	C	G	C	C	C	C	C	T	G	C	G	A	T	T	T	G	A	A	C	C	C	T	C	C	C	C	A	G	G	T	G	C	G	C	A	C	G	C	C	A	T	C	A	G	A	G	-	C	G	C	C	T	C	T	G	G	G	T	C	G	G	C	A	C	C	C	C	C	C	A	G	A	C	A	G	C	A	G	C	G	G	C	T	G	C	C	T	A	C	T	C	C	A	T	A	T	C	C	C	A	G	G	C	A	T	G	C	G	C	C	C	T	G	C	C	C	G	A	G	C	C	A	G	G	C	A	G	C	G	T	T	A	G	C	C	C	G	C	A	C	C	T	T	T	C	G	G	G	C	G	G	G	C	C	G	C	T	C	G	C	C	G	C	C	G	G	C	G	G	C	T	G	G	G	T	G	C	G	C	C	C	A	C	T	A	A	C	C	G	G	C	G	C	G	G	C	G	C	G	C	G	G	C	T	T	T	C	C	T	G	G	G	C	A	C	G	C	C	T	G	T	C	A	G	G	T	A	A	C	A	T	C	C	C	A	C	C	G	G	C	C	T	A	C	A	C	G	G	A	A	C	G	G	G	T	G	C	C	C	C	G	A	C	G	G	A	G	C	C	T	C	G	G	T	C	G	T	C	T	A	G	C	C	G	T	G	C	C	T	C	A	T	G	C	G	G	A	C	A	C	G	C	G	C	T	A	G	G	C	A	T	C	T	C	T	G	G	C	G	G	G	G	G	C	C	C	C	G	C	G	A	G	G	G	C	G	T	A	G	C	A	C	C	C	C	G	A	G	G	C	T	G	G	A	G	A	T	G	G	A	G	G	G	T	T	T	G	A	C	C	C	C	C	A	A	T	C	C	T	A	G	G	A	G	C	G	A	C	G	T	G	A	C	C	G	T	G	C	A	T	G	C	C	C	A	G	G	A	A	C	C	T	G	T	T	G	G	A	C	C	C	G	C	G	A	C	T	G	C	C	C	G	C	T	A	C	C	A	T	G	C	G	T	G	G	C	T	C	T	G	A	C	C	T	T	C	C	T	G	G	G	G	C	C	G	A	A	T	G	-	-	C	G	T	T	T	C	T	T	C	T	A	C	G	C	C	C	G	T	C	C	C	C	T	T	C	T	T	T	C	T	G	C	G	G	A	C	C	G	T	C	G	G	C	G	T	C	C	C	G	A	G	C	C	C	G	G	C	C	T	A	G	G	C	A	A	C	C	C	G	A	C	C	G	G	G	G	G	G	C	G	A	G	A	C	T	G	C	G	C	C	T	G	C	G	G	G	G	C	G	G	C	G	G	G	C	G	C	C	G	T	C	T	C	T	T	C	C	C	A	C	C	A	T	T	C	G	G	T	G	G	A	G	T	G	T	G	A	A	C	G	G	T	G	G	A	G	G	A	A	G	C	C	A	C	A	A	G	C	A	G	T	C	C	G	C	C	C	C	C	C	G	A	T	G	G	G	C	G	C	C	C	G	C	G	C	G	T	C	C	G	A	A	-	G	G	G	T	C	C	T	C	G	G	C	G	C	T	C	C	G	G	T	G	G	T	C	C	A	C	G	A	C	G	G	C	C	C	G	G	G	G	G	G	G	C	C	C	G	G	T	T	A	G	G	G	C	G	G	A	C	G	G	C	T	T	G	G	C	A	G	G	T	G	A	T	A	A	T	A	C	T	T	A	A	T	A	C	A	C	G	A	C	C	C	C	C	G	G	A	A	T	C	G	G	C	G	C	A	C	T	G	G	G	C	C	G	C	A	G	T	A	G	C	T	G	G	C	C	T	A	G	A	T	G	G	C	C	C	A	C	A	A	C	A	T	G	C	A	C	A	T	T	A	A	C	A	T	A	A	G	A	C	T	T	C	G	T	A	A	T	G	G	T	G	C	T	C	T	A	G	C	G	C	G	C	G	G	G	G	C	G	C	A	C	G	G	G	C	G	C	T	A	A	G	G	C	C	C	T	A	T	G	C	A	C	G	A	G	G	C	C	C	T	T	G	T	T	T	C	C	C	C	A	C	A	G	G	G	G	A	T	T	A	G	C	C	G	C	G	A	A	A	A	T	G	C	C	G	G	A	C	A	G	C	C	G	T	T	G	G	G	T	T	G	C	C	C	C	T	C	C	C	A	G	C	C	G	G	G	G	G	A	G	C	C	G	C	C	G	T	C	T	G	G	C	G	T	G	G	C	C	T	G	C	G	G	T	G	A	G	G	T	C	A	G	G	G	C	A	T	G	G	G	G	G	T	C	A	C	A	G	C	A	C	A	G	G	G	G	C	G	T	G	C	G	A	G	G	G	C	C	G	C	G	G	A	T	G	A	C	G	A	C	A	C	G	G	T	G	C	G	G	G	C	T	G	C	G	G	G	C	G	C	G	C	T	G	C	G	G	G	G	G	C	T	C	G	A	T	G	G	A	T	T	A	C	G	C	T	C	C	C	T	C	G	C	G	C	T	C	A	T	G	G	C	A	G	T	C	T	A	G	A	C	C	A	T	A	C	G	A	T	C	C	C	G	C	C	G	A	G	A	C	C	G	G	G	G	G	C	A	A	C	T	G	G	C	C	A	C	G	A	A	C	G	G	G	G	C	C	A	T	G	G	G	G	C	G	G	G	A	C	G	C	G	G	C	C	G	C	G	C	G	A	A	T	G	T	C	C	G	T	G	A	C	C	A	A	G	C	C	T	C	T	T	C	T	C	T	C	T	-	A	C	A	G	C	T	T	-	G	G	G	C	C	T	C	C	C	C	G	C	G	A	G	G	G	G	C	C	G	A	C	C	G	T	G	G	T	G	T	G	C	C	C	T	C	C	A	C	A	C	C	C	T	G	C	C	G	C	C	T	C	A	G	T	G	G	C	C	C	G	A	G	T	C	T	G	A	A	C	C	A	C	C	C	C	G	G	C	A	C	G	C	G	G	C	C	G	C	C	A	A	C	C	G	A	G	G	C	T	G	G	T	G	T	G	C	C	G	C	G	A	C	T	C	G	G	G	T	G	C	A	C	G	G	T	A	C	C	G	G	T	A	C	G	C	C	T	T	G	C	C	G	G	C	G	T	C	G	C	A	A	T	G	C	C	G	G	C	A	C	T	C	G	T	C	G	C	A	A	G	G	G	C	C	G	C	C	T	G	C	C	C	A	C	G	A	G	T	G	A	C	C	C	C	G	C	T	C	C	C	G	A	C	G	A	C	T	A	T	C	C	C	G	C	G	G	G	T	C	T	C	C	G	G	C	T	C	G	G	G	G	A	A	A	C	C	A	T	C	C	C	G	C	T	C	G	G	A	A	G	C	C	A	C	A	G	T	G	C	C	A	A	G	T	G	C	G	A	T	A	T	T	A	G	G	C	G	C	G	G	C	G	C	G	G	A	G	G	A	A	C	G	G	G	A	G	C	G	C	G	T	G	A	C	C	T	C	A	A	C	C	G	T	T	A	A	G	A	T	A	C	A	T	A	A	G	C	G	G	C	G	G	C	A	G	G	G	A	C	A	T	G	A	C	A	C	A	A	A	A	C	C	C	C	T	A	C	T	G	T	G	C	A	C	C	A	G	C	A	C	A	C	A	C	C	T	C	G	A	G	A	T	G	T	A	G	A	T	G	A	G	A	G	C	A	G	T	C	A	C	C	C	T	C	A	C	T	C	T	G	A	T	C	A	C	G	T	C	T	C	A	C	A	C	G	T	G	G	G	A	G	A	C	G	A	T	G	C	A	C	T	C	A	C	C	C	A	G	C	G	C	A	C	C	A	T	T	C	T	C	G	C	C	G	G	A	C	G	A	C	G	T	G	C	T	C	C	C	G	T	T	T	G	G	C	C	G	C	G	A	C	C	C	C	C	T	C	A	T	T	G	C	G	A	C	C	G	C	G	G	G	G	C	C	G	C	C	G	G	G	C	T	C	G	A	G	G	A	G	C	G	C	C	G	G	C	C	T	C	C	G	C	G	G	A	C	A	A	T	G	C	T	C	G	T	G	A	C	C	G	C	G	C	T	G	A	A	C	C	A	C	C	G	C	C	G	C	C	A	C	A	G	C	C	A	C	A	T	T	G	A	T	T	C	C	T	T	T	C	G	T	A	T	A	G	C	A	C	G	C	C	-	A	G	T	T	G	A	A	G	G	A	C	A	G	C	C	A	T	C	G	G	C	G	T	G	G	G	A	A	A	G	G	G	G	G	G	G	G	T	G	A	A	G	A	C	G	C	A	C	A	A	C	A	A	T	C	T	T	G	C	T	C	T	A	A	C	A	C	A	T	C	C	G	C	A	T	C	C	T	T	C	G	G	T	C	G	C	G	G	T	G	A	G	A	C	G	A	A	C	A	C	G	A	G	C	A	C	T	G	G	G	C	G	A	T	C	C	G	G	C	C	G	G	C	G	A	G	C	T	C	G	G	G	T	C	T	T	C	G	A	G	C	C	T	A	C	C	G	G	T	A	C	C	T	T	G	C	G	C	C	C	C	A	C	C	T	G	C	G	G	G	G	A	C	T	C	C	A	C	C	T	C	C	G	G	G	T	C	G	C	C	G	A	G	C	G	G	C	G	A	G	A	G	T	T	G	A	A	G	T	T	C	C	C	T	G	T	G	C	C	T	T	A	T	G	T	C	A	C	T	T	C	T	T	C	G	A	G	A	A	C	T	C	T	G	G	T	G	T	G	C	C	G	A	C	G	G	C	C	A	T	C	C	T	G	G	C	C	T	C	C	C	A	C	T	C	C	G	A	A	C	T	T	A	T	A	C	A	G	G	C	A	C	C	G	G	G	G	C	G	C	G	C	G	G	T	G	G	C	C	C	-	G	G	G	G	C	G	C	C	A	C	-	C	A	A	T	C	A	T	T	G	C	T	T	T	A	G	A	G	G	T	C	G	T	T	G	C	A	T	G	T	A	G	T	C	C	A	C	T	G	A	C	C	T	G	C	T	C	T	G	T	G	C	C	G	G	G	A	T	C	C	G	C	G	G	A	T	G	G	A	T	T	C	T	G	A	G	G	C	G	A	C	C	C	C	G	G	C	G	G	G	C	A	T	T	C	G	G	G	G	C	C	A	G	G	T	C	G	A	C	C	G	C	T	C	G	C	C	C	A	G	T	G	C	G	C	T	C	C	A	C	G	C	C	T	G	C	T	G	T	T	T	A	A	A	A	A	G	T	T	G	C	C	A	A	G	T	A	C	C	C	C	G	G	G	T	G	T	G	C	G	C	T	C	C	T	G	C	C	C	C	C	G	A	C	A	A	A	T	A	T	C	G	G	C	G	T	G	C	G	T	C	T	C	G	C	C	T	C	C	G	G	G	C	C	G	A	C	G	G	A	T	T	G	A	C	C	C	C	C	G	G	T	C	G	G	T	C	T	A	G	G	G	A	T	G	G	A	T	A	C	A	A	A	A	A	A	G	G	A	G	G	A	T	A	T	T	C	A	G	T	C	T	G	A	G	C	C	G	A	G	A	T	G	C	T	C	C	C	T	T	T	C	T	-	C	T	G	C	T	T	C	G	C	G	C	G	C	G	T	T	C	C	A	G	T	G	C	A	G	C	A	C	G	T	G	T	G	A	A	C	C	C	T	A	C	C	G	G	G	G	C	T	C	C	G	C	G	C	G	C	G	G	G	C	T	G	C	G	T	C	G	C	C	T	C	G	G	C	G	C	T	G	T	G	C	C	T	T	A	C	C	C	G	C	C	G	C	G	A	G	C	G	C	C	G	G	G	G	C	A	C	C	C	C	T	C	C	G	G	A	G	C	G	A	G	C	G	C	A	G	G	C	C	T	G	T	G	C	G	C	T	C	C	T	G	G	G	C	C	A	C	C	C	C	T	C	C	G	C	G	C	G	T	C	G	C	G	T	G	C	C	C	C	G	G	A	C	C	T	A	C	G	C	A	C	G	C	T	C	G	-	G	G	G	G	G	G	G	A	C	T	C	G	C	C	C	G	G	A	G	C	C	C	C	G	G	C	C	T	C	G	A	A	C	G	C	C	G	G	T	C	C	G	C	A	C	G	C	T	C	C	G	C	C	T	G	A	C	C	A	T	A	C	G	C	C	A	C	G	A	A	G	A	C	T	G	A	T	C	G	T	T	G	C	G	A	G	G	A	G	C	C	G	G	C	G	A	C	C	A	C	T	C	T	T	G	A	G	G	G	G	G	C	A	C	G	T	A	G	A	C	C	C	C	C	G	G	C	G	G	G	A	G	C	G	T	G	A	C	G	G	C	A	G	C	A	G	A	A	G	C	G	A	C	T	G	A	C	-	A	G	G	C	C	G	G	T	C	C	T	C	A	C	C	G	C	G	C	G	C	G	A	C	G	A	T	G	C	G	C	C	T	C	C	A	C	G	T	C	G	C	A	C	T	G	A	C	C	T	G	G	T	C	C	C	G	G	G	T	C	C	C	C	C	C	G	C	G	C	C	A	T	T	C	A	G	C	A	G	T	C	T	G	C	G	C	G	G	G	G	G	G	C	G	G	G	A	C	T	A	A	C	C	G	C	T	G	C	C	G	G	G	G	C	G	G	T	A	A	G	A	C	G	T	T	C	T	G	G	-	T	A	G	C	G	T	G	C	G	A	G	C	C	C	G	C	T	C	C	G	T	C	C	A	C	T	G	G	G	C	C	A	C	G	G	A	A	G	C	G	G	A	A	A	C	C	G	C	C	G	G	C	G	C	T	C	G	G	T	A	G	G	T	T	G	T	G	C	C	A	G	C	A	A	G	G	C	A	G	G	G	G	C	C	T	A	A	G	G	G	T	G	A	C	C	G	A	A	T	T	T	A	T	A	C	A	T	G	A	T	G	G	G	C	C	A	G	G	T	G	G	G	C	G	C	A	C	T	T	C	G	C	G	T	G	A	C	A	G	T	G	A	G	G	G	T	T	G	G	C	C	C	C	C	T	C	C	G	C	A	C	A	G	G	A	C	T	G	C	C	G	A	G	A	G	G	G	G	C	T	T	C	C	C	G	C	C	G	G	T	G	C	G	G	C	G	C	A	C	T	C	G	G	A	T	C	G	G	C	T	A	T	G	G	A	G	C	C	C	A	C	G	G	C	C	G	C	C	A	G	C	A	G	C	A	G	T	C	G	C	C	G	G	C	A	C	G	T	G	A	G	C	G	C	C	C	G	C	G	C	A	C	A	C	C	G	G	C	C	T	G	A	C	T	C	G	C	C	G	G	T	T	G	T	A	G	C	G	C	T	C	T	G	C	G	C	C	A	A	T	C	G	C	C	G	G	G	C	C	C	C	G	G	A	G	C	C	G	A	C	G	C	G	G	C	C	C	G	T	T	G	C	C	G	C	G	T	A	C	G	A	C	G	G	C	A	G	C	A	C	T	G	G	G	A	C	G	G	G	G	A	C	T	G	C	T	G	A	A	G	G	G	G	G	A	G	A	C	G	G	G	T	G	G	C	C	C	A	C	A	G	C	G	C	A	C	T	C	T	T	A	G	T	T	T	G	C	G	G	A	T	A	C	G	C	C	C	C	C	C	G	T	G	G	A	G	C	C	G	C	G	C	C	C	C	G	G	G	G	A	C	C	G	G	G	A	C	A	C	G	A	T	A	G	T	C	C	G	G	A	C	T	G	T	A	G	T	C	C	T	C	T	G	C	C	A	T	C	G	C	G	C	C	G	G	G	C	C	G	C	C	C	G	G	G	T	G	C	A	G	C	C	G	C	C	C	A	C	C	C	G	C	C	C	A	A	G	A	G	C	C	C	A	G	G	A	C	A	C	T	C	G	C	A	C	C	G	C	G	A	C	A	C	C	A	G	C	G	C	G	G	C	T	C	C	G	G	C	T	G	G	C	A	A	C	G	G	G	C	C	C	A	G	G	A	C	G	C	T	G	G	C	G	A	A	G	G	T	T	C	C	C	G	G	T	G	C	G	C	G	T	G	C	G	T	G	G	T	C	A	C	G	T	C	C	C	C	C	G	C	C	C	G	C	A	C	G	C	C	A	G	T	C	A	T	A	C	T	C	C	C	C	G	G	A	G	T	C	T	G	C	C	A	C	C	G	C	G	G	C	C	C	G	C	C	G	G	G	C	C	C	C	G	C	C	G	T	C	C	C	T	T	T	C	C	G	C	C	G	C	A	T	A	A	C	A	G	G	C	C	T	G	C	C	G	G	C	C	G	T	C	C	C	C	A	C	C	T	G	C	A	C	C	T	A	C	A	G	T	G	C	C	T	G	C	C	A	C	C	G	G	C	C	A	C	G	C	G	C	C	G	C	C	T	T	C	A	G	T	C	A	T	G	T	C	G	C	A	G	G	G	A	G	C	A	A	C	G	G	T	T	G	T	T	T	C	C	C	G	C	C	T	G	T	C	G	T	A	C	A	A	G	G	A	T	G	C	T	C	A	T	C	T	T	C	A	G	T	A	A	A	C	G	G	G	G	T	C	A	G	C	G	A	C	A	C	C	A	G	A	A	A	T	G	C	T	G	G	T	T	T	C	A	C	G	T	C	C	C	C	G	G	A	G	G	C	A	G	A	G	C	C	C	C	T	C	T	C	A	G	G	G	C	C	G	G	T	C	A	G	G	C	A	C	C	A	C	G	C	G	C	C	C	T	G	G	T	T	G	A	C	A	A	T	T	G	C	T	C	A	C	G	C	C	A	G	C	C	G	A	T	A	C	C	G	C	C	C	C	C	G	G	C	C	G	G	T	C	A	G	T	A	C	C	C	G	G	G	G	C	T	T	A	G	T	C	A	C	C	C	A	C	C	G	C	A	T	G	C	C	A	T	C	G	G	C	C	G	C	C	C	T	A	C	G	C	C	G	C	T	T	T	T	G	A	C	G	G	G	G	T	T	G	G	G	G	G	C	C	A	T	T	T	T	G	C	G	G	G	T	C	C	G	A	G	T	G	C	G	C	C	A	C	G	C	G	G	C	G	T	C	C	T	C	C	A	C	G	T	T	C	C	T	C	T	A	C	G	G	G	C	C	G	C	G	G	C	C	T	C	T	C	C	G	G	G	C	T	C	A	T	G	A	C	T	A	G	C	T	G	G	A	G	G	G	G	G	C	C	C	T	C	C	T	A	G	T	C	C	T	-	C	C	G	A	A	C	G	G	C	T	C	C	G	C	G	G	C	A	C	C	G	C	A	C	A	C	G	C	G	C	T	C	G	C	G	T	G	G	C	A	C	C	C	A	C	G	C	T	C	G	T	G	C	G	G	G	C	C	C	A	C	C	C	T	G	C	G	G	G	C	G	T	T	A	G	G	T	A	C	C	G	G	G	G	C	C	C	G	G	C	G	G	C	C	C	A	A	C	C	C	G	C	C	C	G	T	G	C	C	C	G	T	G	C	-	T	C	T	C	C	C	T	C	C	C	C	G	T	C	T	C	T	C	C	G	T	C	G	C	T	C	C	T	T	C	C	C	C	C	C	G	C	C	T	C	T	G	C	C	C	G	G	C	G	C	C	G	G	T	C	C	A	G	C	C	C	G	A	G	C	C	A	C	G	T	G	G	T	A	C	G	G	C	G	T	T	C	A	G	C	C	A	C	T	C	C	C	G	C	C	A	C	C	A	C	C	A	T	C	G	G	A	C	A	T	G	T	C	A	A	C	A	C	C	C	C	C	G	A	C	C	T	C	G	C	A	C	G	T	C	G	T	C	C	T	G	T	A	C	G	C	A	T	T	G	G	C	C	C	A	C	C	C	G	A	C	C	C	G	C	G	A	C	T	C	C	C	G	C	C	C	G	T	G	C	C	G	A	C	C	T	G	T	T	G	C	C	G	C	G	A	T	C	A	C	G	C	A	A	G	T	G	C	G	C	C	C	C	C	C	C	C	C	G	G	T	C	C	C	T	G	G	G	T	C	C	A	G	G	A	A	G	G	C	C	G	T	C	T	C	A	G	G	C	G	A	A	G	G	T	C	C	T	G	G	A	C	C	C	C	C	T	G	T	C	C	A	A	T	G	G	G	C	G	G	A	A	C	C	G	C	A	G	G	C	C	G	G	C	C	A	T	A	A	T	C	T	C	C	C	G	C	G	A	C	A	C	A	C	C	G	C	G	G	T	A	G	A	C	C	A	C	C	C	A	G	C	C	G	G	G	G	G	T	T	T	C	G	A	C	T	G	C	G	G	A	G	G	T	G	C	G	G	G	A	A	T	C	C	C	T	T	G	T	T	G	T	A	T	C	C	A	C	C	C	G	G	G	G	C	C	C	T	G	C	C	C	C	C	C	A	C	C	C	C	A	T	C	C	G	T	C	G	C	C	C	T	C	G	C	G	C	A	C	G	C	A	G	A	T	C	G	C	T	G	C	C	C	T	C	A	A	C	G	A	C	A	C	T	C	G	C	G	C	G	G	T	C	G	C	G	C	C	T	C	G	C	C	G	G	C	G	C	T	C	C	G	C	C	C	A	C	C	C	C	C	C	C	T	G	C	C	T	G	T	C	C	C	C	C	G	G	C	C	C	G	C	C	G	C	G	G	C	C	C	C	C	C	C	C	A	C	C	C	G	C	A	C	C	C	C	T	G	C	G	T	C	C	A	C	C	G	G	G	G	G	G	C	C	C	G	C	C	C	G	G	A	T	C	C	T	G	A	G	T	C	C	T	C	C	C	T	C	C	G	G	C	A	G	G	C	C	C	C	C	T	C	T	C	G	C	C	C	A	G	A	T	G	C	T	G	G	A	G	G	A	G	G	C	T	G	G	G	C	A	C	C	C	T	G	T	C	T	T	A	A	G	G	G	G	G	T	A	C	A	G	G	C	T	G	A	T	G	C	C	C	G	G	G	A	C	T	G	G	C	A	T	G	G	T	C	C	C	G	G	A	C	G	C	G	C	C	G	C	G	G	C	C	G	T	C	G	G	C	C	C	T	C	C	G	C	C	G	A	G	C	T	G	C	C	A	G	G	T	G	A	T	C	G	G	G	T	A	A	T	A	A	G	T	T	C	T	G	A	G	C	T	C	G	C	C	G	A	A	G	G	C	G	A	C	T	G	G	G	A	T	C	C	G	C	G	T	T	C	C	T	C	T	C	C	G	G	T	G	C	T	T	C	A	C	C	A	T	C	T	G	C	G	C	A	C	C	A	C	G	G	T	A	C	C	A	C	T	C	A	G	G	T	A	G	C	C	C	G	C	G	C	C	C	C	T	G	G	C	T	A	C	A	T	G	G	C	T	T	C	G	G	C	A	C	C	A	T	A	A	G	T	T	C	G	G	G	C	G	G	T	C	G	A	C	C	C	T	G	C	A	C	A	A	T	G	C	G	C	C	G	A	G	C	C	C	G	C	G	G	G	T	A	C	G	G	C	C	C	C	A	C	G	G	C	T	G	G	G	G	G	G	G	A	T	G	G	C	T	C	C	A	C	A	A	C	G	C	T	T	G	T	C	A	A	G	A	C	G	G	G	G	G	C	G	T	C	C	A	C	A	G	G	G	T	C	T	A	C	G	T	T	G	A	T	G	G	G	A	G	G	C	C	C	C	G	A	C	-	-	G	G	C	T	G	T	G	G	C	C	A	C	C	G	G	C	C	G	T	C	G	C	C	G	A	C	G	C	C	C	C	C	G	T	T	C	G	C	G	G	G	C	C	A	G	A	G	G	T	G	T	G	C	A	C	C	G	T	C	A	C	C	C	C	G	C	G	G	T	C	C	C	C	C	C	A	T	C	G	A	C	T	A	C	C	C	G	C	C	G	C	G	G	C	C	A	C	G	C	G	C	C	C	G	A	C	C	C	A	C	C	T	C	C	G	T	A	C	T	G	G	C	A	C	A	A	C	T	A	G	G	C	G	G	G	T	A	T	G	G	G	T	T	C	G	C	C	C	T	C	C	G	G	G	G	G	G	T	G	C	G	G	C	T	C	C	G	G	T	T	G	C	C	G	C	A	G	T	T	C	A	A	C	G	G	C	G	G	T	C	C	C	T	T	C	G	A	C	T	G	G	T	C	G	C	C	C	G	C	G	G	G	T	G	T	G	G	A	A	A	C	C	T	G	T	C	C	A	T	C	T	T	G	A	T	T	G	G	A	A	T	A	C	A	T	G	C	A	C	C	A	G	T	C	G	G	T	G	T	C	T	G	T	T	G	T	A	C	G	G	G	T	G	T	C	C	A	C	C	T	T	G	G	G	T	C	G	G	T	C	G	C	G	G	G	G	A	C	C	C	C	C	C	A	C	T	A	A	T	T	G	C	C	C	G	G	T	C	G	G	G	G	T	C	C	A	A	A	T	C	G	A	T	T	T	G	G	C	C	G	A	T	T	A	C	A	C	C	C	G	C	A	G	A	G	A	C	A	A	T	G	C	G	C	T	C	C	C	C	A	G	C	G	T	C	G	A	G	C	G	G	T	C	C	C	G	C	G	C	A	A	T	G	G	A	A	T	C	A	A	C	C	C	C	C	C	C	C	C	G	T	A	C	C	G	C	C	C	G	A	G	G	T	A	C	G	C	C	G	C	G	C	G	C	C	C	G	G	T	T	G	C	G	G	C	A	G	C	G	A	C	T	G	A	G	C	G	G	G	A	G	G	G	C	G	G	A	G	T	C	C	C	G	A	G	G	G	C	G	G	C	G	T	G	A	C	A	C	G	T	A	C	C	A	C	G	C	C	G	C	C	C	G	A	C	G	C	T	C	A	C	C	G	A	C	A	C	C	C	G	C	G	T	G	G	C	C	C	T	C	A	C	T	C	A	T	G	C	C	G	C	C	C	C	G	G	G	A	C	C	G	A	T	T	C	T	C	C	C	G	C	C	G	C	C	T	C	C	C	G	C	C	G	G	C	A	T	T	T	C	G	C	C	A	C	G	C	C	T	G	C	T	C	G	G	C	A	C	C	C	C	C	G	C	T	C	C	G	C	G	A	A	G	A	G	C	A	C	T	G	G	C	C	C	A	C	A	T	A	C	C	C	G	G	G	C	C	G	G	C	T	A	C	A	C	C	G	G	C	G	C	C	G	T	C	T	C	A	G	C	G	T	C	T	G	C	A	G	C	T	G	C	G	T	A	T	G	C	G	C	T	G	C	T	C	C	G	T	G	G	C	T	T	G	C	G	C	T	A	C	G	C	C	T	T	T	C	T	G	G	G	G	G	C	C	G	C	G	C	C	G	C	G	T	C	C	G	C	G	A	T	G	G	G	G	T	A	G	G	A	C	C	C	C	C	T	C	C	A	C	T	A	G	G	G	A	A	G	C	C	G	A	A	A	G	C	A	A	T	T	C	G	G	G	G	A	C	G	C	C	C	C	G	T	T	G	C	C	C	C	A	G	G	A	C	C	G	C	G	G	C	C	G	T	A	C	G	G	C	G	G	C	G	C	A	T	G	G	G	C	C	G	C	C	C	A	G	C	C	A	C	T	C	C	C	G	G	G	G	T	T	A	A	T	G	C	C	T	C	C	C	T	G	C	A	C	T	T	G	T	G	G	C	A	T	T	G	T	T	G	G	A	A	G	A	G	G	C	G	A	G	T	C	C	A	G	G	G	T	C	A	T	C	G	C	T	T	G	G	C	C	G	G	G	C	G	C	A	G	G	C	A	G	G	A	G	G	A	A	G	G	C	T	A	G	G	G	G	T	G	G	C	G	C	C	A	T	T	G	A	C	G	T	G	G	A	A	C	G	C	G	G	C	C	C	G	G	T	G	A	G	G	G	A	A	G	A	T	G	G	A	G	G	G	G	G	G	G	C	G	A	G	A	C	G	G	C	C	C	A	G	G	A	G	G	G	A	G	G	G	C	G	C	A	G	T	G	G	A	C	G	A	C	G	G	A	T	G	G	A	T	T	G	T	T	G	G	G	C	G	G	A	G	G	T	A	T	G	T	G	C	C	C	G	G	G	C	G	C	G	T	T	G	G	C	C	C	G	C	C	G	G	G	T	G	G	A	G	G	G	T	T	G	C	C	T	A	C	C	C	C	C	T	G	T	T	C	T	G	G	T	T	G	G	C	C	G	C	C	C	A	C	G	G	T	T	G	G	C	T	C	A	A	T	C	C	A	G	C	C	A	T	T	T	T	A	C	A	C	A	T	C	C	G	C	C	G	T	G	C	G	C	C	T	C	C	C	T	C	C	G	C	A	G	C	G	G	G	T	C	T	G	G	G	A	G	C	A	G	T	C	G	G	C	G	C	C	G	T	T	T	G	C	C	A	-	G	G	G	G	C	C	T	A	C	C	G	C	C	G	A	G	G	C	C	T	C	G	T	G	C	A	G	G	T	T	G	T	A	C	A	G	A	C	A	C	G	C	G	G	C	C	G	G	C	C	C	C	T	A	A	G	G	A	C	G	T	G	C	C	G	G	G	C	T	C	G	T	A	A	G	G	A	A	C	C	A	A	A	C	G	C	A	G	C	T	C	T	A	G	G	T	C	G	G	C	G	G	T	G	A	G	G	A	G	A	G	C	A	G	C	C	A	T	T	A	G	T	G	C	G	T	G	C	T	C	C	T	A	C	A	C	A	A	G	G	A	T	T	C	C	C	A	G	T	T	G	G	T	A	A	G	C	G	C	C	G	G	A	C	C	G	G	A	G	G	C	G	C	C	T	G	A	G	C	C	C	C	A	T	A	C	C	C	T	C	C	G	T	C	C	G	G	C	C	C	C	G	G	G	C	G	G	C	A	G	A	G	G	A	C	G	G	T	C	A	T	G	C	C	G	C	C	T	G	C	C	G	C	T	G	T	T	G	G	G	C	C	G	C	A	G	G	G	A	G	A	G	-	-	-	A	C	A	G	T	A	T	G	C	C	G	T	C	G	C	C	G	C	G	T	C	C	C	T	C	C	G	C	C	C	A	A	T	G	G	C	G	A	T	G	C	A	T	T	C	C	C	T	C	G	C	T	G	A	A	G	A	C	C	G	C	T	C	C	G	G	C	C	G	C	C	C	G	G	T	T	G	C	T	A	G	A	A	C	G	C	G	C	T	G	G	A	C	A	A	G	G	G	G	G	G	T	G	T	C	A	T	G	G	G	A	T	C	C	T	C	C	G	G	T	C	G	G	G	A	C	A	C	G	C	C	T	C	C	T	C	G	T	G	C	T	A	C	G	C	C	G	G	G	G	T	G	G	G	G	A	C	G	C	C	G	T	G	C	C	G	C	C	A	C	C	G	A	G	C	G	G	T	A	A	C	A	C	G	C	A	C	G	G	A	A	C	G	T	T	C	G	G	C	A	G	A	T	G	T	T	G	A	G	G	A	A	C	G	G	C	C	G	C	T	G	G	G	T	C	G	G	T	C	T	C	C	A	C	C	C	A	C	G	T	C	G	G	G	C	T	C	C	-	-	G	C	C	C	C	T	G	C	T	G	G	C	C	A	G	G	C	T	-	C	C	C	C	A	G	G	C	T	G	C	C	C	G	T	C	G	A	A	G	G	T	C	A	T	A	C	C	T	G	G	C	G	T	G	G	C	G	T	T	A	A	T	A	A	C	C	C	G	C	G	G	G	A	C	G	C	G	C	G	G	T	C	G	C	G	A	C	G	G	G	C	C	C	G	C	C	C	G	A	T	T	C	G	G	C	A	C	G	G	C	T	C	G	C	G	C	G	G	C	G	C	A	C	A	C	A	A	A	T	G	G	C	G	G	G	G	G	G	C	C	C	T	C	T	G	A	T	A	G	G	T	A	T	G	G	C	G	G	A	T	G	T	C	A	G	G	A	G	C	G	T	T	C	T	C	C	A	A	A	G	A	G	A	G	A	A	C	G	T	C	G	G	C	C	A	G	T	G	C	C	G	C	G	G	G	G	C	C	A	G	G	G	G	T	A	C	T	G	C	A	C	C	C	T	A	C	G	G	C	C	G	T	C	G	G	T	C	G	A	G	G	G	G	G	C	A	G	G	T	C	T	G	A	G	T	-	C	A	C	C	T	T	C	G	G	A	T	G	G	G	T	T	T	C	T	C	C	C	G	G	C	C	G	C	T	G	T	A	A	C	C	C	G	T	C	C	T	A	G	C	T	G	A	C	T	C	G	C	A	A	A	A	C	C	C	G	G	C	A	C	C	A	T	A	T	T	G	C	T	C	G	C	C	C	C	C	C	T	A	G	T	G	A	C	T	C	C	C	A	G	C	G	C	G	C	A	T	G	C	C	G	T	C	G	C	G	T	G	C	A	C	A	T	C	G	G	T	C	C	T	A	T	G	G	C	C	T	C	C	G	G	G	C	G	C	A	C	G	A	T	C	G	G	C	C	C	G	C	C	A	T	C	C	T	A	C	G	G	C	C	G	G	A	-	G	G	C	T	G	C	T	C	C	G	A	G	C	A	-	T	G	G	C	G	G	C	G	G	T	G	G	C	G	C	C	T	A	T	G	C	A	C	G	A	G	G	G	C	A	C	G	G	G	C	C	G	C	C	G	C	G	C	C	G	A	A	C	G	C	G	C	C	C	G	C	A	A	A	C	G	A	C	G	C	C	T	T	T	G	G	C	A	C	T	G	C	T	G	G	C	A	G	G	C	T	C	A	C	G	G	G	G	G	C	C	G	C	-	C	G	G	A	G	T	C	A	G	G	T	C	G	T	A	T	T	T	C	G	C	G	G	T	G	A	G	A	G	A	A	G	A	A	C	G	C	A	G	A	C	A	C	C	C	G	G	T	A	C	T	T	C	C	G	C	G	T	G	A	A	C	G	A	T	C	G	C	A	A	T	A	G	T	G	G	T	C	G	C	C	G	G	G	T	C	G	C	G	G	C	G	G	C	A	C	C	A	G	A	A	G	C	G	G	C	G	G	G	G	G	C	G	T	G	A	G	G	G	A	T	C	A	C	C	G	T	C	G	G	C	G	G	C	G	A	T	G	C	T	A	A	G	G	G	C	A	G	T	G	C	G	C	G	C	G	A	C	T	C	G	G	C	G	C	A	G	G	A	C	C	C	T	C	G	T	C	C	T	C	C	A	C	A	G	T	G	A	A	C	G	C	C	G	A	C	G	C	C	A	C	G	T	G	C	T	G	C	G	G	G	C	G	G	C	G	G	G	C	C	A	G	A	C	C	C	G	T	C	T	G	G	C	C	C	A	G	C	G	C	A	C	G	A	C	C	G	T	G	G	C	T	C	A	G	A	G	G	T	C	G	T	C	A	G	C	A	A	G	C	A	G	C	G	C	T	C	C	C	C	G	C	G	C	G	T	C	G	C	C	C	G	G	C	C	G	G	G	C	C	G	C	C	C	G	G	C	C	T	G	C	G	A	A	G	G	T	G	C	C	G	G	G	A	G	G	T	G	G	C	G	C	G	G	C	C	C	G	G	C	G	A	T	T	C	C	A	G	C	C	T	G	C	G	G	G	G	C	G	G	G	G	G	C	G	G	T	T	C	G	A	C	C	G	C	G	T	G	T	G	C	A	G	C	A	C	T	C	A	G	T	G	T	G	G	G	C	G	A	C	G	A	G	G	C	A	G	G	A	C	C	A	A	G	A	T	C	A	G	G	G	G	A	C	C	A	C	T	C	G	C	C	G	G	C	C	C	G	G	C	G	G	T	A	G	G	G	A	G	T	A	G	A	G	A	A	A	T	G	G	C	T	G	C	T	A	C	G	C	C	T	G	C	T	T	C	C	G	C	C	C	C	C	G	C	C	G	C	A	G	T	G	G	G	T	C	C	G	C	A	G	G	T	C	C	G	C	T	C	T	A	A	T	G	C	T	A	G	G	C	C	G	C	C	G	C	T	A	G	C	G	C	T	T	C	T	G	G	G	C	C	C	C	G	G	G	A	A	C	G	G	C	C	G	T	G	G	G	G	A	G	C	G	T	T	C	G	G	C	G	C	C	G	T	G	T	A	A	T	G	C	G	C	T	G	A	C	A	C	T	G	A	G	C	C	G	A	A	C	T	G	G	G	T	C	G	G	G	G	G	G	G	A	G	G	A	T	G	C	G	T	T	G	C	T	C	A	C	T	G	C	C	T	G	G	T	G	T	C	T	C	G	G	C	G	C	G	C	G	T	G	G	C	T	G	C	G	C	G	C	T	G	A	G	C	G	C	T	G	T	C	C	G	G	A	G	A	G	A	C	C	A	G	G	C	A	C	T	T	C	C	G	A	A	C	C	G	G	T	A	G	G	T	A	C	C	A	A	G	C	A	A	T	A	T	C	T	C	G	G	G	C	A	T	T	C	C	G	G	C	G	T	T	G	C	T	A	C	G	A	T	A	A	C	A	A	A	G	G	C	G	C	T	G	G	C	A	A	G	G	T	A	A	T	G	T	A	C	C	A	G	G	G	A	T	G	C	G	C	C	A	T	C	G	G	C	C	G	A	C	T	G	G	C	G	G	C	G	C	T	C	T	C	G	A	G	G	A	T	T	G	C	C	C	C	C	A	A	T	A	G	C	C	C	G	A	C	A	A	C	C	C	A	G	C	A	T	A	A	A	G	A	G	T	C	C	T	G	G	T	A	G	C	T	T	C	G	A	T	A	C	G	C	A	C	C	G	C	T	T	T	T	T	C	A	C	G	G	T	G	G	C	C	G	C	C	G	C	A	C	T	G	G	T	T	T	G	G	C	C	G	T	G	C	C	T	A	T	G	C	G	T	A	T	A	C	C	G	G	G	G	C	G	G	C	C	C	G	C	G	C	G	G	C	G	G	C	C	G	A	G	C	C	A	A	G	G	T	A	C	G	C	T	C	A	A	A	G	T	-	A	C	C	G	G	G	G	A	T	G	A	A	G	A	G	G	C	A	C	T	T	C	T	T	C	C	A	C	A	G	A	A	T	C	T	A	A	C	A	C	T	T	T	G	A	G	G	G	C	G	C	G	G	G	G	G	C	C	C	C	G	G	C	C	C	C	G	G	C	A	T	G	A	T	C	A	T	G	T	G	G	C	C	G	G	G	G	C	G	G	G	G	A	C	C	G	C	T	C	C	T	C	C	C	C	-	T	C	C	C	G	C	G	G	G	C	C	A	G	G	C	A	C	G	C	G	C	A	G	G	G	C	G	G	G	G	A	G	C	A	G	C	A	A	A	A	T	C	A	T	G	G	G	G	G	G	G	C	T	C	C	G	A	G	T	G	T	G	T	G	T	T	C	C	A	G	G	G	C	G	A	T	A	C	G	-	T	T	C	G	C	C	C	G	C	G	T	A	T	C	G	G	A	T	A	T	C	G	G	C	C	T	T	C	G	A	G	G	G	G	C	G	C	A	C	G	G	T	T	G	C	T	A	C	A	A	A	G	G	A	A	G	G	T	T	G	C	G	T	T	G	A	A	G	T	C	A	C	T	G	G	T	G	C	A	G	T	A	C	T	G	C	C	A	C	C	C	C	G	G	G	G	C	C	G	T	G	A	C	T	G	G	G	C	C	G	C	C	G	G	A	G	C	G	T	C	G	C	G	G	T	G	G	T	A	G	G	C	T	G	G	G	G	G	G	G	A	C	C	T	A	C	G	C	G	G	G	A	T	T	A	T	T	G	T	G	C	C	C	C	C	G	A	T	C	C	A	G	G	G	A	G	C	T	G	G	G	G	C	C	T	C	G	A	C	C	A	G	G	G	C	A	G	C	T	T	G	C	G	G	A	G	C	G	C	C	C	G	C	A	T	T	C	G	G	G	T	G	G	T	C	C	A	C	C	A	G	T	T	C	C	T	T	G	C	-	G	C	G	C	A	T	C	C	C	T	G	A	A	C	T	C	G	A	G	T	C	C	G	A	G	G	G	T	T	G	C	G	C	C	G	T	C	G	C	C	C	A	G	C	A	G	C	G	C	G	C	C	A	C	C	C	T	A	T	T	G	C	G	-	G	A	C	C	A	A	T	G	T	G	T	G	C	C	G	G	C	C	G	A	G	T	G	A	C	G	T	C	C	G	G	G	C	A	C	A	C	A	C	T	A	G	A	A	A	T	T	G	T	C	G	G	C	A	G	C	G	T	C	G	T	A	G	A	C	G	T	C	C	C	C	C	C	A	G	C	G	G	G	T	G	C	T	A	G	A	C	G	C	T	C	T	T	C	C	A	G	G	T	G	C	G	G	C	A	G	A	G	G	G	G	G	C	C	C	G	G	A	G	C	G	G	C	C	C	C	A	G	A	C	T	T	C	C	A	G	T	C	C	G	G	T	G	G	T	C	C	C	C	G	G	T	G	T	G	T	G	T	G	G	A	C	G	A	C	C	G	T	C	C	T	G	T	G	G	A	C	T	T	A	A	G	C	G	C	G	T	C	C	A	G	C	T	G	G	G	A	G	G	A	G	G	C	C	T	G	G	G	A	A	G	C	C	G	C	G	C	G	A	G	C	C	A	A	G	G	A	G	T	C	C	G	G	G	G	G	T	C	C	C	T	C	T	T	T	T	C	C	T	T	T	A	C	C	C	A	G	T	C	T	G	C	C	G	A	G	C	G	T	T	G	C	C	G	T	G	G	C	G	T	C	C	A	T	A	G	G	C	C	G	G	C	C	C	G	A	G	G	G	C	T	C	A	G	C	T	A	C	C	A	G	A	A	C	G	G	C	G	T	C	C	C	T	C	T	G	G	T	T	A	G	G	T	C	C	C	G	G	A	G	T	T	A	A	C	C	T	T	C	C	T	G	A	C	A	G	T	C	C	G	-	A	A	T	A	T	C	T	G	G	C	T	T	A	T	T	C	T	G	T	C	G	C	A	C	G	G	C	C	T	C	A	G	A	T	C	G	C	G	C	G	C	T	C	T	G	A	G	T	C	C	G	A	G	T	G	C	-	T	C	A	C	G	A	G	A	A	G	T	C	G	C	G	A	C	C	G	C	C	A	C	G	C	T	C	C	G	C	C	G	G	G	T	C	G	T	C	A	A	A	C	C	C	C	G	C	C	G	C	A	C	G	G	G	A	A	G	C	A	G	A	C	C	G	G	C	C	G	C	T	G	G	C	A	C	A	G	T	G	C	C	C	C	G	G	A	G	C	C	T	A	G	G	A	G	A	C	G	G	T	A	C	C	C	G	G	G	A	T	C	G	C	C	G	T	T	A	C	A	C	G	C	C	G	G	A	T	T	G	C	G	C	A	A	C	A	A	T	G	G	G	G	T	T	C	A	C	G	G	C	C	G	G	G	T	G	T	G	G	A	A	C	A	A	A	A	C	G	G	G	C	T	G	G	G	C	A	G	A	T	C	C	A	C	G	T	G	T	G	C	C	C	G	C	C	A	A	G	C	G	C	C	G	G	A	T	A	C	A	T	A	T	G	G	G	G	G	C	C	C	G	C	C	G	T	G	A	G	T	T	T	C	A	C	G	G	T	C	A	T	G	G	A	C	C	G	T	G	C	C	T	T	C	T	C	C	G	G	C	C	C	G	C	T	C	C	T	C	G	C	G	T	G	C	G	C	T	C	C	T	G	A	C	A	A	C	C	C	C	C	C	C	G	T	T	C	C	C	C	G	A	T	T	G	G	G	C	G	C	C	C	G	G	G	G	A	C	G	C	G	T	T	T	-	G	C	T	G	C	T	C	G	C	C	C	G	G	G	C	G	C	T	C	A	T	C	G	T	G	C	G	T	C	T	C	C	A	A	G	A	A	C	G	G	C	G	G	C	C	G	G	C	C	C	G	C	G	A	C	G	G	G	C	C	G	C	A	G	G	T	C	C	T	G	C	T	C	C	G	C	A	G	T	C	G	C	G	C	C	T	G	C	T	A	T	G	C	G	G	A	A	G	G	G	C	C	G	C	C	A	C	A	A	T	C	G	C	G	A	T	T	G	C	G	G	T	C	A	T	G	G	-	G	C	G	T	G	T	T	T	G	C	C	G	G	C	G	T	G	C	G	T	T	T	G	G	G	G	A	C	G	T	G	C	A	C	A	G	C	C	A	C	C	C	A	G	C	G	A	G	C	G	G	A	G	G	G	T	C	C	G	G	A	C	T	C	G	C	G	G	G	G	G	G	C	C	A	C	C	G	T	C	C	G	G	C	G	G	C	C	A	T	C	G	C	C	C	G	G	T	G	A	A	A	G	C	C	G	T	T	C	T	G	G	C	G	C	T	G	A	G	G	C	G	C	C	G	G	T	G	G	T	G	C	G	G	C	G	C	A	C	T	C	C	C	G	C	G	C	T	C	C	G	C	C	C	G	C	G	C	G	G	C	C	A	C	T	G	T	G	G	C	G	G	A	C	C	G	G	G	C	T	T	C	C	T	C	C	G	G	A	A	G	G	G	G	C	C	A	C	G	G	C	G	G	C	T	C	A	C	T	A	T	T	C	G	T	C	A	C	T	-	T	T	T	A	A	C	C	G	G	C	A	G	G	T	G	A	G	G	C	C	C	T	G	A	A	C	C	A	A	T	A	A	T	C	C	C	G	G	C	T	C	C	G	G	G	T	C	A	G	C	G	G	C	A	T	C	T	T	T	T	A	A	G	A	G	T	G	A	G	A	T	G	C	C	T	C	A	A	A	C	G	A	G	A	T	T	G	C	C	T	C	A	G	G	G	G	G	T	A	A	G	T	C	A	G	A	G	G	G	A	G	T	T	A	T	T	A	G	T	G	G	A	T	C	A	T	T	T	T	G	C	C	G	A	C	T	G	G	C	G	T	C	G	C	G	C	C	G	G	G	C	G	G	T	C	G	G	A	G	G	T	A	T	A	G	C	G	C	C	C	G	T	C	T	G	A	C	C	G	A	G	C	C	T	A	C	C	G	T	G	G	G	G	T	C	C	C	C	C	T	G	T	C	G	G	C	A	G	A	G	C	G	A	A	T	C	A	A	C	G	C	C	G	C	A	G	G	G	G	G	G	C	A	A	C	T	C	A	G	C	T	A	C	C	A	G	C	A	G	C	T	C	T	A	G	C	A	G	A	G	G	C	G	G	A	C	G	A	G	C	T	G	A	G	G	G	G	C	A	C	C	A	G	G	G	T	G	G	A	G	G	A	C	T	G	C	G	A	G	T	A	A	G	A	G	T	T	C	T	T	A	G	T	G	G	A	G	G	A	G	G	T	T	C	T	G	T	G	C	G	G	A	T	G	C	C	G	G	T	C	G	G	C	G	C	C	A	C	A	C	G	C	C	C	C	G	T	A	C	A	A	G	T	G	C	G	G	T	T	C	A	G	C	T	C	A	G	A	T	G	T	G	G	G	T	C	G	A	C	G	C	C	C	C	C	G	C	A	G	C	A	C	T	G	T	C	C	G	A	A	T	T	-	-	-	T	A	T	G	T	C
IndividualER423	C	G	G	A	C	G	C	C	C	A	C	T	A	G	C	T	C	C	C	C	G	G	A	A	A	T	T	C	C	G	C	G	C	G	A	G	G	A	T	G	G	G	A	A	G	G	A	T	C	G	C	T	G	G	C	G	G	A	C	G	A	G	T	T	G	C	G	A	T	C	C	C	A	C	A	G	G	C	A	C	A	A	T	A	C	T	C	G	A	A	C	A	T	A	G	G	G	G	A	T	A	A	T	A	C	T	T	C	G	A	G	G	G	T	G	T	C	G	A	T	G	T	A	T	C	G	C	C	G	G	T	A	A	C	A	C	G	C	G	T	C	G	G	T	T	G	A	C	G	G	T	C	T	C	C	G	G	C	G	C	G	T	C	C	G	C	T	G	A	G	G	G	G	G	G	G	G	C	T	A	G	C	G	T	T	G	C	A	C	C	G	G	T	G	A	G	G	G	A	G	C	A	G	T	T	G	C	T	G	C	G	T	T	T	C	C	G	A	A	G	A	G	G	C	G	A	G	A	T	T	C	A	C	G	A	G	C	G	G	G	C	C	A	A	T	G	C	C	C	G	G	G	C	C	G	T	A	T	T	C	T	C	G	G	A	T	G	T	T	C	G	C	G	C	T	C	G	C	G	A	T	C	G	C	G	G	A	C	C	C	A	G	G	C	G	G	G	C	C	G	C	T	G	C	A	C	C	C	G	C	C	C	G	C	C	C	C	A	A	C	A	G	T	G	G	A	A	T	C	C	T	C	C	G	T	C	C	C	G	C	C	C	C	A	G	C	G	C	G	T	G	G	C	G	G	G	G	C	C	C	C	G	A	G	A	T	T	T	C	C	C	G	T	A	C	C	C	A	C	A	G	C	G	C	C	G	A	T	G	G	A	A	C	T	G	G	C	G	G	A	A	C	G	C	C	G	C	G	G	T	C	T	G	C	C	T	C	A	C	T	G	C	A	G	G	C	C	A	C	C	A	G	C	G	G	G	C	-	A	C	C	C	G	A	A	A	G	G	C	C	G	T	G	C	C	A	A	G	G	C	G	G	G	A	G	T	C	C	A	A	A	C	C	C	C	G	G	C	C	G	A	C	G	G	T	C	A	G	C	C	G	T	A	C	G	G	T	C	A	C	C	C	G	G	G	T	C	G	G	C	C	T	A	C	G	G	G	T	C	G	C	A	C	C	G	C	G	T	C	T	G	-	A	C	G	G	A	G	G	G	G	C	G	C	T	A	T	A	G	A	T	G	C	C	G	G	A	T	T	G	A	G	G	G	A	C	A	C	A	A	G	G	G	G	G	A	C	G	C	G	T	G	T	T	C	G	A	G	A	T	C	C	T	G	A	A	T	T	G	T	C	G	G	T	T	C	A	A	G	G	C	G	G	C	T	G	C	C	C	T	G	T	G	G	T	G	T	C	G	G	G	G	G	G	G	C	C	C	T	C	A	T	G	G	A	A	T	G	G	A	G	A	A	G	G	C	A	C	C	C	G	A	C	C	T	-	C	T	C	C	C	C	G	G	C	C	C	A	C	G	A	G	G	T	G	G	C	G	G	C	C	C	G	T	G	G	C	A	A	A	C	C	G	G	A	A	T	G	G	A	C	C	T	T	G	C	G	A	C	C	C	C	C	T	G	A	C	T	A	C	A	T	C	C	A	A	C	G	T	C	G	G	C	C	G	T	C	T	T	C	G	C	C	C	C	G	A	G	G	G	A	T	T	C	G	G	G	A	T	C	G	G	A	A	G	C	T	G	C	C	C	A	C	A	G	A	C	A	T	G	G	C	G	C	C	A	A	C	C	C	T	C	C	A	C	G	C	C	G	G	G	G	T	T	G	G	C	G	T	A	T	G	G	G	G	G	C	T	G	C	C	G	G	G	C	A	G	G	G	A	G	C	T	A	G	G	G	C	C	C	C	G	C	T	A	T	G	A	G	C	G	G	C	G	C	A	C	C	G	C	G	G	G	A	G	C	C	G	T	G	G	G	C	C	C	A	C	G	G	A	G	A	C	G	G	T	C	G	G	C	C	C	A	C	T	C	C	A	C	G	G	C	A	T	C	G	C	C	G	T	G	C	G	T	T	C	C	C	C	C	C	G	C	A	G	T	T	C	T	C	T	T	C	G	T	C	A	T	T	T	C	C	G	G	A	T	A	G	G	G	G	G	C	G	C	T	G	C	G	G	C	A	T	C	G	G	T	G	T	G	A	G	G	C	C	C	A	C	C	A	G	T	T	G	C	C	G	T	C	C	T	C	T	T	T	C	T	T	C	A	C	C	C	C	G	T	G	-	-	T	G	G	C	G	A	T	A	T	T	A	G	A	G	C	T	C	A	T	G	G	C	C	G	G	G	A	G	T	T	G	C	G	G	G	G	G	C	C	C	C	G	T	A	T	C	A	T	C	A	C	C	G	T	G	G	G	C	A	T	T	A	A	G	G	G	T	G	C	T	-	T	C	G	G	C	A	C	A	C	A	C	G	A	C	G	G	C	A	G	T	G	T	C	G	A	G	G	G	T	G	C	T	G	T	G	A	A	C	G	C	G	C	G	C	T	C	C	G	G	G	C	C	C	A	T	A	A	T	C	G	C	C	T	C	A	A	G	G	T	G	C	A	T	C	T	G	T	C	T	C	G	G	A	G	T	T	A	A	C	T	T	A	G	C	T	A	G	A	C	C	C	G	C	G	A	C	C	C	G	C	A	G	C	G	C	C	G	T	A	C	G	G	T	C	A	G	G	T	T	C	C	G	C	G	G	A	A	C	G	C	G	C	C	G	G	G	G	G	A	G	G	A	C	G	C	C	G	C	G	G	G	C	A	G	A	G	G	G	G	G	G	A	T	C	C	A	T	C	C	T	A	C	C	G	G	G	G	G	C	T	G	G	T	G	T	G	C	A	A	G	G	G	G	C	G	C	A	C	G	A	C	G	C	C	C	T	C	G	C	C	C	C	T	G	C	G	A	C	C	A	C	C	A	T	G	A	G	G	C	A	C	G	G	G	C	C	T	T	A	G	T	T	G	G	G	A	C	G	C	A	T	C	T	C	A	T	G	C	C	G	G	T	G	C	G	T	G	C	C	C	G	C	C	C	T	A	A	A	C	G	A	G	C	G	G	C	G	G	G	C	C	T	T	C	T	G	G	A	G	G	C	A	G	A	G	G	C	G	A	G	C	G	C	A	A	C	A	G	C	G	G	C	T	G	G	G	A	A	T	G	T	G	G	C	G	C	C	G	A	C	C	T	C	T	G	A	G	C	C	T	A	C	T	A	G	T	G	G	G	C	C	T	A	A	G	G	A	G	A	G	C	G	G	C	C	A	G	T	C	A	T	C	G	C	A	A	G	C	G	C	G	G	T	G	C	T	T	C	C	C	C	G	G	C	T	C	C	G	C	T	C	C	A	C	C	A	C	T	C	T	G	A	G	G	C	T	C	T	A	C	A	C	G	C	C	G	C	G	A	T	-	A	G	T	G	G	A	A	C	T	C	C	C	T	C	C	C	C	T	C	G	G	C	T	G	T	G	C	C	G	C	C	C	G	C	T	C	G	G	T	G	C	T	G	G	C	C	C	C	C	G	G	C	C	G	C	C	A	-	C	A	C	T	G	G	C	G	T	C	G	T	C	G	A	G	G	A	C	A	A	C	G	G	C	G	G	C	G	A	A	C	C	C	T	G	G	G	T	C	A	G	C	C	T	C	C	A	C	G	T	C	T	G	T	C	T	C	C	G	A	G	C	T	T	G	C	T	G	G	C	G	G	G	T	C	T	C	G	C	G	T	C	T	T	C	G	C	T	T	G	C	C	T	G	T	A	T	C	G	G	A	C	T	A	C	T	T	A	G	C	G	C	G	G	G	A	T	G	G	A	C	G	T	C	T	G	T	G	G	C	C	C	G	C	T	C	G	G	C	C	G	A	G	G	C	A	T	G	G	G	G	T	G	A	C	G	C	G	C	C	G	G	C	C	C	C	G	A	A	G	C	G	G	G	T	G	C	G	G	G	A	T	C	T	G	A	T	C	G	A	C	C	C	C	A	C	C	T	T	C	A	A	G	T	-	-	A	C	T	A	A	A	C	C	G	C	C	C	C	C	T	G	C	G	A	T	T	T	G	A	A	C	C	C	T	C	C	C	C	A	G	G	T	G	C	G	C	G	C	G	A	C	A	T	C	A	G	A	G	-	C	G	C	C	T	C	T	G	G	G	T	C	G	G	C	A	C	C	C	C	C	C	A	G	A	C	A	G	C	A	G	C	G	G	C	C	G	C	C	T	A	C	T	C	C	A	T	A	T	C	C	C	A	G	G	G	A	T	G	C	G	C	C	C	T	G	C	C	C	T	A	G	C	T	A	G	G	C	A	G	C	G	T	C	A	G	C	C	C	G	C	A	C	C	T	T	T	C	G	G	G	C	G	G	G	C	C	G	C	T	C	G	C	C	G	C	C	G	G	C	G	G	C	T	G	G	G	T	G	C	G	C	C	C	A	C	T	A	A	C	C	G	G	C	G	C	G	G	C	G	C	G	C	G	G	C	T	T	T	C	C	T	G	G	G	C	A	T	G	C	C	C	G	A	C	A	G	G	T	A	A	-	G	T	C	C	C	G	C	C	G	G	C	C	T	G	C	A	C	G	G	A	A	C	A	G	G	T	G	C	C	C	C	G	A	C	G	G	A	A	T	C	T	C	C	G	T	C	G	T	C	T	A	G	C	C	G	T	G	C	C	T	C	A	T	G	C	G	G	A	C	A	C	G	C	G	C	T	A	G	G	C	A	T	C	T	C	T	G	G	C	G	G	G	G	G	C	C	C	C	G	C	G	A	G	G	A	T	G	T	A	G	C	A	C	C	C	C	G	A	G	G	C	C	G	G	A	G	A	C	G	G	A	G	G	A	T	T	T	G	A	C	C	C	C	C	A	A	T	T	C	T	A	G	G	A	G	C	G	A	T	G	G	T	A	C	C	G	T	G	C	A	T	G	C	C	T	A	G	G	A	A	T	C	T	G	T	C	G	G	C	A	C	C	G	C	G	A	C	T	G	C	C	C	G	C	T	A	C	C	A	T	G	C	G	T	G	G	C	T	C	T	G	A	C	T	T	T	C	C	T	G	G	G	G	C	C	G	A	A	T	G	-	-	C	G	T	T	T	C	T	T	C	T	A	C	G	C	C	C	G	T	C	C	C	C	T	T	C	T	T	T	C	C	G	C	G	G	A	C	C	G	T	C	G	G	C	G	T	C	C	C	A	A	G	C	C	C	G	G	C	C	T	A	G	G	C	G	A	C	C	C	G	G	C	C	G	G	G	G	G	G	C	G	C	G	A	C	C	G	C	G	T	C	T	A	C	G	G	G	G	C	G	G	C	G	G	G	A	G	C	C	-	G	T	C	T	C	A	C	C	C	A	C	C	A	T	T	C	G	G	T	G	G	A	G	T	G	T	G	A	A	C	G	G	T	G	G	A	G	G	A	A	G	C	C	A	G	G	A	G	C	A	G	T	C	C	G	C	C	C	C	C	G	G	A	T	G	G	G	C	G	C	C	C	G	C	G	T	G	T	C	C	G	A	A	-	G	G	G	T	C	C	T	C	G	G	C	-	C	T	C	T	G	G	T	G	G	T	C	C	T	T	G	G	C	G	A	C	C	C	G	G	G	G	G	G	G	C	T	C	G	G	T	T	A	G	G	G	C	G	G	G	C	G	T	T	T	T	G	G	C	A	G	G	T	A	G	T	A	A	T	A	C	T	T	T	A	T	A	A	A	C	G	A	A	C	C	C	C	G	G	A	A	T	C	G	C	C	G	C	A	C	T	G	G	G	C	C	G	C	A	G	T	A	G	C	T	G	G	C	C	T	A	G	G	C	G	G	C	C	C	A	C	A	A	C	A	T	G	C	G	C	A	T	T	A	G	C	A	T	A	A	-	A	T	T	T	A	G	T	A	A	T	G	G	T	G	C	T	C	T	G	G	C	G	C	A	C	G	G	G	A	C	C	C	A	C	G	G	G	C	G	C	T	G	A	G	G	C	C	C	T	A	T	G	C	A	C	G	A	G	G	C	C	C	C	C	G	T	T	T	C	C	C	C	G	C	G	G	G	G	G	A	T	T	G	G	C	C	G	C	G	A	A	A	A	G	G	C	C	G	G	A	C	A	G	C	C	G	C	T	G	G	G	T	T	G	C	C	C	C	T	C	C	C	A	G	C	C	A	G	G	G	G	A	G	G	C	G	C	G	-	T	C	T	G	G	C	G	T	G	G	C	C	G	G	C	G	G	T	G	A	G	G	T	C	A	G	G	G	C	A	T	G	G	G	G	G	T	C	A	C	A	G	C	A	C	A	G	G	G	G	C	G	T	G	C	G	A	G	G	C	C	C	G	C	C	G	A	T	G	A	C	G	A	C	A	C	G	G	T	C	C	G	G	G	C	T	G	C	G	G	G	C	G	C	G	C	T	G	C	G	G	G	G	G	C	T	C	G	A	T	G	G	G	C	T	A	C	G	C	T	C	C	C	T	C	G	C	G	C	T	C	A	T	G	G	C	G	G	T	C	T	G	A	A	C	A	G	T	A	C	G	A	T	C	C	C	G	C	C	G	A	G	A	C	C	G	G	G	G	G	C	A	A	C	T	A	G	C	C	A	C	G	A	A	C	G	G	G	G	C	C	A	T	G	G	G	G	C	G	G	G	A	C	G	C	G	G	C	C	G	C	G	C	G	A	A	T	G	T	C	C	G	T	G	A	C	C	A	A	G	C	C	T	C	T	T	C	T	C	T	C	T	-	A	C	A	G	C	T	T	-	G	G	G	C	C	T	C	C	C	C	G	C	G	A	G	G	G	G	C	C	G	A	C	C	G	T	G	G	T	G	T	G	C	C	C	T	T	C	A	C	A	C	C	C	T	G	C	C	G	C	C	T	C	A	G	T	A	G	C	T	C	G	A	G	T	C	T	G	T	A	C	C	A	C	C	C	C	G	G	C	G	C	G	C	G	G	C	C	G	C	C	A	A	C	C	G	A	G	G	C	T	G	G	T	G	T	G	C	C	G	C	G	A	C	G	C	G	G	G	T	G	C	A	C	G	G	T	A	C	C	G	A	T	G	C	G	T	C	T	T	G	C	C	G	G	C	G	C	C	G	C	A	A	T	G	C	C	G	G	C	A	T	T	C	G	T	C	G	C	A	A	G	G	G	C	C	G	C	C	T	G	C	C	C	A	C	G	A	G	T	G	A	C	C	C	C	A	C	T	C	C	C	G	A	C	G	A	C	T	A	T	C	C	C	G	C	G	T	G	T	C	C	C	C	G	G	C	T	C	G	G	G	G	A	A	A	C	C	A	T	C	C	C	G	C	T	C	G	G	A	A	G	C	C	A	C	A	G	T	G	C	C	A	G	G	T	G	C	G	A	T	A	T	T	A	G	G	C	G	C	G	G	C	G	C	G	G	A	G	G	A	A	C	G	G	G	A	G	C	A	C	G	T	G	C	C	C	T	C	A	A	C	C	G	T	T	A	G	A	A	T	A	C	A	T	A	A	G	C	G	G	C	G	G	C	A	G	G	G	A	C	A	T	G	A	C	A	C	A	A	A	A	C	C	C	C	T	A	G	T	G	T	G	C	A	C	C	A	G	C	A	C	G	T	A	C	C	T	C	T	T	G	A	T	A	A	A	G	G	T	T	A	G	A	G	C	A	G	T	C	A	C	C	T	T	C	A	C	T	C	T	G	G	T	C	G	T	G	T	C	T	C	A	C	G	T	A	T	G	T	G	A	G	A	C	G	A	T	G	C	A	C	T	C	A	C	C	C	A	G	C	G	C	G	C	C	A	C	T	C	T	C	G	C	C	G	G	A	C	G	A	C	G	T	G	C	A	G	A	T	A	C	C	C	G	G	C	C	A	C	G	A	C	C	C	C	C	T	C	A	T	C	A	T	G	A	C	C	G	C	G	G	G	G	C	C	G	C	C	G	G	G	C	C	C	G	A	G	G	A	G	C	G	T	C	G	G	C	C	T	-	C	G	C	G	G	A	C	C	A	T	G	C	T	C	G	T	G	A	C	A	G	C	G	C	T	G	A	C	C	C	A	C	C	G	C	C	G	C	C	A	C	A	G	C	C	A	C	A	T	T	G	A	T	T	C	C	T	T	T	C	G	T	A	T	A	G	T	A	C	G	C	C	-	A	G	T	T	G	A	A	G	G	A	C	A	G	C	C	A	T	C	G	G	C	G	T	G	G	G	C	A	G	G	A	G	G	G	G	G	G	T	G	A	G	G	A	C	G	C	A	C	A	A	C	A	A	T	C	T	T	G	G	T	C	T	A	C	C	G	C	A	T	C	T	G	C	A	T	C	C	T	T	C	G	G	T	C	G	C	G	G	T	G	A	G	A	C	G	A	A	C	A	C	G	A	A	C	G	C	T	G	G	G	C	G	A	T	C	T	G	G	C	C	G	G	C	G	G	G	C	T	C	G	G	G	T	C	T	T	C	G	A	G	C	C	T	A	C	C	G	A	T	A	C	C	T	C	G	C	G	C	C	C	C	A	C	C	C	G	C	G	G	G	G	A	C	T	C	C	A	C	C	T	C	C	G	G	G	T	C	G	C	C	G	A	G	C	G	G	C	G	A	G	A	G	T	T	G	A	A	G	T	T	C	C	C	T	G	T	G	C	C	T	T	A	T	G	T	T	A	C	T	T	C	T	T	C	G	A	G	A	A	C	T	C	T	G	G	T	G	C	G	C	C	G	A	C	G	G	C	C	A	T	C	C	T	G	G	C	C	T	C	C	C	A	C	A	C	C	G	A	A	C	C	T	A	T	A	C	A	G	G	C	A	C	C	G	G	G	G	C	G	T	G	C	G	G	T	T	G	C	C	C	G	T	G	G	T	C	G	A	T	G	T	-	C	A	A	T	C	T	T	T	G	C	T	T	T	G	A	A	G	G	T	C	G	T	T	G	C	A	C	G	T	A	G	T	C	C	A	C	T	G	A	C	C	T	G	C	T	C	C	G	T	G	C	C	G	T	G	A	T	C	C	G	A	G	A	A	T	G	C	G	T	T	C	T	G	A	G	G	C	A	A	C	G	C	C	G	G	C	G	G	G	C	A	G	T	C	G	G	G	G	T	C	A	G	G	T	C	G	A	C	C	G	C	G	T	G	C	C	A	A	G	T	G	C	G	C	C	C	C	G	G	G	C	C	C	G	C	T	G	T	T	C	G	A	A	A	A	G	T	T	G	C	C	A	G	G	T	A	C	C	C	C	G	G	G	T	G	T	G	C	G	C	T	C	C	T	G	C	C	C	G	C	G	A	C	A	G	A	T	A	T	C	G	C	C	G	T	G	C	G	T	C	T	C	G	C	C	T	C	C	G	G	G	C	C	T	A	C	G	G	A	T	T	G	A	C	C	C	A	C	G	A	T	C	G	G	T	C	C	C	G	G	G	A	T	G	G	A	T	A	T	A	A	A	A	A	A	G	G	A	G	C	A	T	A	T	T	C	A	G	T	C	T	T	A	G	C	C	G	C	A	A	T	G	C	T	C	C	C	T	T	T	C	T	C	C	T	G	C	T	T	C	G	C	G	C	G	C	G	T	T	C	C	A	G	T	G	C	A	G	C	A	C	G	T	G	T	G	A	A	C	C	C	T	A	C	C	G	G	G	G	C	T	C	C	G	C	G	T	G	C	A	G	G	C	C	G	C	G	T	C	G	C	C	T	C	G	G	C	G	C	T	G	T	C	C	C	C	T	A	C	C	C	G	C	C	G	C	G	G	G	C	A	C	C	G	A	G	G	C	A	C	C	C	C	T	C	C	G	G	A	G	C	G	A	G	C	G	C	A	G	G	C	C	T	G	T	G	C	G	C	T	C	C	T	G	G	G	C	C	A	C	C	C	C	T	C	C	G	C	G	C	G	G	C	G	C	G	T	G	C	T	C	C	G	G	A	C	C	T	A	C	G	C	A	C	G	C	T	C	G	-	G	G	G	G	G	G	G	A	G	T	C	G	C	C	C	G	G	A	G	C	C	C	C	G	G	C	C	T	C	G	G	A	C	G	C	C	G	G	T	C	C	G	C	A	C	G	C	T	C	C	G	C	C	T	G	A	C	C	A	T	A	C	G	C	C	A	C	G	A	A	G	A	C	C	A	T	T	C	G	C	T	G	C	G	A	A	G	A	A	C	C	G	G	C	G	G	C	C	A	C	T	C	T	T	G	A	G	G	G	G	G	C	A	T	G	T	A	G	A	C	C	C	C	C	G	G	C	G	G	G	A	G	C	G	C	G	A	C	G	G	C	G	G	C	A	G	A	A	G	C	G	A	C	T	G	A	C	-	A	G	G	C	C	G	G	T	C	C	T	C	A	C	C	G	C	G	C	G	C	G	A	C	G	A	T	G	C	G	C	C	T	T	C	A	C	G	T	C	G	C	A	C	T	G	A	C	C	T	G	G	T	C	C	G	G	G	G	T	C	C	C	C	C	C	G	C	G	C	C	A	T	C	C	A	G	C	A	G	T	C	T	G	C	G	C	G	G	G	G	G	G	C	G	G	G	A	C	T	A	T	C	C	G	C	C	G	C	C	G	G	G	G	C	G	A	C	A	A	G	A	C	G	T	T	C	T	G	G	C	G	G	T	G	G	T	G	C	G	A	G	C	C	C	G	C	T	C	C	G	T	C	C	A	C	T	G	G	G	C	T	A	C	G	G	A	A	G	C	G	G	A	G	A	A	C	G	C	C	G	G	C	G	C	C	C	G	G	G	A	G	G	T	T	G	T	G	T	C	C	G	T	A	A	G	G	T	A	G	G	G	G	C	C	T	A	A	G	G	G	T	G	A	C	C	G	G	A	A	G	C	A	T	C	C	A	T	G	A	C	G	G	G	C	C	A	G	G	T	G	G	G	C	G	C	A	C	T	T	C	G	C	G	T	G	A	C	A	G	T	G	A	G	G	G	T	T	G	G	C	C	C	C	C	T	C	C	G	C	A	C	A	G	G	A	C	T	G	C	C	G	A	G	A	G	G	A	G	C	T	T	C	T	C	G	C	C	G	G	T	G	C	G	G	C	G	C	A	C	T	C	G	A	A	T	C	G	G	T	C	A	T	G	G	C	G	C	C	C	A	C	G	G	C	C	G	C	C	A	G	C	A	G	C	A	G	T	C	G	C	C	G	G	C	A	C	G	T	G	A	G	C	G	C	C	C	G	C	G	C	T	C	A	C	C	G	G	C	C	T	G	A	T	T	C	G	T	C	G	G	T	C	G	T	A	G	C	G	C	T	C	T	G	C	G	C	C	A	A	C	C	G	C	C	G	G	G	C	C	C	C	G	G	A	G	C	C	G	A	C	G	C	G	G	C	C	C	G	T	T	G	C	C	G	C	G	T	A	C	G	A	C	G	G	C	A	G	C	A	C	C	G	G	G	A	C	G	G	G	G	A	C	T	G	C	C	T	A	G	G	G	G	G	G	A	G	A	T	G	G	G	T	G	G	C	G	C	A	C	A	G	C	G	C	T	C	T	C	T	T	A	G	T	T	T	G	C	G	G	G	T	G	C	G	C	C	C	C	C	C	G	C	G	G	A	G	C	C	G	C	G	C	C	C	C	G	G	G	G	A	C	C	G	G	G	A	C	A	C	G	A	T	A	A	T	C	C	G	G	A	C	T	G	T	A	G	T	C	C	C	C	T	G	C	C	A	T	C	G	C	G	C	C	G	A	G	C	C	G	C	C	C	G	G	G	T	G	C	A	G	C	C	G	C	C	C	C	C	C	C	G	C	C	C	G	A	G	A	G	C	C	C	A	G	G	A	C	A	C	T	C	G	C	A	C	C	G	C	G	A	C	A	C	C	A	G	C	A	C	G	G	C	T	C	C	G	G	C	T	G	G	C	C	G	C	G	G	G	C	C	C	A	G	G	A	C	G	C	T	G	G	G	G	A	A	G	G	T	T	C	C	C	G	G	T	G	C	G	C	G	T	G	C	G	T	G	G	T	C	A	C	G	T	C	C	C	C	C	G	C	C	C	G	C	A	C	G	C	C	A	G	T	C	A	C	A	C	T	C	C	C	C	G	G	A	G	T	C	T	G	C	C	G	C	C	G	C	G	G	C	C	C	G	C	C	G	G	G	C	C	C	C	G	C	T	G	T	C	C	G	C	C	G	C	C	G	C	C	G	C	A	T	A	A	C	A	G	G	C	C	T	G	C	C	G	G	C	C	G	T	C	C	C	C	A	C	C	C	G	C	A	C	C	T	A	C	A	G	T	G	C	C	T	G	C	C	A	C	C	G	G	C	C	A	C	G	C	G	C	C	G	C	C	T	T	G	G	G	T	C	A	T	G	A	C	G	C	A	G	G	G	A	A	C	A	A	C	G	G	T	T	G	C	T	T	C	C	C	G	C	C	C	T	T	C	G	T	G	C	A	G	G	G	A	T	G	C	T	C	A	T	C	T	T	T	A	G	T	A	A	A	C	G	G	G	G	T	C	A	G	C	G	A	C	A	T	C	A	G	A	A	A	T	G	C	C	G	G	T	T	T	C	A	C	G	T	C	C	C	C	G	G	A	G	G	C	A	G	G	G	C	C	C	C	T	C	T	C	A	C	G	G	C	C	G	G	C	C	A	G	G	C	A	C	C	A	C	G	C	G	C	C	C	T	G	G	T	C	G	A	C	A	A	T	T	G	C	C	C	A	C	G	C	C	A	G	G	C	G	A	T	A	C	C	G	C	C	C	C	C	G	G	C	C	G	G	C	C	A	G	T	A	C	C	C	G	G	G	G	C	T	T	A	G	T	C	T	C	C	C	A	T	C	G	C	A	T	A	C	C	A	T	C	A	G	C	C	G	C	C	C	G	A	C	G	C	C	G	C	T	T	T	T	A	A	C	G	G	G	G	T	C	G	G	G	G	G	C	C	A	T	T	T	T	G	C	G	G	G	T	C	C	G	A	G	T	G	C	G	C	C	A	C	G	C	G	G	C	G	G	C	C	A	C	C	A	C	G	T	T	C	C	T	C	T	A	C	G	G	G	C	C	G	C	G	G	C	C	T	C	C	C	C	G	C	G	C	C	C	G	T	G	A	C	T	A	G	C	C	G	G	A	G	G	G	G	G	C	C	C	T	C	C	T	A	G	T	C	C	T	-	C	C	G	A	A	C	G	G	C	C	C	C	G	C	A	G	C	G	C	C	A	C	G	C	A	C	G	C	G	C	T	C	G	C	G	G	G	G	C	A	C	C	C	A	C	A	C	T	C	G	T	A	C	G	G	G	C	A	C	A	C	C	C	T	G	C	G	G	G	C	G	T	T	A	G	G	T	A	C	C	G	G	G	G	C	C	C	G	G	C	G	G	G	C	C	G	A	C	C	C	G	C	C	G	G	C	G	C	C	C	G	T	G	C	-	T	C	T	C	C	A	T	C	C	T	C	G	C	C	T	C	G	T	C	G	T	C	G	C	T	C	C	T	T	C	C	C	C	C	C	G	C	C	T	C	T	G	C	C	C	G	G	C	G	C	T	G	G	T	C	C	A	G	C	C	C	G	A	G	C	C	A	C	G	T	G	G	T	A	C	G	A	C	A	T	T	T	G	G	C	C	A	C	T	C	C	C	G	C	C	T	C	C	G	C	C	A	C	T	G	G	A	C	A	T	G	T	C	A	A	C	G	C	C	C	C	C	G	A	C	C	T	A	G	C	A	C	T	C	C	G	T	C	C	T	G	C	A	C	G	C	A	T	T	G	G	C	C	C	A	C	C	C	G	A	C	C	C	G	C	G	A	C	T	C	C	C	G	C	C	C	G	T	G	C	C	G	A	C	C	T	G	C	T	G	C	C	G	C	G	G	C	C	A	C	G	C	A	A	G	T	G	C	G	C	C	C	C	C	C	C	C	C	G	G	T	C	C	C	T	G	G	G	T	C	C	A	G	G	A	A	G	G	C	C	G	C	C	T	C	A	G	G	C	G	A	A	G	G	T	C	C	T	G	T	A	C	C	C	C	C	G	T	T	C	C	A	A	T	C	G	G	C	G	G	A	A	T	C	A	C	A	G	G	C	C	G	G	C	C	A	T	A	G	T	C	T	C	C	C	G	C	G	A	C	A	C	A	T	C	G	C	G	G	T	A	T	A	C	C	A	C	C	C	A	A	C	C	G	G	G	G	G	T	T	T	C	G	A	C	T	G	C	C	G	A	G	G	T	G	C	G	G	G	A	A	T	C	C	C	T	T	G	C	T	G	T	A	C	C	C	A	C	C	C	G	G	G	G	C	C	C	T	G	C	C	C	C	T	C	A	C	C	C	C	A	T	C	C	G	T	C	G	C	C	C	T	C	G	T	G	C	A	C	G	C	A	G	A	T	C	G	C	T	G	C	C	C	T	C	A	A	C	G	A	C	A	C	C	C	G	T	G	C	G	G	C	C	G	C	G	C	C	T	C	G	T	C	G	G	C	G	G	T	C	C	G	C	C	C	G	C	C	C	C	C	C	C	T	G	C	C	T	G	T	C	C	C	C	C	G	G	C	C	C	G	C	C	C	C	G	G	C	C	C	C	C	C	C	C	G	C	C	C	T	C	A	C	C	C	C	C	G	C	G	C	C	C	A	C	C	A	G	G	G	G	G	C	C	C	G	C	C	C	G	G	A	T	C	C	T	G	A	G	T	C	C	C	C	C	C	T	C	A	A	G	C	A	G	G	C	C	C	C	C	T	C	T	C	G	C	C	C	A	G	G	T	G	C	T	G	G	A	G	G	G	G	G	G	C	G	G	G	C	A	C	C	C	T	G	T	C	T	T	-	A	C	G	G	G	G	T	A	C	A	G	G	C	T	G	A	T	G	C	C	C	G	G	G	A	C	T	G	G	C	A	T	G	G	A	C	T	C	G	A	G	C	G	C	G	C	C	G	T	A	G	C	C	G	T	C	G	G	C	C	C	C	C	C	G	C	C	G	A	G	C	T	G	C	C	A	G	G	T	G	G	T	C	G	G	G	T	A	A	T	A	C	G	T	T	C	T	G	A	G	C	T	C	G	C	C	G	A	A	G	G	C	G	A	C	T	G	G	G	A	T	C	C	G	C	G	T	T	C	C	T	C	T	C	C	G	G	T	G	C	T	T	C	A	C	C	A	C	C	T	G	C	G	C	A	C	C	A	C	G	G	T	A	C	C	A	C	T	T	A	G	G	T	A	G	C	C	C	G	C	G	C	C	C	C	T	G	G	C	T	A	C	A	T	G	G	C	T	T	C	G	G	C	A	C	C	A	T	A	A	G	T	T	C	G	G	G	C	G	G	T	C	G	A	C	C	C	T	G	C	G	C	A	C	T	G	C	G	C	C	G	A	G	C	T	C	G	C	G	G	G	T	A	T	G	G	C	C	C	C	A	C	G	G	C	T	G	G	G	G	G	G	G	A	T	G	G	C	T	C	C	A	C	A	A	C	G	C	T	T	G	T	C	A	A	G	A	C	G	G	G	G	G	C	G	T	C	C	A	C	G	G	G	G	T	C	T	A	C	G	T	T	G	A	T	G	G	G	A	G	G	C	C	C	C	G	G	C	G	C	G	G	C	T	G	T	G	G	C	C	A	C	C	G	G	C	C	G	T	C	G	C	C	G	C	C	G	C	C	C	C	C	G	T	T	C	G	C	G	G	G	C	C	A	G	A	G	G	T	G	T	G	T	G	C	C	A	T	C	A	C	C	C	C	G	C	G	G	T	C	C	C	C	C	C	A	T	C	G	A	C	T	A	C	C	C	G	C	T	G	C	G	G	C	C	A	C	A	C	G	C	C	C	G	G	C	C	T	A	C	C	T	C	C	G	T	A	C	C	G	G	C	G	T	A	A	G	G	G	G	G	C	G	G	G	T	A	T	G	G	G	T	T	C	G	C	C	C	T	C	C	G	G	G	G	G	G	T	G	C	A	G	C	T	C	C	G	G	T	T	G	C	C	G	C	G	G	T	T	C	C	A	C	G	G	C	G	G	G	C	A	C	T	T	C	G	A	C	T	G	G	T	C	G	C	C	C	G	C	T	G	A	G	G	T	G	G	A	A	A	C	C	T	G	T	C	C	T	T	C	T	T	G	A	C	T	G	C	C	A	C	C	C	G	C	A	C	C	C	C	G	G	T	C	G	G	T	G	T	C	T	A	T	T	G	T	A	C	G	G	G	T	G	T	C	T	A	C	T	T	T	G	G	A	A	C	G	T	T	C	G	C	G	G	G	G	A	C	A	C	C	C	C	A	C	T	A	A	T	T	G	C	C	T	G	G	T	C	G	G	G	A	T	C	C	A	A	A	T	C	G	A	T	T	T	G	G	C	C	G	A	T	T	A	C	A	C	C	C	G	C	A	G	A	G	A	T	A	A	T	G	C	G	C	T	C	C	T	C	A	G	C	G	T	C	G	A	G	C	G	G	T	C	C	C	G	C	G	C	A	A	T	G	G	A	A	T	C	A	A	C	C	C	C	C	C	C	C	C	G	T	A	T	C	G	C	C	C	A	A	G	G	G	T	C	G	C	C	G	C	G	C	G	C	C	C	G	G	T	T	G	C	G	G	C	A	G	C	G	A	C	T	G	A	G	C	-	G	G	A	G	G	G	C	T	G	A	G	T	C	C	C	G	A	G	G	G	C	G	G	C	G	T	G	A	C	A	C	G	T	A	C	C	A	C	G	C	C	G	C	C	C	G	A	C	G	C	T	C	A	T	C	G	A	C	A	C	C	C	G	C	G	C	G	G	C	C	C	T	C	A	C	T	C	A	T	G	C	C	G	C	C	C	C	G	G	A	A	T	C	G	A	T	T	C	T	C	C	C	G	C	C	G	C	C	C	C	C	C	G	C	C	G	G	C	A	T	T	T	C	G	C	C	G	C	G	C	C	A	G	C	T	C	G	G	C	A	C	C	C	C	C	G	C	T	C	C	G	C	G	A	A	G	A	G	C	A	C	T	G	G	C	C	C	A	C	A	T	A	C	C	C	G	G	G	C	C	G	G	C	T	A	C	A	C	C	G	G	C	G	C	C	G	T	C	T	C	A	G	C	G	T	C	T	G	C	A	T	C	T	G	C	G	T	A	T	G	C	G	C	T	G	C	C	C	C	G	T	G	G	T	T	C	G	C	G	C	T	A	C	G	C	C	T	T	T	C	A	G	G	G	G	G	C	C	G	T	G	C	C	G	C	G	T	C	C	G	C	G	A	T	G	G	G	G	T	A	G	G	A	C	C	C	C	C	T	C	C	A	C	T	A	G	G	G	A	A	G	C	C	G	A	A	A	G	C	A	A	T	T	C	G	G	G	G	A	C	G	C	C	C	C	G	T	T	G	C	C	C	C	A	G	G	A	C	C	G	C	G	G	C	C	G	T	A	C	G	G	C	G	G	C	G	C	A	T	G	G	G	C	C	G	C	C	C	T	G	C	C	A	C	T	C	C	C	G	G	G	G	T	T	A	A	T	A	T	C	T	C	C	C	T	G	C	A	C	T	T	G	T	G	G	C	A	T	T	G	T	T	G	G	G	T	G	A	G	G	C	G	A	G	T	C	T	G	G	C	G	T	C	T	T	C	G	C	T	T	G	G	C	C	G	G	G	C	G	C	A	G	A	C	G	G	G	A	G	G	C	A	G	G	C	T	A	G	G	G	G	T	G	G	C	G	C	C	A	T	T	G	A	C	G	T	G	G	A	A	C	G	C	G	G	C	C	C	G	G	T	G	A	G	G	G	A	A	G	A	T	G	G	A	G	G	G	G	G	G	G	C	G	A	G	A	C	G	G	C	C	C	A	G	G	A	G	G	G	A	G	G	G	C	G	C	A	G	T	G	G	G	C	G	T	C	G	G	G	T	G	G	A	T	T	G	T	T	G	G	G	C	G	G	A	A	G	T	A	T	G	T	G	C	C	C	G	G	G	C	G	C	G	T	T	G	G	C	C	G	G	C	T	G	G	G	T	G	G	A	G	G	G	T	T	G	C	C	A	G	C	C	C	G	C	T	G	T	C	C	C	G	G	T	T	G	A	C	C	G	C	C	C	A	T	G	G	T	T	G	G	C	C	C	A	A	A	C	C	G	G	C	C	A	T	T	T	T	A	C	A	C	A	T	C	C	G	C	C	G	T	G	C	G	C	C	T	C	C	C	C	C	C	G	C	A	G	C	G	G	A	C	C	T	G	G	G	A	G	C	A	G	T	C	G	G	C	G	C	C	A	G	T	G	A	C	C	A	G	G	G	G	G	C	C	T	A	C	C	G	C	C	G	A	G	G	C	C	T	T	G	C	G	C	A	G	A	T	T	G	T	A	C	A	G	A	C	A	C	G	C	G	G	C	C	G	G	C	C	C	C	T	A	A	G	G	A	C	G	T	G	C	C	G	G	G	C	T	C	G	T	A	A	G	G	G	A	C	C	A	A	A	C	G	C	A	G	C	T	C	C	A	G	G	C	A	G	G	C	G	G	T	G	A	G	G	T	G	G	G	C	A	G	C	C	A	T	T	A	G	T	G	C	G	T	G	C	T	C	C	T	A	C	A	C	G	G	G	G	A	T	T	C	C	C	A	G	T	T	G	G	T	A	A	G	C	G	C	C	G	G	G	C	C	G	G	A	G	G	C	G	C	C	T	G	A	G	C	C	A	C	A	T	A	T	C	C	T	G	C	G	T	C	C	G	G	C	C	T	C	G	G	G	C	G	G	C	A	G	A	G	G	A	A	G	A	T	C	A	T	G	C	C	G	C	C	G	G	C	C	G	C	C	G	T	T	G	G	T	C	C	G	C	A	G	G	A	A	G	A	G	A	G	G	A	C	A	G	T	A	T	G	C	C	G	T	C	G	C	C	G	C	G	T	C	C	C	T	C	C	G	C	C	C	C	A	T	G	G	T	G	A	T	G	C	A	T	T	C	C	C	T	C	G	C	T	G	G	A	G	A	C	C	G	C	T	C	C	G	G	C	C	G	C	C	C	G	T	C	T	G	C	T	A	G	A	A	C	G	C	G	C	T	G	G	A	C	A	A	G	G	G	G	G	G	G	G	T	C	A	T	G	G	G	A	T	C	C	T	C	C	G	G	T	T	G	G	G	A	C	A	C	G	C	C	C	C	C	T	C	A	T	G	C	T	A	C	G	C	C	G	G	G	G	G	G	G	G	G	A	C	G	C	C	G	C	G	C	C	G	C	C	A	C	C	G	A	G	C	G	G	T	A	A	C	A	C	G	C	A	C	G	G	A	A	C	A	T	T	C	G	G	C	A	G	A	T	G	T	T	G	A	G	G	A	A	C	G	A	T	C	G	C	T	G	G	G	T	C	G	G	T	C	T	C	C	A	C	C	C	T	T	G	T	T	G	G	G	C	C	C	-	-	-	-	-	C	C	C	T	G	C	T	G	G	C	C	A	G	G	C	T	-	-	C	C	C	A	G	G	C	T	G	C	C	T	G	T	C	T	G	G	G	G	C	C	G	T	A	C	T	C	G	G	C	G	T	G	G	C	G	T	T	A	A	T	A	A	C	C	C	G	C	G	G	G	A	C	G	C	G	C	G	G	T	C	G	C	G	A	C	G	G	G	C	C	T	G	C	C	C	G	G	T	T	C	G	G	C	A	C	G	G	C	T	C	G	C	G	C	G	G	C	G	C	A	C	A	C	A	A	T	T	G	G	C	G	G	G	G	G	G	G	C	T	A	C	T	G	A	T	G	G	G	T	A	T	G	G	C	G	G	A	T	G	C	C	A	G	G	G	G	C	G	T	T	C	T	C	C	A	T	A	G	A	G	A	G	A	A	C	G	T	C	G	G	C	C	A	G	T	G	C	C	G	C	G	G	G	G	C	C	A	G	G	G	G	T	A	C	T	G	C	G	C	C	G	T	G	C	C	G	C	C	G	T	C	G	G	T	C	G	G	T	G	G	G	G	C	A	G	G	T	C	T	G	A	G	T	-	C	A	C	C	T	T	C	G	G	A	C	G	G	G	T	T	T	C	T	C	T	C	G	G	C	C	A	C	G	G	T	A	A	T	C	C	C	T	C	C	T	A	G	C	T	G	A	C	G	C	G	C	A	G	A	A	C	C	C	G	G	C	A	C	C	A	T	A	T	T	G	C	T	C	G	C	C	C	C	C	C	T	A	G	T	G	A	C	T	C	C	C	A	G	C	G	C	G	C	A	T	G	C	C	G	T	C	G	C	A	C	G	C	A	C	A	T	G	G	G	T	C	T	G	A	T	G	G	C	C	T	C	C	G	G	G	C	A	C	A	C	G	G	C	C	G	G	C	T	C	G	T	C	A	T	C	C	T	A	C	G	G	C	C	G	G	T	T	G	G	T	T	G	C	T	C	C	G	A	G	C	A	-	T	G	G	C	G	G	C	G	G	T	G	G	C	G	C	C	T	A	T	G	G	A	C	G	A	A	G	G	C	A	C	G	G	G	C	T	T	C	C	G	C	G	C	C	G	A	A	C	G	C	G	C	C	C	G	C	G	A	A	C	G	A	C	G	C	C	T	C	T	G	G	C	A	C	T	G	C	T	G	G	C	A	G	G	C	T	A	T	C	G	G	G	G	G	C	C	G	C	G	C	G	G	A	G	T	C	A	G	G	T	C	G	T	A	T	T	T	C	G	C	G	T	T	G	A	G	A	G	A	A	G	A	A	C	G	C	A	G	A	C	A	C	C	C	G	G	T	A	C	T	T	C	C	A	C	G	T	G	C	A	C	G	A	C	C	G	C	A	A	T	A	G	T	G	G	T	C	G	C	C	G	G	G	T	C	G	C	G	G	C	G	G	C	A	C	C	A	G	A	A	G	C	G	G	C	G	G	G	G	G	C	G	T	G	A	G	G	G	A	T	C	A	C	C	G	T	C	G	G	C	G	G	T	G	A	T	G	C	T	A	G	G	G	G	C	A	G	T	G	C	G	C	G	C	G	A	C	T	C	G	G	C	G	C	A	G	G	A	C	C	C	T	C	G	T	C	C	T	C	C	A	C	A	G	T	G	A	A	C	G	C	C	G	A	C	G	C	C	A	C	G	T	G	C	T	G	C	G	G	G	C	G	G	C	A	G	G	C	C	A	G	C	C	C	C	G	T	C	T	G	G	C	C	C	A	G	C	G	C	A	C	G	A	C	C	G	T	G	G	C	A	C	A	G	A	G	G	T	C	G	T	C	A	G	T	A	G	G	C	-	G	C	G	C	T	C	C	C	C	G	C	G	C	G	G	C	G	C	C	C	G	G	C	C	G	G	G	C	C	G	A	C	C	G	G	C	C	T	G	C	G	A	A	G	G	T	G	C	C	G	G	G	A	G	G	T	G	G	C	G	C	G	G	C	C	C	G	G	C	G	A	T	T	C	C	G	G	C	C	C	G	C	G	T	G	A	C	G	T	G	G	G	C	G	G	T	T	C	G	G	C	C	G	C	G	T	G	C	G	C	A	G	C	A	C	T	C	A	G	T	G	T	G	G	G	C	T	A	C	G	A	G	G	T	A	G	G	A	C	C	A	A	G	A	T	C	A	G	G	G	G	A	C	C	C	C	C	C	G	C	C	G	G	C	C	C	G	G	C	G	G	T	A	G	G	G	A	G	T	A	G	T	G	A	A	A	T	A	G	C	T	G	C	T	T	C	G	C	C	T	G	C	T	T	C	C	G	C	C	C	C	C	G	C	C	G	C	A	G	C	G	G	G	G	C	C	G	G	A	G	G	T	T	C	G	C	T	C	T	A	A	T	G	C	C	A	G	G	C	C	G	C	C	G	C	T	C	G	C	G	C	T	C	C	G	G	G	G	C	C	C	C	G	G	G	T	A	C	T	G	C	C	G	T	G	G	G	G	A	G	C	G	T	T	C	G	G	C	G	C	C	G	T	A	T	A	A	T	G	C	G	-	T	G	G	T	G	C	T	G	A	G	C	C	G	A	A	C	T	G	G	G	T	C	G	G	G	G	G	A	G	A	G	G	A	T	G	C	G	T	T	G	C	T	C	A	C	T	G	C	T	T	G	G	T	G	T	C	T	C	G	G	C	G	C	G	C	G	T	G	G	C	T	T	C	G	T	G	C	C	G	A	G	C	G	C	T	G	T	C	C	G	G	G	G	G	G	A	C	C	A	G	G	C	G	C	T	T	C	C	G	A	A	C	C	A	G	T	A	G	G	T	A	C	C	A	A	G	C	A	A	T	A	T	C	T	C	G	G	G	C	A	T	T	C	T	G	G	C	G	T	T	G	C	T	G	T	G	A	T	A	A	A	A	A	A	G	G	C	G	C	T	G	G	T	A	A	G	G	T	A	A	T	G	T	A	C	C	A	G	G	G	A	T	G	C	G	C	C	A	T	C	G	G	C	C	G	A	C	T	G	G	C	G	G	C	G	C	T	T	T	C	G	A	G	G	A	T	T	G	C	T	T	C	C	A	A	T	A	G	C	T	C	G	A	C	A	G	C	C	C	A	G	C	A	T	A	A	A	G	A	G	T	C	C	T	G	G	T	A	G	C	T	T	C	G	A	T	A	C	G	C	A	C	C	G	C	T	T	T	T	T	C	A	C	G	G	T	G	G	C	T	G	T	C	G	C	A	C	T	G	G	T	T	T	G	G	C	C	G	T	G	C	C	T	A	T	G	C	G	T	A	T	G	C	C	G	G	G	G	C	G	A	C	C	G	G	C	G	C	G	G	T	G	C	C	C	G	A	G	C	C	A	A	G	G	T	A	C	G	C	T	C	G	G	A	G	T	-	C	C	C	G	G	G	G	A	T	G	A	A	G	A	G	G	C	A	C	T	T	C	T	T	C	C	A	C	A	G	A	G	T	C	C	A	A	C	A	C	T	C	C	G	A	G	G	G	C	G	C	G	G	G	G	G	C	C	C	C	G	G	C	C	C	C	G	G	C	A	T	G	A	T	C	G	T	G	C	G	G	C	C	G	G	G	G	C	G	G	G	G	A	C	C	G	C	T	C	C	T	C	C	C	C	-	T	C	C	C	G	C	G	G	T	C	C	A	G	G	C	A	C	G	C	G	G	A	G	G	C	T	G	G	G	G	A	G	C	A	G	C	A	A	A	A	T	C	A	T	G	G	G	G	G	G	G	C	T	T	C	G	A	G	T	G	T	G	T	G	T	T	C	C	A	G	G	G	C	A	A	T	T	C	T	C	T	T	C	G	T	C	C	G	C	G	T	A	T	C	G	G	A	T	A	T	C	G	G	C	C	T	A	T	G	G	T	G	G	G	C	G	C	C	C	G	G	T	T	G	C	T	C	C	A	A	A	G	G	A	A	G	G	T	T	G	C	G	T	T	G	A	A	G	T	C	T	C	T	G	G	T	G	C	A	G	T	A	C	T	G	C	C	A	C	C	C	C	G	G	G	G	C	C	G	T	G	A	C	C	G	G	G	C	T	G	C	C	C	G	T	G	C	G	T	C	G	T	G	A	C	G	G	G	G	G	G	C	T	A	G	G	G	G	G	G	A	C	T	T	A	C	G	C	G	G	G	A	T	A	A	C	T	G	T	G	C	C	C	C	C	G	A	T	C	C	A	G	G	G	A	G	C	T	G	G	G	G	C	C	C	C	G	A	C	C	A	G	G	G	C	A	G	C	T	T	G	C	G	G	A	G	C	G	C	C	C	G	C	A	T	T	A	G	G	G	T	G	G	T	C	C	A	C	C	A	G	T	T	C	C	T	T	G	C	-	G	C	G	C	A	T	C	C	C	C	G	A	A	C	T	C	G	A	G	T	C	C	G	A	G	A	G	T	T	G	C	G	C	C	G	T	C	G	C	C	C	A	G	C	A	G	C	G	C	G	C	C	A	C	C	C	T	A	T	T	G	C	G	-	T	A	C	C	G	A	T	G	T	G	T	G	C	C	G	G	C	C	G	A	G	T	G	A	C	G	T	C	C	G	G	G	C	A	C	A	C	A	C	T	A	G	A	A	A	T	T	G	T	C	T	G	C	A	G	G	G	C	C	G	T	A	G	A	C	G	T	C	C	C	C	C	C	G	G	C	T	A	G	T	G	C	T	A	G	A	C	G	C	T	C	C	T	C	C	A	G	G	T	G	C	G	G	C	A	G	A	G	G	G	G	G	A	C	T	G	G	A	G	C	G	G	C	C	C	C	G	G	A	C	T	T	C	C	A	G	T	C	C	G	G	T	G	A	T	C	C	C	C	G	G	C	G	T	G	C	G	A	G	G	A	C	G	A	C	C	G	T	C	C	C	G	T	G	G	A	C	C	A	A	A	G	T	G	C	G	T	C	C	A	G	C	T	G	G	G	A	G	G	G	G	G	C	C	T	G	G	G	A	A	G	C	C	G	C	G	C	G	A	G	C	C	A	A	G	G	A	G	T	C	C	G	G	G	G	G	C	C	C	C	T	C	T	C	T	T	C	C	T	T	T	A	C	C	C	A	G	T	C	T	G	C	C	G	A	G	C	G	T	T	G	C	C	G	T	G	G	C	G	T	C	C	A	T	A	G	G	C	C	G	G	C	C	C	G	A	G	G	G	C	T	C	G	G	C	T	A	C	C	A	G	A	G	C	G	G	C	A	T	C	C	C	T	C	T	G	G	A	A	A	G	G	T	C	C	C	G	G	G	G	T	T	A	A	C	C	T	T	C	C	T	G	A	C	A	G	T	C	C	G	-	A	A	T	A	T	C	T	G	G	C	T	T	A	T	T	C	T	G	T	C	G	C	A	C	A	G	C	C	A	C	A	G	A	T	C	G	C	C	C	G	C	T	C	T	G	A	G	T	T	C	G	A	G	T	G	C	G	T	C	A	C	G	G	A	G	A	G	T	C	G	C	G	A	C	C	G	C	C	A	C	G	C	T	C	C	G	C	G	G	G	G	T	C	G	T	C	C	-	A	C	C	C	C	G	C	C	G	C	A	C	G	G	G	A	A	G	C	A	G	A	C	C	G	G	C	C	G	C	T	G	G	C	A	C	G	G	T	G	C	C	C	C	G	G	A	G	C	C	T	A	G	G	A	G	A	T	G	G	T	A	C	C	C	G	G	G	A	T	C	G	C	T	G	T	A	G	C	A	C	G	C	C	A	G	A	T	T	G	C	G	C	C	A	C	A	A	T	G	G	G	G	T	T	C	A	C	G	G	C	C	G	G	G	T	G	T	G	G	A	A	C	A	A	A	A	C	T	G	G	T	T	G	G	G	C	A	G	A	T	C	C	A	C	G	C	G	T	G	C	C	T	T	C	C	G	A	G	C	G	C	C	G	G	A	T	A	C	A	T	A	T	G	G	G	G	G	C	C	C	G	C	C	G	T	G	A	A	G	T	T	C	A	C	G	A	C	C	A	T	G	G	A	C	C	G	T	G	C	C	T	T	C	T	C	C	G	G	C	C	C	G	A	T	C	C	T	C	G	G	G	T	G	C	G	C	T	C	C	T	G	A	C	A	A	C	C	C	C	C	C	C	G	T	T	C	C	C	T	G	A	T	T	C	G	G	C	G	T	C	C	G	G	G	G	A	C	G	C	G	T	T	T	-	G	C	T	G	C	T	C	G	C	C	C	G	G	G	T	G	C	T	C	A	T	C	G	T	G	C	G	T	C	T	C	C	A	A	G	A	A	C	G	G	C	G	G	C	C	G	G	C	C	T	G	C	G	A	C	G	G	G	C	C	G	C	A	G	C	T	C	C	T	G	C	T	C	C	G	C	A	A	T	C	G	C	A	C	C	T	G	C	T	A	T	G	C	A	G	C	A	G	G	G	C	C	G	C	C	A	C	A	A	T	T	G	C	A	A	T	T	G	C	G	G	T	C	A	C	G	G	-	G	C	G	T	G	T	T	T	G	C	T	G	G	C	G	T	G	C	G	T	C	T	G	G	G	G	A	C	G	T	C	C	A	C	A	G	C	C	A	C	C	C	A	G	C	G	G	G	C	C	G	A	G	G	G	T	C	C	G	G	T	C	T	C	G	A	G	G	G	G	G	G	C	C	G	C	G	G	T	C	C	G	G	C	G	G	C	C	A	T	C	G	C	C	C	G	G	T	G	A	A	A	G	C	C	G	C	T	C	T	G	G	C	G	C	T	G	A	G	G	C	G	C	C	G	G	T	G	G	T	G	C	G	G	C	G	C	A	C	T	C	C	C	G	C	A	C	T	C	C	G	C	C	C	G	C	G	C	G	G	C	C	A	C	T	G	T	G	G	C	G	G	A	C	C	G	G	G	C	T	T	C	C	T	C	C	G	G	A	A	G	G	G	G	C	C	A	C	G	G	C	G	G	C	T	C	A	C	T	T	T	T	C	G	T	C	A	C	T	-	T	T	T	A	A	C	C	G	G	C	A	G	G	T	G	A	G	G	C	C	C	T	G	A	A	C	C	A	A	T	A	A	T	C	C	C	G	G	C	T	C	C	G	G	G	T	C	A	G	C	G	G	C	G	G	C	T	T	T	T	A	A	G	A	G	T	G	A	A	A	T	G	C	C	T	C	T	T	A	T	G	A	G	A	T	T	G	C	T	T	T	A	G	G	G	G	G	T	G	A	G	T	C	A	G	A	G	G	G	A	G	T	T	A	T	T	A	G	T	G	G	A	T	C	A	T	T	T	T	G	C	C	G	A	C	T	G	G	C	G	T	C	G	C	G	C	C	G	G	G	C	G	G	T	C	G	G	A	G	G	T	A	T	G	G	C	G	C	C	C	G	T	C	T	G	A	C	C	G	A	G	C	C	T	A	C	C	G	T	G	G	G	G	T	C	A	C	C	C	T	G	T	C	G	G	C	A	G	A	G	C	G	A	A	T	C	A	A	T	G	A	C	G	C	A	G	G	G	G	G	G	C	A	A	C	T	C	A	G	C	C	A	C	C	A	G	C	A	G	C	T	C	T	A	G	C	A	G	G	G	A	T	C	G	A	C	G	A	C	T	G	G	A	G	G	G	G	C	A	C	C	A	G	G	G	T	G	G	A	G	G	A	C	T	G	C	G	A	G	T	A	A	G	A	G	C	T	C	T	T	A	G	T	G	G	A	G	G	A	G	G	T	T	C	T	G	T	G	C	G	G	A	T	G	C	C	G	G	T	C	G	G	C	G	C	C	A	A	G	C	G	C	C	T	T	G	C	A	C	A	A	G	T	G	C	G	G	T	T	C	A	G	C	T	C	A	G	T	T	G	T	G	G	G	T	C	G	A	C	G	C	C	C	C	C	G	C	A	G	C	A	C	T	G	T	C	C	G	A	A	T	C	-	-	-	T	A	T	G	T	C
[truncated: 2,376,501 more chars]
