# Supplementary material for: Genetic diversity in migratory bats: Results from RADseq data for three tree bat species at an Ohio windfarm
Source: PeerJ. 2016 Jan 26;4:e1647. doi: 10.7717/peerj.1647 (PMC4730867; doi:10.7717/peerj.1647)
Supplement: Supplemental Information 8 [file peerj-04-1647-s008.zip › CandidateLocus1.txt]

>Seq_1
aaaaaaaaaaaattaatttggaaatagataaaactatctaatttaaattaaaaacatacttct----
>Seq_4
-aaaaaaaaaaattaatttggaaatagataaaactatctaatttaaattaaaaacatacttctg---
>Seq_8
--aaaaaaaaaattaatttggaaatagataaaactatctaatttaaactgaaaacatacttctga--
>Seq_9
--aaaaaaaaaattaatttggaaatagataaaactatctaatttaaattaaaaacatacttctga--
>Seq_10
--aaaaaaaaaattaatttggaaatagatgtaactatctaatgtaaattgaaaacatacttctga--
>Seq_14
---aaaaaaaaattaatttggaaatagataaaactatctaatttaaattaaaaacatacttctgag-
>Seq_15
---aaaaaaaaattaatttggaaatagatgtaactatctaatgtaaattgaaaacatacttctgag-
>Seq_16
---aaaaaaaaattaatttggaaatagatgtaactatctaatttaaattgaaaacatacttctgag-
>Seq_19
---aaaaaaaaattaattttgaaatagataaaactatctaatttaaattaaaaacatacttctgag-
>Seq_23
----aaaaaaaattaatttggaaatagataaaactatctaatttaaattaaaaacatacttctgagg
>Seq_17
---aaaaaaaaattaatttggaaatagatgtaactatctaatttaaattgaaaacatactttgagg-
>Seq_18
---aaaaaaaaattaatttggaaatagatgtaactatctaatttaaattgaaaacattcttctgag-
>Seq_38912
---gaaaaaaaattaatttggaaatagatataactatctaatttaagttgaaaacatacttctgat-
