# Supplementary material for: Genetic diversity in migratory bats: Results from RADseq data for three tree bat species at an Ohio windfarm
Source: PeerJ. 2016 Jan 26;4:e1647. doi: 10.7717/peerj.1647 (PMC4730867; doi:10.7717/peerj.1647)
Supplement: Supplemental Information 8 [file peerj-04-1647-s008.zip › CandidateLocus10.txt]

>Seq_42
aaaaaaggtgaggacacctctatccagaggcctgcacggccgcccgcccccctctgagcattc-
>Seq_177
aaaagaggtgaggacacctctatccagaggcctgcaaggccgcccgcccccctctgagcattc-
>Seq_178
aaaagaggtgaggacacctctatccagaggcctgcacagccgcccgcccccctctgagcattc-
>Seq_179
aaaagaggtgaggacacctctatccagaggcctgcacggccgcccgcccccctccgagcattc-
>Seq_180
aaaagaggtgaggacacctctatccagaggcctgcacggccgcccgcccccctctgagcattc-
>Seq_182
aaaagaggtgaggacacctctatccagaggcctgcacggctgcccgcccccctccgagcattc-
>Seq_184
aaaagaggtgaggacacctctatccagaggcttgcaaggccgcccgcccccctctgagcattc-
>Seq_186
aaaagaggtgaggacacctctatccagaggcttgcacggccgcccgcccccctctgagcattc-
>Seq_183
aaaagaggtgaggacacctctatccagaggcttgcaaggccgcccgcccccctccgagcattc-
>Seq_185
aaaagaggtgaggacacctctatccagaggcttgcaaggccgcctgccccgctctgagcattc-
>Seq_187
aaaagaggtgaggactgctctatccaggggcctac-cggctgcccgcccccctccgagcattca
>Seq_188
aaaagaggtgaggactgctctatccaggggcctgc-cggctgcccgcccccctccgagcattca
>Seq_181
aaaagaggtgaggacacctctatccagaggcctgcacggccgcctgcccccctccgagcattc-
