# Supplementary material for: Genetic diversity in migratory bats: Results from RADseq data for three tree bat species at an Ohio windfarm
Source: PeerJ. 2016 Jan 26;4:e1647. doi: 10.7717/peerj.1647 (PMC4730867; doi:10.7717/peerj.1647)
Supplement: Supplemental Information 8 [file peerj-04-1647-s008.zip › CandidateLocus100.txt]

>Seq_546
aaagagcagttgg--gggagatcaggcctgcaggccagg-ctgaggga-cctcactggtgcacggat---
>Seq_2721
-aagggcagtttgg-ggagacccaggcctgcaggccagg-ccaaggga-cctcactggtgcatgaat---
>Seq_6796
agagagcagttg---gagggaccaggcctgcaggccagg-ccaaggga-cctcactggtgcacaaatc--
>Seq_909
aaagtgcagttggt-agggatccaggcctgcaggccagg-ccgaggaa-ccccattggtgcacaaa----
>Seq_50445
ggagggcagttag--gggcaaccaggcctgcaggccagg-ccgaggaa-ccccattggtgcacaaaa---
>Seq_6821
agagagctattgg--ggg-gaccaggcctgcaggccagg-ccgaggga-ccccactggtgcatgaatt--
>Seq_40495
gaagggcagttggc-ggggagccaggcctgcaggccagg-ccaagggacccccactggtgcagga-----
>Seq_40525
gaagggcagttggg-agggacccaggcctgcaggccagg-ccgaggga-cccgactggtgcatgaa----
>Seq_40707
gaagggcagttgtg-ggggacacaagcctgcaggccagg-ccaaggga-ctccactggtgcatgaa----
>Seq_40714
gaagggcagttgtg-ggggacccaggcctgcaggc-agg-cctaggga-ccccactggtgcatgaat---
>Seq_45149
gcagggctgtaag--gggtaaccaggcctgcaggccagg-ccaaggga-ccccactggtgcatgaat---
>Seq_48787
ggagagcagtta---gggggaccaggcctgcaggccagg-ctgagggaccctccctggtgcatgaat---
>Seq_48939
ggagagcagttgg--gggtgaccaggcctgcaggccagg-ccaaggga-ccccactggtgcatgaat---
>Seq_49746
ggagggaagttag--gggtgaccaggcctgcaggccagg-ccaaggga-ctccactggtgcatgaat---
>Seq_50643
ggagggcagttag--gggtgaccaggcctgcaggccagg-ctgagga---cccactggtgcatgaatta-
>Seq_50762
ggagggcagttag--gggttaccaggcctgcaggccagg-ccaaggga-caccac---tgcatgaattag
>Seq_51106
ggagggcagttgg--gggcgaccaggcctgcaggccagg-ccaaggga-ccccagtagtgcatgaat---
>Seq_7039
agaggagaattag--aggggaccaggcctgcaggccagg-ccgaggga-ccccactggtgcatgaat---
>Seq_40762
gaagggcattagg--ggt-aaccaggcctgcaggccagg-ccaaggga-ccccactggtgcatgaatt--
>Seq_47984
ggaaggcaattag--ggg-taccaggcctgcaggccagg-ccaaggaa-ccccactggtgcatgaatt--
>Seq_39143
gaaaggcagttgggtgggaactcaggcctgcaggccagg-tcaaggga-ccccactggtgcatga-----
>Seq_48164
ggaaggcatttgg--gggcaactaggcctgcaggccagggccgaggga-ccccactggtgcatgaa----
>Seq_51162
ggagggcagttgg--gggggactaagcctgcaggccagg-ccaaggga-ccccactggtgcaggaat---
>Seq_51582
ggaggtcagttgg--aaggaaccaggcctgcaggccagg--caagaga-ccccactggtgcatgaatt--
>Seq_39736
gaagagcatttag--gggtgaccaggcctgcaggccagg-ctgaggga-ccccactggtgcacagat---
>Seq_45266
gcagtgcagttag--gggtgaccaggcctgcaggccagg-ctgaggga-ccccactggtgccagaat---
>Seq_39764
gaagagtaatggg--agggaaccaggcctgcaggccagg-ccgagaga-ccccactggtgcatgaat---
>Seq_40127
gaagggcaattag--gggtgaccaggcctgcaggccagg-ccaaagga-ttccaccagtgcatgaat---
>Seq_48902
ggagagcagttgg--gggcaaccaggcctgcaggccagg-ctgaggga-ctcgactggtgcatgaat---
>Seq_48835
ggagagcagttg---aggggaacaggcctgcaggccagg-ctgaggga-ctgcactggtgcatgaatt--
>Seq_41117
gaatggtagttggg-----aggcaggcctgcaggccagg-ccaaggga-ccccacgggtgcatgaattag
>Seq_40724
gaagggcagttgtggggggacccaggcctgcaggccacc-ccaaggga-cccca----tgcaggaattc-
>Seq_51261
ggagggcagttgt--gggggaccaggcctgcaggccaaa---caggga-cccccctggtgcatgaatta-
>Seq_50553
ggagggcagttag--gggtaaccaggcctgcaggccagg-ctgaggga-ccccaccagtgcatgaat---
>Seq_50641
ggagggcagttag--gggtgaccaggcctgcaggccagg-cagaagaa-ccccactggtgcacaaat---
>Seq_51455
ggagggtaattat--gggtgaccagacctgcaggccagg-ccaaggaa-ccccactggtgcatgaat---
>Seq_48979
ggagagcagtttag-ggggaactaggcctgcaggccagg-ctgaagga-ccccagtggtgcatgaa----
>Seq_48546
ggagaacagttgg--gaacaaccaggcctgcaggccagg-ctgaggga-ccccactggtgcatgaat---
>Seq_48687
ggagagcagatgg--gggagactgagcctgcaggccagg-tcgaggga-ccccactggtgcacgaat---
>Seq_49987
ggagggcagctgg--gggtgaccaggcctgcaggccagg-ccaagggaccccacctgctggaggga----
>Seq_49747
ggagggaagttag--gggtgaccaggcctgcaggctacc-caaaggga-ctccacctgtgcatgaat---
>Seq_49923
ggagggcacttag--gggtgaccagacctgcaggccagg-ctgagggaccccacctgctggaggga----
>Seq_50316
ggagggcagttag--ggatgaccaggcctgcaggccagg-ccaaggaacccattctgctggaggga----
>Seq_50644
ggagggcagttag--gggtgaccaggcctgcaggccagg-tggaggga-caccactggttcatgaat---
>Seq_51423
ggaggggagttgg--gggctatgaagcctgcaggccagg-ctgaggga-ccccaccagtgcatgaat---
>Seq_51456
ggagggtaattat--gggtgaccaggcctgcaggccagg-acaagaga-tc-cactggtgcacaaatc--
>Seq_51532
ggagggtagttgg--gggggaccaggcctgcaggccagg-acaagaga-tc-cactggtgcacaaatc--
>Seq_50642
ggagggcagttag--gggtgaccaggcctgcaggccagg-ccaagggg-gtccattggtgcctgaat---
>Seq_51255
ggagggcagttg---tggggaccaggcctgcaggccagg-ctgaggaa-ctccactggtcaatgaatt--
