# Supplementary material for: Genetic diversity in migratory bats: Results from RADseq data for three tree bat species at an Ohio windfarm
Source: PeerJ. 2016 Jan 26;4:e1647. doi: 10.7717/peerj.1647 (PMC4730867; doi:10.7717/peerj.1647)
Supplement: Supplemental Information 8 [file peerj-04-1647-s008.zip › CandidateLocus1002.txt]

>Seq_5590
--actccctttggg-aggcgccagacatagggctcatggctggt-gagcgctgctgtggcagtgcaa
>Seq_16095
-cactccctttggg-aggcaccagacacagggctcatggccagt-gagcgctgctgtggcagtgca-
>Seq_16096
-cactccctttggg-aggcaccagacacagggctcatggctggt-gagcactgctgtggcagtgca-
>Seq_16097
-cactccctttggg-aggcgccagacacagggctcatagctggt-gagcgctgctgtggcagtgca-
>Seq_16098
-cactccctttggg-aggcgccagacacagggctcatggccagt-gagcgctgctgtggcagtgca-
>Seq_16099
-cactccctttggg-aggcgccagacacagggctcatggctggt-gagcactgctgtcgcagtgca-
>Seq_16100
-cactccctttggg-aggcgccagacacagggctcatggctggt-gagcactgctgtggcagtgca-
>Seq_16101
-cactccctttggg-aggcgccagacacagggctcatggctggt-gagcgctgctgtggcagtgca-
>Seq_16102
-cactccctttggg-aggcgccagacatagggctcatggccggt-gagcgctgctgtggcagtgca-
>Seq_16103
-cactccctttggg-aggcgccagacatagggctcatggctggt-gagcgctgctgtggcagtgca-
>Seq_19898
ccactccctttgggtgggtgccagacacagggctcatggctggtagaccactgctgcggtagc----
>Seq_19893
ccactcccttggaa-gggtgccagatacagggctcatggctggg-gagcactgctgtggcagtgc--
