# Supplementary material for: Genetic diversity in migratory bats: Results from RADseq data for three tree bat species at an Ohio windfarm
Source: PeerJ. 2016 Jan 26;4:e1647. doi: 10.7717/peerj.1647 (PMC4730867; doi:10.7717/peerj.1647)
Supplement: Supplemental Information 8 [file peerj-04-1647-s008.zip › CandidateLocus1004.txt]

>Seq_5593
actccgtcccgtcacctccacctgcc-tggcccttcccgactgctgctttccacgaccaaaaaa-
>Seq_5594
actccgtcccgtcacctccacctgcc-tggccgtccccgactgctgctttccacgaccaaaaac-
>Seq_5595
actccgtcccgtcacctccacctgcc-tggccgttcccgactgctgctttccacgaccaaaaac-
>Seq_5596
actccgtcccgtcacctccacctgccttggccgttcccgactgctgctttccacgaccaaaaa--
>Seq_26313
cctccgccccgtcacctccacctgcc-tggccgttcccgactgctgctttccacgaccaaaaaa-
>Seq_26331
cctccgtcccgtcacctccacctgcc-tggcccttcccgactgctgctttccacgaccaaaaac-
>Seq_46929
gctccgccccgtcacctccacctgcc-tggccgttcccgactgctgctttccacgaccaaaaaa-
>Seq_5615
actcggccccgtcacctccacctgcc-tggccgtt-ccgactgctgctttccacgaccaaaaact
>Seq_26312
cctccgccccgtcacctccacctgcc-tggccgtccccgactgctgctttccacgaccaaaaac-
>Seq_26314
cctccgccccgtcacctccacctgcc-tggccgttcccgactgctgctttccacgaccaaaaac-
>Seq_46930
gctccgccccgtcacctccacctgcc-tggccgttcccgactgctgctttccacgaccaaaaac-
>Seq_46931
gctccgccccgtcacctccacctgcc-tggccgtt-ccgactgctgctttccacgaccaaaaact
>Seq_46932
gctccgctccgtcacctccacctgcc-tggccgtccccgactgctgctttccacgaccaaaaac-
>Seq_46937
gctccgtcccgtcacctccacctgcc-tggccgtccccgactgctgctttccacgaccaaaaac-
>Seq_46939
gctccgtcccgtcacctccacctgcc-tggccgtt-ccgactgctgctttccacgaccaaaaact
>Seq_26315
cctccgccccgtcacctccacctgcc-tggccgttcccgactggcgctttccacgaccaaaaac-
>Seq_46938
gctccgtcccgtcacctccacctgcc-tggccgttcccgactggcgctttccacgaccaaaaac-
