# Supplementary material for: Genetic diversity in migratory bats: Results from RADseq data for three tree bat species at an Ohio windfarm
Source: PeerJ. 2016 Jan 26;4:e1647. doi: 10.7717/peerj.1647 (PMC4730867; doi:10.7717/peerj.1647)
Supplement: Supplemental Information 8 [file peerj-04-1647-s008.zip › CandidateLocus1011.txt]

>Seq_5626
actctgaacaagttacttaacggacc-tttccaggcttcagttccatcctctgtaaaacaggtt
>Seq_5627
actctgaacaagttacttaacggacc-tttccaggcttcagttccgtcctctgtaaaacaggtt
>Seq_5628
actctgaacaagttacttaacggacc-tttccaggcttcagttccgtcttctgtaaaacaggtt
>Seq_5629
actctgaacaagttacttaacggacc-tttccaggcttcagttctatcctctgtaaaacaggtt
>Seq_5630
actctgaacaagttacttaacggacc-tttccaggcttcagttctgtcctctgtaaaacaggtt
>Seq_5631
actctgaacaagttacttaacggacc-tttccaggcttccgttcggtcctctgtaaaacaggta
>Seq_5632
actctgaacaagttacttaacggacc-tttccaggtttcagttccgtcctctgtaaaacaggtt
>Seq_5633
actctgaacaagttacttaacggaccttttccaggcttcagttccgtcctctgtaaaacaggt-
