# Supplementary material for: Genetic diversity in migratory bats: Results from RADseq data for three tree bat species at an Ohio windfarm
Source: PeerJ. 2016 Jan 26;4:e1647. doi: 10.7717/peerj.1647 (PMC4730867; doi:10.7717/peerj.1647)
Supplement: Supplemental Information 8 [file peerj-04-1647-s008.zip › CandidateLocus1017.txt]

>Seq_5643
actctgtacaagctgtgctgggagactcaccgcaaatgtcactccctgctgagccctggcggc
>Seq_46979
gctcggtacgcgctgtgctgggagactcaccgcaaatgtcactccctgctgagccctgggcct
>Seq_47014
gctctgtacacgctgtgctgggagactcaccgcaaatgtcactccctgctgagccctggcggc
>Seq_47015
gctctgtacacgctgtgctgggagactcaccgcaaatgtcactccctgctgagccctgggcct
>Seq_47017
gctctgtacgcgctgtgctgggacactcacggcaaatgtcactccctgctgagccctggcggc
>Seq_47018
gctctgtacgcgctgtgctgggagactcaccacaaatgtcactccctgctgagccctggcggc
>Seq_47019
gctctgtacgcgctgtgctgggagactcaccgcaaatgtcactccctgcagagccctggcggc
>Seq_47020
gctctgtacgcgctgtgctgggagactcaccgcaaatgtcactccctgctgagccctggcggc
>Seq_47021
gctctgtacgcgctgtgctgggagactcaccgcaaatgtcactccctgctgagccctggctgc
>Seq_47022
gctctgtacgcgctgtgctgggagactcaccgcaaatgtcactccctgctgagccctgggcct
>Seq_47023
gctctgtacgcgctgtgctgggagactcaccgcaaatgtcactccctgctgagccctggtggc
>Seq_47024
gctctgtacgcgctgtgctgggagactcaccgcaaatgtcactctctgctgagccctggcggc
>Seq_47025
gctctgtacgcgctgtgctgggagactcactgcaaatgtcactccctgctgagccctggcggc
>Seq_47027
gctctgtacgcgctgtgctgggagactcgccacaaatgtcactccctgctgagccctggcggc
>Seq_47028
gctctgtacgcgctgtgctgggagactcgccgcaaatgtcactccctgctgagccctggcggc
>Seq_47029
gctctgtactcgctgtgctgggagactcaccgcaaatgtcactccctgctgagccctggcggc
>Seq_47030
gctctgtactcgctgtgctgggagactcgccgcaaatgtcactccctgctgagccctggcggc
>Seq_47013
gctctgtacacgctgtgctgggagactcaccacaaatgtcactccctgctgagccctgggcct
>Seq_47016
gctctgtacgcactgtgctgggagactcactgcaaatgtcactccctgctgagccctgggcct
>Seq_47026
gctctgtacgcgctgtgctgggagactcactgcaaatgtcactccctgctgagccctgggcct
