# Supplementary material for: Genetic diversity in migratory bats: Results from RADseq data for three tree bat species at an Ohio windfarm
Source: PeerJ. 2016 Jan 26;4:e1647. doi: 10.7717/peerj.1647 (PMC4730867; doi:10.7717/peerj.1647)
Supplement: Supplemental Information 8 [file peerj-04-1647-s008.zip › CandidateLocus1019.txt]

>Seq_5662
actcttgccccaaagcaacgccagccgggtggcagttatgtccgggatactctcattaagcac
>Seq_5663
actcttgccccgaagcaacgccagccgggtggcaattatgtccgggatgctctcattaagcac
>Seq_5664
actcttgccccgaagcaacgccagccgggtggcagttatgtccgggatgctctcattaagcac
>Seq_5665
actcttgccccgaagcaacgccagccgggttgcagttatgtccaggatactctcattaagcac
>Seq_5666
actcttgccccgaagcaacgccagccgggttgcagttatgtccaggatgctctcattaagcac
>Seq_5667
actcttgccctgaagcaacgccaactgggtggcagttatgtccgggatactctcattaagcac
>Seq_5668
actcttgccctgaagcaacgccagccgggtggcagttatgtccgggatactctcattaagcac
>Seq_5669
actcttgccctgaagcaacgccagccgggtggcagttatgtccgggatgctctcattaagcac
>Seq_5670
actcttgccctgaagcaacgccagccgggtggcagttatgtccgggatgctctcattaagcat
>Seq_5671
actcttgccctgaagcaacgccagccgggtggcagttatgtccggggtgctctcattaagcac
>Seq_5672
actcttgccctgaagcaacgccagccgggtggcagttgtgtccgggatgctctcattaagcac
>Seq_5673
actcttgccctgaagcaacgccagccgggttgcagttatgtccgggatgctctcattaagcac
>Seq_5674
actcttgccctgaagcaacgccagctcggttgcagttatgtccgggatgctctcattaagcac
>Seq_5675
actcttgccctgaagcaacgccagctgggtggcagttatgtccgggatactctcattaagcac
>Seq_5676
actcttgccctgaagcaacgccagctgggtggcagttatgtccgggatgctctcattaagcac
>Seq_5677
actcttgccctgaagcaacgccagctgggttgcagttatgtccgggatactctcattaagcac
>Seq_5678
actcttgccctgaagcaacgccagctgggttgcagttatgtccgggatgctctcattaagcac
>Seq_5680
actcttgccctgaagcaatgccagctgggtggcagttatgtccgggatgctctcattaagcat
>Seq_5681
actcttgccctgaagcaatgccagctgggttgcagttatgtccgggatgctctcattaagcac
>Seq_5682
actcttgccctgaagcagcgccagctcggttgcagttatgtccgggatactctcattaagcac
>Seq_5683
actcttgccctgaagcagcgccagctgggtggcagttatgtccgggatgctctcattaagtac
>Seq_5684
actcttgccctgaagcagcgccagctgggttgcagttatgtccgggatactctcattaagcac
>Seq_5685
actcttgccctgaagcagcgccagctgggttgcagttatgtccgggatgctctcattaagcac
>Seq_5679
actcttgccctgaagcaacgccagctgggttgcagttatgtccgggatgctctcattaagcat
