# Supplementary material for: Genetic diversity in migratory bats: Results from RADseq data for three tree bat species at an Ohio windfarm
Source: PeerJ. 2016 Jan 26;4:e1647. doi: 10.7717/peerj.1647 (PMC4730867; doi:10.7717/peerj.1647)
Supplement: Supplemental Information 8 [file peerj-04-1647-s008.zip › CandidateLocus1028.txt]

>Seq_5738
--actgat----caccccc-aactgccctcccttgca-ggcct-ggtctctcc-------c--aaccgccct-cccctgctg------------
>Seq_14435
--attgat----cgccccc-aactgccctcccttgca-ggcct-ggtctctcc-------c--aactgccct-cccctgctg------------
>Seq_14438
--attgat----cgccccc-aactgctctcccttgca-ggcct-ggtctctcc-------c--aactgccct-cccctgctg------------
>Seq_14443
--attgat----tgccccc-aactgccctcccttgca-ggcct-ggtccctcc-------c--aactgccct-cccctgctg------------
>Seq_14445
--attgat----tgccccc-aactgccttcccttgca-ggcct-ggtccctcc-------c--aactgccct-cccctgctg------------
>Seq_14447
--attgat----tgccccc-aactgccttcgcttgca-ggcct-ggtccctcc-------c--aactgccct-cccctgctg------------
>Seq_18290
--catgat----caccctc-aattgccctcacttgca-ggcct-ggtctctcc-------c--aactgacct-cccctgctg------------
>Seq_26791
--cctgat----caccccc-aactgccctcccttgca-ggcct-ggtccctcc-------a--aactgtcct-cccctgctg------------
>Seq_26874
--cctgat----cactctc-aactgccctccctttca-ggcct-ggtccctcc-------c--aactgcctt-cccctgctg------------
>Seq_27043
--cctgat----gaccccc-aactgccctccctttca-ggcct-ggttccttc-------c--aactgccct-cccctgctg------------
>Seq_28865
--cctggt----cacccct-aactgccctcccctgca-ggcct-ggtccctcc-------c--aactgtcct-cccctgctg------------
>Seq_29184
--cctggt----cacctct-aactgccctcccttgca-ggcct-ggtccttcc-------c--aactgccct-cccctgctg------------
>Seq_31303
--ccttgt----caccccc-atctgcccttccttgca-ggcct-ggtcct-cc-------c--aactgccct-cccctgctgg-----------
>Seq_34060
--ctcgat----cacccca-aactgccctcccttgca-ggcct-ggtccctcc-------c--aactgctct-cccctgctg------------
>Seq_37526
--cttgag----cagcccc-aactgccctcccttgca-ggcct-ggtccctgc-------c--aactgccct-cccctgctg------------
>Seq_37595
--cttgat----cacccca-aactgcccttccttgca-ggcct-ggtccctcc-------c--aacttccct-cccctgctg------------
>Seq_37600
--cttgat----cacccc--aactgcccttccttgca-ggcct-ggtctctcc-------c--aactgccct-cccctgctgg-----------
>Seq_37601
--cttgat----cacccc--aactgcccttccttgca-ggcct-ggtctctcc-------c--aactgccct-cccctgctgt-----------
>Seq_37604
--cttgat----cacccc--aacttccctctcttgca-ggcct-ggtctcacc-------c--aactgccct-cccctgctgg-----------
>Seq_37612
--cttgat----caccccc-aactaccctcccttgca-ggcct-ggtccctgc-------c--aactgccct-cccctgctg------------
>Seq_37653
--cttgat----caccccc-aactgccctcccttgca-ggcct-ggtccctcc-------c--aactgccct-cccctgctg------------
>Seq_37657
--cttgat----caccccc-aactgccctcccttgca-ggcct-ggtccctgc-------c--aactgccct-cccctgctg------------
>Seq_37660
--cttgat----caccccc-aactgccctcccttgca-ggcct-ggtttctcc-------c--aactaccct-cccctgctg------------
>Seq_37666
--cttgat----caccccc-aactgccctcctttgca-ggcct-ggtccctc--------c--aactg-----cccctgctggaatt-------
>Seq_37670
--cttgat----caccccc-aactgccctcgcttgca-ggcct-ggtccctcc-------c--aactgctct-cccctgctg------------
>Seq_37671
--cttgat----caccccc-aactgccctctcttgca-ggcct-ggtctcagc-------c--aattgccct-cccctgctg------------
>Seq_37675
--cttgat----caccccc-aactgcccttccttgca-ggcct-ggtccctcc-------c--aactgcctt-cccctgctg------------
>Seq_37677
--cttgat----caccccc-aactgcccttccttgca-ggcct-ggtccctcc-------c--aacttccct-cccctgctg------------
>Seq_37678
--cttgat----caccccc-aactgcccttccttgca-ggcct-ggtccctgc-------c--aaca--cct-cccctgctgga----------
>Seq_37679
--cttgat----caccccc-aactgcccttccttgca-ggcct-ggtccctgc-------c--aaca--cct-cccctgctggc----------
>Seq_37681
--cttgat----caccccc-aactgcccttccttgca-ggcct-ggtccttcc-------c--aactgcctt-cccctgctg------------
>Seq_37682
--cttgat----caccccc-aactgcccttccttgca-ggcct-ggtctctcc-------c--aactgcctt-cccctgctg------------
>Seq_37683
--cttgat----caccccc-aactgccctttctggca-ggcct-ggtccctcc-------c--aactgccct-cccctgctg------------
>Seq_37693
--cttgat----cacccc--caactgcctttctggca-ggcct-ggtccctcc-------c--aactgccct-cccctgctgg-----------
>Seq_37704
--cttgat----caccccc-aactgtcctcccttgca-ggcct-ggtccctgc-------c--aaca--cct-cccctgctggc----------
>Seq_37705
--cttgat----caccccc-aactgtcctcccttgca-ggcct-ggtccctgc-------c--aaca--cct-cccctgctgtc----------
>Seq_37721
--cttgat----caccccc-aattgcccacccttgca-ggcct-ggtccctcc-------c--aactaccct-cccctgctg------------
>Seq_37722
--cttgat----caccccc-aattgcccacccttgca-ggcct-ggtccctcc-------c--aactgccct-cccctgctg------------
>Seq_37725
--cttgat----caccccc-aattgccctctcttgca-ggcct-ggtccctcc-------c--aactgccct-cccctgctg------------
>Seq_37731
--cttgat----cacccc--cactgccctcccttgca-ggcct-ggtctctcc-------c--aagtgccct-cccctgctgg-----------
>Seq_37753
--cttgat----cacccct-aactgcccttccttgca-ggcct-ggtccctcc-------c--aactgcctt-cccctgctg------------
>Seq_37819
--cttgat----cactccc-aactgccctcctttaca-ggcct-ggtccctcc-------c--aactgccct-cccctgctg------------
>Seq_37828
--cttgat----cactgcc-aactgccctccctggca-ggcct-ggtctctac-------c--aactgccct-cccctgctg------------
>Seq_37829
--cttgat----cactgcc-aactgccctccctggca-ggcct-ggtctctgc-------c--aactgccct-cccctgctg------------
>Seq_37842
--cttgat----catccc--aactgccctcccttgca-ggcct-ggtccctcc-------c--aactgccct-cccctgctgc-----------
>Seq_37843
--cttgat----catccc--aactgccctcccttgca-ggcct-ggtccctcc-------c--aattgccct-cccctgctgc-----------
>Seq_37844
--cttgat----catccc--aactgccctcccttgca-ggcct-ggtctctcc-------c--aattgccct-cccctgctgc-----------
>Seq_37855
--cttgat----catcccc-aactgccctcccttaca-ggcct-ggtccc-ca-------c--aactg-cct-cccctgctggt----------
>Seq_37859
--cttgat----catcccc-aactgccctcccttgca-ggcct-ggtccc-ca-------c--aactg-cct-cccctgctggt----------
>Seq_37862
--cttgat----catcccc-aactgccctcccttgca-ggcct-ggttcctcc-------c--aactgccct-cccctgctg------------
>Seq_37865
--cttgat----catcccc-aactgtcctcccttgca-ggcct-ggttcctcc-------c--aactgccct-cccctgctg------------
>Seq_37942
--cttgat----ctccccc-aactgccctcccttgca-ggcct-ggtccctcc-------c--aactgccct-cccctgctg------------
>Seq_37947
--cttgat----ctccccc-aactgccttcccttgca-ggcct-ggtccctcc-------c--aactgccct-cccctgctg------------
>Seq_38053
--cttgat----tgccccc-aactgccctcccttgca-ggcct-ggtccctcc-------c--aacagccct-cccctgctg------------
>Seq_38055
--cttgat----tgccccc-aactgccctcccttgca-ggcct-ggtccctcc-------c--aactgtcct-cccctgctg------------
>Seq_38056
--cttgat----tgccccc-aactgccctcccttgca-ggcct-ggtccctcc-------c--aatggccct-cccctgctg------------
>Seq_38057
--cttgat----tgccccc-aactgccctcccttgca-ggcct-ggtccctct-------c--aactgccct-cccctgctg------------
>Seq_38111
--cttgat----tgcccc--cactgccctcccttgca-ggcct-ggtccatcc-------c--aacggccct-cccctgctgg-----------
>Seq_38112
--cttgat----tgcccc--cactgccctcccttgca-ggcct-ggtccctcc-------c--aacggccct-cccctgctgg-----------
>Seq_38114
--cttgat----tgcccc--cactgccctcccttgca-ggcct-ggtccctcc-------c--aatggccct-cccctgctgg-----------
>Seq_38115
--cttgat----tgcccc--cactgtcctcccttgca-ggcct-ggtccctcc-------c--aacggccct-cccctgctgg-----------
>Seq_38140
--cttgat----tgcccc--tactgccctcccttgca-ggcct-ggtccctcc-------c--aacggccct-cccctgctgg-----------
>Seq_38461
--cttggt----caccccc-aactgccctcccttgca-ggcct-ggtccctgc-------c--aactgccct-cccctgctg------------
>Seq_38678
--cttgtt----caccccc-aactgccctcccttgca-ggcct-ggttcctcc-------c--aactgccct-cccctgctg------------
>Seq_38679
--cttgtt----caccccc-aactgccctcccttgca-ggcct-ggttcctcc-------c--aattgccct-cccctgctg------------
>Seq_67708
--tttgac----tgccccc-aactgccctcccttgca-ggcct-ggtccctcc-------c--aactgccct-cccctgctg------------
>Seq_67787
--tttgat----tgccccc-aactgccctcccttgca-ggcct-ggtccctcc-------c--aactgcccg-cccctgctg------------
>Seq_67788
--tttgat----tgccccc-aactgccctcccttgca-ggcct-ggtccctcc-------c--aactgccct-cccctgctg------------
>Seq_67791
--tttgat----tgccccc-aactgccctcccttgca-ggcct-ggtccctcc-------c--aactgtcct-cccctgctg------------
>Seq_67793
--tttgat----tgccccc-aactgccctcccttgca-ggcct-ggtccttcc-------c--aactgccct-cccctgctg------------
>Seq_67800
--tttgat----tgccccc-aactgtcctcccttgca-ggcct-ggtccctcc-------c--aactgccct-cccctgctg------------
>Seq_26725
-cctgagt----tcccc-c-aactgccctcccttgct-ggcct-ggtctcccc-------c--aactgccct-cccctgctg------------
>Seq_26779
--cctgat----ca-cccc-aactgcactcccttgca-ggcct-ggttcctcc-------c--aactgccc--cctctgctggc----------
>Seq_26792
--cctgat----caccccc-aactgccctcccttgca-ggcct-ggtccctcc-------c--aactgccct-cctctgctg------------
>Seq_30816
--cctggt----tgtcccc-aactgccctcccctgca-ggcct-ggtccctcc-------c--aactgccct-cccctgctg------------
>Seq_32945
--ctagat----catcccc-aactgccctcccttgca-ggcct-ggtccc-ca-------c--aacta-cct-cccctgctggt----------
>Seq_35783
--ctggat----catcccc-aactgccctcccttgca-ggcct-ggtccc-ca-------c--aacta-cct-cccctgctggt----------
>Seq_37102
--cttaat----tgccccc-aactgctctcccttgca-tgcct-ggtcccttc-------c--aactgccct-cccctgctg------------
>Seq_37120
--cttact----cgccccc-aactgccctccattaca-ggcct-ggtccc-cc-------c--aactgctct-cccctgctgg-----------
>Seq_37528
--cttgag----cagcccc-aattgccctcccttgca-ggcct-ggtccctgc-------c--aactgccct-cccctgctg------------
>Seq_37540
--cttgat----ag-cccc-aactgccctcccttgca-ggcct-ggtccctcc-------c--aact--gtc-ctcccgctggcc---------
>Seq_37541
--cttgat----ag-cccc-aactgccctcccttgca-ggcct-ggtccctcc-------c--aact--gtc-ctcctgctgacc---------
>Seq_37542
--cttgat----ag-cccc-aactgccctcccttgca-ggcct-ggtccctcc-------c--aact--gtc-ctcctgctggcc---------
>Seq_37543
--cttgat----ag-cccc-aactgccctcccttgca-ggcct-ggtccctcc-------c--aact--gtc-ttcctgctggcc---------
>Seq_37544
--cttgat----agccccc-aactgccctcccttgca-ggcct-ggtccctcc-------c--aact--gcc-ctcctgctggc----------
>Seq_37556
--cttgat----cacacct--aatgccctcccttgca-ggcct-ggtccct--------gc--cactgacct-cccctgctggc----------
>Seq_37570
--cttgat----caccacc-aactgccctcccttgca-ggcct-ggtccctcc-------c--aactgccct-ccccggctg------------
>Seq_37597
--cttgat----cacccca-aacttcactcccttgca-ggcct-ggtccctgc-------c--aactgccct-cccctgctg------------
>Seq_37602
--cttgat----cacccc--aactgcccttccttgca-ggcct-ggtctctcc-------c--aactgccct-cccctgttgg-----------
>Seq_37619
--cttgat----caccccc-aactgcacttcttggca-ggcct-ggtccctcc-------c--aactgccct-cccctgctg------------
>Seq_37633
--cttgat----caccccc-aactgccctcacttgca-ggcct-ggtccctcc-------c--aactgcctt-ctcctgcta------------
>Seq_37643
--cttgat----caccccc-aactgccctcccttgca-gacct-ggtaactga-------c--aactgccct-cccctgctg------------
>Seq_37654
--cttgat----caccccc-aactgccctcccttgca-ggcct-ggtccctcc-------c--aactgcctt-ctcctgcta------------
>Seq_37655
--cttgat----caccccc-aactgccctcccttgca-ggcct-ggtccctcc-------t--aactgcctt-ctcctgcta------------
>Seq_37656
--cttgat----caccccc-aactgccctcccttgca-ggcct-ggtccctct-------c--aactgcctt-ctcctgcta------------
>Seq_37658
--cttgat----caccccc-aactgccctcccttgca-ggcct-ggtccctgt-------c--atctgccct-ccactgctg------------
>Seq_37659
--cttgat----caccccc-aactgccctcccttgca-ggcct-ggttcctcc-------c--aactgctct-cctctgctg------------
>Seq_37676
--cttgat----caccccc-aactgcccttccttgca-ggcct-ggtccctcc-------c--aactgcctt-ctcctgcta------------
>Seq_37680
--cttgat----caccccc-aactgcccttccttgca-ggcct-ggtccctgc-------c--aaca--cct-ccgctgctggc----------
>Seq_37686
--cttgat----caccccc-aactgccttcccttgca-ggcct-ggtccctcc-------c--aactgccct-cccctactg------------
>Seq_37687
--cttgat----caccccc-aactgccttcccttgca-ggcct-ggtccttcc-------c--aactgccct-cccctactg------------
>Seq_37696
--cttgat----caccccc-aactgcgcttcttggca-ggcct-ggtccctcc-------c--aactgccct-cccctgctg------------
>Seq_37702
--cttgat----caccccc-aactgtcctcccttgca-ggcct-ggtacctcc-------c--aactgccct-ctcctgcta------------
>Seq_37703
--cttgat----caccccc-aactgtcctcccttgca-ggcct-ggtccctcc-------c--aactgctct-cccgtgcta------------
>Seq_37723
--cttgat----caccccc-aattgcccacccttgca-ggcct-ggtccctcc-------c--aactgccct-cccttgctg------------
>Seq_37724
--cttgat----caccccc-aattgcccacccttgca-ggcct-ggtccctcc-------c--aactgccct-ctcctgctg------------
>Seq_37751
--cttgat----cacccct-aactgccctcccttgca-ggcct-ggtccctcc-------c--aactgcctt-ctcctgcta------------
>Seq_37812
--cttgat----cactccc-aactgccctcccttgca-ggcctggtcccctcc-------c--aactgccct-atcctgct-------------
>Seq_37813
--cttgat----cactccc-aactgccctcccttgca-ggcct-ggtccctcc-------c--aactgcctt-ctcctgcta------------
>Seq_37846
--cttgat----catccc--acctgctctcccttgca-ggcct-ggtccctcc-------c--aattgccct-cccctgctgc-----------
>Seq_37860
--cttgat----catcccc-aactgccctcccttgca-ggcct-ggtccctcc-------c--aactgcctt-ctcctgcta------------
>Seq_37895
--cttgat----cgccacc-aactgccctcccttgca-ggcct-ggtccctcc-------c--aactgccct-cccaggctg------------
>Seq_37896
--cttgat----cgccacc-aactgccctcccttgca-ggcct-ggtccctcc-------c--aactgccct-ccccagctg------------
>Seq_37897
--cttgat----cgccacc-aactgccctcccttgca-ggcct-ggtccctcc-------c--aactgccct-ccccggctg------------
>Seq_37898
--cttgat----cgccacc-aactgccctcccttgca-ggcct-ggtccctcc-------c--aactgccct-ccctggctg------------
>Seq_37900
--cttgat----cgccacc-aactgccctcccttgca-ggcct-ggtctctcc-------c--aactgccct-ccccggctg------------
>Seq_37902
--cttgat----cgcccc--aactgccctcccttgca-ggcct-ggtctctcc-------c--aactgccct-cccttgctgg-----------
>Seq_37943
--cttgat----ctccccc-aactgccctcccttgca-ggcct-ggtccctcc-------c--aactgccct-cctctgctg------------
>Seq_37944
--cttgat----ctccccc-aactgcctacccttgca-ggcct-ggtccctcc-------c--aactgccct-ccactgctg------------
>Seq_37945
--cttgat----ctccccc-aactgcctacccttgca-ggcct-ggtccctcc-------c--atctgccct-cccttgctg------------
>Seq_37971
--cttgat----taccccc-aactgccttcccttgca-ggcct-ggtccctgc-------c--aactgacct-cccctgctg------------
>Seq_37998
--cttgat----tgcacc--cactgccttaccgtgca-ggcct-ggtctctcc-------c--aactgcctt-cccctgctgg-----------
>Seq_38007
--cttgat----tgcccac-aactgccctcccttaca-ggcct-ggcccctcc-------c--aactgccct-ccccttctg------------
>Seq_38026
--cttgat----tgcccc--aactgccctcccgtgca-gccct-ggtccctcc-------c--aactgtctt-cccctgctgg-----------
>Seq_38027
--cttgat----tgcccc--aactgccctcccgtgca-gccct-ggtcgctcc-------c--aactgtctt-cccctgctgg-----------
>Seq_38031
--cttgat----tgccccc-aactaccatcccttgca-ggcct-ggtccctcc-------c--aactgccca-cccctcctg------------
>Seq_38037
--cttgat----tgccccc-aactgccattccttaca-ggcct-ggtccctcc-------c--aactgctct-cccctgctg------------
>Seq_38054
--cttgat----tgccccc-aactgccctcccttgca-ggcct-ggtccctcc-------c--aactgcctt-ctcctgctg------------
>Seq_38058
--cttgat----tgccccc-aactgccctcccttgca-ggcct-ggtccctct-------c--aactgccct-cccttgctg------------
>Seq_38061
--cttgat----tgccccc-aactgccctcccttgca-ggcct-ggttcctcc-------c--aacttccct-cccctactg------------
>Seq_38079
--cttgat----tgccccc-aactgcccttccttgca-ggcct-ggtccctgc-------c--aactgccct-cttctgctg------------
>Seq_38082
--cttgat----tgccccc-aactgcctttccttgca-ggcct-ggtccctca-------c--aactgccct-cctctgctg------------
>Seq_38099
--cttgat----tgccccc-aactgtcctcccttgca-ggcct-ggtccctcc-------c--aactgtcct-cccctgctg------------
>Seq_38113
--cttgat----tgcccc--cactgccctcccttgca-ggcct-ggtccctcc-------c--aatggcccc-cccctgctgg-----------
>Seq_38119
--cttgat----tgccccc-agctgccctcccatgga-ggtct-ggtccctcc-------c--aactgcctc-ccctgctgg------------
>Seq_38136
--cttgat----tgcccct-aactgccctcccttgca-ggcct-ggtccctcc-------c--aactgccct-ctcctactg------------
>Seq_38137
--cttgat----tgcccct-aactgccctcccttgca-ggcct-ggtctctcc-------c--aactgccct-ctcctgctt------------
>Seq_38139
--cttgat----tgcccct-aacttccctcccttgca-ggcct-ggtccctcc-------c--aactgccct-ctcctactg------------
>Seq_38155
--cttgat----tgcctcc-aactgccctcctttgca-agcat-ggtccctcc-------c--aactgccct-cccctgctg------------
>Seq_38157
--cttgat----tgcctcc-aactgccctcctttgca-agcgt-ggtccctcc-------c--aactgccct-cccctgctg------------
>Seq_38221
--cttgat----ttcccac-aactgccctcccttgca-agcct-ggcccctcc-------c--aactgccct-cccctgctg------------
>Seq_38300
--cttgct----tgcccct-aactgccctcccttgca-ggcct-ggtccc-tc-------c--aactgctct-cccctgctgg-----------
>Seq_56559
--gttgat----cgacccc-aactgcaatcctttgca-ggcct-ggtctctcc-------c--aactaccct-tccctgctg------------
>Seq_56561
--gttgat----cgacccc-aactgccctcccttgca-ggcct-ggtctctcc-------c--aactaccct-tccctgatg------------
>Seq_66146
--ttagat----caccccc-aactgccctcccttaca-ggcct-ggtccccc--------c--aactgccct-tccctgcagg-----------
>Seq_67773
--tttgat----tgccccc-aactgccctcccctgca-ggcct-ggatccccc------ac--aagtgccct-cccctgct-------------
>Seq_67786
--tttgat----tgccccc-aactgccctcccttgca-ggcct-ggtccctcc-------c--aaatgctct-cccctgtcg------------
>Seq_67789
--tttgat----tgccccc-aactgccctcccttgca-ggcct-ggtccctcc-------c--aactgccct-cctctgctg------------
>Seq_67790
--tttgat----tgccccc-aactgccctcccttgca-ggcct-ggtccctcc-------c--aactgctct-cccctgtcg------------
>Seq_37097
--cttaat----tgccccc-aactgctctcccttgca-tgcct-ggtccctcc-------c--acctgctct-cccctgctg------------
>Seq_37101
--cttaat----tgccccc-aactgctctcccttgca-tgcct-ggtccctcc-------c--agctgctct-cccctgctg------------
>Seq_37599
--cttgat----cacccc--aactactctcccttaca-gacct-ggttcctcc-------c--aactgccct-cccctgctgg-----------
>Seq_27095
--cctgat----tgcccac-aactgcccttccctgca-ggcct-ggtccccc--------c--aactgccct-cgcctgctgt-----------
>Seq_27173
--cctgat----tgtcccc-aactgccctcccttgca-ggcct-ggtcccccc-------c--aacttcctt-ccactgctg------------
>Seq_27175
--cctgat----tgtcccc-aactgctctcccttgca-ggcct-ggtccctcc-------t--aattgccct-ccccagctg------------
>Seq_37096
--cttaat----tgccccc-aactgctctcccttcca-tgcct-ggtccctcc-------c--acctgctct-cccctgctg------------
>Seq_37100
--cttaat----tgccccc-aactgctctcccttgca-tgcct-ggtccctcc-------c--acttgctct-cccctgctg------------
>Seq_37978
--cttgat----tatcccc-aactgctctcccttgca-ggcct-ggtcccttc-------c--aaatgccct-cccctgttg------------
>Seq_38032
--cttgat----tgccccc-aactagcctcccttaca-ggcct-ggtccctcc-------t--aactgcctt-cccctgctg------------
>Seq_38043
--cttgat----tgccccc-aactgccctcccctgca-ggcct-ggtccctcc-------t--aaatgccct-tccctactg------------
>Seq_38100
--cttgat----tgccccc-aactgtcctccctttca-ggcct-ggtccctcc-------c--aactgcctt-ctcctgtgg------------
>Seq_38104
--cttgat----tgccccc-aacttcccttcctcgaa-ggcct-ggttcctcc-------c--aactg-----cccctgctggcct--------
>Seq_38195
--cttgat----tggctcc-aactgccctcccttgca-ggcct-ggtccctcc-------c--aaaaaccct-cccctgctg------------
>Seq_38200
--cttgat----tgtcccc-aactaccatcccttgca-ggcct-ggtccctcc-------c--aactgccca-cccctcctg------------
>Seq_38433
--cttggt----agccccc-aaataccctctcttgca-ggcct-ggtccctcc-------c--aactgccct-ctcctgctg------------
>Seq_38626
--cttggt----tgtcccc-aactgccctcccctgca-ggcct-ggtccctcc-------c--aactgtcct-tctctgctg------------
>Seq_67797
--tttgat----tgccccc-aactgccttcctctgca-ggcct-ggtccttcc-------t--gactgccct-cccctgctg------------
>Seq_27166
--cctgat----tgctct--aactgcctttccttgca-ggcct-ggttcctcc-------c--aactgccct-cccctgcagg-----------
>Seq_37946
--cttgat----ctccccc-aactgcctacccttgca-ggcct-ggttcctcc-------c--atctgccct-cccttgctg------------
>Seq_67749
--tttgat----cgccccc-aactgccttcctctgca-ggcct-ggtccttcc-------t--gactgccct-cccctgctg------------
>Seq_14524
--attgttcccaccctcac-aactgccctcccctgca-ggcct-ggttcctcc-------c--aactgccct-cccct----------------
>Seq_37893
--cttgat----cgccacc-aactgccctcccctgca-ggcct-ggtccctcc-------c--aactgtcct-ccccggctg------------
>Seq_61011
--tctagt----ccctcac-aactgccctcccctgca-ggcct-ggtccc-cc-------c--aactgccct-cccctggtgg-----------
>Seq_61012
--tctagt----ccctcac-aactgccctcccctgca-ggcct-ggttcc-cc-------c--aactgccct-cccctggtgg-----------
>Seq_24765
ccctgggt----ccctcct-aactgccctcccttgct-ggcct-ggtctcccc-------c--aactgccct-cctctgt--------------
>Seq_26726
-cctgagt----tcccccc-aactgccctcccttgct-ggcct-ggtctcccc-------c--aactgccct-cccctgct-------------
>Seq_26727
-cctgagt----tcccccc-aactgccctcccttgct-ggcct-ggtctcccc-------c--aactgccct-cctctgct-------------
>Seq_26728
-cctgagt----tcccccc-aactgccctcccttgct-ggcct-ggtctcccc-------c--aactgccct-tccctgct-------------
>Seq_26729
-cctgagt----tcccccc-aactgccctcccttgct-ggcct-ggtctcccc-------c--aattgccct-cccctgct-------------
>Seq_27070
--cctga-----ttccccc-aactgccctcccttgct-ggcct-ggtcttccc-------cc-aactctcct-cctctgcca------------
>Seq_27071
--cctga-----ttccccc-aactgccctcccttgct-ggcct-ggtcttccc-------cc-aactgtcct-cctctgcca------------
>Seq_27800
--cctggg----tccagcc-aactgccctcccttgct-ggcct-ggtctcccc-------c--aactgccct-tctctgctg------------
>Seq_27975
-cctgggt---cccccccc-aactgccctcccttgct-ggcct-ggtcaccca-------c--aactgccct-cccctgc--------------
>Seq_27976
-cctgggt---cccccccc-aactgccctcccttgct-ggcct-ggtcaccca-------t--aactgccct-cccctgc--------------
>Seq_27978
-cctgggt---cccccccc-aactgctctcccttgct-ggcct-ggtcaccca-------c--aactgccct-cccctgc--------------
>Seq_24797
--ccctgt----caccccc-atctgcttttccttgca-gacct-agtcct-cc-------c--aactgccct-cccctgctgg-----------
>Seq_26730
-cctgagt----tcccccc-aactgccctcccttgct-ggctt-ggtctcccc-------c--aactgccct-cccctgct-------------
>Seq_27069
--cctga-----ttccccc-aactgccctcccttact-ggcct-ggtcttccc-------cc-aactgtcct-cctctgcca------------
>Seq_27983
-cctgggtc--cccccccc-aactgccctcccttgct-ggcct-ggtcaccca-------c--aactgccct-cccctg---------------
>Seq_28103
-cctgggt---ccctcccc-aactgccctcccttgct-ggcct-ggtcaccca-------c--aactgccct-cccctgc--------------
>Seq_28336
-cctgggt----tcccccc-aactgtccttccctgca-ggcct-ggtcacccc-------c--aactgccct-cccctgct-------------
>Seq_28340
-cctgggt----tcccccc-aactgtccttccctgta-ggcct-ggtcacccc-------c--aactgccct-cccctgct-------------
>Seq_28341
-cctgggt----tcccccc-aactgtctttccctgca-ggcct-ggtcacccc-------c--aactgccct-cccctgct-------------
>Seq_31005
--cctgtt------ccccccaactgccctcccctgct-ggcct-ggttgcccc-------t--aactgtcat-cccctgcagg-----------
>Seq_31006
--cctgtt------ccccccaactgccctcccctgct-ggcct-ggttgcccc-------t--aactgtcgt-cccctgcagg-----------
>Seq_27348
--cctgct------cccccaaactgctctcccttgat-aacct-agtctcccc-------c--aactgccct-cctctgctgg-----------
>Seq_27925
--cctggg----tcccccc-agctgtccttgtt-----ggcct-ggtctcccc-------c--aactgtcct-cctctgctggcct--------
>Seq_28055
-cctgggt----cccctcc-aactgtcc-cccttgtt-ggcct-ggtctcccc-------c--aactgccct-cctctgctg------------
>Seq_29095
--cctggt----caccct--aactgccct-ccttgca-ggcct-cgttccccc----------aactgctct-tccctgctccag---------
>Seq_37160
--cttagt----caccccc-aactgccctcccctgct-ggcct-ggttacccc-------c--aattgccct--ccctgccag-----------
>Seq_27168
--cctgat----tgcttcc-aactgccctcccttgta-ggcct-ggttcctcc-------c--aaatgccct-cccctgctg------------
>Seq_29165
--cctggt----cacctcc-aacttccctcctctgca-ggcct-ggtttctcc-------c--aactgccct-cccctgctg------------
>Seq_37064
--cttaat----caccccc-aactaccctcccttgca-ggcct-ggtccctgc-------c--aactgccct-ctcttgctg------------
>Seq_37258
--cttcat----cactccc-aactgccctcccttgca-ggcct-ggtccctcc-------c--aactgcctt-ctcctgcta------------
>Seq_37550
--cttgat----caacccc-aattgccctcccttata-ggcct-ggttccttc-------c--aactgccct-cccctgctg------------
>Seq_37664
--cttgat----caccccc-aactgccctcctctgct-ggcct-ggtccctcc-------c--aactgccct-ccactgctg------------
>Seq_26794
--cctgat----caccccc-aactgccttgtcttgca-ggcct-ggtccctcc-------c--aactctcct-cccttgctg------------
>Seq_29624
--cctggt----ccccccc-aactgccctcccttgca-ggcct-ggtccccta-------c--aact-ccct-cccctgctgg-----------
>Seq_37810
--cttgat----cactccc-aactgcccccccttgca-ggcct-ggtccctcc-------t--agttgtcct-cccctgctg------------
>Seq_37814
--cttgat----cactccc-aactgccctcccttgca-ggcct-ggtccctcc-------t--agttatcct-cccctgctg------------
>Seq_37815
--cttgat----cactccc-aactgccctcccttgca-ggcct-ggtccctcc-------t--agttgtcct-cccctgctg------------
>Seq_37816
--cttgat----cactccc-aactgccctcccttgca-ggcct-ggtccttcc-------t--agttgtcct-cccctgctg------------
>Seq_37820
--cttgat----cactccc-aactgccctctcttgca-ggcct-ggtccctcc-------t--agttgtcct-cccctgctg------------
>Seq_37821
--cttgat----cactccc-aactgcccttccttgca-ggcct-ggtccctcc-------t--agttgtcct-cccctgctg------------
>Seq_26868
--cctgat----cactcac-aactgccctcccttgca-ggtcg-ggtccctcc-------c--aactgcctt-cccttgctg------------
>Seq_28635
--cctggt----caccccc-aactgccctcccctgca-ggcct-agtcactcc-------c--agctgccct-cctctgctg------------
>Seq_29086
--cctggt----cacccct-----gacccctcttgca-agcct-ggcccctcc-------c--aactgccct-cctctgctggcca--------
>Seq_29179
--cctggt----cacctct-aactgccctcccctgca-ggcct-ggtccctcc-------c--aactgctct-gccctgctg------------
>Seq_30300
--cctggt----ctgtccc-aactgccttcccttaca-ggcct-ggtccctcc-------c--aactgccct-cccctgctg------------
>Seq_30988
--cctgtt----agccccc-aattgcccttccttgca-ggcct-ggtccctcc-------c--aactgctct-cctctgctg------------
>Seq_31007
--cctgtt------ccccccaactgccctcccttcca-ggcct-ggtc-ccca-------c--aattgccct-tccctgcaggc----------
>Seq_31110
--ccttaa----caccccc-aactgccctccctttca-ggcct-ggtccctca-------c--aactgccct-cctctgctg------------
>Seq_31122
--ccttat----caccccg-aactgccctccctttca-ggcct-ggtccctca-------c--aactgccct-cctctgctg------------
>Seq_34059
--ctcgat----cacccca-aactgccctcccttgca-ggcct-ggtccctcc-------c--aactgccct-tttctattg------------
>Seq_37370
--cttcct----caccccc-aactgccctcccttgca-ggcct-ggtctctcc-------c--aacaaccct-tctctgctg------------
>Seq_37614
--cttgat----caccccc-aactaccctcctctgct-ggcct-ggtccctcc-------c--aactgccct-ccactgctg------------
>Seq_37651
--cttgat----caccccc-aactgccctcccttgca-gatct-ggtccctcc-------c--aactgccct-cctctgctg------------
>Seq_37695
--cttgat----caccccc-aactgcgcttctaggca-ggcct-ggtccctcc-------c--aactgccct-cccctgctg------------
>Seq_37697
--cttgat----caccccc-aactgcgcttcttggca-ggcct-ggtccctcc-------c--aactgccct-cccttgctg------------
>Seq_37710
--cttgat----caccccc-aactgtgcttcttggca-ggcct-ggtccctcc-------c--aactgccct-cccctgctg------------
>Seq_37780
--cttgat----caccctc-aactgccctcctttgca-ggcct-ggtcccacc-------c--aactgccct-ccgttgctg------------
>Seq_37797
--cttgat----cacctcc-aacttccctcccttgca-gacct-ggtccctcc-------c--aactgccct-cctctgctg------------
>Seq_37808
--cttgat----cactcac-aaatgccctcccttgca-ggcct-ggtccttcc-------c--aactgcctt-cccctgctg------------
>Seq_38218
--cttgat----ttcccac-aactgccctcccctgca-agcct-ggcccctcc-------c--aactgccct-cctctgctg------------
>Seq_37689
--cttgat----caccccc-aactgccttgtcttaca-ggcct-ggtccctcc-------c--aactctcct-cccttgctg------------
>Seq_37690
--cttgat----caccccc-aactgccttgtcttgca-ggact-ggtccctcc-------c--aactctcct-cccttgctg------------
>Seq_37691
--cttgat----caccccc-aactgccttgtcttgca-ggcct-ggtccctcc-------c--aactctcct-cccttgctg------------
>Seq_37785
--cttgat----caccgcc-aactgccttgtcttgca-ggcct-ggtccctcc-------c--aactctcct-cccttgctg------------
>Seq_37904
--cttgat----cgcccc--aactgccctcccttgcg-ggcct-ggtccctcc-------c--aactgccct-cccttgctgc-----------
>Seq_37905
--cttgat----cgcccc--aactgccctcccttgcg-ggcct-ggtccctcc-------c--aactgccct-cccttgctgg-----------
>Seq_27042
--cctgat----gaccccc-aactgccctccctttca-gacct-ggttccttc-------c--aactgccct-cccctgctg------------
>Seq_61366
--tctgat----catcccc-aactgccctcccttgca-ggcct-cttccctcc-------c--aactgcctt-cccctgctg------------
>Seq_26981
--cctgat----cgcccac-aactaccctcccttgca-ggcct-ggtccctgc-------c--aactgccct-cccctactg------------
>Seq_67731
--tttgat----cactccc-aacttccctcccttgca-ggcctgggtccctgc-------c--aactgccct-cccctgct-------------
>Seq_27094
--cctgat----tgcccac-aactgccctcccttgca-ggcct-ggtccctcc-------c--tactgccct-cccctgctc------------
>Seq_27165
--cctgat----tgctct--aactgcctttccttgca-ggcct-ggttcctcc-------c--aactgccct-ccaatgcagg-----------
>Seq_27177
--cctgat----tgtcccc-agctgtcctccc-tgaa-ggcct-ggtccctcc-------c--aactgccct-cccctgtctt-----------
>Seq_27880
-cctgggt----cccccca-aactgccctcccttgct-ggcct-ggtctcccc------ac--aacttccct-cctctgc--------------
>Seq_27881
-cctgggt----cccccca-aactgccctcccttgct-ggcct-ggtctcccc------ac--aacttgcct-cctctgc--------------
>Seq_27882
-cctgggt----cccccca-aactgccctcccttgct-ggcct-ggtctcccc------ac--aacttgtct-cctctgc--------------
>Seq_27974
-cctgggt---cccccccc-aactgccctcccttgct-gacct-ggtcaccca-------c--aactgccct-cccctgc--------------
>Seq_27898
--cctggg----tcccccc-aactgcccttccctgca-ggcct-gaccaccac-------c--aacttccct-cctctgcca------------
>Seq_28029
-cctgggt----ccccctc-aactgccttgccttagt-ggcct-ggtcacccc-------c--aactgtcct-cctctgct-------------
>Seq_28030
-cctgggt----ccccctc-aactgccttgccttggt-ggcct-ggtcacccc-------c--aactgtcct-cctctgct-------------
>Seq_28031
-cctgggt----ccccctc-aactgccttgctttggt-ggcct-ggtcacccc-------c--aactgtcct-cctctgct-------------
>Seq_27937
--cctgggt---ccccccc-aactgccctcttctgct-ggcct-gggtccccc-------ctgaactgccca-ccccta---------------
>Seq_28044
--cctgggt---ccccctc-tattaccctcccctgctggacct-gatcaccca-------c--aactgcctt-cccctgc--------------
>Seq_28651
--cctggt----caccccc-aactgccctcccttgct-gacct-gattgctca-------c--aactaccct-cccctgctg------------
>Seq_30424
--cctggtt-----cccac-aactgccctctcctgct-gacct-gattaccca-------c--aactcccct-cccctgccag-----------
>Seq_30425
--cctggtt-----cccac-aactgccctctcctgct-gacct-gattaccca-------c--aactgccct-cccctgccag-----------
>Seq_30426
--cctggtt-----cccac-aactgccctctcctgct-gacct-gattaccca-------c--aattgccct-cccctgccag-----------
>Seq_30427
--cctggtt-----cccac-aactgccctctcctgct-gacct-tattaccca-------c--aactgccct-cccctgccag-----------
>Seq_30428
--cctggtt-----cccac-aactgctctctcctgct-gacct-gattaccca-------c--aactgccct-cccctgccag-----------
>Seq_30668
--cctggt----tgccccc-aactgccctcccctgct-ggcct-aatcaccca-------c--aactgccct-cccctgctg------------
>Seq_61599
-tctgggt----gcccccc-aactgccctccactgct-ggcct-gatcgccca-------c--aactgccct-cccctgct-------------
>Seq_29489
--cctggt----cccccac-aactgccctcctatgct-ggcct-gatcactca-------c--aactgccct-ccccttcca------------
>Seq_28158
--cctgggt---cctcccc-aactgctctccattgct-ggcct-ggtatcccc-------t--aactgccct-ctcctgca-------------
>Seq_30460
--cctggtt-----ccccc-aactgctctcccctgca-ggcct-gatccccca-------c--aactg-cct-tccctgctggc----------
>Seq_30533
--cctggt----tcccccgcaactgccctccccttct-ggcat-gatcaccca-------c--aactaccctccc-ctgtt-------------
>Seq_29761
--cctggt----ccccctc-aactgccttgccttggt-ggcct-ggtctcccc-------c--aactgcctt-cctctgatg------------
>Seq_28116
--cctgggt---ccctctc-tattaccctcccctgctggaact-gatcgccca-------c--aactgcctt-cccctgc--------------
>Seq_28117
--cctgggt---ccctctc-tattaccctcccctgctggacct-gatcaccca-------c--aactgcctt-cccctgc--------------
>Seq_28118
--cctgggt---ccctctc-tattaccctcccctgctggacct-gatcaccct-------c--aactgcctt-cccctgc--------------
>Seq_28119
--cctgggt---ccctctc-tattaccctcccctgctggacct-gatcgccca-------c--aactgcctt-cccctgc--------------
>Seq_28187
--cctgggt----cctctc-tattaccctcccctgctggacct-gatcaccca-------c--aactgcctt-cccctgcc-------------
>Seq_29316
--cctggt----catcccc-aactgccctcctctgct-ggcct-ggtccccca-------c--aacttccct-ctcctgctg------------
>Seq_28296
-cctgggt----taccccc-aactgcccttccctgca-ggcct-ggattccct------cc--aactgccct-tccctgc--------------
>Seq_28337
--cctgggt---tcccccc-aactgtccttccctgct-ggcct-gatcatcca-------c--aattgccct-cctctgct-------------
>Seq_28338
--cctgggt---tcccccc-aactgtccttccctgct-ggcct-gatcatcca-------c--aattgccct-cttctgct-------------
>Seq_28339
-cctgggt----tcccccc-aactgtccttccctgta-ggccc-ggtcacccc-------c--aactgccct-cccctgct-------------
>Seq_28360
-cctgggt----tcctccc-aactgtccttccctgta-ggcct-ggtcacccc-------c--aactgccct-cccctgct-------------
>Seq_28530
--cctggt----caccact-aactgccctcccctgca-ggcctggtactcctc-------c--aactttctt-cccctgat-------------
>Seq_28572
--cctggt----cacccat-aacttacctcccctgca-ggtct-ggtacctcc-------c--aactgccct-cccctgcag------------
>Seq_28573
--cctggt----cacccat-aattgccctcccctaca-ggcct-ggtccctcc-------c--atctgccct-cccctgctg------------
>Seq_29117
--cctggt----caccctt-aactgccctcccctgca-ggcct-gctccccc--------c--atctgctct-cccctgcagg-----------
>Seq_29126
--cctggt----caccctt-aactgccctgtcctaca-ggcctggaccctccc------at--aactgccct-cccctgc--------------
>Seq_28582
--cctggt----caccc--caactgccctctcctgca-ggcct-gatcgccca-------c--aactacccacccgctgccc------------
>Seq_28861
--cctggt----cacccct-aactgccctcccctgca-ggcct-gatcactaa-------c--aactgctct-cccctgctg------------
>Seq_28605
--cctggt----cacccca-tacttaacttccttgca-ggcct-ggtccctcc-------c--agctgccct-cccctgctg------------
>Seq_46834
--gctagt----ccccccc-aactgccttcccctgca-ggcct-ggtcactcc-------c--agctgccct-cctctgctg------------
>Seq_28921
--cctggt----cacccct-aactgccctcctttgca-ggccc-catccctcc-------c--aactgtcct-tccctgctg------------
>Seq_28994
--cctggt----cacccct-aactgctctcccttgcc-agcct-ggccactcc-------t--aactgtcct-cccctgctg------------
>Seq_29185
--cctggt----cacctct-aactgccctcctctgca-ggcct-ggtccctcc-------c--aactgctct-gcccagctg------------
>Seq_30298
--cctggt----ctgtccc-aactgccttcccctaca-ggcct-ggtccctcc-------c--aactgccct-cccctgctg------------
>Seq_30755
--cctggt----tgcccct-aattgtcctcccctgca-tgcct-ggtccccc--------c--aactgtcct-cccctgctgg-----------
>Seq_37899
--cttgat----cgccacc-aactgccctcccttgca-ggcct-ggtccctcc-------c--aactgtcct-ccccggctg------------
>Seq_32517
--cgtggt----cacccct-aactgccctcctttgca-ggccc-catccctcc-------c--aactgtcct-tccctgctg------------
>Seq_30137
--cctggt----cgcccat-aactgctctcccctgcc-agcct-ggccactcc-------t--aactgtcct-cccctgctg------------
>Seq_30179
--cctggt----cgcccct-aactgctctcccctgcc-agcct-ggccactcc-------t--aactgtcct-cccctgctg------------
>Seq_30180
--cctggt----cgcccct-aactgctctcccttgcc-agcct-ggccactcc-------t--aactgtcct-cccctgctg------------
>Seq_30181
--cctggt----cgcccct-aactgctcttccttgcc-agcct-ggccactcc-------t--aactgtcct-cccctgctg------------
>Seq_30193
--cctggt----cgccgct-aactgctctcccctgcc-agcct-ggccactcc-------t--aactgtcct-cccctgctg------------
>Seq_30078
--cctggt----cctcacc-aactgccctcccttgca-gatct-ggtccctcc-------c--aactgccct-cccctgctg------------
>Seq_29317
--cctggt----catcccc-aactgccctcctctgct-ggcct-ggtccccca-------c--aactttcct-ctcctgctg------------
>Seq_29491
--cctggt----cccccac-aactgccctcctatgct-ggcct-gatcactca-------c--aactgccct-tcccttcca------------
>Seq_29492
--cctggt----cccccac-aactgccctcctatgct-ggcct-gatcactca-------c--aattgccct-ccccttcca------------
>Seq_29939
--cctggt----ccctccc-aactgccctcttctgct-ggcct-gatcactca-------c--aactgccct-ttcctgcca------------
>Seq_37951
--cttgat----ctccgtc-aactgccctcccttgca-gatct-ggtccctcc-------c--aactaccct-cccctgctg------------
>Seq_30368
--cctggt----taccccc-aactgccctccctgaag-gcctg-gttacccc--------c--aactgccct-ccccttctgg-----------
>Seq_30429
--cctggtt-----cccac-aactgctctctcctgct-gacct-gattatcca-------c--aactgccct-cccctgccag-----------
>Seq_37093
--cttaat----tgccccc-aactgcccttccttgca-ggact-ggtcccttc-------c--aactgctct-cctctgctg------------
>Seq_34061
--ctcgat----cacccca-aactgccctcctttgca-ggcct-ggtccctcc-------c--aactgccct-tttctattg------------
>Seq_61561
--tctggg----tcccccc-aagtgcccttccttgaa-ggcct-ggtccctcc-------c--aactgccct-cccctgctg------------
>Seq_37606
--cttgat----caccccc-aaatgcccttccttgca-ggcct-ggtccctgc-------c--aact--gct-ttcctgctggc----------
>Seq_37771
--cttgat----cacccctgaactgccctcccttgca-ggcct-ggtctttgc-------c--aactgccct-cccctgct-------------
>Seq_37092
--cttaat----tgccccc-aactgcccttccttgca-ggact-ggtcccttc-------c--aactgctct-cctctactg------------
>Seq_37094
--cttaat----tgccccc-aactgcccttccttgca-ggact-ggtcccttc-------c--aactgctgt-cctctgctg------------
>Seq_37104
--cttaat----tgccccc-aacttcccttccttgca-ggact-ggtcccttc-------c--aactgctgt-cctctgctg------------
>Seq_37106
--cttaat----tgctccc-aactgcccttccttgca-ggact-ggtcccttc-------c--aactgctct-cctctgctg------------
>Seq_38002
--cttgat----tgcacc--cactgccttaccttgca-ggact-ggtctcttg-------c--aactgccct-cctctactgg-----------
>Seq_37099
--cttaat----tgccccc-aactgctctcccttgca-tgcct-ggtccctcc-------c--acctgctct-cctctgctg------------
>Seq_37098
--cttaat----tgccccc-aactgctctcccttgca-tgcct-ggtccctcc-------c--acctgctct-cccctggcc------------
>Seq_38098
--cttgat----tgccccc-aactgtcctcccctgca-ggccc-ggtcccttc-------c--aactgccct-cccctgctg------------
>Seq_38220
--cttgat----ttcccac-aactgccctcccttgca-agcct-ggcccc-tc-------c--aactgccct-cccctgctgg-----------
>Seq_37809
--cttgat----cactccc-aactgcccacccttgca-ggcct-ggtccctcc-------c--agctgccct-ttcctgcag------------
>Seq_38459
--cttggt----caccccc-aactgccctcccttgaa-cgttt-ggtccctgc-------c--aactgccct-cccctgctg------------
>Seq_38021
--cttgat----tgcccc--aactgaccttccttgca-ggcct-ggtcccccc-------c--aactgccct-cttgtggtgg-----------
>Seq_38066
--cttgat----tgccccc-aactgccctcccttgca-gg-ct-ggtttcttc-------c--aactacct--ctcctgctggc----------
>Seq_38085
--cttgat----tgccccc-aactgctctcccttgca-gg-ct-ggtttcttc-------c--aactacct--ctcctgctggc----------
>Seq_37554
--cttgat----cacaccc-aactttgttcctttgca-ggcct-ggtccctcc-------c--aactgccct-tccctgttg------------
>Seq_37804
--cttgat----cacgccc-aactttcttcctttgca-ggcct-ggtccctcc-------c--aactgccct-tccctgttg------------
>Seq_37805
--cttgat----cacgccc-aactttcttcctttgca-ggcct-ggtccctcc-------c--aactgccct-tctctgttg------------
>Seq_37806
--cttgat----cacgccc-aactttgttcctttgca-ggcct-ggaccctcc-------c--aactgccct-tccctgttg------------
>Seq_37807
--cttgat----cacgccc-aactttgttcctttgca-ggcct-ggtccctcc-------c--aactgccct-tccctgttg------------
>Seq_37555
--cttgat----cacacct--aatgccctcccttgca-ggcct-ggtccct--------gc--cactgacct-aacctgctggc----------
>Seq_37764
--cttgat----cacccct-aattgccctcccttgca-ggcct-ggtcccttc-------c--aactgccct-ccccaggtg------------
>Seq_37592
--cttgat----cacccca-aactgccctcccttgaa-ggcct-ggtccctcc-------c--aactggtct-ctcctgctg------------
>Seq_37754
--cttgat----cacccct-aactgcgctcccttgca-ggcct-ggtccctct------ct--gaccaccca-caactgcc-------------
>Seq_37757
--cttgat----cacccct-aactgcgctcccttgca-ggcct-ggtccctct------ct--taccaccta-caactgct-------------
>Seq_37759
--cttgat----cacccct-aactgcgttcccttgca-ggcct-ggtccctct------ct--gaccaccca-caactgcc-------------
>Seq_37594
--cttgat----cacccca-aactgccctcctttgaa-ggcct-ggtccctcc-------c--aactgctct-ctcctgctg------------
>Seq_37772
--cttgat----caccccttaactgccctcccttgca-gacct-ggtctgtcc-------c--aactgccct-tccctgct-------------
>Seq_37790
--cttgat----cacctcc-aactgacctcccttgca-ggcct-ggtccctcc-------c--aactcccct-cccctattg------------
>Seq_37801
--cttgat----cacctct-aactgacctcccttgca-ggcct-ggtccctcc-------c--aactcccct-cccctattg------------
>Seq_37802
--cttgat----cacctct-aactgccctcccttgta-ggcct-ggtccctcc-------c--aactgccct-cccccattg------------
>Seq_37822
--cttgat----cactccc-aactgccctttcttgca-ggcct-tgtccctct-------c--aactgccctccccctgct-------------
>Seq_37894
--cttgat----cgccacc-aactgccctcccttgca-ggcct-ggtccctcc-------a--aactgccct-ccccggctg------------
>Seq_37922
--cttgat----cgccccc-aactgcccttccttgca-ggcct-ggtccctcc-------g--aactgccct-ccatcttat------------
>Seq_38464
--cttggt----caccccc-aactgccctctcatgca-ggcct-ggtcc-----ctccccc--aaatgccct-tcccttc--------------
>Seq_37576
--cttgat----cacccac-aactgccctcccttgca-gacct-ggtctctcc-------c--aactaccaa-cccctgctg------------
>Seq_37730
--cttgat----cacccc--cactgccctcccttgca-agcct-ggtctctcc-------c--aagtgccct-cccctgctgg-----------
>Seq_37778
--cttgat----caccctc-aactgccctcccttgca-gacct-ggtccctcc-------c--aatt-cctt-cctctgctgg-----------
>Seq_37800
--cttgat----cacctcc-agctgccctcccttgca-gacct-ggtccctcc-------c--aactatcct-cccctgctg------------
>Seq_38442
--cttggt----cacccac-aactgccctcccttgca-gacct-ggtctctcc-------c--aactaccaa-cccctgctg------------
>Seq_37605
--cttgat----cacccca-gactgccctcccttgca-gccct-ggtccctcc-------c--agctgccct-cccctgctg------------
>Seq_37692
--cttgat----caccccc-aactgcctttccttgca-gacct-ggtccttgc-------c--aactgtcct-cccctgctg------------
>Seq_37728
--cttgat----cacccc--cactctcctcccttgca-agcct-ggtctctcc-------c--aagtgccct-cccctgctgg-----------
>Seq_37729
--cttgat----cacccc--cactctcctcccttgca-agcct-ggtctctcc-------c--aagtgctct-cccctgctgg-----------
>Seq_37818
--cttgat----cactccc-aactgccctcccttgca-gtcct-ggtccctcc-------t--agttgtcct-cccctgctg------------
>Seq_37830
--cttgat----cactgcc-aactgccctccctggca-ggcct-ggtctctgc-------c--aactgccct-ttcctgctg------------
>Seq_37878
--cttgat----cccccct-aactatcctcccttgca-ggcct-ggtccctcc-------c--aactgccct-ttcctgctg------------
>Seq_38462
--cttggt----caccccc-aactgccctcccttgca-ggcct-ggtttctcc-------c--aactgcttt-ccccttgtg------------
>Seq_55960
--gtggat----cagcccc-aactgcccttcattgta-ggcct-ggttcctcc-------t--aactgccct-cccctgctg------------
>Seq_67720
--tttgat----caccccc-aactgcccttccttgca-ggcct-ggttcctgc-------c--aaataccct-accctgctg------------
>Seq_67723
--tttgat----caccccc-aactgcgcttcttggca-ggcct-ggtccctcc-------c--aactgccct-cccttgctg------------
>Seq_67730
--tttgat----cacctac-agcttccctcccttgca-ggcctggtccctttc-------c--aactgccct-cccctgct-------------
>Seq_37732
--cttgat----cacccccagactgccctcccttgca-gccct-ggtccctcc-------c--agctgccct-cccctgct-------------
>Seq_38020
--cttgat----tgcccc--aactaccctcccgtgca-gccct-ggtccctcc-------c--aactgtctt-cccctgctgg-----------
>Seq_37694
--cttgat----caccccc-aactgc----ctttgca-ggcct-ggtccctgc-------c--aaca--tct-cccctgctggccatc------
>Seq_37663
--cttgat----caccccc-aactgccctcccttgta-ggccc-ggtccctgc-------c--aactgccct-cccttgtat------------
>Seq_37618
--cttgat----caccccc-aactga----ctttgca-ggcct-ggtccctgc-------c--aaca--cct-cccctgctggccatc------
>Seq_37635
--cttgat----caccccc-aactgccctcccctgca-ggcct-ggatcctcc------at--aactgctct-tcccttca-------------
>Seq_37765
--cttgat----cacccct-atatgccctcccttgca-ggcct-agaccctcc-------c--aactgccct-cccttgcag------------
>Seq_37766
--cttgat----cacccct-atatgccctcccttgca-ggcct-agaccctcc-------c--aactgccct-cccttgcgg------------
>Seq_37768
--cttgat----cacccct-atatgccctcccttgca-ggcct-aggccctcc-------c--aactgccct-cccttgcgg------------
>Seq_37789
--cttgat----cacctcc-aactcccctcccttgaa-ggctt-ggtctctcc-------c--aattaccct-cccctgctg------------
>Seq_37796
--cttgat----cacctcc-aacttccctcccttgaa-ggctt-ggtctctcc-------c--aattaccct-cccctgctg------------
>Seq_37799
--cttgat----cacctcc-aacttccctccgttgca-ggcct-ggtccttcc-------c--aactgccct-cccctacac------------
>Seq_37824
--cttgat----cactccc-aattgccctcccttgca-gtcct-ggtccctcc-------t--agttgtcct-cccctgctg------------
>Seq_37881
--cttgat----ccccctt-aactatcctcccttgca-ggcct-ggtccctcc-------c--aactgccct-ttcctgctg------------
>Seq_37882
--cttgat----cccctct-aactatcctcccttgca-ggcct-ggtccctcc-------c--aactgccct-ttcctgctg------------
>Seq_37973
--cttgat----tacccgc-aactgccctcccttgca-ggcct-ggtcccttc-------c--aactatttt-cccctgctg------------
>Seq_37726
--cttgat----caccccc-aatttccctcctttgca-agccc-ggtccctcc-------c--aactgcctt-cccatgcta------------
>Seq_37795
--cttgat----cacctcc-aacttccctcccttgaa-ggctt-ggtctctcc-------c--aattacact-cccctgctg------------
>Seq_38712
--ctttat----caccccc-aacttcccttccttgca-ggcct-ggtccctgg-------c--aactgccct-cctgtgctg------------
>Seq_38236
--cttg------caccccc-aattaccctaccttgca-gacct-ggtccctcc-------c--aactgcctt-cccttgctggc----------
>Seq_38049
--cttgat----tgccccc-aactgccctcccttgca-gacct-ggtcactcc-------c--aactgcctt-ctcctgctg------------
>Seq_38067
--cttgat----tgccccc-aactgccctcccttgca-ggtct-ggtccctcc-------c--aattaccct-ctcctgctg------------
>Seq_37748
--cttgat----cacccct-aactacgctcccttgca-ggcct-ggtccctct------ct--taccaccta-caactgcc-------------
>Seq_37755
--cttgat----cacccct-aactgcgctcccttgca-ggcct-ggtccctct------ct--taccaccta-caactacc-------------
>Seq_37756
--cttgat----cacccct-aactgcgctcccttgca-ggcct-ggtccctct------ct--taccaccta-caactgcc-------------
>Seq_37758
--cttgat----cacccct-aactgcgctcccttgca-ggcct-ggtccctct------ct--taccacctg-caactgcc-------------
>Seq_37760
--cttgat----cacccct-aactgcgttcccttgca-ggcct-ggtccctct------ct--gatcaccca-caactgcc-------------
>Seq_37761
--cttgat----cacccct-aactgcgttcccttgca-ggcct-ggtccctct------gt--gaccaccca-caactgcc-------------
>Seq_37762
--cttgat----cacccct-aactgcgttcccttgca-ggcct-ggtccctct------tt--gaccaccca-caactgcc-------------
>Seq_37763
--cttgat----cacccct-aactgtgctcccttgca-ggcct-ggtccctct------ct--taccaccta-caactgcc-------------
>Seq_37767
--cttgat----cacccct-atatgccctcccttgca-ggcct-aggccctcc-------c--aactgccct-cccttgagg------------
>Seq_37769
--cttgat----cacccct-atatgccctcccttgca-ggcct-aggccctcc-------c--aactgccct-cccttgtgg------------
>Seq_37770
--cttgat----cacccct-atatgccctcccttgca-ggtct-aggccctcc-------c--aactgccct-cccttgcgg------------
>Seq_38094
--cttgat----tgccccc-aactggtctcccttgca-ggcct-ggctcctcc-------c--atctgccct-atcctgctg------------
>Seq_38624
--cttggt----tgctccc-aactgccctcccttgca-ggcct-ggttcctcc-------c--acctacctt-cccctgcta------------
>Seq_37912
--cttgat----cgcccc--aactgttctcccttgca-ggtct-ggtccctgc-------c--aactgccct-ttcctgctgg-----------
>Seq_37838
--cttgat----catccac-aactgccctctcttgca-gtgct-ggtccctc--------c--aactgccct-ctcctgctgg-----------
>Seq_61835
--tctggt----tgatcat-aactgtcctcccctgca-ggcct-ggttccccc-------c--aactgccct-ctcctgctg------------
>Seq_37925
--cttgat----cgccccc-aattgcccttccttgca-ggcgt-ggtccctgc-------c--aactgccct-ccactgctg------------
>Seq_38107
--cttgat----tgccccc-aattgcccttccttgca-ggcgt-ggtccctgc-------c--aactgccct-ccactgctg------------
>Seq_38208
--cttgat----tgtcccc-aacttccctcccttcca-ggcct-ggtcccttt-------t--aattgccct-cccctgttg------------
>Seq_38211
--cttgat----tgtcccc-aacttccct-ccttcca-ggcct-ggtcccttt-------t--aattgccct-cccctgttgg-----------
>Seq_38008
--cttgat----tgcccac-aactgccctctgttgca-ggcct-ggtccctc--------c--cactgccct-ctcctgcttg-----------
>Seq_38109
--cttgat----tgcccc--cactgccctcccttgca-ggcat-ggtccctcc-------c--aatggccct-cccctgctgg-----------
>Seq_38077
--cttgat----tgccccc-aactgcccttccttgca-gactt-ggttcct----------------------cccctgctggccatcttgtgg
>Seq_38138
--cttgat----tgcccct-aactgcccttccttgca-gacct-ggtcccttc-------c--aactgcttt-cccctgctg------------
>Seq_38041
--cttgat----tgccccc-aactgccctcccctgaa-ggcct-ggtccctcc-------t--aaatgccct-tccctactg------------
>Seq_38102
--cttgat----tgccccc-aacttccctcccctgca-ggcct-tgtccctcc-------t--aaatgccct-tccctactg------------
>Seq_38095
--cttgat----tgccccc-aactggtctcccttgca-ggcct-ggctcctcc-------c--atctgcctt-atcctgctg------------
>Seq_38152
--cttgat----tgcctcc-aactgccctccattgca-ggcct-ggtccctcc-------c--aatttccct-ttcctgcag------------
>Seq_38186
--cttgat----tgctccc-aactgctctcccttgca-ggctt-ggtccctcc-------t--aactgccta-cctctgctg------------
>Seq_38193
--cttgat----tgcttcc-atctgccctcccttgta-gacct-gatccctcc-------c--aactggcct-cccctgctg------------
>Seq_38212
--cttgat----tgtcctc-aactgctctcccttgca-gacct-ggtccc-ca-------c--agctgccct-cccctgctgg-----------
>Seq_67803
--tttgat----tgcccct-aactgctctcccttgca-gacct-ggtccct----------------------cccctgctggccatcttgtgg
>Seq_67804
--tttgat----tgcccct-aactgctctcccttgca-ggcct-ggtccct----------------------cccctgctggccatcttgtgg
>Seq_38096
--cttgat----tgccccc-aactggtctcccttgca-ggcct-ggctccttc-------c--atctgccct-atcctgctg------------
>Seq_38097
--cttgat----tgccccc-aactggtctcccttgca-ggcgt-ggctcctcc-------c--atctgctct-atcctgctg------------
>Seq_38134
--cttgat----tgccccc-tactggtctcccttgca-ggcct-ggctcctcc-------c--atctgccct-atcctgctg------------
>Seq_38582
--cttggtc---ctccccc-aactgtcct-ccctaca-ggcctgggtccctcc------ac--aactgccct-cccttac--------------
>Seq_38185
--cttgat----tgctccc-aactgctctcccttgca-ggctt-ggtccctcc-------t--aactgccta-cctctgcta------------
>Seq_38209
--cttgat----tgtcccc-aacttccctcccttgca-gacct-ggtccctca-------c--aactaccca-cccctgcag------------
>Seq_38235
--cttg------caccccc-aattaccctaccttgca-gacct-ggtccctcc-------c--aactgactt-cccttgctggc----------
>Seq_38237
--cttg------caccccc-aattactctaccttgca-gacct-ggtccctcc-------c--aactgcctt-ccctagctggc----------
>Seq_38238
--cttg------caccccc-aattactctaccttgca-gactt-ggtccctcc-------c--aactgcctt-ccctagctggc----------
>Seq_38463
--cttggt----caccccc-aactgccctctcatgca-ggcct-ggtcccccctctccccc--aaatgccct-tc-------------------
>Seq_38466
--cttggt----caccccc-aactgccctctcatgca-ggcct-ggtccctcctctccccc--aaatgccct-tg-------------------
>Seq_38581
--cttggtc---ctccccc-aactgtcctcccctaca-ggcctgggtccctcc------ac--aactgccct-ccctta---------------
>Seq_38583
--cttggtc---ctccccc-aactgtcct-ccctacg-ggcctgggtccctcc------ac--aactgccct-cccttac--------------
>Seq_61731
--tctggtc-----ccccc-aactgccctcccccaca-ggcct-ggtccccgc-------a--agctgtcct-cccctgctgg-----------
>Seq_65862
--tgttgt----ccctcac-aactgttctcccctgca-ggcct-ggtcacccc-------c--aactgccct-cccctgcta------------
