# Supplementary material for: Genetic diversity in migratory bats: Results from RADseq data for three tree bat species at an Ohio windfarm
Source: PeerJ. 2016 Jan 26;4:e1647. doi: 10.7717/peerj.1647 (PMC4730867; doi:10.7717/peerj.1647)
Supplement: Supplemental Information 8 [file peerj-04-1647-s008.zip › CandidateLocus1029.txt]

>Seq_5739
actg-atcacccccatctgccctcccctgctggcctgaccacccacaactgccctcacttgcag---
>Seq_5887
actg-gtccctcccaactgccctcccctgctggcctgatcacccacaactgcccttccttgcag---
>Seq_14405
attg-accacccccatctgccctcccctgctggcctgaccacccacaactgccctcacttgcag---
>Seq_14425
attg-atcacccccatctgccctcccctgctggcctgaccacccacaactgccctcacttgcag---
>Seq_14426
attg-atcacccccatctgccctcccctgctggcctgaccacccacaactgccctcacttgcat---
>Seq_14427
attg-atcacccccatctgccctcccctgctggcctgaccacccacaactgccctcacttgtag---
>Seq_14428
attg-atcacccccatctgccctcccctgctggcctgatcacccacaactgccctcacttgcag---
>Seq_14429
attg-atcacccccatctgccctcccctgctggtctgaccacccacaactgccctcacttgcag---
>Seq_14430
attg-atcacccccatctgccctcctctgctggcctgatcacccacaactgccctcacttgcag---
>Seq_27246
cctg---cccccccagctgacctcccctgctggcctgatcacccacaactgccctcccttgcaggc-
>Seq_30557
cctg-gttcctcc-aactgccctcctctgctggcctgatcacccacaactgccctcacttgcagg--
>Seq_66948
-ttg-atcacccccatctgccctcccctgctggcctgaccacccacaactgccctcacttgcagg--
>Seq_29051
cctg-gtcacccctaattgccctctcctgctggcctgatcacccacaactgccctcccttgcag---
>Seq_29867
cctg-gtccctcccaactaccctcctctgctggcctgatcacccacaactgcccttccttgcag---
>Seq_29871
cctg-gtccctcccaactccccttccctgctggcctgattgcccacaactgccttcccttgcag---
>Seq_29882
cctg-gtccctcccaactgccctcccatgctggcctgattgcccacaactgccctccctttcag---
>Seq_29904
cctg-gtccctcccaactgccctcccctgctggcctgatcacccacaactacccttccttgcag---
>Seq_29905
cctg-gtccctcccaactgccctcccctgctggcctgatcacccacaactgcccttccttgcag---
>Seq_29906
cctg-gtccctcccaactgccctcccctgctggcctgatcacccacagctgcccttccttgcag---
>Seq_29907
cctg-gtccctcccaactgccctcccctgctggcttgatcacccacaactgcccttccttgcag---
>Seq_29938
cctg-gtccctcccaactgccctcttctgctggcctgatcacccacaactgccctttcctgcca---
>Seq_29947
cctg-gtccctcccaactgccttcccctgctggcctgatcacccacaactgcccttccttgcag---
>Seq_29957
cctg-gtccctcccaactgctctcccctgctggcctgatcacccacaactgcccttccttgcag---
>Seq_29961
cctg-gtccctcccaactgctctgcccagctggcctgatcgcccacaactgccctcccatgcag---
>Seq_29962
cctg-gtccctcccaactgctctgccctgctggcctgatcgcccacaactgccgtcccatgcag---
>Seq_29963
cctg-gtccctcccaactgctctgccctgctggcctgattgcccacaactgccctcccatgcag---
>Seq_29966
cctg-gtccctcccaactgctctgtcctgctggcctgatcacccacaactgccatcccatgcag---
>Seq_30046
cctg-gtccctctcaactgccctcccctgctggcctgattgcccacaactgccctcccctgctg---
>Seq_61601
tctgggtgccccccaactgccctcccctgctggcctgatcacccacaactgccctcccttgca----
>Seq_61603
tctgggtgccccccaactgccctcccctgctggcctgatcgcccacaactgccctcccttgca----
>Seq_14424
attg-atcacccccatctgccctcccctgctggcctgaccacccacaaccgccctcacttgcat---
>Seq_37553
cttg-atcacacccaactgccctcccctgctggcctgatcacccacaactgccctcccctgctg---
>Seq_37587
cttg-atcaccccaaactgcactctcctgctggcctgatcacccacaactgccctcccttgctg---
>Seq_37747
cttg-atcaccccgaactgcactctcctgctggcctgatcacccacaactgccctcccttgctg---
>Seq_38040
cttg-attgcccccaactgccctcccctcctggcctgataacccacaactgccctcccttgcag---
>Seq_24336
cccg-gtcactcctaactgccctcccctgctggcttgatcactcacaactgccctcccttacaa---
>Seq_26945
cctg-atccctcccaactcccctcctctgctggcctgattgcccacaattgccctcccttgcag---
>Seq_38711
cttt-atcacccccaactgccctcccctgctggcctgattgc---caactgccctcccttgcaggtc
>Seq_29490
cctg-gtcccccacaactgccctcctatgctggcctgatcactcacaactgccctccccttgca---
>Seq_61600
tctgggtgccccccaactgccctccactgctggcctgatcgcccacaactgccctcccttgca----
>Seq_61602
tctgggtgccccccaactgccctcccctgctggcctgatcgcccacaactgccctccctcgca----
>Seq_34058
ctcg-atcaccccaaactgcactctcctgctggcctgatcacccacaactgccctcccttgctg---
>Seq_37534
cttg-ataaccccaaactgcactctcctgctggcctgatcacccacaactgccctcccttgctg---
>Seq_37584
cttg-atcaccccaaaccgcactctcctgctggcctgatcacccacaactgccctcccttgctg---
>Seq_37586
cttg-atcaccccaaactgcactctccagctggcctgatcacccacaactgccctcccttgctg---
>Seq_37589
cttg-atcaccccaaactgcactttcctgctggcctgatcacccacaactgccctcccttgctg---
>Seq_29868
cctg-gtccctcccaactatcctcccctgctggcctgatcacccacaactgtcctttcttgcag---
>Seq_29869
cctg-gtccctcccaactatcctcccctgctggcctgatcacccacaactgtcttttcttgcag---
>Seq_29870
cctg-gtccctcccaactatcctcccctgctggcctgatcatccacaactgtcctttcttgcag---
>Seq_29937
cctg-gtccctcccaactgccctcttctactggcctgatcacccacaactgccctttcctgcca---
>Seq_30573
cctg-gttcctcccaactgccctcttctgctggcctgatcacccacaactgccctttcctgcca---
>Seq_29940
cctg-gtccctcccaactgccctgtcctgctggcctgatagcccacaactgccctcccatgctg---
>Seq_29964
cctg-gtccctcccaactgctctgccctgctggcctgattgcccacaactgccgtcccatgcag---
>Seq_29965
cctg-gtccctcccaactgctctgccctgctggcctgattgcccacaactgtcgtcccatgcag---
>Seq_29967
cctg-gtccctcccaactgctctgtcctgctggcctgatcgcccacaactgccatcccatgcag---
>Seq_29875
cctg-gtccctcccaactgccatccc--agcagcctgattgcccacaactgccctcccctgccaac-
>Seq_29924
cctg-gtccctcccaactgccctctcctgctgacttgattgcccacaactgccctcccctactg---
>Seq_29943
cctg-gtccctcccaactgccgtccc--agaatcctgattgcccacaactgccctcccctgccaac-
>Seq_29944
cctg-gtccctcccaactgccgtccc--agcatcctgattgcccacaactgccctcccctgccaac-
>Seq_29945
cctg-gtccctcccaactgccgtccc--agcatcctgattgcccacaactgccctcccctgctaac-
>Seq_29951
cctg-gtccctcccaactgcggtccc--agcatcctgattgcccacaactgccctcccctgccaac-
>Seq_29968
cctg-gtccctcccaactgctgtccc--agcatcctgattgcccacaactgccctcccctgccaac-
>Seq_31022
cctg-ttccctcccaactgctgtccc--agcatcctgattgcccacaactgccctcccctgccaac-
>Seq_32521
cgtg-gtccctcccaactgccgtccc--agcatcctgattgcccacaactgccctcccctgccaac-
>Seq_29923
cctg-gtccctcccaactgccctctcctgctgacttgattgcccacaactgccctcccatactg---
>Seq_29958
cctg-gtccctcccaactgctctctcctactggcctgaccacccccaactctccttccctgcca---
>Seq_29959
cctg-gtccctcccaactgctctctcctactggcctgatcacccccaactctccttccctgcca---
>Seq_29960
cctg-gtccctcccaactgctctctcctactggcctgattacccccaactctccttccctgcca---
>Seq_29970
cctg-gtccctcccaactgctttctcctactggcctgatcacccccaactctccttccctgcca---
>Seq_29982
cctg-gtccctcccaactgtcctcttctgctggcctgattgctcacaactgccctctccttccg---
>Seq_30951
-cct-gtctctcccaacagccctcccctgctggcctgattgcccacaactgccctccccttgtgg--
>Seq_30561
cctg-gttcctcccaactgccccccgctgctggcctgatcacccacaagtaccctcctaccagg---
>Seq_30562
cctg-gttcctcccaactgccccccgctgctggcctgatcacccacaagtaccctcttaccagg---
>Seq_30569
cctg-gttcctcccaactgccctccgctgctggcctgatcacccacaagtaccctcctaccagg---
>Seq_37583
cttg-atcaccccaaaccacactctcctgctggcctgatcacccacaactgccctcccttgctg---
>Seq_38705
cttt-atcaccccaaaccgcactctcctgctggcctgatcacccacaactgccctcccttgctg---
>Seq_38706
cttt-atcaccccaaaccgcactctcctgctggcctgatcacccacaactgtcctcccttgctg---
