# Supplementary material for: Genetic diversity in migratory bats: Results from RADseq data for three tree bat species at an Ohio windfarm
Source: PeerJ. 2016 Jan 26;4:e1647. doi: 10.7717/peerj.1647 (PMC4730867; doi:10.7717/peerj.1647)
Supplement: Supplemental Information 8 [file peerj-04-1647-s008.zip › CandidateLocus103.txt]

>Seq_559
aaagaggggcacaaatgagaagctggctcaaggctccaggaaaagctgctccaccacttctct-
>Seq_560
aaagaggggcacaaatgagaagctggctcaaggttcctggaaaagctgctccaccacttctct-
>Seq_561
aaagaggggccccaatgagaagctggctcaaggctccaggaaaagctgctccaccacttctct-
>Seq_562
aaagaggggccccaatgagaagttggctcaacgttcctagaaaagctgctccaccacttctct-
>Seq_563
aaagaggggccccaatgagaagttggctcaaggctccaggaaaagc-gctccaccacttctctg
>Seq_564
aaagaggggccccaatgagaagttggctcaaggctccaggaaaagctgctccaccacttctct-
>Seq_565
aaagaggggccccaatgagaagttggctcaaggctccaggaaaagctgctccaccacttgtct-
>Seq_566
aaagaggggccccaatgggaagttggctcaaggctccaggaaaagc-gctccaccacttctctg
>Seq_567
aaagaggggccccaatgggaagttggctcaaggctccaggaaaagctgctccaccacttctct-
>Seq_57155
taagaggggcacaaatgagaagctggctcaaggttcctggaaaagctgctccaccacttctct-
>Seq_568
aaagaggggtcccaatgagaagttggctcaaggctctaggaaaagttattccaccacttctct-
