# Supplementary material for: Genetic diversity in migratory bats: Results from RADseq data for three tree bat species at an Ohio windfarm
Source: PeerJ. 2016 Jan 26;4:e1647. doi: 10.7717/peerj.1647 (PMC4730867; doi:10.7717/peerj.1647)
Supplement: Supplemental Information 8 [file peerj-04-1647-s008.zip › CandidateLocus1030.txt]

>Seq_5740
-actga--tccccccaactaacctcccctgcaggcct-ggttgccccc-aactgccttccctttcaga-
>Seq_30012
cctggtccctcccccaactg-cctcccctgcaggcct-ggtcgccccc-aactgccctcccctgca---
>Seq_18019
catagt--ctccctcaactgccttcccctgcaggcct-ggtctccccc-aactgcctttccctgcaa--
>Seq_30153
cctggt--cgcccccaactgccctcttctgtaggtctgggtctccctc-aactgccctcccctgca---
>Seq_30211
cctggt--ctcccacaactgctctcccctgcaggcctgggtcctcccc-acctgcctttccctgca---
>Seq_30457
-cctgg--ttcccccaactgccttcccctgctggtct-gatcacccc--aaccgccttcccctgcagga
>Seq_30701
cctggt--tgcccccaactgtctgcccctgcaggcct-ggttcccac--aactgccctctcctgctga-
>Seq_31011
-cctgt--tccccccaactgtcctcccctgctggcct-ggttgcccct-aactgtcatcccctgcagg-
>Seq_31014
-cctgt--tccccctaaatactctcccctgcaggcct-ggtggcccc--aactgtcctcccctgcaggg
>Seq_37958
cttgat--ctgccccaagtgctctcccctgcaagccg-ggtcccccc--aactgccatcccctgcagg-
>Seq_60419
tccgat--tgtccctaactgccctcccctgcaggcct-ggtggccccc-aactgtcctcccctgcag--
>Seq_61825
-tctgg--ttcccccaactctcctcctctgcaggcct-gggttcccccaaactgtcctcccctgcag--
>Seq_30700
cctggt--tgcccccaactgtctgcccctgaaggcct-ggttcccac--aactgctctctcctgctga-
>Seq_30702
cctggt--tgcccccaactgtctgcccctgcaggcct-ggttcccac--aactgctctctcctgctga-
