# Supplementary material for: Genetic diversity in migratory bats: Results from RADseq data for three tree bat species at an Ohio windfarm
Source: PeerJ. 2016 Jan 26;4:e1647. doi: 10.7717/peerj.1647 (PMC4730867; doi:10.7717/peerj.1647)
Supplement: Supplemental Information 8 [file peerj-04-1647-s008.zip › CandidateLocus1033.txt]

>Seq_5753
actgcctgggatcgccttccagctcattctttttttttaaaaaatatatttaattgatttttt----
>Seq_5755
actgcctgggatcgccttccggctcattc---ttttttaaaaaatatattttattgatgtttttac-
>Seq_5756
actgcctgggttcgccttccggctcattc---ttttttttttaatatattttattgatgtttttac-
>Seq_5757
actgcctgggttcgccttctggctcattc---tttttttaaaaatatattttattgatgtttttac-
>Seq_5754
actgcctgggatcgccttccggctcattc---ttttttaaaaaa-atattttattgatttttacaaa
>Seq_5801
actggctgggttcgccttctggctcattc---ttttttaaaaaatatattttattgatgtttttac-
>Seq_5802
actggctgggttcgccttctggctcattc---tttttttaaaaatatattttattgatgtttttac-
