# Supplementary material for: Genetic diversity in migratory bats: Results from RADseq data for three tree bat species at an Ohio windfarm
Source: PeerJ. 2016 Jan 26;4:e1647. doi: 10.7717/peerj.1647 (PMC4730867; doi:10.7717/peerj.1647)
Supplement: Supplemental Information 8 [file peerj-04-1647-s008.zip › CandidateLocus1035.txt]

>Seq_5770
actggacccccc---acccctaccccacaactgccctcccctgctggtcatcttgtggctggccat-----
>Seq_27425
cctggaaccccc---acccccaccccacaactgccctcccctgctggccatcttgtggctggccat-----
>Seq_27451
cctggacccccc---acccccaccccacaactgccctcccctgctggccatcttgtggctggccat-----
>Seq_27452
cctggacccccc---acccccatcccacaactgccctcccctgctggccatcttgtggctggccat-----
>Seq_27453
cctggacccccc---acccctaccccacaactgccctcccctgctggccatcttgtggctggccat-----
>Seq_27459
cctggactccacc--acccccccccaacaactgccctcccctgctggccatcttgtggctggcca------
>Seq_27460
cctggactccac----ccccaccccaacaactgccctcccctgctggccatcttgtggctggccatc----
>Seq_27462
cctggactcca------ccccccccaacaactgccctcccctgctggccatcttgtggctggccatctt--
>Seq_27461
cctggactccac---cccccaccccaacaactgccctcccctgctggccatcttgtggctggccat-----
>Seq_27463
cctggactcca-----cccccccccaacaactgccctcgcctgctggccatcttgtggctggccatct---
>Seq_27472
cctggactccccccccaccaccaccaccaactgccctcccctcctggccatcttgtggctggc--------
>Seq_27474
cctggactccctccccaccaccaccaccaactgccctcccctcctggccatcttgtggctggc--------
>Seq_30345
cctggtggccccc--ccc---accctgcaactgctctcccctgctggccatcttgtgg-tggccatctt--
>Seq_30729
cctggttgccccc--cc----accctgcaactgctctcccctgctggccatcttgtgg-tggccatcttg-
>Seq_30786
cctggttgcctcc--ccc--ccccctgcaactgctctcccctgctggccatcttgtgg-tggccatct---
>Seq_30728
cctggttgccccc--ccacaccccccgcaactgctctcccctgctggccatcttgtgg-tggccat-----
>Seq_30731
cctggttgccccc--cc-----ccctgcaactgctctcccctgctggccatcttgtgg-tggccatcttgt
>Seq_30732
cctggttgccccc--cc----gccctgcaactgctctcccctgctggccatcttgtgg-tggccatcttg-
