# Supplementary material for: Genetic diversity in migratory bats: Results from RADseq data for three tree bat species at an Ohio windfarm
Source: PeerJ. 2016 Jan 26;4:e1647. doi: 10.7717/peerj.1647 (PMC4730867; doi:10.7717/peerj.1647)
Supplement: Supplemental Information 8 [file peerj-04-1647-s008.zip › CandidateLocus1037.txt]

>Seq_5779
actggat-----ccccccaactgcccttctctgcaggcccagtcacccccaacttcactcctctgccg-
>Seq_27796
cctgggtcc-acccacccaactgcccttccctgcaggcccagtcacacccaacttccctcctct-----
>Seq_27889
cctgggt-----ccccccaactgccattccctacaggcccagtca-ccccaacttctctcctctgctgg
>Seq_27999
cctgggt----cccccctaactgccctcccctgcaggcccagtcacccccaacttccctcctctgct--
>Seq_61558
tctgggt-----ccccccaactgccattccctacaggcccagtca-ccccaacttctctcctctgctgg
>Seq_27702
cctggga----cccctcaaacttcctttccctgcaggcccagtcaccctcaacttccctcctctgct--
>Seq_27728
cctgggc-----ccccccaactgccattccctacaggcccagtca-ccccaacttctctcctctgctgg
>Seq_27955
cctgggt----cccccccaactgtccttccctgcaggcccagtcacccccaatttccctcctctgct--
>Seq_27967
cctgggt----cccccccaacttcctttccctgcaggcccagtcacccccaacttccctcctctgcc--
>Seq_28034
cctgggt----ccccctcagctgcccttccctgcaggcccagtcaccctcatcttccctcctctgcc--
>Seq_28113
cctgggt----ccctctcaactgccctcctctgcagtcccagtcactcccaacttccctcctctgcc--
>Seq_28114
cctgggt----ccctctcaactgctcttccctgcaggctcagtcgcccccaacttccctcctctcct--
>Seq_28373
cctgggt----ttcccccaactgcctttccctgcaggccctgtcacccctaacttccctcctctgcc--
>Seq_29323
-cctggt----catccccaactgtcctcccctgcaggcccggtcacccccaacttccctcctctgctg-
>Seq_30527
cctggttcccccccgcccaactgctctc-cctgcagg-ccagttgcccccaacttccctcctctg----
>Seq_38382
cttgggt----cccccccaactgcccttccctgcaggcccggtcacccccaacttccctcctctgct--
>Seq_61883
--tctgt----ccccccgaactgcctttgcctgcaggcccagtcacccccaacttccctcctctgctga
>Seq_61947
tctgtgt----ccctgccaactgtcctcccctgcaggcccagtcaccctcaacttccctcctctgct--
>Seq_28049
cctgggt----cccctccaactgcccttccctgcaggaccagtcacccccaactttccac-tctgcca-
>Seq_28092
cctgggt----ccctcccaactgcccttccctatagacccagtcacccccaacttccttcctctgcc--
>Seq_28319
cctgggt----tccccccaactgccattccctgcacgcccggtcacccccaacttccctcctctgcc--
>Seq_28855
-cctggt----cacccctaactgccctcccctgcaggcccagttggccccaacttccctcctctgcca-
>Seq_30927
--cctgt----ccccccgaactgcctttgcctacaggcccagtcacccccaacttccctcctctgctga
>Seq_61677
-tctggt----cacccctaactgcctttccctgcaggcccagtcacccccaacttccctcctttgctg-
>Seq_28014
cctgggt----cccccgctactgccctt-cctgcagtcccagtca-ccccaaattccctcctcggctag
>Seq_28198
cctgggt----ctcccacaactgcccttccctacaggcccagtcacccccaactttcctcctcttct--
>Seq_30385
-cctggt----tacccctaactgccctgccttgcaggcctggtcgcccccaacttccctcctctgcca-
>Seq_30264
cctggtctc-cctctcccaactgccctgccctgcaggcccggtcacacccaacttccctccttt-----
>Seq_30926
--cctgt----cccccccaactgcctttgcctgcaagcccagtcatgcccaacttccctcctctgctga
>Seq_38308
cttggacc---cccctgcagctgccctttcctgcagacccagtcacccccaacttccctcctctgc---
>Seq_38384
cttgggt----cccccccacctgcccttccctgcagacccggtcacccccaacttccttcttctgcc--
