# Supplementary material for: Genetic diversity in migratory bats: Results from RADseq data for three tree bat species at an Ohio windfarm
Source: PeerJ. 2016 Jan 26;4:e1647. doi: 10.7717/peerj.1647 (PMC4730867; doi:10.7717/peerj.1647)
Supplement: Supplemental Information 8 [file peerj-04-1647-s008.zip › CandidateLocus1038.txt]

>Seq_5781
actggcaaga-tctcgctcgccttcccgccctgagagttccctcgctgtacctcctttcagcac--
>Seq_5782
actggcaggagtctcgctcaccttccctccctgagagttccctcgctgtacctcctttcagca---
>Seq_5783
actggcaggagtctcgctcgccttcccgccctgagagttccctcgctgta---cctttcagcacca
>Seq_5786
actggcaggagtctcgctcgccttccctccctgagagttccctcgctgtacctcctttcagca---
>Seq_5787
actggcaggagtcttgctcgccttccctccctgagagttccctcgctgtacctcctttcagca---
>Seq_5795
actggcgggagtcttgctcgccttccctccctgagagttccatcgctgtacctcctttcagca---
>Seq_5784
actggcaggagtctcgctcgccttcccgccctgagagttccctcgctgtatctcctttcagca---
>Seq_5785
actggcaggagtctcgctcgccttccctccctgagagttccctcactgtacctcctttcagca---
>Seq_5796
actggcgggagtcttgctcgccttccctccctgagagttccctccctgtacctcctttcagca---
>Seq_5797
actggcgggagtcttgctcgccttccctccctgagagttccctcgctgtatcgcctttcagca---
>Seq_5798
actggcgggagtcttgctcgccttccctccctgagagttccctcgctgtatctcctttcagca---
