# Supplementary material for: Genetic diversity in migratory bats: Results from RADseq data for three tree bat species at an Ohio windfarm
Source: PeerJ. 2016 Jan 26;4:e1647. doi: 10.7717/peerj.1647 (PMC4730867; doi:10.7717/peerj.1647)
Supplement: Supplemental Information 8 [file peerj-04-1647-s008.zip › CandidateLocus1039.txt]

>Seq_5788
actggcaggctgaggaagcagaggtaacagaaatggtaacattctcactcaatgttctaatgt
>Seq_5789
actggcaggctgaggaagcagaggtaacaggaacggtaacattctcactcaatgttctaatgt
>Seq_5790
actggcaggctgaggaagcagaggtaacaggaatggtaacattctcactcaatgttctaatgt
>Seq_5791
actggcaggctgaggaagcagaggtaacaggaatggtaacattctcactcaatgttttaatgt
>Seq_5792
actggcaggttgaggaagcagaggtaacaggaacggtaacattctcactcaatgttctaatgt
>Seq_47085
gctgacaggctgaggaagcagaggtaacaggaacagtaacattctcactcaatgttctaatgt
>Seq_47086
gctgacaggctgaggaagcagaggtaataggaacagtaacattctcactcaatgttctaatgt
