# Supplementary material for: Genetic diversity in migratory bats: Results from RADseq data for three tree bat species at an Ohio windfarm
Source: PeerJ. 2016 Jan 26;4:e1647. doi: 10.7717/peerj.1647 (PMC4730867; doi:10.7717/peerj.1647)
Supplement: Supplemental Information 8 [file peerj-04-1647-s008.zip › CandidateLocus1042.txt]

>Seq_5812
actggggaccacctatcagaagcagtgggagctgcggcaggccacgctccagaatgtgagggt
>Seq_5813
actggggaccacctatcagaagcagttggagctgcggcaggccacgctccagaatgtgagggt
>Seq_5814
actggggaccacctgtcagaaccagtgggagccgcagcaggccacgctccagattgtgagggt
>Seq_5815
actggggaccacctgtcagaaccagtgggagctgcagcaggccacgctccagaatgtgagggt
>Seq_5816
actggggaccacctgtcagaaccagtgggagctgcagcaggccacgctccagattgtgagggt
>Seq_5817
actggggaccacctgtcagaaccagtgggagctgcggcaggccacgctccagattgtgagggt
>Seq_5818
actggggaccacctgtcagaagcagtgggagatgcggcaggccacactccagaatgtgagggt
>Seq_5819
actggggaccacctgtcagaagcagtgggagccgcagcaggccacgctccagaatgtgagggt
>Seq_5820
actggggaccacctgtcagaagcagtgggagccgcagcaggccacgctccagattgtgagggt
>Seq_5821
actggggaccacctgtcagaagcagtgggagccgcggcaggccacgctccagattgtgagggt
>Seq_5822
actggggaccacctgtcagaagcagtgggagctgcagcaggccacgctccagaatgtgagggt
>Seq_5823
actggggaccacctgtcagaagcagtgggagctgcggcaggccacgctccagaatgtgagggt
>Seq_5824
actggggaccacctgtcagaagcagtgggagctgcggcaggccacgctccagattgtgagggt
