# Supplementary material for: Genetic diversity in migratory bats: Results from RADseq data for three tree bat species at an Ohio windfarm
Source: PeerJ. 2016 Jan 26;4:e1647. doi: 10.7717/peerj.1647 (PMC4730867; doi:10.7717/peerj.1647)
Supplement: Supplemental Information 8 [file peerj-04-1647-s008.zip › CandidateLocus1045.txt]

>Seq_5842
actgggt--ccccccaactgcctttccctgcaggctggggtttgatccccacg-cattagcagtag-
>Seq_25807
-cctaggtctcccccaattgctcttccctgcaggctggggtttgatccccacg-cattagcagta--
>Seq_28197
-cctgggtctcccaaaactgtccttccctgcaggctg-ggtttgatgcccaca-cattagcagtag-
>Seq_29545
-cctggt--ccccccaactgccctcccctgcaggctggggtttgatccccaca-cattagcagtagg
>Seq_29584
-cctggt--ccccccaattgctctcccctgcaggctggggtttgatccccacg-cattagcagtagg
>Seq_30979
-cctgtgttccccacaactgccctt-cctgcaggctggggtttgatccccacg-cattagcagtag-
>Seq_47411
-gctggtctccccccaactgccctcccctgcaggctggggtttgatccccacg-cattagcacta--
>Seq_18436
-catggt-cacccttaactgccctcccctgcaggctgaggattgatccccacg-cattagcagtag-
>Seq_38714
-ctttat-cacctctaactgccctcccctgcaggctggggtttgatccccacg-cattagcagtag-
>Seq_22326
-cccagt-cactgctaactgctctcccctgcaggctggggtttgatccccacg-cattagcactag-
>Seq_28165
cctgggtcctcccccaactgcctttccctgcaggctggggtttgat-cccatg-cattagcagta--
>Seq_61540
-tctgggactcccccaactactctcccctgcaggctggggtttgatccccacg-cattagcagta--
>Seq_30554
-cctggttccctcccaactgctttcccctgcaggctggggtttgatccccatg-cattagcagta--
>Seq_67902
-tttggt-catccctaactgccctcccctgcaggctggggtttgatccccatg-cattagcagtag-
>Seq_28459
-cctggt-caaccctaactaccctcccctgcaggctggggtttgatccccacaccatgtgtagga--
>Seq_67910
-tttggt-cctccccaactgccct-ccctgcaggctggggtttgatccccacaccatgtataggaa-
>Seq_30108
-cctggt-cctcccctactgccgtcccctgcaggctggggtctgatccccacg-cattagcagcag-
>Seq_30884
-cctggtttcctcccaactgcccttccctgcaggctggggtttgatgccccaggcattagcagt---
>Seq_46777
-gctaat-ccccctcaactgtcctttcctgcaggctggggtttgatccccacg-cattagcagtag-
