# Supplementary material for: Genetic diversity in migratory bats: Results from RADseq data for three tree bat species at an Ohio windfarm
Source: PeerJ. 2016 Jan 26;4:e1647. doi: 10.7717/peerj.1647 (PMC4730867; doi:10.7717/peerj.1647)
Supplement: Supplemental Information 8 [file peerj-04-1647-s008.zip › CandidateLocus1048.txt]

>Seq_5847
-actgggtcccccctgcaactgcccttccctgcaggtgatttctccatcatcccccctttttgt----------
>Seq_27837
--cctgggtccccc--aaactgccctttcctgcaggtgatttctccatcatcccccctttttgtttt-------
>Seq_28068
-cctgggtcccctt--caacttctcttccctgcaggtgatttctccatcatcctccctttttgttt--------
>Seq_28134
-cctgggtcctacc--caacagaccttccctgcaggtgatttctccatcatcccccctttttgttt--------
>Seq_28350
cctgggttccccta--caacttcccttccctgcaggtgatttctccatcatcccccctttttgtt---------
>Seq_28396
--cctggtaacccc--tacctgccctcccctgcaggtgatttctctatcatcccccctttttgtttt-------
>Seq_29423
--cctggt--ccca--caactgccctctcctgcaggtgatttctccatcatcccccctttttgtttttc-----
>Seq_29515
--cctggtccccca--cagctgctctcccctgcaggtgatttctccatcatcccccctttttgtttt-------
>Seq_38076
--cttgattgcccc--caactgcccttccctgcaggtgatttctccatcatcccccctttttgtttt-------
>Seq_38427
---cttggtaaccc--caattgccctcccctgcaggtgatttctccatcatcccccctttttgttttt------
>Seq_38524
--cttggtcactcc--taaatgccctcccctgcaggtgatttctccatcatcccccctttttgtttt-------
>Seq_61856
--tctggttgcccc--taactgccttctcctgcaggtgatttctccatcatcccccctttttgtttt-------
>Seq_41536
---------gaccc--agcctgctcacacctgcaggtgatttctccatcatcccccctttttgtttttcaagtt
