# Supplementary material for: Genetic diversity in migratory bats: Results from RADseq data for three tree bat species at an Ohio windfarm
Source: PeerJ. 2016 Jan 26;4:e1647. doi: 10.7717/peerj.1647 (PMC4730867; doi:10.7717/peerj.1647)
Supplement: Supplemental Information 8 [file peerj-04-1647-s008.zip › CandidateLocus1049.txt]

>Seq_5850
-actgg----gtcctcc-a---aactgcccttccctgcaggcctggtccc--ccc----c-aactgccctcctctgccg---
>Seq_18413
catggg----tcccctc-c---aactgcccttccctgcaggcctggtccc--ccc----c-aactgctctcctttgca----
>Seq_27863
-cctgg----gtcccccac---aactgtccttccctgcaggcctgggtct--ccc---cc-aactgcctgcctctgc-----
>Seq_27941
cctggg----tcccccc-c---aactgcccttccctgcaggcctggtccc--cac----c-aactgccctcccctgct----
>Seq_27988
cctggg----tccccccgc---aactgtccttccctgcaggcctggtccc--tcc----c-aactgccctcttctgc-----
>Seq_28264
-cctgggtcttcctccc-c---aactgcccttccctgcaggcctggtccc--cc-----c-aaatgccctcccctg------
>Seq_29891
-cctgg----tccctcc-c---aactgccctcccctgcaggcctggtcgc--ccc---cc-aactgccctcccctgca----
>Seq_30567
-cctgg----ttcctcc-c---aactgccctcccctgcaggcctggtccc--tcc----c-aactgccctcccctgcag---
>Seq_38421
cttggg----tgccccc-c---aactgcccttccttgcaggcctggtcac--ccc----c-aacttccctcctctgcc----
>Seq_5855
actggg----ttcccccac---aactgcccttccctgcaggtctggtcct--ccc----c-aactgcccttccctgc-----
>Seq_28892
-cctgg----tcacccc-t---aactgccctcccctgcaggtctgtgtcc--ccc---cc-aactgcccttccctgca----
>Seq_30154
-cctgg----tcgcccc-c---aactgcccttccctgcaggcctggttct--ccc----c-aactgccttc-cctgcagt--
>Seq_18451
-catgg----tcccctc-c---aactgccctcacctgcaggcctgggtcc--ccc---cc-aactgccctcacctgca----
>Seq_29438
-cctgg----tcccatc-c---aactgccctcccctgcaggcctggtccc--ccc------aactgccctcccctaccga--
>Seq_29510
-cctgg----tccccca-c---aagtgccctcacctgcaggcctggtccc--cac----c-aactgccctcccctgctg---
>Seq_29564
-cctgg-----tccccc-c---aactgctgtcccctgcaggcctgggtcc--ccccctgc-aactgcccttccctg------
>Seq_30044
-cctgg----tccctct-c---aactgccctcacctgcaggcctgggttc--ccc---cc-aactgccctcctctgca----
>Seq_31332
-ccttg----tcccctc-c---aactgccctcccctgcaggcctggcttc--ccc------aactgccctctcctacagg--
>Seq_26630
-cctga-----cccctg-c---aactgcccttccctgcaggcctggtccc--cccacccc-aactgacctcccctg------
>Seq_30931
-cctgt-----cccctg-c---aactgcccttccctgcaggcctggtccc--cccacccc-aactgacctcccctg------
>Seq_27357
-cctgc----tcccccg-c---aactaccct-ccctgtaggcctggttgc--ccc----c-aactgccctcccttgcagg--
>Seq_27458
-cctgg----acctccc-t---aactgtcctaccctgcaggcctgggtc---acc---cccaactgctctcccctgct----
>Seq_28161
cctggg----tcctccc-c---aactgtccttccctgcagacctggtcac--ccc----c-aacttccttcctctgca----
>Seq_27987
-cctgg--gtccccccc-t---aactgacctcccctgcaggcctgggtcc--ccc---cttaactgctcttccct-------
>Seq_28097
cctggg----tccctcc-c---aactgctcttccctgcaggcctggtccc--ctg----c-cactgccctcccctgca----
>Seq_61578
tctggg----tccctcc-t---aactgcccttccctgcaggcctggtccc--cac----c-aactgccctctcctgct----
>Seq_37155
-cttag----gtccccc-a---aactgccctcccctgcaggcctggtccc--tcc----c-aactgccctcttctgctg---
>Seq_28152
cctggg----tcctccc-c---aactgcccttccctgcaggcctgattgt--ccc----c-aactgccctcccttgca----
>Seq_29666
-cctgg----tcccccc-c---aagtgccctcccctgcaggcctgattgt--ccc----c-aactgccctcccttgcag---
>Seq_28211
-cctgg----gtctccccc---aactgcccttccctgcaggtctagtcac--ccc----c-aactgccctcctctgtt----
>Seq_29807
-cctgg----tcccctc-c---aactgccctcccctgcaggcctggtccc--act----c-aactgccctctcctgaag---
>Seq_30091
-cctgg----tcctccc-c---aactgccctcccctgcaggcctgatccc--ctg----c-aactgccctcttctgctg---
>Seq_30110
-cctgg----tcctccc-t---aactgccctcccctgcaggcctggtccc--ccg----c-aactgccctcttctgctg---
>Seq_28987
-cctgg----tcacccc-t---aactgctctcacctgcagtcctgggtcc--ccc----c-aactgcccttccttggag---
>Seq_29437
-cctgg----tcccatc-c---aactgccctaccctgcaggcctggtgct--cca------aaatgccctcccctacagg--
>Seq_29622
-cctgg----tcccccc-c---aactgccctcccctgccggcctggttcc--tccc--cc-aactgccctcccctgc-----
>Seq_29623
-cctgg----tcccccc-c---aactgccctcccctgtaggcctggtccc--ccc---ac-aaatgtcctctcctgcc----
>Seq_29793
-cctgg----tccccta-c---aactgccctcccctgcaggcctggtccc--gct----c-aactgccctctcctgaag---
>Seq_29813
-cctgg----tcccctc-c---aactgccctcccttgcaggcctggtccc--gct----c-aactgccctctcctgaag---
>Seq_29750
-cctgg----tccccct-c---aaatgccctctccttcaggcctggtccc--tcc-tgcc-aactgccctccccca------
>Seq_29525
-cctgg----tcccccc-a---aactgccctcccctgcaggcctgggtcc--ccc------tcctgccctctcctgctgg--
>Seq_29528
-cctgg----tcccccc-a---aactgctctcccgtgcaggcctggtccc--ccg---ct-cattggccttccctgca----
>Seq_29783
-cctgg----tccccct-t---aactgccctcccctttaggcctgggtcc--ccc---gc-aactgcccttccctgca----
>Seq_29787
-cctgg----tccccgc-c---aactgccttcccctgcaagcctgggtct--ccc----cgaactgtccttccctgaa----
>Seq_29828
-cctgg--tcccctccc-c---aacttccctcccttgcaggcctgggtcc--cc----ac-aactgcccttccctgt-----
>Seq_29586
-cctgg----tccccccac---aactgcccacccttgtaggcatggttcc--ccc----c-aactgccctcccctgct----
>Seq_29997
-cctgg----tccctcc-c---atttgccctcccatgtaggcctgggtcc--ccc---ac-aactgccctcccctgct----
>Seq_29589
-cctgg----tccccccac---aactgccctcccctgctgacctggtcct--ccc----c-aactgtctttccttgaa----
>Seq_29654
-cctgg----tcccccc-c---aacttccctcccctgtacgcctggtttc--ccc----c-aactgccctccctcgcag---
>Seq_29719
-cctgg----tcccccc-t---aactgccctcccctgcagacctggatcccaccc---ccaaactgctcttccct-------
>Seq_30226
-cctgg----tctcccc-c---aactgccctcccctgcaatcctggtcct--ccc----c-aactgccctcctctgcag---
>Seq_30655
-cctgg----ttgcccc-c---aaatgccctcctctgcaggcctggtccc--ccc----c-aactgccctcccatgctt---
>Seq_32492
-cgtgg----attcccc-c---aactgccctcccctgcaggcctggttgc--tcc----c-aaatgccctcccctgcag---
>Seq_61798
-tctgg----tctcccc-c---aactctcctcccctgcagggctggtccc--cca----c-aactgccctcccctgctg---
>Seq_61805
-tctgg----tctcccc-c---aactgtcctcccctgcagggctggtccc--cca----c-aactgccctcccctgctg---
>Seq_61806
-tctgg----tctcccc-c---aactgtcctcccctgcagggctggtccc--ccc---ac-aactgccctcccctgct----
>Seq_61807
-tctgg----tctcccc-c---aactgtcctccccttcagggctggtccc--cca----c-aactgccctcccctgctg---
>Seq_29625
-cctgg----tccccccc----aactgccctcccttgcttgcctgattgc--cca----t-aactgccctcccttgcag---
>Seq_29699
-cctgg----tccccccct---aactgccctccctggcaagcttaattgc--cc-----t-aattgccctcccttgcag---
>Seq_29778
-cctgg----tccccctcccc-aactgttctcccctgcaggcctgattgt--ccc----t-aactgccctgtcttg------
>Seq_29788
-cctgg----tccccgc-c---aattgccctcccctgaaggcctggttgc--cca----c-aactgccctcccttgcag---
>Seq_30082
-cctgg----tcctccaccctgaactgctctcccctgcaggcctgattgt--ccc----t-aactgccctgtctt-------
>Seq_29789
-cctgg----tccccgc-c---aattgccctcccctgaaggcctggttgc--ccc----c-aattgccctcccctgaag---
>Seq_36722
--ctgg----tc-cctc-c---aacagcccttccttgcaggcctggtccc--ttc------aactgccctcccctgttggcc
>Seq_36723
--ctgg----tc-cctc-c---aacagcccttctttgcaggcctggtccc--ttc------aactgccctcccctgttggcc
>Seq_31366
-ccttg----tctctcc-c---aactgctctcccctgcagccctggtccc--tcc----c-aactgccctttcctgcaa---
>Seq_31378
-ccttg----ttgtccc-----aactgtcctcccctgcaggcctggtagc--ccc----c-aattgccctcccctgccag--
>Seq_29996
-cctgg----tccctcc-c---atttaccctcccatgtaggcctgggtcc--ccc---ac-aactgccctcccctgct----
>Seq_30128
-cctgg----tccttcc-c---atttgccctcccatgtaggcctgggtcc--ccc---ac-aactgccctcccctgct----
>Seq_30239
-cctgg----tctcccc-c---aactgccttcctctgcaggcttgggtcct-ccc---ccaagctgccctccttta------
>Seq_30639
-cctgg----ttgcccc-----aatttccctcccctgcaggcctggcccct-ccc--tccccactgccctccctgc------
>Seq_30638
-cctgg----ttgcccc-----aatttccctcccctgcaggcctggcccct-ccc--tccccactgccctccctac------
>Seq_30812
-cctgg----ttgtccc-----aatttccctcccctgcaggcctggcccct-cct--tccccactgccctccctac------
>Seq_37125
-cttac----ttgcccc-c---aactgcccttccttgtaggcctggtccc--tcc----c-aactgccctcctctgttg---
>Seq_37913
-cttga----tcgcccc-c---aacagcccttccttgcaggcctggtccc--tcc------gaactgccctccatcttat--
