# Supplementary material for: Genetic diversity in migratory bats: Results from RADseq data for three tree bat species at an Ohio windfarm
Source: PeerJ. 2016 Jan 26;4:e1647. doi: 10.7717/peerj.1647 (PMC4730867; doi:10.7717/peerj.1647)
Supplement: Supplemental Information 8 [file peerj-04-1647-s008.zip › CandidateLocus1050.txt]

>Seq_5853
actgggtctccccccaactgccctcccctgccaacctggtggcccaaaactgctctaccctgt
>Seq_28221
cctgggtctccccccaactgccctcccctgccaacctggtggcccaaaactgctctaccctgt
>Seq_28222
cctgggtctccccccaactgccctcccctgccaacctggtggcccaaaactgctctactctgt
>Seq_28223
cctgggtctccccccaactgccctcccctgccaacctggtggctcaaaactgctctaccctgt
>Seq_28224
cctgggtctccccccaactgccctcccctgctaacctggtggcccaaaactgctctaccctgt
>Seq_28225
cctgggtctccccccaactgccctcgcctgccaacctggtggcccaaaactgctctactctgt
>Seq_28226
cctgggtctccccccaactgcccttccctgccaacctggtggcccaaaactgctctaccctgt
>Seq_28230
cctgggtctccccctaactgccctcccctgccaacctggtggcccaaaactgctctaccctgt
>Seq_28238
cctgggtctcctcccaactgccatcccctgccaacctggtggcccaaaactgctctaccctgt
>Seq_28239
cctgggtctcctcccaactgccctcccctgccaacctggtggcccaaaactgctctaccctgt
>Seq_28240
cctgggtctcctcccaactgccctcctctgccaacctggtggcccaaaactgctctaccctgt
>Seq_28244
cctgggtctctcccaaactgccctcccctgccaacctggtggcccaaaactgctctaccctgt
