# Supplementary material for: Genetic diversity in migratory bats: Results from RADseq data for three tree bat species at an Ohio windfarm
Source: PeerJ. 2016 Jan 26;4:e1647. doi: 10.7717/peerj.1647 (PMC4730867; doi:10.7717/peerj.1647)
Supplement: Supplemental Information 8 [file peerj-04-1647-s008.zip › CandidateLocus1059.txt]

>Seq_5889
-actggtccctcccaactgctctcccctgcaggccttgtt-ccccccaactgcccttccctgcag--
>Seq_5909
actggttccctcccaactgtccttccctgcagaccttgttaccccccaactgccctctcctgc----
>Seq_29569
-cctggtcccccc-aactgttctctcctacaggcctaggtcccc--caactgcccttccctgcaggc
>Seq_29570
-cctggtcccccc-aactgttctctcctacaggcctatgtcccc--caactgcccttccctgcaggc
>Seq_29717
-cctggtcccccctaactcctctcccctgcaggcctaggt-ccccccaactgcccttccctgcag--
>Seq_30099
-cctggtcctccccaactgctctcccctgcaggccttggtgccccccaactgcactcccctgct---
>Seq_29517
-cctggtccccc---actgctctcttctactggcctaggtccccctcaactgcccttccatgcaggc
>Seq_29718
-cctggtcccccctaactgccctcccctacaggctttatt-gcccccaactgcccttccttgcag--
