# Supplementary material for: Genetic diversity in migratory bats: Results from RADseq data for three tree bat species at an Ohio windfarm
Source: PeerJ. 2016 Jan 26;4:e1647. doi: 10.7717/peerj.1647 (PMC4730867; doi:10.7717/peerj.1647)
Supplement: Supplemental Information 8 [file peerj-04-1647-s008.zip › CandidateLocus106.txt]

>Seq_579
aaagattttacagatggaaactgtgggcaagcattctcatcccgcgaaatgcggcagttttat
>Seq_580
aaagattttacagatggagactgtgggcaaccattctcatcccgtgaaacgcggcagttttat
>Seq_581
aaagattttacagatggagactgtgggcaagcattctcatcccatgaaacgcggcagttttat
>Seq_582
aaagattttacagatggagactgtgggcaagcattctcatcccgtgaaacacggcagttttat
>Seq_583
aaagattttacagatggagactgtgggcaagcattctcatcccgtgaaacgccgcagttttat
>Seq_584
aaagattttacagatggagactgtgggcaagcattctcatcccgtgaaacgcggcagttttat
>Seq_585
aaagattttacagatggagactgtgggcaagcattctcatcccgtgaaacgcggcagttttgt
>Seq_586
aaagattttacagatggagactgtgggcaagcattctcatcccgtgaaacgcgtcagttttat
>Seq_587
aaagattttacagatggagactgtgggcaagcattctcatcccgtgaaatgcggcagttttat
>Seq_588
aaagattttacagatggagactgtgggcaagcattctcatcctgtgaaacgccgcagttttat
>Seq_6881
agagattttacagatggagactgtgggcaagcattctcatcccgtgaaacgccgcagttttat
>Seq_6882
agagattttacagatggagactgtgggcaagcattctcatcccgtgaaacgcggcagttttat
>Seq_6883
agagattttacagatggagactgtgggcaagcattctcatcccgtgaaacgcggcagttttgt
