# Supplementary material for: Genetic diversity in migratory bats: Results from RADseq data for three tree bat species at an Ohio windfarm
Source: PeerJ. 2016 Jan 26;4:e1647. doi: 10.7717/peerj.1647 (PMC4730867; doi:10.7717/peerj.1647)
Supplement: Supplemental Information 8 [file peerj-04-1647-s008.zip › CandidateLocus1064.txt]

>Seq_5928
actgtcactgcccacgggagggtcaccttttccggctcacaaagatggcagcacacgggcagc
>Seq_5929
actgtcactgcccgcgggagggtcaccttttccagctcacaaagatggcagcacacgggcagc
>Seq_5930
actgtcactgcccgcgggagggtcaccttttccggctcacaaagatggcagcacacgggcagc
>Seq_47427
gctgtcactgcccacgggagggtcaccttttccggctcacaaagatggcagcacacgggcagc
>Seq_47428
gctgtcactgcccgagggagggtcaccttttccggctcacaaagaaggcagcacacgggcagc
>Seq_47429
gctgtcactgcccgccggagggtcaccttttccggctcacaaagatggcagcacacgggcagc
>Seq_47430
gctgtcactgcccgccggagggtcaccttttctggctcacaaagatggcagcacacgggcagc
>Seq_47431
gctgtcactgcccgcgggagggtcaccttttccggctcacaaagaaggcagcacacgggcagc
>Seq_47432
gctgtcactgcccgcgggagggtcaccttttccggctcacaaagatggcagcacacgggcagc
>Seq_47433
gctgtcactgcccgctggagggtcaccttttccggctcacaaagatggcagcacacgggcagc
>Seq_47434
gctgtcactgcccgtgggagggtcaccttttccggctcacaaagaaggcagcacacgggcagc
>Seq_47435
gctgtcactgcccgtgggagggtcaccttttccggctcacaaagatggcagcacacgggcagc
