# Supplementary material for: Genetic diversity in migratory bats: Results from RADseq data for three tree bat species at an Ohio windfarm
Source: PeerJ. 2016 Jan 26;4:e1647. doi: 10.7717/peerj.1647 (PMC4730867; doi:10.7717/peerj.1647)
Supplement: Supplemental Information 8 [file peerj-04-1647-s008.zip › CandidateLocus1067.txt]

>Seq_5941
actgtgccgagctggcccagaccctgccagtgggagggctggctccagcagtcctttcctgct
>Seq_47472
gctgtgcagagctggcccagaccctgccagtgggagggctggctctagcagtcctttcctgct
>Seq_47473
gctgtgccgagctggcccagaccctaccagtgggagggctggctccagcaatcctttcctgct
>Seq_47475
gctgtgccgagctggcccagaccctgccagtgggagggctgactccagcaatcctttcctgct
>Seq_47476
gctgtgccgagctggcccagaccctgccagtgggagggctggctccagcaaacctttcctgct
>Seq_47477
gctgtgccgagctggcccagaccctgccagtgggagggctggctccagcaatcctttcctgct
>Seq_47478
gctgtgccgagctggcccagaccctgccagtgggagggctggctccagcagtcctttcctgct
>Seq_56673
gttgtgccgagctggcccagaccctgccagtgggagggctggctccagcaatcctttcctgct
>Seq_47474
gctgtgccgagctggcccagaccctgccagtaggagggctggctccagcaatcctttcctgct
