# Supplementary material for: Genetic diversity in migratory bats: Results from RADseq data for three tree bat species at an Ohio windfarm
Source: PeerJ. 2016 Jan 26;4:e1647. doi: 10.7717/peerj.1647 (PMC4730867; doi:10.7717/peerj.1647)
Supplement: Supplemental Information 8 [file peerj-04-1647-s008.zip › CandidateLocus1070.txt]

>Seq_5963
acttaattagcctaaaggagctggtatttggtgataagtgtgtcccttgccgagtttaaatgc-
>Seq_5964
acttaattagcctaaaggagctggtatttggtgctaagtgtgtcccttgccgagtttaaatgc-
>Seq_5965
acttaattagcgtaagggaactggtatttggtgctaagtgtgtcccttgccgagtttaagtgc-
>Seq_5966
acttaattagtctaaaagagctggtatttggtgctaagtgtgtcccttgccgagtttaaatgc-
>Seq_5969
acttaatt-gcctaaaggagctggtatttggtgctaagtgtgtcccttgccgagtttaaatgcg
>Seq_6001
acttcattagcctaaaggagctggtatttggtgctaagtgtgtcccttgccgagtttaaatgc-
>Seq_5967
acttaatt-gcctaaaggagctggtatttggtgctaagtgtgccccttacccagtttaaatgcg
>Seq_5968
acttaatt-gcctaaaggagctggtatttggtgctaagtgtgtcccttacccagtttaaatgcg
>Seq_5970
acttaatt-gcctaaaggagctggtatttggtgctaagtgtgtcctttacccagtttaaatgcg
>Seq_5971
acttaatt-gcctaaaggagctggtatttggtgcttagtgtgtcccttacccagtttaaatgcg
