# Supplementary material for: Genetic diversity in migratory bats: Results from RADseq data for three tree bat species at an Ohio windfarm
Source: PeerJ. 2016 Jan 26;4:e1647. doi: 10.7717/peerj.1647 (PMC4730867; doi:10.7717/peerj.1647)
Supplement: Supplemental Information 8 [file peerj-04-1647-s008.zip › CandidateLocus1082.txt]

>Seq_6035
acttgctgcaggctgtgctgcccagaatccccctcctatttctgcgctgctcctcgggctctg
>Seq_6036
acttgctgcaggctgtgctgcccagaatcctcctcctatttctgcactgctcctcgggctctg
>Seq_6037
acttgctgcaggctgtgctgcccagaatcctcctcctatttctgcgctgctcctcgggctctg
>Seq_6048
acttggtgcaggctgtgctgcccagaatcctcctcctatttctgcgctgctcctcgggctctg
>Seq_14623
atttgctgcaggctgtgctgcccagaatcctcctcctatttctgcgctgctcctcgggctctg
>Seq_47617
gcttgctgcaggctgtgctgcccagaatcctcctcctatttctgcgctgctcctcgggctctg
>Seq_6038
acttgctgcaggctgtgctgcccagaatcctcctcctatttctgtgctgctccttgggctctg
>Seq_6049
acttggtgcaggctgtgctgcccagaatcctcctcctatttctgcgctgctccttgggctctg
