# Supplementary material for: Genetic diversity in migratory bats: Results from RADseq data for three tree bat species at an Ohio windfarm
Source: PeerJ. 2016 Jan 26;4:e1647. doi: 10.7717/peerj.1647 (PMC4730867; doi:10.7717/peerj.1647)
Supplement: Supplemental Information 8 [file peerj-04-1647-s008.zip › CandidateLocus109.txt]

>Seq_605
aaagcagactgcctttcccaggagcaggagctggtggcctggcccagttcaatgcagtgaggg-
>Seq_626
aaagcggactgcctttcccaggcgcaggagctggtggcctggcccagttcaatgcagtgaggg-
>Seq_627
aaagcggactgcctttcccaggcgcaggagctggtggcctggcccagttcaatgcagtgaggt-
>Seq_628
aaagcggactgcctttcccaggcgcaggagctggtggcctggcccagttcaatgccaggcggg-
>Seq_629
aaagcggactgcctttcccaggtgcaggagctggtggcctggcccagttcaatgcagtgaggg-
>Seq_630
aaagcggactgcctttcccaggtgcaggagctggtggcctggcccagttcaatgcagtgaggt-
>Seq_631
aaagcggactgcctttccc-ggcgcaggagctggtggcctggcccagttcaatgccaggcggga
>Seq_633
aaagcggactgcctttcccgggcgcaggagctggtggcctggcccagttcaatgcagtgaggg-
>Seq_634
aaagcggactgcctttcccgggcgcaggagctggtggcctggcccagttcaatgcagtgaggt-
>Seq_635
aaagcggactgcctttcccgggtgcaggagctggtggcctggcccagttcaatgcagtgaggg-
>Seq_636
aaagcggactgcctttcccgggtgcaggagctggtggcctggcccagttcaatgccaggcggg-
>Seq_910
aaagtggactgcctttcccaggcgcaggagctggtggcctggcccagttcaatgcagtgaggt-
>Seq_625
aaagcggactgcctttcccaggcgcaggagctggtagcctggcccagttcaatgcagtgaggt-
>Seq_632
aaagcggactgcctttcccgggcgcaggaactggtggcctggcccagttcaatgccaggcggg-
