# Supplementary material for: Genetic diversity in migratory bats: Results from RADseq data for three tree bat species at an Ohio windfarm
Source: PeerJ. 2016 Jan 26;4:e1647. doi: 10.7717/peerj.1647 (PMC4730867; doi:10.7717/peerj.1647)
Supplement: Supplemental Information 8 [file peerj-04-1647-s008.zip › CandidateLocus1094.txt]

>Seq_6102
agaaaaatgtggacagaaa-gagtctggagaccagtagtgtcccactcaagtattcagattagg
>Seq_6665
agagaaatgtggaaagaaa-gagtctggagaccagtagtgtcccactcaagtattcagattagg
>Seq_6666
agagaaatgtggacagaaa-gagtctggagaccaatagtgtcccactcaagtattcagattagg
>Seq_6667
agagaaatgtggacagaaa-gagtctggagaccagtaatgtcccactcaagtattcagattagg
>Seq_6668
agagaaatgtggacagaaa-gagtctggagaccagtagtgtcccactcaagtattcagattagg
>Seq_6669
agagaaatgtggacagagacaagtctggagaccagtagtgtcccactcaagtattcagattag-
>Seq_6670
agagaaatgtggacagagacgagtctggagaccagtagtgtcccactcaagtattcagattag-
>Seq_6673
agagaaatgtggacagagaggagtctagagaccagtagtgtcccactcaagtattcagattag-
>Seq_6671
agagaaatgtggacagagacgagtctggagaccagtggtgtcccactcaagtattcagattag-
>Seq_6672
agagaaatgtggacagagacgagtctggagatcagtagtgtcccactcaagtattcagattag-
