# Supplementary material for: Genetic diversity in migratory bats: Results from RADseq data for three tree bat species at an Ohio windfarm
Source: PeerJ. 2016 Jan 26;4:e1647. doi: 10.7717/peerj.1647 (PMC4730867; doi:10.7717/peerj.1647)
Supplement: Supplemental Information 8 [file peerj-04-1647-s008.zip › CandidateLocus1096.txt]

>Seq_6111
agaaaatggagaaaaacaccttgtcagagccaggaccacagtggggggttaccaggcagaaag-
>Seq_7792
agcaaatggagaaaaacacctggtcggagccaggaccacagt-gggggttaccaggcagaaagg
>Seq_7793
agcaaatggagaaaaacacctggttggagccaggaccacagt-gggggttaccaggcagaaagg
>Seq_7794
agcaaatggagaaaaacaccttgtcagagccaggaccacagt-ggggcttaccaggcagaaagg
>Seq_7795
agcaaatggagaaaaacaccttgtcagagccaggaccacagtggggggttaccaggcagaaag-
>Seq_7797
agcaaatggagaaaaacaccttgtcagagccaggaccacagt-gggggttaccaggcagaaagg
>Seq_7799
agcaaatggagaaaaacaccttgttggagccaggaccacagt-gggggttaccaggcagaaaga
>Seq_7800
agcaaatggagaaaaacaccttgttggagccaggaccacagt-gggggttaccaggcagaaagg
>Seq_7801
agcaaatggagaaaaacgcctggtcggagccaggaccacagt-gggggttaccaggcagaaagg
>Seq_7796
agcaaatggagaaaaacaccttgtcagagccaggaccacagt-gggggttaccagacagaaagg
>Seq_7798
agcaaatggagaaaaacaccttgtcagagccgggaccacagt-gggggttaccaggcagaaagg
