# Supplementary material for: Genetic diversity in migratory bats: Results from RADseq data for three tree bat species at an Ohio windfarm
Source: PeerJ. 2016 Jan 26;4:e1647. doi: 10.7717/peerj.1647 (PMC4730867; doi:10.7717/peerj.1647)
Supplement: Supplemental Information 8 [file peerj-04-1647-s008.zip › CandidateLocus1104.txt]

>Seq_6147
agaaagccgatc----aatgattgtctctca-ctactgatgtttctatctctct-ctccctctcccttc------------
>Seq_6148
agaaagctgatc----aatgattctctctca-ctactgatgtttctatctctct-ctccctctcccttc------------
>Seq_10006
aggcagccgatc----aatgattctctctca-ttactgatgtttctatctctct-ctccctctcccttt------------
>Seq_47760
ggaaagccgatc----aatgattctctctca-ctactgatgtttctatctctct-ctccctctcccttc------------
>Seq_47761
ggaaagccgatc----aatgattctctctca-ctactgatgtttctatctctct-ctccctctctcttc------------
>Seq_47762
ggaaagctaatc----aatgattctctctca-ctactgatgtttctatctctct-ctccctctctcttc------------
>Seq_47763
ggaaagctgatcaatgaatgattctctctca-ctactgatgtttctatctctct-ctccctctct----------------
>Seq_47764
ggaaagctgatc----aatgattctctctca-ctactgatgtttctatctctct-ctccctctcccttc------------
>Seq_47765
ggaaagctgatc----aatgattctctctca-ctactgatgtttctatctctct-ctccctctctcttc------------
>Seq_47768
ggaaagctgatc----aatgattgtctctca-ctactgatgtttctatctctct-ctccctctcccttc------------
>Seq_6483
agacagctgatc----aatgtctctctc----tcatcgatgtttctaactttct-atccctctcccttcctc---------
>Seq_6602
agacggctgatc----gatgtctctctc----tcatcgatgtttctagctctct-gtccctctcccttcctc---------
>Seq_10345
aggcagctgatc----aatgattctctccca-ttattgatgtttctatctctct-ctccttctcccttc------------
>Seq_10389
aggcagctgatc----aattattctctctca-tcattgatgtttccatctctct-ctccctctcccttc------------
>Seq_10411
aggcagctgatc----catgattctctctca-ccattgatgtttctctctctct-ctccctctcccttc------------
>Seq_10441
aggcagctgatc----gatgtctctctc----tcatcgatgtttctaactctct-atccctctcccttcctc---------
>Seq_10447
aggcagctgatc----gatgtctctctc----tcatcgatgtttctagctctct-gtccctctcccttcctc---------
>Seq_10937
aggcggctgatc----aatgtctctctc----tcatcgatgtttctagctctct-atccctctcccttcctc---------
>Seq_10993
aggcggctgatc----gatgtctctctc----tcatcgatgtttctaactctct-ctccctctcccttctct---------
>Seq_9238
aggaggctgatc----aatgtctctctc----tcgtcaatgtttctgactttct-atccctctcccttcctc---------
>Seq_10289
aggcagct-att----gatgtttctctc----tcatcgatgtttctgactttct-atccctctcccttcctct--------
>Seq_10290
aggcagct-att----gatgtttctctc----tcatcgatgtttctgactttct-ttccctctcccttcctct--------
>Seq_10291
aggcagct-att----gatgtttctctc----tcctcgatgtttctgactttct-atccctctcccttcctct--------
>Seq_10302
aggcagctgacc----gatgtttctctc----tcatcgatgtttctggctctc--atccctctcccttcctct--------
>Seq_10304
aggcagctgacc----gatgtttctctc----tcatcgatgtttctggctctct-atccctctcccttcctc---------
>Seq_10357
aggcagctgatc----aatgtctctctc----tcatcgatgtttctgattttct-atccctctcccttcctc---------
>Seq_10358
aggcagctgatc----aatgtctctctc----tcatcgatgtttctggctttct-atccctttcccttcctc---------
>Seq_10376
aggcagctgatc----aatgtttctctc-------tcgatgtttctaactc--t-acccctctcccttcctctctgt----
>Seq_10377
aggcagctgatc----aatgtttctctc-------tcgatgtttctaactctct-acccctctcccttcctctct------
>Seq_10379
aggcagctgatc----aatgtttctctc-------tcgatgtttctaactctct-atccctctcccttcctctct------
>Seq_10381
aggcagctgatc----aatgtttctctc-------tcgatgtttctaactctct-atccctgtcccttcctctct------
>Seq_10382
aggcagctgatc----aatgtttctctc-------tcgatgtttctaactcttt-atccctctcccttcctctct------
>Seq_10385
aggcagctgatc----aatgtttctttc-------tcgatgtttctaactctct-atccctctcccttcctctct------
>Seq_10420
aggcagctgatc----catgtctc--------tcatcgatgtttctgattttct-atctctctcccttcctctctg-----
>Seq_10426
aggcagctgatc----gatatctctctc----tcatcgatgtttctaactctct-atccctctcccttcctc---------
>Seq_10427
aggcagctgatc----gatatctctctc----tcatcgatgtttctgactttct-gtccttttcccttcctc---------
>Seq_10433
aggcagctgatc----gatgtctc--------tcatcgatgtttctggctttct-atccctttcccttcctctctg-----
>Seq_10440
aggcagctgatc----gatgtctctctc----tcatcgatgtttctaactctct-atcccactcccttcctc---------
>Seq_10443
aggcagctgatc----gatgtctctctc----tcatcgatgtttctaactctct-atccctttcccttcctc---------
>Seq_10444
aggcagctgatc----gatgtctctctc----tcatcgatgtttctaactctct-atccttgtcccttcctc---------
>Seq_10445
aggcagctgatc----gatgtctctctc----tcatcgatgtttctaactttct-atccctctctgtttctc---------
>Seq_10446
aggcagctgatc----gatgtctctctc----tcatcgatgtttctaactttct-atccctctctttttctc---------
>Seq_10448
aggcagctgatc----gatgtctctctc----tcatcgatgtttctgactctct-atccctctcccttcctc---------
>Seq_10449
aggcagctgatc----gatgtctctctc----tcatcgatgtttctgactttct-atccctctcccttcctc---------
>Seq_10450
aggcagctgatc----gatgtctctctc----tcatcgatgtttctgactttct-atttctctcccttcctc---------
>Seq_10451
aggcagctgatc----gatgtctctctc----tcatcgatgtttctggctttct-atccctctcccttcctc---------
>Seq_10452
aggcagctgatc----gatgtctctctc----tcatcgatgtttctggctttct-atccctttcccttcctc---------
>Seq_10460
aggcagctgatc----gatgtctctctctc--tcatcgatgtttctgactttct-atccctctcccttcc-----------
>Seq_10462
aggcagctgatc----gatgtctctctc----ttatcgatgtttctaactctct-atccttctcccttcctc---------
>Seq_10463
aggcagctgatc----gatgtctctctt----tcatcgatgtttccaactttct-atccctctcccttcctc---------
>Seq_10464
aggcagctgatc----gatgtctctctt----tcatcgatgtttccgactttct-atccctctccctttctc---------
>Seq_10465
aggcagctgatc----gatgtctctctt----tcatcgatgtttctgactttct-atccctctcccttcctc---------
>Seq_10470
aggcagctgatc----gatgtctctttc----tcatcgatgtttctgactttct-atccctctcccttcctc---------
>Seq_10472
aggcagctgatc----gatgtttccctc------attcatgtttctaactctct-aaccctctcccttcctctc-------
>Seq_10473
aggcagctgatc----gatg--tttctc----tcatcgatgtttctaactctct-atccctctcccttcctctc-------
>Seq_10478
aggcagctgatc----gatgtttctctc----ttatggatgtttctgactctct-atccctctcccttcctc---------
>Seq_10479
aggcagctgatc----gatgtttctctt----tcatcgatgtgtctaactctct-atccctctcccttcctc---------
>Seq_10487
aggcagctgatg----gatgtctctctc----tcatcgatgtttctaattctct-atccctctcccttcctc---------
>Seq_10489
aggcagctgatg----gatgtctctttc----tcatcgatgtttctaactctct-atccctctcccttcctc---------
>Seq_10513
aggcagctgatt----gatgtctctctc------atcgatgtttctaactctatcatacctctcccttcctct--------
>Seq_10571
aggcaggagatc----gatgtctctctc----tcatcgatgtttctaactctct-atccctctcccttcctc---------
>Seq_10572
aggcaggagatc----gatgtctctctc----tcatcgatgtttctaactctct-attcctctcccttcctc---------
>Seq_10573
aggcaggagatc----gatgtctctctc----tcatcgatgtttctaactctct-ctccctctcccttcctc---------
>Seq_10574
aggcaggagatc----gatgtctctctc----tcatcgatgtttctagctctct-ctccctctcccttcctc---------
>Seq_10672
aggcagttgatc----catgtctctctc----tcatcgatgtttctcactttct-atccctctcccttcctt---------
>Seq_10742
aggccactgatc----gatgtctctctc----tcatcgatgtttctgactttct-atccttctcccttcctc---------
>Seq_10880
aggcgactgatc----gatgtctctctc----tcatcgatgtttctgactttct-atccttctcccttcctc---------
>Seq_10881
aggcgactgatt----gatgtctctctc----tcatcgatgtttctgactttct-atccttctcccttcctc---------
>Seq_10919
aggcggctgacc----aatgtctctctc------atcaatgttt-tgactttct-atccctctcccttcctctgt------
>Seq_10923
aggcggctgacc----gatgtttctctc----tcatcgatgtttctagctctct-atccctctcccttcctc---------
>Seq_10925
aggcggctgata----gatgtctctctc----tcatcgatgtttctaactctct-atccctctcccttcctc---------
>Seq_10929
aggcggctgatc----aatgtctc--------tcatcaatgtttctgactttct-atccctctcccttcctctgtg-----
>Seq_10934
aggcggctgatc----aatgtctctctc----tcatcaatgtttctgactttct-atccctctcccttcctc---------
>Seq_10936
aggcggctgatc----aatgtctctctc----tcatcgatgtttctaaccttct-atccctctcccttcctc---------
>Seq_10941
aggcggctgatc----aatgtttctctc-------tcgatgtttctaactctct-atccctctcccttcctctct------
>Seq_10942
aggcggctgatc----agtgtctctctc----tcatcgaggtttctgactttct-atccctctcccttcctc---------
>Seq_10950
aggcggctgatc----catgtctc--------tcatcgatgtttctgattttct-atctctctcccttcctctctg-----
>Seq_10957
aggcggctgatc----gatatctctccc----tcatcgatgtttctagctctct-atccctctcccttcctc---------
>Seq_10966
aggcggctgatc----gatgtctc--------tcatcgatgtttctgactttct-atctctctcccttcctctctg-----
>Seq_10967
aggcggctgatc----gatgtctc--------tcatcgatgtttctgactttct-gtctctctcccttcctctctg-----
>Seq_10968
aggcggctgatc----gatgtctctctc----acatcgatgtttctagctctct-atccctctcccttcctc---------
>Seq_10975
aggcggctgatc----gatgtctctctc------atcgatgtttctgactctct-agacctctcccttcctctc-------
>Seq_10977
aggcggctgatc----gatgtctctctc------atcgatgtttctgactctct-agccctctcccttcctctc-------
>Seq_10988
aggcggctgatc----gatgtctctctc----tcatcgatgtttctaaccttct-atccctctcccttcctc---------
>Seq_10989
aggcggctgatc----gatgtctctctc----tcatcgatgtttctaactctct-atccctctcccttcctc---------
>Seq_10992
aggcggctgatc----gatgtctctctc----tcatcgatgtttctaactctct-attcctctcccttcctc---------
>Seq_10994
aggcggctgatc----gatgtctctctc----tcatcgatgtttctaactttct-atccctctcccttcctc---------
>Seq_10995
aggcggctgatc----gatgtctctctc----tcatcgatgtttctaatcttct-atccctctcccttcctc---------
>Seq_10996
aggcggctgatc----gatgtctctctc----tcatcgatgtttctaatcttct-atccctcttccttcctc---------
>Seq_10997
aggcggctgatc----gatgtctctctc----tcatcgatgtttctagctctct-atccctctcccttcctc---------
>Seq_10998
aggcggctgatc----gatgtctctctc----tcatcgatgtttctagctctct-atctctcacccttcctc---------
>Seq_10999
aggcggctgatc----gatgtctctctc----tcatcgatgtttctagctctct-gtccctctcccttcctc---------
>Seq_11001
aggcggctgatc----gatgtctctctc----tcatcgatgtttctgactctct-agccctctcccttcctc---------
>Seq_11003
aggcggctgatc----gatgtctctctc----tcatcgatgtttctgactttct-atacctctcccttcctc---------
>Seq_11004
aggcggctgatc----gatgtctctctc----tcatcgatgtttctgactttct-atccctctaccttcctc---------
>Seq_11005
aggcggctgatc----gatgtctctctc----tcatcgatgtttctgactttct-atccctctcccttcctc---------
>Seq_11006
aggcggctgatc----gatgtctctctc----tcatcgatgtttctgactttct-atccctctcctttcctc---------
>Seq_11009
aggcggctgatc----gatgtctctctc----tcatcgatgtttctggctctct-gtccctctcccttcctc---------
>Seq_11024
aggcggctgatc----gatgtctctctc----tcgtcgatgtttctaactttct-atccctctcccttcctc---------
>Seq_11025
aggcggctgatc----gatgtctctctc----tcgtcgatgtttctgactttct-atccctctcccttcctc---------
>Seq_11026
aggcggctgatc----gatgtctctctc----tcgtcgatgtttctgactttct-gtctctctcccttcctc---------
>Seq_11030
aggcggctgatc----gatgtctctctctc--tcatcgatgtttctaaccttct-atccctctcccttcc-----------
>Seq_11034
aggcggctgatc----gatgtctctctctc--tcatcgatgtttctgactttct-atccctttcccttcc-----------
>Seq_11035
aggcggctgatc----gatgtctctctctc--tcatcgatgtttctggctttct-atccctctcccttcc-----------
>Seq_11040
aggcggctgatc----gatgtctctctt----tcatcgatgtttctaactctct-atccctctcccttcctc---------
>Seq_11041
aggcggctgatc----gatgtctctctt----tcatcgatgtttctgactttct-ctccctctcccttcctc---------
>Seq_11042
aggcggctgatc----gatgtctctctt----tcatcgatgtttctgattttct-ctccctctcccttcctc---------
>Seq_11043
aggcggctgatc----gatgtctctttc----tcatcgatgtttctgactttct-atccctctcccttcctc---------
>Seq_11050
aggcggctgatc----tatgtctctctc----tcatcgatgtttctaactctct-ctccctctcccttcctc---------
>Seq_11054
aggcggctgatg----gatgtctctctc----tcatcgatgtttctagctctct-atccctctcccttcctc---------
>Seq_11056
aggcggctgatg----gatgtctctctc----tcatcgatgtttctgactttct-atctctctcccttcctc---------
>Seq_11068
aggcggctgatt----gatgtctc--------tcatcgatgtttctaatcttct-atccctctcccttcctctcta-----
>Seq_11072
aggcggctgatt----gatgtctctctc----tcatcgatgtttctaactctct-atccctttcccttcctc---------
>Seq_11073
aggcggctgatt----gatgtctctctc----tcatcgatgtttctagctctct-atccctcacccttcctc---------
>Seq_11074
aggcggctgatt----gatgtctctctc----tcatcgatgtttctagctctct-atccctctcccttcctc---------
>Seq_11075
aggcggctgatt----gatgtctctctc----tcatcgatgtttctagctctct-gtccctctcccttcctc---------
>Seq_11081
aggcggctgatt----gatgtctctctc----tcattgatgtttctgactttct-atccctttcccttcctc---------
>Seq_11083
aggcggctgatt----gatgtctctctctc--tcatcgatgtttctaatcttct-atccctctcccttcc-----------
>Seq_11086
aggcggctgatt----gatgtctttctc----tcatcgatgtttctaactttct-atccctctctcttcctc---------
>Seq_11088
aggcggctggtc----gatgtctctctc----tcatcgatgtttctgactttct-atctctctcccttcctc---------
>Seq_11173
aggctgctaatc----aatgtctctctc----tcatcgatgtttctgactttct-atctctctcccttcctc---------
>Seq_11520
agggggctgatc----gatgtctctctc----tcatcgatgtttctagctctct-atccctcacccttcctc---------
>Seq_11835
aggtggctgatc----gatgtctctctc----tcatcgatgtttctaaccttct-atccctctcccttcctc---------
>Seq_11836
aggtggctgatc----gatgtctctctc----tcatcgatgtttctaatcttct-atccctctcccttcctc---------
>Seq_11837
aggtggctgatc----gatgtctctctc----tcatcgatgtttctgactttct-atccctctcccttcctc---------
>Seq_11846
aggtggctgatt----gatgtctctctctc--tcatcgatgtttctaatcttct-atccctctcccttcc-----------
>Seq_17217
---cagctgatc----gatgtttctctc----tcatcgatgtttctaactctct-atccctttcccttcctctct------
>Seq_53200
gggcggctgatt----gatgtctctctc----tcatcgatgtttctagctctct-atccctctcccttcctc---------
>Seq_10303
aggcagctgacc----gatgtttctctc----tcatcgatgtttctggctctc--attcctctcccttcctct--------
>Seq_10491
aggcagctgatg----gatgttactctc----tcattgatgtttctagctctct-gtccctctcccttcctc---------
>Seq_10575
aggcaggagatc----gatgtctctctc----tcatcgatgtttctggctctct-attcctctcccttcctc---------
>Seq_10940
aggcggctgatc----aatgtctctctc----tcgtcgatgtttctgactt--t-gtctctctcccttcctctc-------
>Seq_10961
aggcggctgatc----gatctctctc------tcatcgatgtttctagctctct-gtccctctccctttctctc-------
>Seq_10970
aggcggctgatc----gatgtctctctc----acattgatgtttctggctctct-gtccctctcccttcctc---------
>Seq_10976
aggcggctgatc----gatgtctctctc------atcgatgtttctgactctct-agacttctcccttcctctc-------
>Seq_11000
aggcggctgatc----gatgtctctctc----tcatcgatgtttctagctctct-gtccctctctgttcctc---------
>Seq_11008
aggcggctgatc----gatgtctctctc----tcatcgatgtttctgactt--t-gtctctctcccttcctctc-------
>Seq_11027
aggcggctgatc----gatgtctctctc----tcgtcgatgtttctgactt--t-gtctctctcccttcctctc-------
>Seq_11032
aggcggctgatc----gatgtctctctctc--tcatcgatgtttctagctctct-gtccctctcccttcc-----------
>Seq_11033
aggcggctgatc----gatgtctctctctc--tcatcgatgtttctgactctct-gtccctctcccttcc-----------
>Seq_11058
aggcggctgatg----gatgtctctctc----tcgtcgatgtttctggctt--t-gtctctctcccttcctctc-------
>Seq_11069
aggcggctgatt----gatgtctctctc----acattgatgtttctggctctct-gtccctctcccttcctc---------
>Seq_11071
aggcggctgatt----gatgtctctctc----tcatcgatgttcctagctctct-gtccctctcccttcctc---------
>Seq_11848
aggtggctgatt----gatgtctctttc----tcatcgatgtttctagctctct-atccctctcccttcctc---------
>Seq_9013
aggaagctgttc----aatg--tttctc------atcgatgtttctaact-----atccctctcccttcctctctgtaaa-
>Seq_10435
aggcagctgatc----gatgtctctctc------attgatgtttctaact-----atccctctcccttcctctctgta---
>Seq_10987
aggcggctgatc----gatgtctctctc----tcatcgatgtttctaac---ct-atccctctcccttcctctct------
>Seq_9239
aggaggctgatc----aatgtctctctc----tcgtcaatgtttctgactttct-atccctctctcttcctc---------
>Seq_10375
aggcagctgatc----aatgtttctctc-------tccatgtttctaactctct-acccctctcccttcctctct------
>Seq_10879
aggcgactgatc----gatgtctctctc----tcatcaatgtttctgactttct-atccttctcccttcctc---------
>Seq_10973
aggcggctgatc----gatgtctctctc------atcaatgtttctgactctct-agccctctcccttcctctc-------
>Seq_11052
aggcggctgatg----gatgtctctctc----tcatcaatgtttctgactttct-atctctctcccttcctc---------
>Seq_11770
aggtgactgatc----gatgtctctctc----tcatcaatgtttctgactttct-atccttctcccttcctc---------
>Seq_10930
aggcggctgatc----aatgtctc--------tcatcaatgtttctgactttct-atccctctc-cttcctctgtgt----
>Seq_10305
aggcagctgacc----gatgtttctctc----tcatcgatgtttctggctctct-atccctctcccttcctg---------
>Seq_10564
aggcagcttatc----gatgtctctctctctctcatcgatgtttctggctctct-atccctttccttt-------------
>Seq_10971
aggcggctgatc----gatgtctctctc------atagatgtttctgactctct-agacctctcccttcctctc-------
>Seq_10972
aggcggctgatc----gatgtctctctc------atagatgtttctgactctct-agccctctcccttcctctc-------
>Seq_11039
aggcggctgatc----gatgtctctctt------atcagtgtttctaactctct-atccctctcccttcctctc-------
>Seq_11070
aggcggctgatt----gatgtctctctc------atagatgtttctgactctct-agccctctcccttcctctc-------
>Seq_11082
aggcggctgatt----gatgtctctctctc--tcatagatgtttctaatcttct-atccctctcccttcc-----------
>Seq_11849
aggtggctgatt----gatgtttctctc----tcatcgatgtttctaaccttct-atccctcttccttcctc---------
>Seq_10459
aggcagctgatc----gatgtctctctctc--tcatcgatgtttctctctctct-ttccctcgcccctcc-----------
>Seq_11021
aggcggctgatc----gatgtctctctc----tcctcgatgtttctagctctct-atccctctcccctcctc---------
>Seq_10355
aggcagctgatc----aatgtctc--------tcatccatgtttctaactct---atccgtctcccttcctctctgtg---
>Seq_10370
aggcagctgatc----aatgtttctctc------attcatgtttctaactctct-aaccctctcccttcctctc-------
>Seq_10434
aggcagctgatc----gatg--tctctc----tcatcgatgtttctagctctct-atccttctcctttcctctc-------
>Seq_11007
aggcggctgatc----gatgtctctctc----tcatcgatgtttctgactt--t-ctgtctctcccttcctctc-------
>Seq_11055
aggcggctgatg----gatgtctctctc----tcatcgatgtttct----ctct-atccctctcccttcctctctg-----
>Seq_11175
aggctgctgatt----gatgtctc--------tcatcgatgtttctggctttct-atctctttcccttcctctctg-----
>Seq_10436
aggcagctgatc----gatgtctctctc----ccattgatgtttctgactttct-atctctctcccttcctc---------
>Seq_10453
aggcagctgatc----gatgtctctctc----tcatggatgtttctaactctct-atccttcccccttcctc---------
>Seq_10480
aggcagctgatc----gatgtttttctc----ttatcgatgtttctaa--ttca-atccctctcccctcctctc-------
>Seq_10482
aggcagctgatc----gttgtctttctc----tcatcaatgtttctaactctct-atccctctcccttcctc---------
>Seq_10514
aggcagctgatt----gatgtctctctc----tcatcaatgtttctaa--ctct-atccctcttccttcctcac-------
>Seq_10569
aggcagcttatc----gatgtctctctctctgtcatcgatgtttctggctctct-atccctttccttt-------------
>Seq_10322
aggcagctgata----gatgtctctctc----tcatagatgtttctgactt-----tctctctcccttcctctctg-----
>Seq_10437
aggcagctgatc----gatgtctctctc----tcatagatgtttctgactt-----tctctctcccttcctctctg-----
>Seq_10474
aggcagctgatc----gatgtttctctc----tcatagatatttctagctctct-ctctctcttcctctctg---------
>Seq_11028
aggcggctgatc----gatgtctctctc----tcgtggatgtttctgactt-----tctctctcccttcctctctg-----
>Seq_10421
aggcagctgatc----catgtctctctc----tcatcaatgtttctagctctct-gtacctttcccttcctc---------
>Seq_10423
aggcagctgatc----catgtctctctc----ttatcaatgtttctagctctct-gtacctttcccttcctc---------
>Seq_10359
aggcagctgatc----aatgtctctctc----tcatcgatgttttaaactatcg-ctctcccttcctctctg---------
>Seq_10669
aggcagttgatc----aatgtctctctc----tcatcgatgttttaaactatcg-ctctcccttcctctctg---------
>Seq_10670
aggcagttgatc----aatgtctctctc----tcatcgatgttttaaactatcg-ctctccctttctctctg---------
>Seq_11053
aggcggctgatg----gatgtctctctc----tcatcgatgtttctaactctct-atcctcccttcctctct---------
>Seq_10952
aggcggctgatc----catgtctc--------tcattgatgtttctgattttct-atctctctcccttcctctctg-----
>Seq_11844
aggtggctgatt----gatgtctctctc----tcattgatgtttctagctctct-atccctcacccttcctc---------
>Seq_11176
aggctgctgatt----gatgtctc--------tcatcgatgtttctggctttct-atctctttcctttcctctctg-----
>Seq_11177
aggctgctgatt----gatgtctc--------tcatcgatgtttctggctttct-atctctttgccttcctctctg-----
>Seq_10509
aggcagctgatt----gatgtctctctc------atcaatgtttctctct-----atccctctccctttccctctgta---
>Seq_10983
aggcggctgatc----gatgtctctctc----tcatcaatgtttctaactctct-atcccttcctctctgta---------
>Seq_10991
aggcggctgatc----gatgtctctctc----tcatcgatgtttctaactctct-atcccttcctctctgta---------
>Seq_11046
aggcggctgatc----ggtgtctctctc----tcatttatatttctgactttct-atctctctcccttcctc---------
>Seq_11306
agggagctgatc----gatgtctctctc----tcatcaatgttgctgactttct-atctctctcccttcctc---------
>Seq_11842
aggtggctgatc----gatgtttctctc----tcatcagtgtttctaactctct-atccttttcccttcctc---------
>Seq_10515
aggcagctgatt----gatgtctctctctc--tcgcggatgtttccaactctct-atccttcttcctttc-----------
>Seq_10516
aggcagctgatt----gatgtctctctctc--tcgcggatgtttctaactctct-atccttcttcctttc-----------
>Seq_10985
aggcggctgatc----gatgtctctctc----tcatc-atatttctgactctct-atccttctcccttcctct--------
>Seq_11012
aggcggctgatc----gatgtctctctc----tcatc-ttgtttctgactctct-atccttctcccttcctct--------
>Seq_11076
aggcggctgatt----gatgtctctctc----tcatggatgtttctgactctct-atccttctcccttcctc---------
>Seq_10918
aggcggctcatt----gatgtctctctctc--tcatcgatgtctctgactttct-atctctctcccttcc-----------
>Seq_10928
aggcggctgatc----aatgtccctctc----tcatcgatgtttttgactttct-atctctctctcttcctc---------
>Seq_10947
aggcggctgatc----attgtctctctc----tcatcgatgtttctgactttct-atctctcctttcctctc---------
>Seq_11010
aggcggctgatc----gatgtctctctc----tcatcgatgttttagactttct-atctctctctcttcctc---------
>Seq_11084
aggcggctgatt----gatgtctctctctctctcatcgatgtttctgactttct-atctctctccctt-------------
>Seq_11085
aggcggctgatt----gatgtctttctc----ccatcgatatttctgactttct-atctctctcccttccta---------
>Seq_10984
aggcggctgatc----gatgtctctctc----tcatcaatgtttctgactctct-atccctctccctttctc---------
>Seq_10924
aggcggctgata----gatgtctctctctc--acattgatgtttctggctctct-gtccctctcccttcc-----------
>Seq_11022
aggcggctgatc----gatgtctctctc----tcgtccatgtttctgactttct-gtctctctcccttcctc---------
>Seq_11832
aggtggctgatc----gatgtctctctc----tcatcaatgtttctgactttct-atctatctcccttcttc---------
>Seq_11833
aggtggctgatc----gatgtctctctc----tcatcaatgtttctgactttct-atctctctcccttcttc---------
>Seq_11834
aggtggctgatc----gatgtctctctc----tcatcaatgtttctgactttct-atctctctcccttcttt---------
>Seq_11019
aggcggctgatc----gatgtctctctc----tcattgatgtttctgacttgct-atccctctctctttctc---------
>Seq_11037
aggcggctgatc----gatgtctctctc----tgatcgatgtttctgacttgct-atccctctctctttctc---------
>Seq_10981
aggcggctgatc----gatgtctctctc----tcatagatgtttctgactctct-agacctctcccttcctc---------
>Seq_11011
aggcggctgatc----gatgtctctctc----tcatcgctgtttctagctctct-atccctctccctctctg---------
>Seq_11063
aggcggctgatg----gatgtctctttc------atagatgtttctgactctct-agccctctcccttcctctc-------
>Seq_10962
aggcggctgatc----gatggctctctc----tcgtggatgtttctgactt--t-gtctctctcccttcctctc-------
>Seq_11023
aggcggctgatc----gatgtctctctc----tcgtccatgtttctgactt--t-gtctctctcccttcctctc-------
>Seq_11029
aggcggctgatc----gatgtctctctc----tcgtggatgtttctgactt--t-gtctctctcccttcctctc-------
>Seq_11044
aggcggctgatc----gatgtgtctctc----tcgtggatgtttctgactt--t-gtctctctcccttcctctc-------
>Seq_11057
aggcggctgatg----gatgtctctctc----tcgtccatgtttctgactt--t-gtctctctcccttcctctc-------
>Seq_11059
aggcggctgatg----gatgtctctctc----tcgtggatgtttctgactt--t-gtctctctcccttcctctc-------
>Seq_10964
aggcggctgatc----gatgtctc--------tcatcgatgtttccaactctta-attcctctctcttcctctctg-----
>Seq_11064
aggcggctgat------gtctctctctc----tcatctatatttctgactttct-gtctctctcccttcctctc-------
>Seq_10933
aggcggctgatc----aatgtctctctc----tcatagatgtttttgactttct-ctctctctcttcctctc---------
>Seq_10945
aggcggctgatc----attgtctctctc----tcatcgatgtttctgactttct-atctctcccttcctctc---------
>Seq_10946
aggcggctgatc----attgtctctctc----tcatcgatgtttctgactttct-atctctcctgtcctctc---------
>Seq_10948
aggcggctgatc----attgtctctctc----tcatcgatgtttctgactttct-atttctcccttcctctc---------
>Seq_10949
aggcggctgatc----attgtctctctc----tcatcgatgtttctgactttct-atttctcctttcctctc---------
>Seq_10974
aggcggctgatc----gatgtctctctc------atcaatgtttctgactttct-a----tctcctttcctctctgta---
>Seq_11018
aggcggctgatc----gatgtctctctc----tcattgatgtttctgacttgct-atccctccctctttctc---------
>Seq_10943
aggcggctgatc----attgtctctctc----tcatcgatatttctgactttct-atctctcccttcctctc---------
>Seq_10944
aggcggctgatc----attgtctctctc----tcatcgatggttctgactttct-atctctcccttcctctc---------
>Seq_11065
aggcggctgat------gtctctctctc----tcatctgtatttctgactttct-gtctctctcccttcctctc-------
>Seq_11066
aggcggctgat------gtctctctctc----tcatctgtatttctgactttct-gtctctctcccttcctctt-------
>Seq_10963
aggcggctgatc----gatgtctcactc----tcatcgatgtttcta----------tcctctcccttcctctctgtaaaa
>Seq_11067
aggcggctgatg----tctctctctctc----tcatctatatttctgactttct-gtctctctccctttctc---------
>Seq_11831
aggtggctgatc----gatgtctctccc----tcatctaactttctatct-----atccctctccattcctctctg-----
>Seq_11841
aggtggctgatc----gatgtttctctc----tcatcagtgtttctaa----ct-atccttttcccttcctctctg-----
>Seq_11839
aggtggctgatc----gatgtctctctc----tcattgatgtttctgacttgct-atccctccctctttctc---------
>Seq_47767
ggaaagctgatc----aatgattgtctctca-ctactgatgtttctatctctcc-ctctctcttcctcc------------
>Seq_47769
ggaaagctgatc----aatgattgtctctca-ctactgatgtttctatctctct-ctctccctctccct------------
>Seq_48351
ggacagccaatc----aatgattctctctca-tcaatgatgtctctatctctct-ctccctctcttttc------------
>Seq_48353
ggacagccaatc----aatgattctctctca-tcaatgatgtttctatctctct-ctccctctcttttc------------
>Seq_47770
ggaaagctgatc----aatgattgtctttca-ctactgatgtttctctctctcc-ctctccctttctcc------------
>Seq_48355
ggacagccaatc----aatgattctctctca-tcaatgatgtttctatctctct-ctctccttctcctt------------
