# Supplementary material for: Genetic diversity in migratory bats: Results from RADseq data for three tree bat species at an Ohio windfarm
Source: PeerJ. 2016 Jan 26;4:e1647. doi: 10.7717/peerj.1647 (PMC4730867; doi:10.7717/peerj.1647)
Supplement: Supplemental Information 8 [file peerj-04-1647-s008.zip › CandidateLocus1105.txt]

>Seq_6150
agaaaggattgggtaaacgcagaagcagataagatcaaacggattaggaggaagagggcggca
>Seq_6151
agaaaggattgggtaagcacagaagcagataagatcaaacggatcaggaggaagagggcggca
>Seq_6152
agaaaggattgggtaagcctaggagcagataagatcaaacggatcaggaggaagagggcggca
>Seq_6154
agaaaggattgggtaagcgcagaagcagataaaatcaaacggatcaggaggaagagggcggca
>Seq_6155
agaaaggattgggtaagcgcagaagcagataagatcaaacggatcaggaggaagagggcggca
>Seq_6156
agaaaggattgggtaagcgcagaagcagataagatcaaacggattaggaggaagagggcggca
>Seq_6157
agaaaggattgggtaagctcagaagcagataagatcaaacggatcaggaggaagacggtggca
>Seq_6158
agaaaggattgggtaagctcagaagcagataagatcaaacggatcaggaggaagagggtggca
>Seq_6153
agaaaggattgggtaagcgcagaagcagataaaatcaaacggatcaggaggaagagggaggca
