# Supplementary material for: Genetic diversity in migratory bats: Results from RADseq data for three tree bat species at an Ohio windfarm
Source: PeerJ. 2016 Jan 26;4:e1647. doi: 10.7717/peerj.1647 (PMC4730867; doi:10.7717/peerj.1647)
Supplement: Supplemental Information 8 [file peerj-04-1647-s008.zip › CandidateLocus1106.txt]

>Seq_6160
agaaagggagaaagggcttccagcaaaaggaggaagcagtgcagtcta---gggggagtaagagtg---
>Seq_6161
agaaagggagaaagggcttccagcaaaaggaggaagcagtgcatccta---gggggagtaagagtg---
>Seq_6162
agaaagggagaaagggcttccagcaaaaggaggaagcgatgcagccta---gggggagtaagagtg---
>Seq_6164
agaaagggagaaagggcttccagcaaaaggaggaagcgatgcagcctaggggggggagtaaga------
>Seq_6165
agaaagggagaaagggcttccagcaaaaggaggaagcgatgcagtcta---gggggagtaagagtg---
>Seq_6166
agaaagggagaaagggctt---gcaaaaggaggaagcagtgcagtcta---gggggagtaagagtgctt
>Seq_6163
agaaagggagaaagggcttccagcaaaaggaggaagcgatgcagccta-gggggggagtaagag-----
