# Supplementary material for: Genetic diversity in migratory bats: Results from RADseq data for three tree bat species at an Ohio windfarm
Source: PeerJ. 2016 Jan 26;4:e1647. doi: 10.7717/peerj.1647 (PMC4730867; doi:10.7717/peerj.1647)
Supplement: Supplemental Information 8 [file peerj-04-1647-s008.zip › CandidateLocus1111.txt]

>Seq_6186
agaacaaaaactatagactccccggcattggaaatgtcgccccaggcaccaagccctgctctc
>Seq_6187
agaacaaaaactatcgactccccagcattggacatgtcgccccaggcaccaagccctgctctc
>Seq_6188
agaacaaaaactatcgactccccggcattggaaatgtcgccccaggcaccaagccctgctctc
>Seq_6189
agaacaaaaactatcgactccccggcattggaaatgtcgccccaggcaccaagccctgctctt
>Seq_6190
agaacaaaaactatcgactccccggcattggaaatgtcgccccaggcaccaggccctgctctc
>Seq_6191
agaacaaaaactatcgactccccggcattggaaatgtcgccccaggcaccaggccctggtctc
>Seq_6192
agaacaaaaactatcgactccccggcattggaaatgttgccccaggcaccaggccctgctctc
>Seq_6193
agaacaaaaactatcgactccccggcattggacatgtcgccccaggcaccaagccctgctctc
>Seq_6194
agaacaaaaactatcgactccccggcattggacatgtcgccccaggcaccaggccctgctctc
>Seq_6195
agaacaaaaactatcgactccccggcattggacatgtcgccccaggcaccaggccctggtctc
>Seq_6196
agaacaaaaactatcgactcctcgacattggacatgtcgccccaggcaccaagccctgctctc
>Seq_6197
agaacaaaaactatcgactcctcggcattggacatgtcgccccaggcaccaagccctgctctc
>Seq_6198
agaacaaaaactatggactccccggcattggaaatgtcgccccaggcaccaagccctgctctc
>Seq_6199
agaacaaaaactatggactccccggcattggacatgtcgccccaggcaccaggccctgctctc
>Seq_6225
agaactaaaactatcgactccccggcattggaaatgtcgccccaggcaccaagccctgctctc
