# Supplementary material for: Genetic diversity in migratory bats: Results from RADseq data for three tree bat species at an Ohio windfarm
Source: PeerJ. 2016 Jan 26;4:e1647. doi: 10.7717/peerj.1647 (PMC4730867; doi:10.7717/peerj.1647)
Supplement: Supplemental Information 8 [file peerj-04-1647-s008.zip › CandidateLocus1119.txt]

>Seq_6228
agaactggtgtcctctactgcagagctgcacacagacctggcccagagctccaagaagccgaa-
>Seq_6229
agaactggtgtcctctactgcagagctgcacacagacctggcccagagctccgagaagccgaa-
>Seq_6230
agaactggtgtcctctactgcagagctgcacacagacctggcccagggctcacagaagccgaa-
>Seq_6231
agaactggtgtcctctactgcagagctgcacacagacctggcccagggctccgagaagccgaa-
>Seq_6232
agaactggtgtcctctactgcagagctgcacacagacctggcccagggctctgagaagccgaa-
>Seq_6233
agaactggtgtcctctactgcagagctgcatacagacctggcccagggctccgagaagccgaa-
>Seq_6234
agaactggtgtcctctactgcagagttgcacacagacctggcccagggctcacagaagccgaa-
>Seq_6235
agaactggtgtcctctattgcagagctgcacacagacctggcccagggctccgagaagccgaa-
>Seq_6236
agaactggtgtcctctcctgcagagctgcacacagacctggcccagagctccgagaagccgaa-
>Seq_6237
agaactggtgtccttttctacagagctgcacacagacctggcccagggctcacagaagccgaa-
>Seq_6238
agaactggtgtccttttctgcagagctgcacacagacctggcccagggctccgagaagccgaa-
>Seq_6950
agagctggtgtcctctactgccgagctgcacacagacctggcccagggctccgagaagccgaa-
>Seq_39540
-gaactggtgtcctctactgcagagctgcatacagacctggcccagggctccgagaagccgaag
