# Supplementary material for: Genetic diversity in migratory bats: Results from RADseq data for three tree bat species at an Ohio windfarm
Source: PeerJ. 2016 Jan 26;4:e1647. doi: 10.7717/peerj.1647 (PMC4730867; doi:10.7717/peerj.1647)
Supplement: Supplemental Information 8 [file peerj-04-1647-s008.zip › CandidateLocus1121.txt]

>Seq_6255
agaagagctaaacgtggaaactgaatcaatatgcaggagtcaggcccccagggacaaggttgg
>Seq_6256
agaagagctaaacgtggaaactgaatcaatatgcaggagtcaggcccgcagggacaaggttgg
>Seq_6257
agaagagctaaatgtggaaactgagtcaacatgcaggagtcaggcccgcagggacaaggttgg
>Seq_6258
agaagagctcaatgtggaaactgaatcaatatgccggagtcaggcccgcagggacaaggttgg
>Seq_47899
ggaagagctaaacgtggaaactgaatcaatatgcaggagtcaggcccccagggacaaggttgg
>Seq_47907
ggaagagctcaatgtggaaactgagtcaacttgcaggagtccggcccccagggacaaggttgg
>Seq_47866
ggaagaactcaatgtggaaactgagtcaacatgcaggagtcaggcccgcagggacaaggttgg
>Seq_47900
ggaagagctaaacgtggaaactgaatcaatatgccggagtcaggcccgcagggacaaggttgg
>Seq_47902
ggaagagctaaacgtggaaactgagtcaacatgcaggagtcaggcccgcagggacaaggttgg
>Seq_47903
ggaagagctcaatgtggaaactgagtcaacatgcaggaatcaggcccgcagggacaaggttgg
>Seq_47904
ggaagagctcaatgtggaaactgagtcaacatgcaggagtcaggcccgcagggacaaggttgg
>Seq_47906
ggaagagctcaatgtggaaactgagtcaacattcaggagtcaggcccgcagggacaaggttgg
>Seq_47908
ggaagagctcagtgtggaaactgagtcaacatgcaggagtcaggcccgcagggacaaggttgg
>Seq_47901
ggaagagctaaacgtggaaactgagtcaacatacaggagtcaggcccgtagggacaaggttgg
>Seq_47905
ggaagagctcaatgtggaaactgagtcaacatgcaggagtcaggcccgcggggacaaggctgg
