# Supplementary material for: Genetic diversity in migratory bats: Results from RADseq data for three tree bat species at an Ohio windfarm
Source: PeerJ. 2016 Jan 26;4:e1647. doi: 10.7717/peerj.1647 (PMC4730867; doi:10.7717/peerj.1647)
Supplement: Supplemental Information 8 [file peerj-04-1647-s008.zip › CandidateLocus1129.txt]

>Seq_6310
-agaaggcaattaggggtgat----caggttggcaggcaga--agcagttaggagccagtggtcccagat--
>Seq_6311
-agaaggcacttaggggtgat----caggttggcaggcaga--agcagttaggagccagtggtcccagat--
>Seq_6358
-agaagtcacttaggggtgat----caggttggcaggcaga--agcagttaggagccagtggtcccagat--
>Seq_7214
-agagggcagttaagggtgat----caggctggcagacaga--agcagttaggagccagtggtcccagat--
>Seq_7351
-agagggcagttaggggtgat----caggctggcagacaga--agcagttaggagccagtggtcccagat--
>Seq_7450
-agagggccattaggggctat--------caggcaggcaggtgagcagttaggagccagtggtcccagattg
>Seq_7451
-agagggccattaggggctat--------cagggaggcaggtgagcagttaggagccagtggtcccagattg
>Seq_7220
-agagggcagttacgggtgat----caggcaggcaggcaagtgagcagttaggagccagtggtcccag----
>Seq_7236
-agagggcagttaggagtgat----caggctggcaggcaggtgagcagttaggagccagtggtccaga----
>Seq_7345
-agagggcagttaggggtgat----ca-gctggcaggcaggtgagcagttaggagccagtggtcccaga---
>Seq_7356
-agagggcagttaggggtgat----caggctggcaggcagatgagcagttaggagccagtggtcccag----
>Seq_7357
-agagggcagttaggggtgat----caggctggcaggcaggtgagcagttaggagccaggggtcccag----
>Seq_7358
-agagggcagttaggggtgat----caggctggcaggcaggtgagcagttaggagccagtggtcccag----
>Seq_7359
-agagggcagttaggggtgat----caggttggcaggcaggtgagcagttaggagccagtggtcccag----
>Seq_7436
-agagggcagtt-tgggtgat----caagcaggcaggcaggtgagcaattaggagccagtggtcctaga---
>Seq_7438
-agagggcagtt-tgggtgat----caggcaggcaggcaggtgagcaattaggagccagtggtcctaga---
>Seq_51635
-ggagtgcagttgggggtgagat------aaggctggcaggtgagcagttaggagccagtggtcccagat--
>Seq_7452
-agagggccgttaggggagat----caggctggcaggcaggtgagcagttaggagccagtgatcccag----
>Seq_8585
-agcgggcagtt-tgggtgatcaagcaggcaggcaggcaggtgagcaattaggagccagtggtcc-------
>Seq_8586
-agcgggcagtt-tgggtgatcaggcaggcaggcaggcaggtgagcaattaggagccagtggtcc-------
>Seq_8587
-agcgggcagtt-tgggtgat----caggcaggcaggcaggtgagcaattaggagccagtggtcctaga---
>Seq_7439
-agagggcagtt-tgggtgat----caggcaggcaggcatgtgagcaattaggatccagtggtcctaga---
>Seq_12318
agtggagcagttaggggcaac----caggcaggcaggcaagtgagcaattaggagatagtggtcctg-----
>Seq_51071
-ggagggcagttgggggcaat----caggaaggcaggtaggtgagcaattaggagccagtggtcccag----
>Seq_53996
ggtggagcagttaggggcaac----caggcaggcaggcaagtgagcaattaggagatagtggtcctg-----
>Seq_53997
ggtggagcagttaggtgcaac----caggcaggcaggcaagtgagcaattaggagatagtggtcctg-----
>Seq_16657
-cagaggcagttaggggctat----caggaaggcaggtaggtgagccattaggagccagtggtcccag----
