# Supplementary material for: Genetic diversity in migratory bats: Results from RADseq data for three tree bat species at an Ohio windfarm
Source: PeerJ. 2016 Jan 26;4:e1647. doi: 10.7717/peerj.1647 (PMC4730867; doi:10.7717/peerj.1647)
Supplement: Supplemental Information 8 [file peerj-04-1647-s008.zip › CandidateLocus1132.txt]

>Seq_6318
agaaggcagttagga-gtgaccaggcctgtaggggagggcagttg-ggggcaaacaggctggcag-
>Seq_6319
agaaggcagttagga-ttgaccaggcctgtaggggagggcagttg-ggggcaaacaggctggcag-
>Seq_6322
agaaggcagttaggg-gtgaccaggcctgcagaggagagcagtta-ggggcaatcaggctggcag-
>Seq_48017
ggaaggcagttagga-gtgaccaggcctataggggagggcagttg-ggggcaaacaggctggcag-
>Seq_48754
ggagagcagttagga-gggaccaggcctgcaagcgagggcagttg-ggggcaaacaggctggcag-
>Seq_48755
ggagagcagttagga-gggaccaggcctgcaagtgagggcagttg-ggggcaaacaggctggcag-
>Seq_7473
agagggtaattagag-gtgaccaggcctgcaggggagggcagtta-ggggcaatcaggctggcag-
>Seq_48789
ggagagcagttaggg-gtgacaaggcccccagaggagagcagtta-ggggcaaacaggctggcag-
>Seq_48791
ggagagcagttaggg-gtgaccaggactgcagaggagggcagtta-ggggcaaacaggctggcag-
>Seq_49743
ggagggaagttaggg-gtgaccaggcctgcagaagagggcagtta-ggggcaatcaggctggcag-
>Seq_50606
ggagggcagttaggg-gtgaccaggccagcagaggagaacagtta-ggggcaaacaggctatcag-
>Seq_51803
ggatggcagttagga-gtgaccaggcctgcaaaagagggcagtta-ggggcaaacaggctggcag-
>Seq_51804
ggatggcagttagga-gtgaccaggcctgcaaaggagggcagtta-ggggcaaacaggctggcag-
>Seq_54545
gtagggcagttaggg-gtgaccaggcttgcaggggagggaagtta-ggggcaatcaggctggcag-
>Seq_49588
ggaggatctttagg--gtgagcaggcctgcaggggagggctgtta-ggggcaatcaggctggcaag
>Seq_48022
ggaaggcagttagga-gtgatcatgcctgcaggggaaggcagtta-gggacaaacaggctggcag-
>Seq_48023
ggaaggcagttagga-gtgatcatgcctgtaggggaaggcagtta-gggacaaacaggctggcag-
>Seq_48024
ggaaggcagttagga-gtgatcatgccttcaggggaaggcagtta-gggacaaacaggctggcag-
>Seq_50599
ggagggcagttaggg-gtgaccaggactacaggtgagagcagttg-ggggcaatcaggctggcag-
>Seq_48021
ggaaggcagttagga-gtgaccaggcctgtaggggaaggcagttagggggcaaacaggctggca--
>Seq_51346
ggagggcatttaggg-gtggcca-gcctgtaggggaaggcagtta-ggggaaaacaggctggcaga
>Seq_49744
ggagggaagttaggg-gtgaccaggcctgcagaggaaggaagtta-gggacaaacaggctggcag-
>Seq_48756
ggagagcagttagga-gtgaccaaacctgcagaggagggcagtta-ggggcaaactggctggcag-
>Seq_48915
ggagagcagttggggggagaccaggtctgcagaggagggtagtta-tgggcaaacaggctggca--
>Seq_48945
ggagagcagttgggg-gtgcccaggcctgcaatggagggtagtta-ggggcaaacaggctgacag-
>Seq_49708
ggagggaagttagag-atgactaggcctgcagaggagggcagtta-ggggcaaacaggatggcag-
>Seq_51516
ggagggtagttatgg-gtgcccaagactgcagaggagagcagtta-ggggaaaacaggctggcag-
>Seq_54454
gtagagcagttggggagtgactaggactgcaatggagggtaatta-ggggcaaacaggctggca--
