# Supplementary material for: Genetic diversity in migratory bats: Results from RADseq data for three tree bat species at an Ohio windfarm
Source: PeerJ. 2016 Jan 26;4:e1647. doi: 10.7717/peerj.1647 (PMC4730867; doi:10.7717/peerj.1647)
Supplement: Supplemental Information 8 [file peerj-04-1647-s008.zip › CandidateLocus1134.txt]

>Seq_6328
agaaggcatttaggggtgac----caggcctgcaggctggggtttgatccccacgcattagcagtag-----
>Seq_7147
agagggcaattaggattgac----caggcctgcaggctggggtttgatctccatgcattagcagtag-----
>Seq_39113
gaaaggcagttggaggggacc---caagcctgcaggctggggtttgatccccacgcattagcagta------
>Seq_39651
gaagagcagttaggggtgac----caggcctgcaggctggggtttgattcccaagcattagcagtag-----
>Seq_40379
gaagggcagttaggggtgac----gaggcctgcaggctggggtttgatccccacgcattagcagtag-----
>Seq_40383
gaagggcagttaggggtgat----caggcctgcaggctggggtttgatccccacgcattagcactag-----
>Seq_47999
ggaaggcagtaaggggtgac----caggcctgcaggctggggtttgatccccatgcattagcagtag-----
>Seq_48068
ggaaggcagttaggggtgac----caggcctgcaggctgggatttgatccccg-acattagcagtagg----
>Seq_48078
ggaaggcagttaggggtgat----caggcctgcaggctggggtttgatccccacgcattagcagtag-----
>Seq_49085
ggagatcagttag-ggtgac----caggcctgcaggctggggtttgatccccacatattagcagtagg----
>Seq_50577
ggagggcagttaggggtgaca---caggcctgcaggctggggtttgatccccacgcattaggagta------
>Seq_53993
ggtggacagttggggggacc-----aggcctgcaggctggggtttgatccccc-gcattagcagtagga---
>Seq_39899
gaaggacagttggggtggacc---caggcctgcaggctggcgtttgatcccca-ccattagcagtag-----
>Seq_40163
gaagggcaattggtagggac----caggcctgcaggctggggtttgatccccacacattagcagtag-----
>Seq_40569
gaagggcagttggggatgac----tgggcctgcaggctggggtttgatccccacgcattagcagtag-----
>Seq_40579
gaagggcagttgggggacct-----aggcctgcaggctggggtttgatccccacacattaacagtagg----
>Seq_47958
ggaaggaagtgggaggggacc---caagcctgcaggctggagtttgagccccatgcgttagcagta------
>Seq_50880
ggagggcagttggaggtgat----catgcctgcaggctggggtttgatacccacacattagcagtag-----
>Seq_51053
ggagggcagttgggggcaac----caggcctgcaggctggggtttgatcctcatgcattagcagtag-----
>Seq_51730
ggatgacagttgcggggaac----caatcctgcaggctggggtttgatccccacacattagcagtag-----
>Seq_39172
gaaaggtagttggcagagggcacccaggcctgcaggctggggtttgatccccatacattagca---------
>Seq_39708
gaagagcagttggggtgagc-----aggcctgcaggctgggaggtgatccccatgcattagcagtagg----
>Seq_49428
ggaggacagttatgggtgac----caggcctgcaggctggggtttgatccccacacattaacagtag-----
>Seq_40537
gaagggcagttgggagggat----caggcctgcaggctggggtttgatcccca-gcattaacaataga----
>Seq_50899
ggagggcagttgggagagacc---caagcctgcaggctggggtttgatcccca--caccatgtatagg----
>Seq_48818
ggagagcagttaggggtgtt----caggcctgcaggctggggtttgatccccatgcattagcagcag-----
>Seq_49901
ggagggcaattggggggaca-----agacctgcaggctggggtttgatccccatgcattagcagcaga----
>Seq_50862
ggagggcagttggaagtgat----caagcctgcaggctggggtttgatccccatgcattagcagcag-----
>Seq_49365
ggaggacagttaggggcagc----caggcctgcaggctggggtttgatcccca-gcattaacagtaga----
>Seq_49968
ggagggcagctaggggtgac----caggcctgcaggctggggtttgatccctatgcatcagcaggag-----
>Seq_50760
ggagggcagttaggggtggc---------ctgcaggctggggtttgatccccaggcattagcagtgggagac
>Seq_50947
ggagggcagttgggagggac----caggcctgcaggctggggtttgatccctatgcatcagcaagag-----
>Seq_49988
ggagggcagctgggtggga-c---taggcctgcaggctggggtttgatcccca--caccatgtatagga---
>Seq_50923
ggagggcagttgggagcgac----caggcctgcaggctggtgtttgatcccca-gtattagcagtagg----
>Seq_51164
ggagggcagttggggggggaa---caggcctgcaggctgggatttgatcttcatgcactagcagta------
