# Supplementary material for: Genetic diversity in migratory bats: Results from RADseq data for three tree bat species at an Ohio windfarm
Source: PeerJ. 2016 Jan 26;4:e1647. doi: 10.7717/peerj.1647 (PMC4730867; doi:10.7717/peerj.1647)
Supplement: Supplemental Information 8 [file peerj-04-1647-s008.zip › CandidateLocus1136.txt]

>Seq_6333
agaagggagttagaggtaatcaggcctgcagaggagggaagttgggggtga-ctaggcctgtag-----
>Seq_6825
agagaggagttaggggtaatcaggcctgcagaggagggaagttgggggtga-ctaggcctgtag-----
>Seq_7099
agagggaagttaggggtaatcaggcctgcagaggagggaagttgggggtga-ctaggcctgtag-----
>Seq_7456
agaggggaattaggggtaatcaggcctgcagaggagggaagttgggggtga-ctaggcctgtag-----
>Seq_7458
agaggggagttacaggtaatcaggcctgcagaggagggaagttgggggtga-ctaggcctgtag-----
>Seq_7459
agaggggagttacgggtaatcaggcctgcagaggagggaagttgggggtga-ctaggcctgtag-----
>Seq_7461
agaggggagttaggggtaatcaggcctgcagaggagggaagttgggggtga-ctaagcctgtag-----
>Seq_7462
agaggggagttaggggtaatcaggcctgcagaggagggaagttgggggtga-ctaggcctatag-----
>Seq_7463
agaggggagttaggggtaatcaggcctgcagaggagggaagttgggggtga-ctaggcctgtag-----
>Seq_7464
agaggggagttaggggtaatcaggcctgcagatgagggaagttgggggtga-ctaggcctgtag-----
>Seq_12645
ataggggagttaggggtaatcaggcctgcagaggagggaagttgggggtga-ctaggcctgtag-----
>Seq_49044
ggagagtagttaggggtgaccaggccagcagaggagggaagttgggggtga-ctgggcctgtag-----
>Seq_7195
agagggcagtgaggggtgatcaggctggcagaggagggaagtagggggtga-ccaggcctgtag-----
>Seq_7252
agagggcagttagggatgaccaggctggcagaggaggggagtagggggtga-cctgccctgtag-----
>Seq_7334
agagggcagttaggggtgaccaggttggcagaggagggaagttgggggtga------ccagtgggcaga
>Seq_50711
ggagggcagttaggggtgaccaggttggcagaggagggaagttggtggtga------ccagtgggcaga
>Seq_7460
agaggggagttaggggtaatcaggcctgcagaggagggaagttgggggagacccaggcctgca------
>Seq_51126
ggagggcagttgggggcgatcaggcctgcagaggagggcagttgggggcga-ccaggcctgcag-----
>Seq_40584
gaagggcagttgggggagatgaggccagcagaggagggaagttgtgggtga-ccaggcctgcag-----
>Seq_49046
ggagagtagttaggggtgatcaggccagcataggaggaaagttgggggtga-ctgggcttgcag-----
