# Supplementary material for: Genetic diversity in migratory bats: Results from RADseq data for three tree bat species at an Ohio windfarm
Source: PeerJ. 2016 Jan 26;4:e1647. doi: 10.7717/peerj.1647 (PMC4730867; doi:10.7717/peerj.1647)
Supplement: Supplemental Information 8 [file peerj-04-1647-s008.zip › CandidateLocus1146.txt]

>Seq_6391
agaattgttcgtgtgacacatcccatgcttccaaatgttttctgcagccccaggagcccccgg
>Seq_6392
agaattgttcgtgtgacacatcccgtgcttccaaatgttttctgcagccccaaggcccccgga
>Seq_6393
agaattgttcgtgtgacacatcccgtgcttccaaatgttttctgcagccccaggagcccccgg
>Seq_6394
agaattgttcgtgtgacacatcccgtgcttccaaatgttttctgcagccccaggagcccctgg
>Seq_6395
agaattgttcgtgtgacacatcctgtgcttccaaatgttttctgcagccccaggagcccccgg
>Seq_7573
agagttgttcgtgtgacaaatcccgtgcttccaaatgttttctgcagccccaggagcccctgg
>Seq_7574
agagttgttcgtgtgacacatcccgtgcttccaaatgttttctgcagccccaagagcccccgg
>Seq_7575
agagttgttcgtgtgacacatcccgtgcttccaaatgttttctgcagccccaggagcccccgg
>Seq_7576
agagttgttcgtgtgacacatcccgtgcttccaaatgttttctgcagccccaggagcccctgg
>Seq_7577
agagttgttcgtgtgacacatcctgtgcttccagatgttttctgcagccccaggagcccccgg
>Seq_7578
agagttgttcgtgtgacacatcctgtgcttccagatgttttctgcagccccaggagtccccgg
