# Supplementary material for: Genetic diversity in migratory bats: Results from RADseq data for three tree bat species at an Ohio windfarm
Source: PeerJ. 2016 Jan 26;4:e1647. doi: 10.7717/peerj.1647 (PMC4730867; doi:10.7717/peerj.1647)
Supplement: Supplemental Information 8 [file peerj-04-1647-s008.zip › CandidateLocus1159.txt]

>Seq_6444
agacagagtcgggcacaccccacctaagcatctccaacatcctgatgcccccatgacacagaa---
>Seq_9606
aggcagaggtggccacaacccacctaagcatctccgacatcctgatgcccccgtgacacagaa---
>Seq_9607
aggcagaggtggccacaccccacctaagcatctccgacatcctgatgcccccgtgacacagaa---
>Seq_9608
aggcagaggtggccacaccccacctaagcatctccgacatcctgatgcccctgtgacacagaa---
>Seq_9609
aggcagaggtggccacgccccacctaagcatctccgacatcctgatgcccccgtgacacagaa---
>Seq_9610
aggcagaggtggccataccccacctaagcatctccaacatcctgatgcc---gtgacacagaatta
>Seq_9611
aggcagaggtggccataccccacctaagcatctccgacatcctgatgcccccgtgacacagaa---
>Seq_9614
aggcagagtcgggcacaccccacctaagcatctccgacatcctgatgcccccatgacacagaa---
>Seq_9612
aggcagaggtggccatacctcacctaagcatctccgacatcctgatgcccccgtgacacagaa---
>Seq_9613
aggcagaggtggccatacctcacctaagcatctccgacatcctgatgcccctgtgacacagaa---
