# Supplementary material for: Genetic diversity in migratory bats: Results from RADseq data for three tree bat species at an Ohio windfarm
Source: PeerJ. 2016 Jan 26;4:e1647. doi: 10.7717/peerj.1647 (PMC4730867; doi:10.7717/peerj.1647)
Supplement: Supplemental Information 8 [file peerj-04-1647-s008.zip › CandidateLocus116.txt]

>Seq_638
-aaagcggggtgaggggaggcgacagtccacacccctacaacccccaggacgggcctggcctcc-
>Seq_639
-aaagcggggtgaggggaggcgacagtccacacccctacaacccccaggatgggcctcgcctcc-
>Seq_49227
-ggagcggggtgaggggaggcgacagcccacacccctacaacccccaggacgggcctcgcctcc-
>Seq_49228
-ggagcggggtgaggggaggcgacagcccacacccctacaacccccaggacgggcctggcctcc-
>Seq_49229
-ggagcggggtgaggggaggcgacagtccacacccctacaacccccaggacgggcctcgcctcc-
>Seq_51639
-ggagtggggtgaggggaggcgacagtccacacccctacaacccccaggacgggcctcgcctcc-
>Seq_51708
-ggatcggggtgaggggaggcgacagcccacacccctacaacccccaggacgggcctcgcctcc-
>Seq_51709
-ggatcggggtgaggggaggcgacagcccacacccctacaacccccaggacgggcctggcctcc-
>Seq_51710
-ggatcggggtgaggggaggcgacagtccacacccctacaacccccaggacgggcctcgcctcc-
>Seq_51711
-ggatcggggtgaggggaggcgacagtccacacccctacaacccccaggacgggcctggcctcc-
>Seq_51712
-ggatcggggtgaggggaggcgacagtccacacccctacaactcccaggacgggcctcgcctcc-
>Seq_51713
-ggatcggggtgaggggaggtgacagtccacacccctaaaacccccaggacgggcctcgcctcc-
>Seq_51714
-ggatcggggtgatgggaggcgacagtccacacccctacaacccccaggacgggcctcgcctcc-
>Seq_51715
--ggatcgggtgaggggaggcgacagtccacacccctaaaacccccaggacgggcctggcctcct
>Seq_51905
-ggattggggtgaggggaggcgacagtccacacccctacaacccccaggacgggcctcgcctcc-
>Seq_52787
gggagcagggtgaggggaggcgacagcccacacccctacaacccccaggacgggcctcgcctc--
>Seq_52793
gggagcggggtgaggggaggcgacagcccacacccctacaacccccaggacgggcctcgcctc--
>Seq_52794
gggagcggggtgaggggaggcgacagtccacacccctacaacccccaggacgggcctcgcctc--
>Seq_52881
gggatcggggtgaggggaggcgacagtccacacccctacaacccccaggacgggcctcgcctc--
>Seq_49230
-ggagcggggtgaggggaggcgacagtccacacccctacaacccccaggatgggcctcgcctcc-
>Seq_51689
-ggatcagggtgaggggaggcgacagcccacacccctacaacccccaggatgggcctcgcctct-
