# Supplementary material for: Genetic diversity in migratory bats: Results from RADseq data for three tree bat species at an Ohio windfarm
Source: PeerJ. 2016 Jan 26;4:e1647. doi: 10.7717/peerj.1647 (PMC4730867; doi:10.7717/peerj.1647)
Supplement: Supplemental Information 8 [file peerj-04-1647-s008.zip › CandidateLocus1161.txt]

>Seq_6455
agacagccaatcaatgattctc-----tctcatcattgatgtttctc--tctctctccctttcccttctt----
>Seq_9001
aggaagccgatcaatgattctc-----tctcatcattgatgtttcta--tctctctccctctcccttccc----
>Seq_9973
aggcagccgagcaatgattctc-----tctcatcattgatgtttcta--tctctctccctctcccttccc----
>Seq_10239
aggcagcctatcaatgac--tc-----tctcatcattgatgtttctatgtctctctccttcttccttcct----
>Seq_9999
aggcagccgatcaatgat---------tctcatcattgatgtttcta--tctctctccctctcccttcccctct
>Seq_10656
aggcagtcgatcaatgattttc-----tctcatcattgatgtttcta--tctctctccctcttccttccc----
>Seq_9750
aggcagccaatcaatgattctctctcatctcatcattgatatttctatctctctctccctctc-----------
>Seq_11167
aggctgccagtcaatgattctt-----tctcatcattgatatttctatctctcttcccctttcccttc------
>Seq_10109
aggcagccgatccgtgattctc-----tctcatcacggatgtttctat-cccctctccctcgcccttcc-----
