# Supplementary material for: Genetic diversity in migratory bats: Results from RADseq data for three tree bat species at an Ohio windfarm
Source: PeerJ. 2016 Jan 26;4:e1647. doi: 10.7717/peerj.1647 (PMC4730867; doi:10.7717/peerj.1647)
Supplement: Supplemental Information 8 [file peerj-04-1647-s008.zip › CandidateLocus1164.txt]

>Seq_6460
agacagccagtcaattagtctctctccatcattgatgtttctatctccctctccctccccctt
>Seq_6461
agacagccagtcaattagtctctctccatcattgatgtttctatctccctctccttccccctt
>Seq_6462
agacagccagtcaattagtctctctccatcattgatgtttctatctccttctccctccccctt
>Seq_9893
aggcagccaggcaattagtctctctccatcattgatgtttctatctccctctccctccccctt
>Seq_9894
aggcagccaggcaattagtctctctccatcattgatgtttttatctccctctccctccccctt
>Seq_9904
aggcagccagtcaattagtctctctccatcattgaagtttctatctccctctccctccccctt
>Seq_9905
aggcagccagtcaattagtctctctccatcattgatgtttctatctccctctcccaccccctt
>Seq_9906
aggcagccagtcaattagtctctctccatcattgatgtttctatctccctctccctccccctt
>Seq_9907
aggcagccagtcaattagtctctctccatcattgatgtttctgtctccctctccctccccctt
>Seq_9908
aggcagccagtcaattagtctctctccatcattgatgtttttatctccctctccctccccctt
