# Supplementary material for: Genetic diversity in migratory bats: Results from RADseq data for three tree bat species at an Ohio windfarm
Source: PeerJ. 2016 Jan 26;4:e1647. doi: 10.7717/peerj.1647 (PMC4730867; doi:10.7717/peerj.1647)
Supplement: Supplemental Information 8 [file peerj-04-1647-s008.zip › CandidateLocus1172.txt]

>Seq_6490
agacagctgattgatgtttctaactctctatctctctcccttcctctctgtaagaagtcaata
>Seq_10518
aggcagctgattgatgtttctaactctctatctctctcccttcctctctgtaagaagtcaata
>Seq_10519
aggcagctgattgatgtttctaactctctatctctctcccttcctctctgtaagaagtcaatg
>Seq_10507
aggcagctgattgacgtttctaactctctatccctctcccttcctctctgtaagaagtcaatg
>Seq_10520
aggcagctgattgatgtttctagctctctatccctctcccttcctctctgtggaaaatcaata
>Seq_10521
aggcagctgattgatgtttctagctctctattcctctcccttcctctctgtggaaaatcaata
>Seq_10525
aggcagctgattgttgtttctatctctctatccctcttccttgctctctgtggaaaatcaata
>Seq_10526
aggcagctgattgttgtttctatctctctattcctcttccttgctctctgtggaaaatcaata
