# Supplementary material for: Genetic diversity in migratory bats: Results from RADseq data for three tree bat species at an Ohio windfarm
Source: PeerJ. 2016 Jan 26;4:e1647. doi: 10.7717/peerj.1647 (PMC4730867; doi:10.7717/peerj.1647)
Supplement: Supplemental Information 8 [file peerj-04-1647-s008.zip › CandidateLocus1173.txt]

>Seq_6491
agacagctggtcaaggattcgctcatcattggtgcttctgtctctctctctccctctcctttc
>Seq_10530
aggcagctggtcaaggatgcactcatcattgatgcttctgtctctctctctccctctcctttc
>Seq_10534
aggcagctggtcaaggattcgctcatcattggtgcttctgtctctctctctccctctcctttc
>Seq_10535
aggcagctggtcaaggattcgctcatcattggtgcttctgtctctctctctccctctcttttc
>Seq_10286
aggcagctagtcaaggatgcactcatcattgatgcttctgtctctctctctctccctctcctt
>Seq_10531
aggcagctggtcaaggatgcactcatcattgatgcttctgtctctctctctctccctctcctt
>Seq_10533
aggcagctggtcaaggatgcgctcatcattgatgcttctgtctctctctctctccctctcctt
>Seq_10532
aggcagctggtcaaggatgcgctcatcactggtgcttctgtctctctctctccctctcctttt
