# Supplementary material for: Genetic diversity in migratory bats: Results from RADseq data for three tree bat species at an Ohio windfarm
Source: PeerJ. 2016 Jan 26;4:e1647. doi: 10.7717/peerj.1647 (PMC4730867; doi:10.7717/peerj.1647)
Supplement: Supplemental Information 9 [file peerj-04-1647-s009.zip]

Archive with 16,276 entries (10,000 files):
- CandidateLocus1.txt
- CandidateLocus10.txt
- CandidateLocus100.txt
- CandidateLocus1000.txt
- CandidateLocus10000.txt
- CandidateLocus10001.txt
- CandidateLocus10002.txt
- CandidateLocus10003.txt
- CandidateLocus10004.txt
- CandidateLocus10005.txt
- CandidateLocus10006.txt
- CandidateLocus10007.txt
- CandidateLocus10008.txt
- CandidateLocus10009.txt
- CandidateLocus1001.txt
- CandidateLocus10010.txt
- CandidateLocus10011.txt
- CandidateLocus10012.txt
- CandidateLocus10013.txt
- CandidateLocus10014.txt
- CandidateLocus10015.txt
- CandidateLocus10016.txt
- CandidateLocus10017.txt
- CandidateLocus10018.txt
- CandidateLocus10019.txt
- CandidateLocus1002.txt
- CandidateLocus10020.txt
- CandidateLocus10021.txt
- CandidateLocus10022.txt
- CandidateLocus10023.txt
- CandidateLocus10024.txt
- CandidateLocus10025.txt
- CandidateLocus10026.txt
- CandidateLocus10027.txt
- CandidateLocus10028.txt
- CandidateLocus10029.txt
- CandidateLocus1003.txt
- CandidateLocus10030.txt
- CandidateLocus10031.txt
- CandidateLocus10032.txt
- CandidateLocus10033.txt
- CandidateLocus10034.txt
- CandidateLocus10035.txt
- CandidateLocus10036.txt
- CandidateLocus10037.txt
- CandidateLocus10038.txt
- CandidateLocus10039.txt
- CandidateLocus1004.txt
- CandidateLocus10040.txt
- CandidateLocus10041.txt
- CandidateLocus10042.txt
- CandidateLocus10043.txt
- CandidateLocus10044.txt
- CandidateLocus10045.txt
- CandidateLocus10046.txt
- CandidateLocus10047.txt
- CandidateLocus10048.txt
- CandidateLocus10049.txt
- CandidateLocus1005.txt
- CandidateLocus10050.txt
- CandidateLocus10051.txt
- CandidateLocus10052.txt
- CandidateLocus10053.txt
- CandidateLocus10054.txt
- CandidateLocus10055.txt
- CandidateLocus10056.txt
- CandidateLocus10057.txt
- CandidateLocus10058.txt
- CandidateLocus10059.txt
- CandidateLocus1006.txt
- CandidateLocus10060.txt
- CandidateLocus10061.txt
- CandidateLocus10062.txt
- CandidateLocus10063.txt
- CandidateLocus10064.txt
- CandidateLocus10065.txt
- CandidateLocus10066.txt
- CandidateLocus10067.txt
- CandidateLocus10068.txt
- CandidateLocus10069.txt
- CandidateLocus1007.txt
- CandidateLocus10070.txt
- CandidateLocus10071.txt
- CandidateLocus10072.txt
- CandidateLocus10073.txt
- CandidateLocus10074.txt
- CandidateLocus10075.txt
- CandidateLocus10076.txt
- CandidateLocus10077.txt
- CandidateLocus10078.txt
- CandidateLocus10079.txt
- CandidateLocus1008.txt
- CandidateLocus10080.txt
- CandidateLocus10081.txt
- CandidateLocus10082.txt
- CandidateLocus10083.txt
- CandidateLocus10084.txt
- CandidateLocus10085.txt
- CandidateLocus10086.txt
- CandidateLocus10087.txt
- CandidateLocus10088.txt
- CandidateLocus10089.txt
- CandidateLocus1009.txt
- CandidateLocus10090.txt
- CandidateLocus10091.txt
- CandidateLocus10092.txt
- CandidateLocus10093.txt
- CandidateLocus10094.txt
- CandidateLocus10095.txt
- CandidateLocus10096.txt
- CandidateLocus10097.txt
- CandidateLocus10098.txt
- CandidateLocus10099.txt
- CandidateLocus101.txt
- CandidateLocus1010.txt
- CandidateLocus10100.txt
- CandidateLocus10101.txt
- CandidateLocus10102.txt
- CandidateLocus10103.txt
- CandidateLocus10104.txt
- CandidateLocus10105.txt
- CandidateLocus10106.txt
- CandidateLocus10107.txt
- CandidateLocus10108.txt
- CandidateLocus10109.txt
- CandidateLocus1011.txt
- CandidateLocus10110.txt
- CandidateLocus10111.txt
- CandidateLocus10112.txt
- CandidateLocus10113.txt
- CandidateLocus10114.txt
- CandidateLocus10115.txt
- CandidateLocus10116.txt
- CandidateLocus10117.txt
- CandidateLocus10118.txt
- CandidateLocus10119.txt
- CandidateLocus1012.txt
- CandidateLocus10120.txt
- CandidateLocus10121.txt
- CandidateLocus10122.txt
- CandidateLocus10123.txt
- CandidateLocus10124.txt
- CandidateLocus10125.txt
- CandidateLocus10126.txt
- CandidateLocus10127.txt
- CandidateLocus10128.txt
- CandidateLocus10129.txt
- CandidateLocus1013.txt
- CandidateLocus10130.txt
- CandidateLocus10131.txt
- CandidateLocus10132.txt
- CandidateLocus10133.txt
- CandidateLocus10134.txt
- CandidateLocus10135.txt
- CandidateLocus10136.txt
- CandidateLocus10137.txt
- CandidateLocus10138.txt
- CandidateLocus10139.txt
- CandidateLocus1014.txt
- CandidateLocus10140.txt
- CandidateLocus10141.txt
- CandidateLocus10142.txt
- CandidateLocus10143.txt
- CandidateLocus10144.txt
- CandidateLocus10145.txt
- CandidateLocus10146.txt
- CandidateLocus10147.txt
- CandidateLocus10148.txt
- CandidateLocus10149.txt
- CandidateLocus1015.txt
- CandidateLocus10150.txt
- CandidateLocus10151.txt
- CandidateLocus10152.txt
- CandidateLocus10153.txt
- CandidateLocus10154.txt
- CandidateLocus10155.txt
- CandidateLocus10156.txt
- CandidateLocus10157.txt
- CandidateLocus10158.txt
- CandidateLocus10159.txt
- CandidateLocus1016.txt
- CandidateLocus10160.txt
- CandidateLocus10161.txt
- CandidateLocus10162.txt
- CandidateLocus10163.txt
- CandidateLocus10164.txt
- CandidateLocus10165.txt
- CandidateLocus10166.txt
- CandidateLocus10167.txt
- CandidateLocus10168.txt
- CandidateLocus10169.txt
- CandidateLocus1017.txt
- CandidateLocus10170.txt
- CandidateLocus10171.txt
- CandidateLocus10172.txt
- CandidateLocus10173.txt
- CandidateLocus10174.txt
- CandidateLocus10175.txt
- CandidateLocus10176.txt
- CandidateLocus10177.txt
- CandidateLocus10178.txt
- CandidateLocus10179.txt
- CandidateLocus1018.txt
- CandidateLocus10180.txt
- CandidateLocus10181.txt
- CandidateLocus10182.txt
- CandidateLocus10183.txt
- CandidateLocus10184.txt
- CandidateLocus10185.txt
- CandidateLocus10186.txt
- CandidateLocus10187.txt
- CandidateLocus10188.txt
- CandidateLocus10189.txt
- CandidateLocus1019.txt
- CandidateLocus10190.txt
- CandidateLocus10191.txt
- CandidateLocus10192.txt
- CandidateLocus10193.txt
- CandidateLocus10194.txt
- CandidateLocus10195.txt
- CandidateLocus10196.txt
- CandidateLocus10197.txt
- CandidateLocus10198.txt
- CandidateLocus10199.txt
- CandidateLocus102.txt
- CandidateLocus1020.txt
- CandidateLocus10200.txt
- CandidateLocus10201.txt
- CandidateLocus10202.txt
- CandidateLocus10203.txt
- CandidateLocus10204.txt
- CandidateLocus10205.txt
- CandidateLocus10206.txt
- CandidateLocus10207.txt
- CandidateLocus10208.txt
- CandidateLocus10209.txt
- CandidateLocus1021.txt
- CandidateLocus10210.txt
- CandidateLocus10211.txt
- CandidateLocus10212.txt
- CandidateLocus10213.txt
- CandidateLocus10214.txt
- CandidateLocus10215.txt
- CandidateLocus10216.txt
- CandidateLocus10217.txt
- CandidateLocus10218.txt
- CandidateLocus10219.txt
- CandidateLocus1022.txt
- CandidateLocus10220.txt
- CandidateLocus10221.txt
- CandidateLocus10222.txt
- CandidateLocus10223.txt
- CandidateLocus10224.txt
- CandidateLocus10225.txt
- CandidateLocus10226.txt
- CandidateLocus10227.txt
- CandidateLocus10228.txt
- CandidateLocus10229.txt
- CandidateLocus1023.txt
- CandidateLocus10230.txt
- CandidateLocus10231.txt
- CandidateLocus10232.txt
- CandidateLocus10233.txt
- CandidateLocus10234.txt
- CandidateLocus10235.txt
- CandidateLocus10236.txt
- CandidateLocus10237.txt
- CandidateLocus10238.txt
- CandidateLocus10239.txt
- CandidateLocus1024.txt
- CandidateLocus10240.txt
- CandidateLocus10241.txt
- CandidateLocus10242.txt
- CandidateLocus10243.txt
- CandidateLocus10244.txt
- CandidateLocus10245.txt
- CandidateLocus10246.txt
- CandidateLocus10247.txt
- CandidateLocus10248.txt
- CandidateLocus10249.txt
- CandidateLocus1025.txt
- CandidateLocus10250.txt
- CandidateLocus10251.txt
- CandidateLocus10252.txt
- CandidateLocus10253.txt
- CandidateLocus10254.txt
- CandidateLocus10255.txt
- CandidateLocus10256.txt
- CandidateLocus10257.txt
- CandidateLocus10258.txt
- CandidateLocus10259.txt
- CandidateLocus1026.txt
- CandidateLocus10260.txt
- CandidateLocus10261.txt
- CandidateLocus10262.txt
- CandidateLocus10263.txt
- CandidateLocus10264.txt
- CandidateLocus10265.txt
- CandidateLocus10266.txt
- CandidateLocus10267.txt
[truncated: 9,700 more entries]
