# Supplementary material for: Genetic diversity in migratory bats: Results from RADseq data for three tree bat species at an Ohio windfarm
Source: PeerJ. 2016 Jan 26;4:e1647. doi: 10.7717/peerj.1647 (PMC4730867; doi:10.7717/peerj.1647)
Supplement: Supplemental Information 9 [file peerj-04-1647-s009.zip › CandidateLocus100.txt]

>Seq_720
aaaatctttgggacagagaactaatctcctaactcaaaagacc-gaagatttcccgctccccct
>Seq_94591
gaaatcgtcgggacagagaactaatctcctaactcaaaagacc-gaagatttcccgctccccct
>Seq_94612
gaaatcttcaggacagagaactaatgtcctaactcaaaagacc-aaagatctcccgctccccct
>Seq_94618
gaaatcttcgggaccgagaactaatctcctaactcaaaagacc-gaagatctcccgctccccct
>Seq_94620
gaaatcttcgggaccgagaactgatctcctaactcaaaagacc-gaagatctcccgctccccct
>Seq_94621
gaaatcttcgggactgagaactaatctcctaactcaaaagacc-aaagatctcccgctccccct
>Seq_94613
gaaatcttcgggacagagaactaatgtcctaactcaaaagacc-aaagatctccccctccccct
>Seq_94614
gaaatcttcgggacagagaactaatgtcctaacttaaaagacc-aaagatctcccgctccccct
>Seq_94615
gaaatcttcgggacagagaactagtctcctaactcaaaagacc-aaagatctcccactccccct
>Seq_94616
gaaatcttcgggacagagaactagtctcctaactctaaagacc-aaagatctcccgctccccct
>Seq_94619
gaaatcttcgggaccgagaactaatctcctaactcaaaagacc-gaagatctcccgctctccct
>Seq_94617
gaaatcttcgggacagagaactagtctcctaactctaaagacctaaagatctaaagatctccc-
