# Supplementary material for: Genetic diversity in migratory bats: Results from RADseq data for three tree bat species at an Ohio windfarm
Source: PeerJ. 2016 Jan 26;4:e1647. doi: 10.7717/peerj.1647 (PMC4730867; doi:10.7717/peerj.1647)
Supplement: Supplemental Information 9 [file peerj-04-1647-s009.zip › CandidateLocus10000.txt]

>Seq_95791
gaaggacagttaggagcactcaggctggctagagagcagttaggggcactcaggctggcaggg
>Seq_96415
gaagggcagttaggaacactcaggctggatagagagcagttaggggcactcaggctggcaggg
>Seq_96437
gaagggcagttaggagcactcagactggctagagagcagttaggggcactcaggctggcaggg
>Seq_96439
gaagggcagttaggagcactcaggctggatagagagcagttaggggcactcaggctggcaggg
>Seq_96440
gaagggcagttaggagcactcaggctggatagagagcagtttggggcactcaggctggcaggg
>Seq_96441
gaagggcagttaggagcactcaggctggctagagagcagttaggggcactcaggctggcaggg
>Seq_96462
gaagggcagttagggacactcaggctggctagagagcagttaggggcactcaggctggcaggg
>Seq_96549
gaagggcagttaggggcactcaggctggctagagagcagttaggggcactcaggctggcaggg
>Seq_97883
gaatggcagttaggggcactcaggctggctagagagcagttaggggcactcaggctggcaggg
>Seq_96438
gaagggcagttaggagcactcaggctggatagagagcagttagggccactcaggctggtaggg
