# Supplementary material for: Genetic diversity in migratory bats: Results from RADseq data for three tree bat species at an Ohio windfarm
Source: PeerJ. 2016 Jan 26;4:e1647. doi: 10.7717/peerj.1647 (PMC4730867; doi:10.7717/peerj.1647)
Supplement: Supplemental Information 9 [file peerj-04-1647-s009.zip › CandidateLocus10001.txt]

>Seq_95804
gaaggacagttaggggcaattgggtcggcaggggagtagttaggagtcgatcaggctaacagg----
>Seq_119177
ggaggaca----ggggcaattgggtcggcaggggagcagttaggagtcgatcaggctaacaggggag
>Seq_119285
ggaggacagttagggacaattgggtcggcaggggagcagttaggagtcgatcaggctaacagg----
>Seq_119360
ggaggacagttaggggcaattggatcggcaggggagcagttaggagtcgatcaggctaacagg----
>Seq_119374
ggaggacagttaggggcaattgggtcggcaggggagcagttaggagtcgatcaggctaacagg----
>Seq_119376
ggaggacagttaggggcaattgggtcggcaggggagcagttaggagtcgattaggctaacagg----
>Seq_119378
ggaggacagttaggggcaattgggtcggcaggggagtagttagaagtcgatcaggctaacagg----
>Seq_119379
ggaggacagttaggggcaattgggtcggcaggggagtagttaggagtcaatcaggctaacagg----
>Seq_119380
ggaggacagttaggggcaattgggtcggcaggggagtagttaggagtcgatcaggctaacagg----
>Seq_119577
ggaggacagtttggggcaattgggtcggcaggggagtagttaggagtcgatcaggctaacagg----
>Seq_119371
ggaggacagttaggggcaattgggtcggcaggggagcagttaggaattgatcaggctaacagg----
>Seq_119372
ggaggacagttaggggcaattgggtcggcaggggagcagttaggagtcaatcaggctaacagg----
>Seq_119373
ggaggacagttaggggcaattgggtcggcaggggagcagttaggagtcgatcagactaacagg----
>Seq_119375
ggaggacagttaggggcaattgggtcggcaggggagcagttaggagtcgatcaggctaacggg----
>Seq_119377
ggaggacagttaggggcaattgggtcggcaggggagcagttaggagttgatcaggctaacagg----
>Seq_119370
ggaggacagttaggggcaattgggtcggcaggggaccagttaggagttgatcaggctaacagg----
>Seq_119381
ggaggacagttaggggcaattgggtcggcagggtagcagttaggagttgatcaggctaacagg----
>Seq_119614
ggaggagaggtaggggcaattgggtcggcaggggagcagttaggagttgatcaggctaacagg----
