# Supplementary material for: Genetic diversity in migratory bats: Results from RADseq data for three tree bat species at an Ohio windfarm
Source: PeerJ. 2016 Jan 26;4:e1647. doi: 10.7717/peerj.1647 (PMC4730867; doi:10.7717/peerj.1647)
Supplement: Supplemental Information 9 [file peerj-04-1647-s009.zip › CandidateLocus10002.txt]

>Seq_95825
gaaggacagttgcagggggacccagacctacagggaaggcagttgggtgagaccagatctgca--
>Seq_95826
gaaggacagttgcagggggaccca-gcctacagggaaggcag-tgggtggggccagatctgcagg
>Seq_95827
gaaggacagttgcagggggacccaggcctacagggaaggcagttggatgagaccagatctgca--
>Seq_95828
gaaggacagttgcagggggacccaggcctacagggaaggcagttgggtgagaccagatctgca--
>Seq_95829
gaaggacagttgcagggggacccaggcctacagggaaggcagttgggtgagacgagatctgca--
>Seq_95830
gaaggacagttgcagggggacccaggccttcagggaaggcagttgggtgagaccagatctgca--
>Seq_95831
gaaggacagttgcagggggattcaggcctacagggaaggcagttgggtgagaccagatctgca--
>Seq_95832
gaaggacagttgcagggggattcaggcctacagggaaggcagttgggtgagacgagatctgca--
>Seq_95833
gaaggacagttgcggggggacccaggcctacagggaaggcag-cgggtggggccagatctgcag-
>Seq_95834
gaaggacagttgcggggggacccaggcctacagggaaggcag-tgggtggggccagatctgcag-
>Seq_95835
gaaggacagttgcggggggacccaggcctacagggaaggcagttgggtgggaccagatctgca--
>Seq_95836
gaaggacagttgcggggggacccaggcctacagggaaggcat-cgggtggggccagatctgcag-
>Seq_95903
gaaggagagttgcggggggacccaggcctacagggaaggcagttaggtgggaccagatctgca--
>Seq_95904
gaaggagagttgcggggggacccaggcctacagggaaggcagttaggtgggtccagatctgca--
>Seq_95905
gaaggagagttgcggggggacccaggcctacaggg-aggcagttaggtgggaccagatctgcag-
>Seq_95906
gaaggagagttgcggggggacccaggcctagagggaaggcagttaggtgggaccagatctgca--
