# Supplementary material for: Genetic diversity in migratory bats: Results from RADseq data for three tree bat species at an Ohio windfarm
Source: PeerJ. 2016 Jan 26;4:e1647. doi: 10.7717/peerj.1647 (PMC4730867; doi:10.7717/peerj.1647)
Supplement: Supplemental Information 9 [file peerj-04-1647-s009.zip › CandidateLocus10004.txt]

>Seq_95841
gaaggacagttgggagccagcagtcctggattgtgagagggatgtccaaacaatggtttaagc
>Seq_96750
gaagggcagttgggagccagcagtcctggattgtgagagggatgtccaaacaatggtttaagc
>Seq_116755
ggaaggcagttgggagccagcagtcctggattgtgagagggatgtccaaacaatggtttaagc
>Seq_122435
ggagggcagttggaagccagcagtcctggattgtgagagggatgtccaaacaatggtttaagc
>Seq_122508
ggagggcagttgggagccagcagtcctggattgtgagagggatgtccaaacaatggtttaagc
>Seq_122509
ggagggcagttgggagccagcagtcctggattgtgagagggatgtccaaacagtggtttaagc
>Seq_122510
ggagggcagttgggagccagcagtcctggattgtgagagggatttccaaacaatggtttaagc
>Seq_122523
ggagggcagttgggagccatcagtcctggattctgagatggatgtccaaacaatggtttaagc
>Seq_122524
ggagggcagttgggagccatcagtcctggattgtgagatggatgtccaaacaatggtttaagc
>Seq_122540
ggagggcagttgggaggcagcagtcctggattgtgagagggatgtccaaacaatggtttaagc
>Seq_122541
ggagggcagttgggaggcagcagtcctggattgtgagagggatgtccgaacaatggtttaagc
>Seq_122712
ggagggcagttgggggccagcagtcctggattgtgagagggatgtccaaacaatggtctaagc
>Seq_151069
tgagggcagttgggagccagcagtcctggattgtgagagggatgtccaaacaatggtttaagc
