# Supplementary material for: Genetic diversity in migratory bats: Results from RADseq data for three tree bat species at an Ohio windfarm
Source: PeerJ. 2016 Jan 26;4:e1647. doi: 10.7717/peerj.1647 (PMC4730867; doi:10.7717/peerj.1647)
Supplement: Supplemental Information 9 [file peerj-04-1647-s009.zip › CandidateLocus10006.txt]

>Seq_95845
gaaggacagttgggggcaaccaggctcacaggggaggaaagttgtggggaacccaggaattag-
>Seq_119535
ggaggacagttgggggcaaccaggctcacagg-gaggaaagttgtggggaacccaggaattaga
>Seq_119536
ggaggacagttgggggcaaccaggctcacaggggaggaaagttgtggagaacccaggaattag-
>Seq_119537
ggaggacagttgggggcaaccaggctcacaggggaggaaagttgtggggaacccaggaattag-
>Seq_119538
ggaggacagttgggggcaaccaggctcacaggggaggaaagttgtggggagcccaggaattag-
>Seq_119540
ggaggacagttgggggcaaccaggtcacaggg-gaggaaagttgtggggaacccaggaattaga
>Seq_123418
ggaggtcagttgggggcaaccaggctcacaggggaggaaagttgtggggaacccaggaattag-
