# Supplementary material for: Genetic diversity in migratory bats: Results from RADseq data for three tree bat species at an Ohio windfarm
Source: PeerJ. 2016 Jan 26;4:e1647. doi: 10.7717/peerj.1647 (PMC4730867; doi:10.7717/peerj.1647)
Supplement: Supplemental Information 9 [file peerj-04-1647-s009.zip › CandidateLocus10012.txt]

>Seq_95884
gaaggaccataaaagggctccagggcatgtctggcccatcttgcccaaccctatgacaggacc
>Seq_102630
gagggaccataacagggctccagggcatgtctggcccatcttgcccaaccctatgacaggacc
>Seq_102631
gagggaccataagagggctccagggcatatctggcccatcttgcccaaccctatgacaggacc
>Seq_102632
gagggaccataagagggctccagggcatgtctggcccatcttgcccaaccctataacaggacc
>Seq_102633
gagggaccataagagggctccagggcatgtctggcccatcttgcccaaccctatcacaggacc
>Seq_102634
gagggaccataagagggctccagggcatgtctggcccatcttgcccaaccctatgacaagacc
>Seq_102635
gagggaccataagagggctccagggcatgtctggcccatcttgcccaaccctatgacaggacc
>Seq_102636
gagggaccataagagggctccagggcatgtctggcccatcttgctcaaccctatgacaggacc
>Seq_102637
gagggaccataagagggctccagggcatgtctggctcatcttgcccaaccctatgacaggacc
>Seq_102638
gagggaccataagagggctccagggcatgtctggtccatcttgcccaaccctatgacaggacc
>Seq_102722
gagggatcataagagggctccagggcatgtctggcccatcttgcccaaccctatgacaggacc
