# Supplementary material for: Genetic diversity in migratory bats: Results from RADseq data for three tree bat species at an Ohio windfarm
Source: PeerJ. 2016 Jan 26;4:e1647. doi: 10.7717/peerj.1647 (PMC4730867; doi:10.7717/peerj.1647)
Supplement: Supplemental Information 9 [file peerj-04-1647-s009.zip › CandidateLocus10013.txt]

>Seq_95897
gaaggagagttaggggtgaccaggtctgcaggggaagcagttggggacaactaggacagcagg-
>Seq_95898
gaaggagagttaggggtgaccaggtctgcaggggaagcagttgggg-caactaggacagcaggg
>Seq_95899
gaaggagagttaggggtgaccaggtctgcaggggaagcagttgggggcaactaggacagcagg-
>Seq_95900
gaaggagagttaggggtgaccaggtctgcaggggaagcagttgggggcaactaggacagccgg-
>Seq_95901
gaaggagagttaggggtgaccaggtctgcaggggaagcggttgggggcaactaggacagcagg-
>Seq_95902
gaaggagagttaggggtgaccaggtctgca-ggggagcagttgggggcaactaggacagcaggg
>Seq_97378
gaagtagagttaggggtgaccaggtctgcaggggaagcagttgggggcaactaggacagcagg-
>Seq_119617
ggaggagagttaggggtaaccaggccttca-gggaagcagttgggggcaactaggacagcaggg
