# Supplementary material for: Genetic diversity in migratory bats: Results from RADseq data for three tree bat species at an Ohio windfarm
Source: PeerJ. 2016 Jan 26;4:e1647. doi: 10.7717/peerj.1647 (PMC4730867; doi:10.7717/peerj.1647)
Supplement: Supplemental Information 9 [file peerj-04-1647-s009.zip › CandidateLocus10014.txt]

>Seq_95908
gaaggagcgggaccagtggcctggaatccacaggggacacaagaggaagctgcgcgccaggct
>Seq_95909
gaaggagcgggaccagtggcctggaatccacaggggacacaagaggaagctgcgtgccaggct
>Seq_95910
gaaggagcgggaccagtggcctggaatccacaggggacacgagaggaagctgcgtgccaggct
>Seq_95911
gaaggagcgggaccagtggcctggaatccacaggggacacgagaggaagcttcgcgccaggct
>Seq_95912
gaaggagcgggaccagtggcttggaatccacaggggacacgagaggaagctgcgcaccaggct
>Seq_95913
gaaggagcgggaccagtggcttggaatccacaggggacacgagaggaagctgcgcgccaggct
>Seq_95914
gaaggagcgggaccagtggtctggaatccacaggggacacgagaagaagctgcgcgccaggct
>Seq_95915
gaaggagcgggaccagtggtctggaatccacaggggacacgagaggaaactgcgcgccaggct
>Seq_95916
gaaggagcgggaccagtggtctggaatccacaggggacacgagaggaagctgcgcgccaagct
>Seq_95917
gaaggagcgggaccagtggtctggaatccacaggggacacgagaggaagctgcgcgccaggct
>Seq_95918
gaaggagcgggaccagtggtctggaatccacaggggacacgagaggaagctgcgcgtcaggct
>Seq_95919
gaaggagcgggaccagtggtctggaatccacaggggacacgagaggaagctgcgtgccaggct
>Seq_95920
gaaggagcgggactagtggtctggaatccacaggggacacgagaggaagctgcgcgccaggct
>Seq_95934
gaaggagggggaccagtggcctggaatccacaggggacacgagaggaagctgcgcgccaggct
>Seq_95935
gaaggagggggaccagtggcctggaatccacaggggacacgagaggaagctgtgcgccaggct
>Seq_95936
gaaggagggggaccagtggtctggaatccacaggggacacgagaggaagctgcgcgccaggct
>Seq_95968
gaaggagtgggaccagtggtctggaatccacaggggacacgagaggaagctgcgtgccaggct
>Seq_102674
gagggagcgggaccagtggtctggaatccacaggggacacgagaggaagctgcgcgccaggct
