# Supplementary material for: Genetic diversity in migratory bats: Results from RADseq data for three tree bat species at an Ohio windfarm
Source: PeerJ. 2016 Jan 26;4:e1647. doi: 10.7717/peerj.1647 (PMC4730867; doi:10.7717/peerj.1647)
Supplement: Supplemental Information 9 [file peerj-04-1647-s009.zip › CandidateLocus10015.txt]

>Seq_95929
gaaggagggaaaggaagaattgtaggaagtgagtttagagaagaaccggatacctgatggcgt
>Seq_119638
ggaggagggaaaggaagaactgtaggaactgagtttagagaggaaccggatacctgatggcgt
>Seq_119641
ggaggagggaaaggaagaattgtaagaactgagtttagagaggaaccggatacctgatggcgt
>Seq_119642
ggaggagggaaaggaagaattgtaggaactgagtttagaaaggaaccggatacctgatggcgt
>Seq_119647
ggaggagggaaaggaagaattgtaggaactgagtttagagaggaaccggatacctgatggcgt
>Seq_119654
ggaggagggaaaggaagaattgtaggaactgcgtttagagaggaaccggatacctgatggcgt
>Seq_119655
ggaggagggaaaggaagaattgtaggaagtgagtttagagaggaaccggatacctgatggcgt
>Seq_119656
ggaggagggaaaggaagaattgtatgaacttagtttagagaggaaccggatacctgatggcgt
>Seq_119658
ggaggagggaaagggagaattgtaggaactgagtttagagaagaaccggatacctgatggcgt
>Seq_119659
ggaggagggaaagggagaattgtaggaactgagtttagagaggaaccggatacctgatggcgt
>Seq_123815
ggatgagggaaaggaagaattgtaggaactgagtttagagaggaaccggatacctgatggcgt
