# Supplementary material for: Genetic diversity in migratory bats: Results from RADseq data for three tree bat species at an Ohio windfarm
Source: PeerJ. 2016 Jan 26;4:e1647. doi: 10.7717/peerj.1647 (PMC4730867; doi:10.7717/peerj.1647)
Supplement: Supplemental Information 9 [file peerj-04-1647-s009.zip › CandidateLocus10016.txt]

>Seq_95937
gaaggagtctgcacttgcgtgtgggtcggggagag---gacgaccagagctccagggccaggcatc---
>Seq_95938
gaaggagtctggacttaagtgtgggtcggggagag---gaccaccagagctccagggccaggcatc---
>Seq_95944
gaaggagtctggacttgagtgtgggtcggggagag---gaccaccagagctccagggccaggcatc---
>Seq_95945
gaaggagtctggacttgcatgtgggtcggggagagaa-gacaaccagagctccagggccaggca-----
>Seq_95946
gaaggagtctggacttgcgcgtgggtccaggagag---gacaaccagagctccagggccaggcatc---
>Seq_95947
gaaggagtctggacttgcgcgtgggtcggggagag---gacgaccagagctccagggccaggcatc---
>Seq_95948
gaaggagtctggacttgcgtgtgggtaggggagagaaggaccaccagagctccagggccaggc------
>Seq_95949
gaaggagtctggacttgcgtgtgggtcagggagag---gaccaccagagctccagggccaggcatc---
>Seq_95952
gaaggagtctggacttgcgtgtgggtccgggagag------gacgagagttccagggccaggcatcagt
>Seq_95953
gaaggagtctggacttgcgtgtgggtcggggagagaa-gacaaccagagctccagggccaggca-----
>Seq_95954
gaaggagtctggacttgcgtgtgggtcggggagagaaggacgaccagagctccagggccaggc------
>Seq_95955
gaaggagtctggacttgcgtgtgggtcggggagag---gaccaccagagctccagggccaggcatc---
>Seq_95956
gaaggagtctggacttgcgtgtgggtcggggagag---gacgaccagaactccagggccaggcacc---
>Seq_95957
gaaggagtctggacttgcgtgtgggtcggggagag---gacgaccagagctccagggccagacatc---
>Seq_95958
gaaggagtctggacttgcgtgtgggtcggggagag---gacgaccagagctccagggccaggcatc---
>Seq_95959
gaaggagtctggacttgcgtgtgggtcggggagag---gactaccagagctccagggccaggcatc---
>Seq_95960
gaaggagtctggacttgcgtgtgggttggggagagaaggatgaccagagctccagggccagaa------
>Seq_95961
gaaggagtctggacttgcgtgtgggttggggagagaaggatgaccagagctccagggccagac------
>Seq_95962
gaaggagtctggacttgcgtgtgggttggggagagaaggatgaccagagctccagggccaggc------
>Seq_95964
gaaggagtctggacttgcgtgtgggttggggagag------gacgagagatccagggccaggcatcagt
>Seq_95965
gaaggagtctggacttgcgtgtgggttggggagag------gacgagagttccagggccaggcatcagt
>Seq_95967
gaaggagtctggagacgtgtgtggttcggggagagaaggacgaccagagctccagggccaggc------
