# Supplementary material for: Genetic diversity in migratory bats: Results from RADseq data for three tree bat species at an Ohio windfarm
Source: PeerJ. 2016 Jan 26;4:e1647. doi: 10.7717/peerj.1647 (PMC4730867; doi:10.7717/peerj.1647)
Supplement: Supplemental Information 9 [file peerj-04-1647-s009.zip › CandidateLocus10019.txt]

>Seq_95975
gaaggatagctagatatcaatcaggcttgcagagaagtggttaggaggtgaccaggctggcag
>Seq_116365
ggaagatagctagatatcaatcaggcttgcagataagtggttaggaggtgaccaggctggcag
>Seq_116366
ggaagatagctatatatcaatcaggcttgcagagaagtggttaggaggtgaccaggctggcag
>Seq_119115
ggaggacaactagatatcaatcaggcttgcagagaagtggttaggaggtgaccaggctggcag
>Seq_119170
ggaggacagctagatatcaatcaggcttgcagagaagtggttaggaggtgaccagactggcag
>Seq_119171
ggaggacagctagatatcaatcaggcttgcagagaagtggttaggaggtgaccaggctggaag
>Seq_119172
ggaggacagctagatatcaatcaggcttgcagagaagtggttaggaggtgaccaggctggcag
>Seq_119173
ggaggacagctagatatcattcaggcttgcagagaagtggttaggaggtgaccaggctggcag
>Seq_119697
ggaggatagctagatatcaatcaggcttgcagagaagtggttaggaggtgaccaggatggcag
>Seq_119698
ggaggatagctagatatcaatcaggcttgcagagaagtggttaggaggtgaccaggctggcag
>Seq_119699
ggaggatagctagatatcaatcagtcttgcagagaagtggttaggaggtgaccaggctggcag
>Seq_120540
ggagggcagatagatatcaatcaggcttgcagagaagtggttaggaggtgaccaggctggcag
>Seq_120563
ggagggcagctagatatcaatcaggcttgcagagaagaggttaggaggtgaccaggctggcag
>Seq_120564
ggagggcagctagatatcaatcaggcttgcagagaagtggttaggaggtgaccaggatggcag
>Seq_120565
ggagggcagctagatatcaatcaggcttgcagagaagtggttaggaggtgaccaggcgggcag
>Seq_120566
ggagggcagctagatatcaatcaggcttgcagagaagtggttaggaggtgaccaggctggcag
>Seq_120567
ggagggcagctagatatcaatcaggcttgcagagaagtggttaggaggtggccaggctggcag
>Seq_120568
ggagggcagctagatatcaatcaggcttgcagagaagtgtttaggaggtgaccaggctggcag
>Seq_120570
ggagggcagctagatatcaatcaggttggcagagaagtggttaggaggtgaccaggctggcag
>Seq_120571
ggagggcagctagatatcaatcaggttggcagagaagtggttaggaggtggccaggctggcag
>Seq_120572
ggagggcagctagatatcaatgcggcttgcagagaagtggttaggaggtgaccaggctggcag
>Seq_120569
ggagggcagctagatatcaatcaggttgacagagaagtggttaggaggtgaccaggctggtag
