# Supplementary material for: Genetic diversity in migratory bats: Results from RADseq data for three tree bat species at an Ohio windfarm
Source: PeerJ. 2016 Jan 26;4:e1647. doi: 10.7717/peerj.1647 (PMC4730867; doi:10.7717/peerj.1647)
Supplement: Supplemental Information 9 [file peerj-04-1647-s009.zip › CandidateLocus10023.txt]

>Seq_95989
gaaggcaataaggcctggccagggccaatggcccaagggagttctgggccctggccaggacat
>Seq_96006
gaaggcagtgaggcctggccagggccaatggcccaaggaagttctgggccctggccagaacat
>Seq_96007
gaaggcagtgaggcctggccagggccaatggcccaaggaagttctgggccctggccaggacat
>Seq_96008
gaaggcagtgaggcctggccagggccaatggcccaagggagttctgggccctggccaggacac
>Seq_96009
gaaggcagtgaggcctggccagggccaatggcccaagggagttctgggccctggccaggacat
>Seq_96010
gaaggcagtgaggcctggccagggccaatggcccaagggagttctgggccctggccgggacat
>Seq_96011
gaaggcagtgaggcctggccagggccaatggcccaagggagttctgggccttggccaggacat
