# Supplementary material for: Genetic diversity in migratory bats: Results from RADseq data for three tree bat species at an Ohio windfarm
Source: PeerJ. 2016 Jan 26;4:e1647. doi: 10.7717/peerj.1647 (PMC4730867; doi:10.7717/peerj.1647)
Supplement: Supplemental Information 9 [file peerj-04-1647-s009.zip › CandidateLocus10024.txt]

>Seq_95990
gaaggcaatgaatgagggcaagataacagtaaaaagcacaggctctgaaacaagattgagggg
>Seq_95991
gaaggcaatggatgagggcaagataacagtaaaaagcacaggctctgaaatgagaacgagggg
>Seq_102778
gagggcaatggatgagggcaagataacagtaaaaagcacaggctctgaaacgagaacgagggg
>Seq_102779
gagggcaatggatgagggcaagataacagtaaaaagcacaggctctgaaacgagatcgagggg
>Seq_102783
gagggcaatggatgagggcaagataacagtaaaaagcacaggctctgaaatgagattgagggg
>Seq_102784
gagggcaatggatgagggcaagataacagtaaaaagcactggctctgaaacgagatcgagggg
>Seq_102780
gagggcaatggatgagggcaagataacagtaaaaagcacaggctctgaaatgagaacgagggg
>Seq_102781
gagggcaatggatgagggcaagataacagtaaaaagcacaggctctgaaatgagatcaatggg
>Seq_102782
gagggcaatggatgagggcaagataacagtaaaaagcacaggctctgaaatgagatcgagggg
>Seq_102785
gagggcaatggatgagggcaagataagagtaaaaagcacaggctctgaaatgagatcaatggg
