# Supplementary material for: Genetic diversity in migratory bats: Results from RADseq data for three tree bat species at an Ohio windfarm
Source: PeerJ. 2016 Jan 26;4:e1647. doi: 10.7717/peerj.1647 (PMC4730867; doi:10.7717/peerj.1647)
Supplement: Supplemental Information 9 [file peerj-04-1647-s009.zip › CandidateLocus10029.txt]

>Seq_96023
-gaaggcagttggaagccagcagtcctggattgtgagagggatgtcccagattggagagggtgc-
>Seq_102792
-gagggcaattgggagccagcagtcctggattgtgagagggatgtcccagattggagagggtgc-
>Seq_102897
-gagggcagttgggagccagcagtcctgcattgatagagggatgtcccagattggagagggtgc-
>Seq_102898
-gagggcagttgggagccagcagtcctgcattgtgagagggatgtcccagattggagagggtgc-
>Seq_102899
-gagggcagttgggagccagcagtcctggattgtgagagggatgtcccagattggagaggggca-
>Seq_102900
-gagggcagttgggagccagcagtcctggattgtgagagggatgtcccagattggagagggtgc-
>Seq_102902
-gagggcagttgggagccagcagttctggattgtgagagggatgtcccagattggagaggggca-
>Seq_122550
ggagggcagttgggagtcagcagtcctcaattgtgagaggga--taccatattagagaggatgca
>Seq_122551
ggagggcagttgggagtcagcagtcctcaattgtgagaggga--tcccatattagagaggatgca
>Seq_121714
ggagggcagttaggggcaagcagtcctggattgtaagagtgatgtcccagattggagaggata--
