# Supplementary material for: Genetic diversity in migratory bats: Results from RADseq data for three tree bat species at an Ohio windfarm
Source: PeerJ. 2016 Jan 26;4:e1647. doi: 10.7717/peerj.1647 (PMC4730867; doi:10.7717/peerj.1647)
Supplement: Supplemental Information 9 [file peerj-04-1647-s009.zip › CandidateLocus10031.txt]

>Seq_96028
-gaaggc-agttgtggggaaccaggcctgcaagagagggcaattaggagtgatcaggccagcaga
>Seq_96232
gaagggcaagttgagggtgaccaggcctgcaagagagggcaattaggagtgatcaggccagca--
>Seq_96617
gaagggc-agttaggggtgaccaggcctgcaagagagggcaattaggagtgatcaggccagcag-
>Seq_96702
gaagggc-agttgagggtgaccaggcctacaagagagggcagttaggagtgatcaggccagcag-
>Seq_96703
gaagggc-agttgagggtgaccaggcctgcaagagagggcaattagaagt-atcaggccagcaga
>Seq_96704
gaagggc-agttgagggtgaccaggcctgcaagagagggcaattaggagtgatcaggccagcag-
>Seq_96705
gaagggc-agttgagggtgaccaggcctgcaagagagggcagttaggagtgatcaggccagcag-
>Seq_96991
gaagggc-agttgtggggaaccaggcctgcaagagagggcaattaggagtgatcaggccagcag-
>Seq_116785
ggaaggc-agttgggggtgaccaggcctgcaagagagggcaattagaggtaatcaggccagcag-
>Seq_116794
ggaaggc-agttg-gggtagccaggcctgcaagagagggcaattaggggtgaccaggcaagcagg
>Seq_122417
ggagggc-agttgagggtgaccaggcctgcaagagagggcaattaggagtgatcaggccagcag-
