# Supplementary material for: Genetic diversity in migratory bats: Results from RADseq data for three tree bat species at an Ohio windfarm
Source: PeerJ. 2016 Jan 26;4:e1647. doi: 10.7717/peerj.1647 (PMC4730867; doi:10.7717/peerj.1647)
Supplement: Supplemental Information 9 [file peerj-04-1647-s009.zip › CandidateLocus10032.txt]

>Seq_96029
-gaaggcagttgtgggggacccaggcctgcaagggagagcagtt-ggggggggaccaggcttgca--
>Seq_96994
gaagggcagttgtgggggaaccaggcctgcaagggagagcagtt-ggggggggaccaggcttgc---
>Seq_97002
gaagggcagttgtgggggacccaggcctgcaagggagagcagtt-ggggggggaccaggcttgc---
>Seq_97003
gaagggcagttgtgggggacccaggcctgcaagggagagcagttgggggggggaccaggcttg----
>Seq_118371
ggagagcagttggggggga-ccaggcctgcaagggagagcagtt--aggggtgaccaggcttgcag-
>Seq_96984
gaagggcagttgtggcgga-ccaggccagaaggggaaggcagtt--gtgggggaccaggcttgcag-
>Seq_96996
gaagggcagttgtggggga-ccaggccagaaggggaaggcagtt--gtggggga-caggcttgcaga
>Seq_96997
gaagggcagttgtggggga-ccaggccagaaggggaaggcagtt--gtgggggaccaggcttgcag-
>Seq_96998
gaagggcagttgtggggga-ccaggccagaaggggaaggcagtt--gtgtgggaccaggcttgcag-
>Seq_97017
gaagggcagttgtgggggt-ctaggccagaaggggaaggcagtt--gtgggggaccaggcttgcag-
