# Supplementary material for: Genetic diversity in migratory bats: Results from RADseq data for three tree bat species at an Ohio windfarm
Source: PeerJ. 2016 Jan 26;4:e1647. doi: 10.7717/peerj.1647 (PMC4730867; doi:10.7717/peerj.1647)
Supplement: Supplemental Information 9 [file peerj-04-1647-s009.zip › CandidateLocus10033.txt]

>Seq_96030
gaaggcataaagatcaggtttacagatgaaccac-tggagaaagtgcgatctgagcttgaatgt----
>Seq_96032
gaaggcataaaggtcaggtttacagataaaccac-gggagaaagtgcaatctgagcttgaatgt----
>Seq_96034
gaaggcataaaggtcaggtttacagatgaaccac-gggagaaagtgcaatctgagcttgaatgt----
>Seq_96035
gaaggcataaaggtcaggtttacagatgaaccac-gggagaaagtgcagtctgagcttgaatgt----
>Seq_96036
gaaggcataaaggtcaggtttacagatgaaccac-gggagaaagtgcgatctgagcttgaatgt----
>Seq_96037
gaaggcataaaggtcaggtttacagatgaaccag-gagagaaagtgcaatctgagcttgaatgt----
>Seq_96038
gaaggcataaaggtcaggtttacagatgaaccag-gggagaaagtgcgatctgagcttgaatgt----
>Seq_96039
gaaggcataaaggtcaggtttacagatgaaccgc-gggagaaagtgcgatctgagcttgaatgt----
>Seq_96040
gaaggcataaaggtcaggtttacaggggaaccag-gggagaaagtgcagtctgagcttgaatgt----
>Seq_96041
gaaggcataaaggtcaggtttacaggtgaaccac-gggagaaagtgcaatctgagcttgaatgt----
>Seq_96042
gaaggcataaaggtcaggtttacaggtgaaccac-gggagaaagtgcgatctgagcttgaatgt----
>Seq_96043
gaaggcataaaggtcaggtttacaggtgaaccacggggagaaagtgcgatctgagcttgaatg-----
>Seq_96044
gaaggcataaaggtcaggtttacaggtgaaccag-gggagaaagtgcaatctgagcttgaatgt----
>Seq_96045
gaaggcataaaggtcaggtttacaggtgaaccag-gggagaaagtgcagtctgagcttgaatgt----
>Seq_96046
gaaggcataaaggtcaggtttacaggtgaaccag-gggagaaagtgcgatctgagcttgaatgt----
>Seq_96047
gaaggcataaaggtcaggtttacaggtg-accag-gggagaaagtgcaatctgagcttgaatgta---
>Seq_109177
----gcataaaggtcaggtttacaggtgaaccag-gggagaaagtgcagtctgagcttgaatgtaaag
