# Supplementary material for: Genetic diversity in migratory bats: Results from RADseq data for three tree bat species at an Ohio windfarm
Source: PeerJ. 2016 Jan 26;4:e1647. doi: 10.7717/peerj.1647 (PMC4730867; doi:10.7717/peerj.1647)
Supplement: Supplemental Information 9 [file peerj-04-1647-s009.zip › CandidateLocus10040.txt]

>Seq_96092
gaaggcttatactgcaacaaca---aaaaagtatgaactttggagctgaatggacttggattcaaa
>Seq_96093
gaaggcttatactgcaacaacaacaaaaaagcatgaactttggagctgaatggacttggattc---
>Seq_96094
gaaggcttatactgcaacaacaacaaaaaagtatgaactttggagctgaatggacttggattc---
>Seq_96095
gaaggcttatcctgcaacaacaacaaaaaagtatgaactttggagctgaatggacttggattc---
>Seq_96096
gaaggcttatcctgcaacaacaaccaaaaagtatgaactttggagctgaatggacttggattc---
>Seq_96100
gaaggcttgtcctgcaacaacaacaaaaaagtatgaactttggagctgaatggacttggattc---
>Seq_97447
gaagtcttatactgcaacaacaacaaaaaagtatgaactttggagctgaatggacttggattc---
>Seq_96098
gaaggcttgtactgcaacaacaacaaaaaagtataaactttggagctgaatggacttggattc---
>Seq_96099
gaaggcttgtcctgcaacaacaacaaaaaagtataaactttggagctgaatggacttggattc---
>Seq_99640
gacggcttgtactgcaacaacaacaaaaaagtataaactttggagctgaatggacttggattc---
>Seq_96097
gaaggcttgtactgcaacaacaacaaaaaagtataaactttggaactgaatggacttggattc---
