# Supplementary material for: Genetic diversity in migratory bats: Results from RADseq data for three tree bat species at an Ohio windfarm
Source: PeerJ. 2016 Jan 26;4:e1647. doi: 10.7717/peerj.1647 (PMC4730867; doi:10.7717/peerj.1647)
Supplement: Supplemental Information 9 [file peerj-04-1647-s009.zip › CandidateLocus10041.txt]

>Seq_96114
gaagggaacttgggagagacaaagcctgaaggggagggcagttgggagcaaccaggcctgtag
>Seq_117670
ggagaaaacttgggagatacaaggcctgaaggggagagcagttgggagcaaccgggcctgtag
>Seq_117881
ggagagaacttggaagatacaaggcctgaaggggagagcagttgggagcaaccaggcctgtag
>Seq_117883
ggagagaacttgggagatacaaggcctgaaggagagagcagttgggagcaaccaggcctgtag
>Seq_117885
ggagagaacttgggagatacaaggcctgaaggggagagcagttgggagcaaccaggcctgtag
>Seq_117886
ggagagaacttgggagatacaaggcctgaaggggagagcagttgggagcaatcaggcctgtag
>Seq_120003
ggagggaacttgggagagacaaagcctgaaggggagggcagttgggagcaaccaggcctgtag
>Seq_120004
ggagggaacttgggagagacaaggcctgaaggggagggcagttgggagcaaccaggcctgtag
>Seq_117884
ggagagaacttgggagatacaaggcctgaaggggagagcagttgggagcaaccaggcctatag
>Seq_117887
ggagagaacttgggagatataaggcctgaaggggagagcagttgggagcaaccaggcctatag
>Seq_117882
ggagagaacttgggagatacaaggcctgaaagggagagcaattggaagcaaccaggcctgtag
