# Supplementary material for: Genetic diversity in migratory bats: Results from RADseq data for three tree bat species at an Ohio windfarm
Source: PeerJ. 2016 Jan 26;4:e1647. doi: 10.7717/peerj.1647 (PMC4730867; doi:10.7717/peerj.1647)
Supplement: Supplemental Information 9 [file peerj-04-1647-s009.zip › CandidateLocus10042.txt]

>Seq_96115
gaagggaagataggggtgaccagatcagtaggggagggcagtaagggggaaaacaggctggca--
>Seq_96116
gaagggaagataggggtgaccagatcagtaggggagggcattaagggggaaaacaggctggca--
>Seq_96117
gaagggaagataggggtgaccagatctgtaggggaggacagtaagggggaaaacaggctggca--
>Seq_96118
gaagggaagataggggtgaccagatctgtaggggagggcagtaagggggaaaacaggctggca--
>Seq_96171
gaagggaagttaggggtgaccaaatctgtaggggagggcagtaa-ggggctaacaggctggcag-
>Seq_96172
gaagggaagttaggggtgaccagatctgtaggggagggcagtaa-ggggcaaacaggctggcag-
>Seq_96173
gaagggaagttaggggtgaccagatctgtaggggagggcagtaa-gggggaaacaggatggcag-
>Seq_119995
ggagggaaattaggggtgaccaggtcactaggggagggcagtta-ggggcaaacaggctggcag-
>Seq_96569
gaagggcagttaggggtaaccaagtccataggggagggcagtta-ggggctaaaaggctggcag-
>Seq_97154
gaagggtacttaggggtgcccaggcctgtaggggagggcagtta-ggggcaaataggctggcag-
>Seq_96635
gaagggcagttaggggtgaccaggtctgtaggggagggcagtta-ggggacatctggatggcag-
>Seq_121272
ggagggcagttagggatgaccaagcctataggggagg-cagtta-ggggaaatctggatggcagg
>Seq_122115
ggagggcagttaggggtgaccaggcctgtaggggagggcagtta-ggggacatctggatggcag-
>Seq_97153
gaagggtacttaggggtgcccaggcctgtaggggaggacagtta-gggacaaataggctgtcag-
>Seq_119428
ggaggacagttaggggtgaccaggcctgtaggggagggcagtta-ggggaaatctggatgacag-
>Seq_120976
ggagggcagttagaggtgaccaggcctgtaggggagggcagtta-ggggatatctgaatggcag-
