# Supplementary material for: Genetic diversity in migratory bats: Results from RADseq data for three tree bat species at an Ohio windfarm
Source: PeerJ. 2016 Jan 26;4:e1647. doi: 10.7717/peerj.1647 (PMC4730867; doi:10.7717/peerj.1647)
Supplement: Supplemental Information 9 [file peerj-04-1647-s009.zip › CandidateLocus10043.txt]

>Seq_96122
-gaagggaagggatcctcccggtgctttcggagcgatcc-gggctccggccagcggcagagttac-
>Seq_96123
-gaagggaaggggccctcccggtgcttgcggagcgatcc-gggctccggccagcggcagagttac-
>Seq_96124
gaagggaagggggtcctcccggtgcttggggagcgatcc-gggctccggccagcggcagagtta--
>Seq_96126
-gaagggaaggggtcctcccagtgcttgaggagcgatcc-gggctccggccagcggcagagttac-
>Seq_96127
-gaagggaaggggtcctcccagtgcttgcggagcgatcc-gggctccggccagcggcagagttac-
>Seq_96128
-gaagggaaggggtcctcccgctgcttgaggagcgatcc-gggctccggccagcggcagagttac-
>Seq_96129
-gaagggaaggggtcctcccgctgcttgcggagcgatcc-gggctccggccagcggcagagttac-
>Seq_96131
-gaagggaaggggtcctcccggtgcttgaggagcgatcc-gggctccggccagcggcagagttac-
>Seq_96132
-gaagggaaggggtcctcccggtgcttgccgagcgatcc-gggctccggccagcggcagagttac-
>Seq_96133
-gaagggaaggggtcctcccggtgcttgcggaacgatcc-gggctccggccagcggcagagttac-
>Seq_96134
-gaagggaaggggtcctcccggtgcttgcggagcgatcc--ggctccggccagcggcagagttact
>Seq_96135
-gaagggaaggggtcctcccggtgcttgcggagcgatcc-gggctccggccagcggcagagttac-
>Seq_96136
-gaagggaaggggtcctcccggtgcttgcggagcgatccggggctccggccagcggcagagtta--
>Seq_96137
-gaagggaaggggtcctcccggtgcttgcggagcgatct-gggctccggccagcggcagagttac-
>Seq_96138
-gaagggaaggggtcctcccggtgcttgcggagggatcc-gggctccggccagcggcagagttac-
>Seq_96139
-gaagggaaggggtcctcccggtgcttgcggatcgatcc-gggctccggccagcggcagagttac-
>Seq_96140
-gaagggaaggggtcctcccggtgcttgcggatcgatccggggctccggccagcggcagagtta--
>Seq_96141
-gaagggaaggggtcctcccggtgcttgctgagcgatcc-gggctccggccagcagcagagttac-
>Seq_96142
-gaagggaaggggtcctcccggtgcttgctgagcgatcc-gggctccggccagcggcagagttac-
>Seq_96143
-gaagggaaggggtcctcccggtgcttggggagcgatcc-cagctccggccagcggcagagttac-
>Seq_96144
-gaagggaaggggtcctcccggtgcttggggagcgatcc-gggctccggccagcggcagagttac-
>Seq_96145
-gaagggaaggggtcctcccggtgcttggggagcgatcc--gggctcggccagcggcagagttact
>Seq_96146
-gaagggaaggggtcctcccggtgcttgtggagcgatcc-gggctcccgccagcggcagagttac-
>Seq_96147
-gaagggaaggggtcctcccggtgcttgtggagcgatcc-gggctccggccagcggcagagttac-
>Seq_96148
-gaagggaaggggtcctcccggtgcttgtggagcgatcc-gggctccggccggcggcagagttac-
>Seq_96149
-gaagggaaggggtcctcccggtgcttgtggagcgatcc-gggctctggccagcggcagagttac-
>Seq_96150
-gaagggaaggggtcctccgggtgcttgcggagcgatcc--gggctcggccagcggcagagttact
>Seq_96151
-gaagggaaggggtcttcccggtgcttgcggagcgatcc-gggctccggccagcggcagagttac-
>Seq_96152
-gaagggaaggggtcttcccggtgcttgcggagggatcc-gggctccggccagcggcagagttac-
