# Supplementary material for: Genetic diversity in migratory bats: Results from RADseq data for three tree bat species at an Ohio windfarm
Source: PeerJ. 2016 Jan 26;4:e1647. doi: 10.7717/peerj.1647 (PMC4730867; doi:10.7717/peerj.1647)
Supplement: Supplemental Information 9 [file peerj-04-1647-s009.zip › CandidateLocus10045.txt]

>Seq_96155
gaagggaagttaggagaggacccaggcctgcagaggaaggcagttaggggcaaataggctggc---
>Seq_96156
gaagggaagttaggagaggacccaggcctgcagaggaaggcagttagtggcaaataggctggc---
>Seq_96159
gaagggaagttaggggaggacccaggcctgcagaggaaggcagttaggggcaaataggctggc---
>Seq_119993
ggagggaaatta--ggggtgaccaggcctgcagaggagggcaatttg-ggcaaataggctggcaag
>Seq_120129
ggagggaagtta--ggggtgaccaggcctgcagaggagggcaatttg-ggcaaataggctggcaag
>Seq_120758
ggagggcagtta--agagtgcccaggcctgtaggggaaggcagttaggggcaaataggctggcag-
>Seq_119090
ggaggaaaatta--ggggtgaccaggcctgcagaggagggcaatttg-ggcaaataggctggcaag
>Seq_119992
ggagggaaatta--ggggtgaccaggcctgcagaggaggacaatttg-ggcaaataggctggcaag
>Seq_121884
ggagggcagtta-gggggtgaccaggcctgcagaaaagggcagttaggggcaaataggctggca--
