# Supplementary material for: Genetic diversity in migratory bats: Results from RADseq data for three tree bat species at an Ohio windfarm
Source: PeerJ. 2016 Jan 26;4:e1647. doi: 10.7717/peerj.1647 (PMC4730867; doi:10.7717/peerj.1647)
Supplement: Supplemental Information 9 [file peerj-04-1647-s009.zip › CandidateLocus10046.txt]

>Seq_96176
gaagggaagttgagggcaaccagatctgcaggggagggtagttaggggtaatcaggctggcag
>Seq_96177
gaagggaagttgagggcaaccagatctgcaggggagggtagttaggggtaatcaggctgtcag
>Seq_96178
gaagggaagttgagggcaaccagatctgcaggggagggtagttaggggtgatcaggctggcag
>Seq_96189
gaagggaagttggggacaaccagatctgcaggggagggtagttaggggtgatcaggctggcag
>Seq_96192
gaagggaagttgggggcaaccagatctacaggggagggtagttaggggtgatcaggctggcag
>Seq_96193
gaagggaagttgggggcaaccagatctgcacgggagggtagttaggggtggtcaggctggcag
>Seq_96194
gaagggaagttgggggcaaccagatctgcagaagagggtagttaggggtgatcaggctggcag
>Seq_96195
gaagggaagttgggggcaaccagatctgcaggggagggtagttaagggtgatcaggctggcag
>Seq_96196
gaagggaagttgggggcaaccagatctgcaggggagggtagttaggggtgatcaggctagcag
>Seq_96197
gaagggaagttgggggcaaccagatctgcaggggagggtagttaggggtgatcaggctggcag
>Seq_96198
gaagggaagttgggggcaaccagatctgcaggggagggtagttaggggtgatcaggttggcag
>Seq_108695
gcagggaagttgggggcaaccagatctgcaggggagggtagttaggggtgatcaggctggcag
