# Supplementary material for: Genetic diversity in migratory bats: Results from RADseq data for three tree bat species at an Ohio windfarm
Source: PeerJ. 2016 Jan 26;4:e1647. doi: 10.7717/peerj.1647 (PMC4730867; doi:10.7717/peerj.1647)
Supplement: Supplemental Information 9 [file peerj-04-1647-s009.zip › CandidateLocus10049.txt]

>Seq_96210
gaagggaagttggtggggacccagggcagcagaggagggaagttgggggtgaccaacttcagt-
>Seq_96966
gaagggcagttggtggggacccagggaagcagaggagggaagttgggggtgaccaacttcagt-
>Seq_96967
gaagggcagttggtggggacccagggcagcagaggagggaagttgggggtgacaaacttcagt-
>Seq_96968
gaagggcagttggtggggacccagggcagcagaggagggaagttgggggtgaccaacttcagt-
>Seq_96969
gaagggcagttggtggggacccagggcagcagaggagggaagttgggggtgactaacttcagt-
>Seq_96970
gaagggcagttggtggggacccggggcagcagaggagggaagttgggggtgacaaacttcagt-
>Seq_96971
gaagggcagttggtggggacctagggcagcagaggagggaagttgggggtgaccaacttcagt-
>Seq_96975
gaagggcagttggtggggatccagggcagcagaagagggaagttgggggtgaccaacttcagt-
>Seq_96976
gaagggcagttggtggggatccagggcagcagaggagggaagttgggggtgaccaacttcagt-
>Seq_102910
-gagggcagttggtggggacccagggcagcagaggagggaagttgggggtgaccaacttcagtt
