# Supplementary material for: Genetic diversity in migratory bats: Results from RADseq data for three tree bat species at an Ohio windfarm
Source: PeerJ. 2016 Jan 26;4:e1647. doi: 10.7717/peerj.1647 (PMC4730867; doi:10.7717/peerj.1647)
Supplement: Supplemental Information 9 [file peerj-04-1647-s009.zip › CandidateLocus10058.txt]

>Seq_96296
gaagggcaattg-ggggcgatcaggtcggcaggggaacagttagatgtcaatcaggccagcaga
>Seq_97109
gaagggcgattc-ggggccatcaggtcggcaggggaacagttagatgtcaatcaggccagcaga
>Seq_97110
gaagggcgattc-ggggcgatcaggtcggcaggggaacagttagatgtcaatcaggccagcaga
>Seq_97111
gaagggcgattc-ggggcgatcaggttggcaggggaacagttagatgtcaatcgggccagcaga
>Seq_97112
gaagggcgattg-ggagcgatcaggtcggcaggggaacagttaggtgtcaatcaggccagcaga
>Seq_97114
gaagggcgattg-ggggcaatcaggtcggcaggggaacagttaggtgtcaatcaggccagcaga
>Seq_97115
gaagggcgattg-ggggcgatcaggtcggcaggggaacagttagatgtcaatcaggccagaaga
>Seq_97116
gaagggcgattg-ggggcgatcaggtcggcaggggaacagttagatgtcaatcaggccagcaga
>Seq_97118
gaagggcgattg-ggggcgatcaggtcggcaggggaacagttaggtgtcaatcaggccagcaga
>Seq_97119
gaagggcgattg-ggggcgatcaggtcgtcaggggaacagttaggtgtcaatcaggccagcaga
>Seq_97212
gaagggtgattg-ggggcgatcagttcagcaggggaacagttaggtgtcaatcaggccagcaga
>Seq_97213
gaagggtgattg-ggggcgatcagttcggcaggggaacagttaggtgtcaatcaggccagcaga
>Seq_97214
gaagggtgattg-ggggcgatcagtttggcaggggaacagttaggtgtcaatcaggccagcaga
>Seq_97117
gaagggcgattg-ggggcgatcaggtcggcaggggaacagttaggtgtcaatcaggccagaaga
>Seq_97120
gaagggcgattg-ggggtgatcaggtcggcaggggaacagttaggtgtcaatcaggccagaaga
>Seq_97121
gaagggcgattgtggggcgatcaggtcggcaggggaacagttaggtgtcaatcaggccagcag-
>Seq_123090
ggagggcggttg-ggggtgatccagtcggcaggggaacagttaagcgtcaatcaggccagcagg
