# Supplementary material for: Genetic diversity in migratory bats: Results from RADseq data for three tree bat species at an Ohio windfarm
Source: PeerJ. 2016 Jan 26;4:e1647. doi: 10.7717/peerj.1647 (PMC4730867; doi:10.7717/peerj.1647)
Supplement: Supplemental Information 9 [file peerj-04-1647-s009.zip › CandidateLocus10059.txt]

>Seq_96297
gaagggcaatt--ggggggaatccaggcctacagggaagggcagttagaggtgaccaagcccata-
>Seq_96298
gaagggcaatt--ggggggaatccaggcctacagggaagggcagttagag-tgaccaagcccatag
>Seq_96859
gaagggcagtt--ggggggaatccaggactacagggaagggcagttagaggtgaccaagcccata-
>Seq_96860
gaagggcagtt--ggggggaatccaggcctacaaggaagggcagttagaggtgaccaagcccata-
>Seq_96861
gaagggcagtt--ggggggaatccaggcctacagggaaaggcagttagaggtgaccaagcccata-
>Seq_96862
gaagggcagtt--ggggggaatccaggcctacagggaagggcaattagaggtgaccaagcccata-
>Seq_96863
gaagggcagtt--ggggggaatccaggcctacagggaagggcagttagagatgaccaagcccata-
>Seq_96864
gaagggcagtt--ggggggaatccaggcctacagggaagggcagttagaggtgaccaagaccata-
>Seq_96865
gaagggcagtt--ggggggaatccaggcctacagggaagggcagttagaggtgaccaagcccata-
>Seq_96878
gaagggcagtt-gggggggaatccaggcctacagggaagggcagttagaggtgaccaagcccat--
>Seq_96902
gaagggcagttggggggggaatccaggcctacagggaagggcagttagaggtgaccaagccca---
>Seq_97185
gaagggtagtt---gggggaatccaggcctacagggaagggcagttagaggtgaccaagcccatag
>Seq_97186
gaagggtagtt--ggggggaatccaggcctacagggaagggcagttagaggtgaccaagcccata-
