# Supplementary material for: Genetic diversity in migratory bats: Results from RADseq data for three tree bat species at an Ohio windfarm
Source: PeerJ. 2016 Jan 26;4:e1647. doi: 10.7717/peerj.1647 (PMC4730867; doi:10.7717/peerj.1647)
Supplement: Supplemental Information 9 [file peerj-04-1647-s009.zip › CandidateLocus1006.txt]

>Seq_7245
aaggggtttgatccccacgcattagcagtaggag----accagtgcctttgctattgctgtgttccc--
>Seq_34890
atggagtttgatccccacgcattagcagtaggag----accagtgcctttattattgctgtgttccc--
>Seq_35295
atggggtttgatccccacgcattagcagtaggag----accagtgcctttattattgctgtgttccc--
>Seq_35296
atggggtttgatccccacgcattagcagtaggag----accagtgcctttgctattgctgtgttccc--
>Seq_79589
ctagggtttgatctccacgccttagcagtaggag----accagtgcctttgctattgctgtgtatcc--
>Seq_86694
ctggcgtttgatccccatgcattagcagtaggag----accagtgcctttgctattgctgtgtgtcc--
>Seq_87824
ctggggtttgatacccacgcattagcagtaggag----accagtccctttgctattgctgtgtgtct--
>Seq_87868
ctggggtttgat-cccacgcattagcagtaggag----accagtgcctttgctattgctgtgtgtctg-
>Seq_87876
ctggggtttgatcccca-acattagcagtaggag----accagtgcctttgctatttctgtgtgtcca-
>Seq_87976
ctggggtttgatccccacacattagcagtaggag----accagtgcctttgctattgctgtgtgtcc--
>Seq_88114
ctggggtttgatccccacgcattagcagtaggag----accagggcctttgctattgctgtgtgtcc--
>Seq_88120
ctggggtttgatccccacgcattagcagtaggag----accagtccctttgctattgctgtgtgtct--
>Seq_88131
ctggggtttgatccccacgcattagcagtaggag----accagtgcctttgctattgctgtgtgtcg--
>Seq_88132
ctggggtttgatccccacgcattagcagtaggag----accagtgcctttgctattgctgtgtgtct--
>Seq_88497
ctggggtttgatccccatgcattagcagtaggag----accagggcctttgctattgctgtgtgtcc--
>Seq_88505
ctggggtttgatccccatgcattagcagtaggag----accagtgcctttgctattgctgtgtgtcc--
>Seq_88805
ctggggtttgatctccacacattagcagtaggag----accagtgcctttgctattgctgtgtatcc--
>Seq_88825
ctggggtttgatctccacgcattagcagtaggag----accagtacctttgctattgctgtatatcc--
>Seq_88828
ctggggtttgatctccacgcattagcagtaggag----accagtgcctttgctattgctgtgtatcc--
>Seq_88837
ctggggtttgatctccacgccttagcattaggag----accagtgcctttgctattgctgtgtatcc--
>Seq_88926
ctggggtttgatttccacgcattagcagtaggag----accagtgcctttgctattgctgtgtatcc--
>Seq_88927
ctggggtttgatttccatgcattagcagtaggag----accagtgcctttgctattgctgtgtatcc--
>Seq_89064
-ctgggtttgat-cccacgcattagcagtaggag----accagtgcctttgctattgctgtgtgtctgg
>Seq_34891
atggagtttgatccccacgcattagcagtaggag----accagtgcctttattattgctgtgttcct--
>Seq_35294
atggggtttgatccccacgcattagcagtaggag----accagtgcctttattattgctatgttccc--
>Seq_35307
atggggtttgatgcccactcattagcagtaggag----accagtgcctttattatttctgtgtgtct--
>Seq_86369
ctggagtttgatgcccactcattagcagtaggag----accagtgcctttattatttctgtgtgtct--
>Seq_87771
ctggggtttgaaccccacacattagcagtaggag----accagtgcctttattattgctgtgtgtct--
>Seq_88125
ctggggtttgatccccacgcattagcagtaggag----accagtgcctttattattgctgtgtgtcg--
>Seq_88126
ctggggtttgatccccacgcattagcagtaggag----accagtgcctttattattgctgtttgtcc--
>Seq_88714
ctggggtttgatccctatgcattagcagtaggag----accagtgcctttattattgctgtatatcc--
>Seq_88784
ctggggtttgatcctcatgcattagcagtaggag----accagtgcctttattattgctgtatatcc--
>Seq_88871
ctggggtttgatgcccacgcattagcagtaggag----accagtgcctttattatttctgtgtgtct--
>Seq_88881
ctggggtttgatgcccactcattagcagtaggag----accagtgcctttattattgctgtgtgtct--
>Seq_89093
-ctgggtttggtccccacgcattagcagtaggagaccaaccagcgcctttattattgctgtgtg-----
>Seq_154522
tggaggtttgatccccacgcattagcagtaggag----accagtgcctttattattgctgtgtgtcc--
>Seq_88715
ctggggtttgatccctatgcattagcagtaggag----accagtgcctttattattgctgtatatct--
>Seq_88867
ctggggtttgatgcccacacattagcagtaggag----accagtgcctttattatttctgtgtgtct--
>Seq_88876
ctggggtttgatgcccacgcattaggagtaggag----accagtgcctttattatttctgtgtgtct--
>Seq_88882
ctggggtttgatgcccactcattagcagtaggag----accagtgcctttattatttctgtgtgtct--
>Seq_45123
caggggtttgatccctatgcattagcagtaggag----accagtgcctttattattgctgtatatcc--
>Seq_84385
ctgaggtttgatccctatgcattagcagtaggag----accagtgcctttattattgctgtatatcc--
>Seq_86990
ctgggatttgatccctatgcattagcagtaggag----accagtgcctttattattgctgtatatcc--
>Seq_88722
ctggggtttgatccctatgcattagcagtaggag----acctgtgcctttattattgctgtatatcc--
>Seq_88799
ctggggtttgatcgctatgcattagcagtaggag----accagtgcctttattattgctgtatatcc--
>Seq_88974
ctggggttttatccctatgcattagcagtaggag----accagtgcctttattattgctgtatatcc--
>Seq_87816
ctggggtttgatacccacacattagcagtaggag----accagtccctttgctattgctgtgtgtct--
>Seq_87825
ctggggtttgatacccatgcattagcagtaggag----accagtccctttgctattgctgtgtgtct--
>Seq_88852
ctggggtttgatctccatgccttagcattaggag----accagtgcctttgctattgctgtgtatcc--
>Seq_88928
ctggggtttgatttccatgcattagcagtaggag----accagtgtctttgctattgctgtgtatcc--
>Seq_86256
ctggagtttgaa-cccacacattagcagtaggag----accagtgcctttgttatcgctgtgtgtctg-
>Seq_86288
ctggagtttgatccccacacattagcagtaggag----accagtgcctttgttatcgctgtgtgtct--
>Seq_87587
ctgggggttgatccccacgcattagcagtaggag----accaatgccttttttattcctgtgtgtct--
>Seq_87603
ctgggggttgatgcccacgcattaggagtaggag----accagtgcctttattatttctgtgtgtct--
>Seq_87604
ctgggggttgatgcccactcattagcagtaggag----accagtgcctttattatttctgtgtgtct--
>Seq_87716
ctggggttcgatccccacgcattagcagtaggag----accagtgcctttgttactgctgtgtgtct--
>Seq_87975
ctggggtttgatccccacacattagcagtaggag----accagtgcctgtgttattgttgtgtgtct--
>Seq_88064
ctggggtttgatccccacgcattagcaataggag----accagtgcctttgttactgctgtgtgtct--
>Seq_88124
ctggggtttgatccccacgcattagcagtaggag----accagtgcctgtgttattgttgtgtgtct--
>Seq_88130
ctggggtttgatccccacgcattagcagtaggag----accagtgcctttcttattgctgtgtgtct--
>Seq_88870
ctggggtttgatgcccacgcattagcagtaggaa----accagtgcctttattatttctgtgtgtct--
>Seq_88878
ctggggtttgatgcccactcactagcagtaggag----accagtgcctttattatttctgtgtgtct--
>Seq_88879
ctggggtttgatgcccactcattagcagtaagag----accagtgcctttattatttctgtgtgtct--
>Seq_88880
ctggggtttgatgcccactcattagcagtaggaa----accagtgcctttattatttctgtgtgtct--
>Seq_88883
ctggggtttgatgcccactcattagcagtaggag----accagttcctttattatttctgtgtgtct--
>Seq_88885
ctggggtttgatgcccatgcattagcattaggag----accaatgcctttattattgctgtgtgtct--
>Seq_88886
ctggggtttgatgcccattcattagcagtaggac----accagtgcctttattattgctgtgtgtct--
>Seq_88887
ctggggtttgatgtccactcattagcagtaggag----accagtgcctttattatttctgtgtgtct--
>Seq_162628
ttgggggttgatccccacgcattagcagtaggag----accaatgccttttttattcctgtgtgtct--
>Seq_88716
ctggggtttgatccctatgcattagcagtaggag----accagtgcctttattattgctgtatatta--
>Seq_88925
ctggggtttgattgctatgcattagcaataggag----accagtgcctttattattgctgtatatcc--
