# Supplementary material for: Genetic diversity in migratory bats: Results from RADseq data for three tree bat species at an Ohio windfarm
Source: PeerJ. 2016 Jan 26;4:e1647. doi: 10.7717/peerj.1647 (PMC4730867; doi:10.7717/peerj.1647)
Supplement: Supplemental Information 9 [file peerj-04-1647-s009.zip › CandidateLocus10061.txt]

>Seq_96308
gaagggcacttaggggg-gtccaggccagcaggggagggcaattagggacaatcagaccagcaa
>Seq_96386
gaagggcagttaagggg-gtccaggccagcaggggagggcaattagggacaatcagaccagcaa
>Seq_96556
gaagggcagttagggggggtccaggccagcaggggagggcaattagggacaatcagaccagca-
>Seq_96557
gaagggcagttaggggg-gtccaggcaagcaggggagggcaattagggacaatcagaccagcaa
>Seq_96558
gaagggcagttaggggg-gtccaggccagcaggggaaggcaattagggacaatcagaccagcaa
>Seq_96559
gaagggcagttaggggg-gtccaggccagcaggggagggcaattaaggacaatcagaccagcaa
>Seq_96560
gaagggcagttaggggg-gtccaggccagcaggggagggcaattagggacaatcagacaatcag
>Seq_96561
gaagggcagttaggggg-gtccaggccagcaggggagggcaattagggacaatcagaccagcaa
>Seq_96652
gaagggcagttaggggt-gtccaggccagcaggggagggcaattagggacaatcagaccagcaa
>Seq_96906
gaagggcagttgggggg-gtccaggccggcaggggtgggcaattagggacaatcagaccagcaa
>Seq_97295
gaaggtcagttaggggg-gtccaggccagcaggggagggcaattagggacaatcagacaatcag
>Seq_96480
gaagggcagttagggga-gtccaggccagcaggggagggcaattaggggaaattggaccagcag
>Seq_96562
gaagggcagttaggggg-gtccaggccagcaggggagggcaattaggggaaattggaccagcag
