# Supplementary material for: Genetic diversity in migratory bats: Results from RADseq data for three tree bat species at an Ohio windfarm
Source: PeerJ. 2016 Jan 26;4:e1647. doi: 10.7717/peerj.1647 (PMC4730867; doi:10.7717/peerj.1647)
Supplement: Supplemental Information 9 [file peerj-04-1647-s009.zip › CandidateLocus10066.txt]

>Seq_96326
gaagggcagctggaggtgac-caggcctgcaggggaggacagttagggg--tgaccagactggcag
>Seq_96904
gaagggcagttggggggggaccaggcatgcaggggagggcagttaggaggttgatcaggctgg---
>Seq_96973
gaagggcagttggtggggactcaggcctgcaggggagggcagttagggg--tgaccaggctgaca-
>Seq_117692
ggagaacagttagaggtgac-ctggcctgtaggggaggacagttagggg--tgaccagactggcag
>Seq_123339
ggagggtagttgggggtgac-cgggtctgcaggggaggacagttagagg--tgatcaggctggcag
