# Supplementary material for: Genetic diversity in migratory bats: Results from RADseq data for three tree bat species at an Ohio windfarm
Source: PeerJ. 2016 Jan 26;4:e1647. doi: 10.7717/peerj.1647 (PMC4730867; doi:10.7717/peerj.1647)
Supplement: Supplemental Information 9 [file peerj-04-1647-s009.zip › CandidateLocus10070.txt]

>Seq_96368
gaagggcagttaagcaggaccaggcctgcagaggagagcagttg----gggg-----gggatcaggcctaca
>Seq_96369
gaagggcagttaaggaagaccaggcctgcagaggagagcagttg----gggg-----gggatcaggcctaca
>Seq_96370
gaagggcagttaaggaggaccaggactgcagaggagagcagttg----gggg-----gggatcaggcctaca
>Seq_96371
gaagggcagttaaggaggaccaggcctgcagaggagagcagtt---gagggg-----gggatcaggcctac-
>Seq_96372
gaagggcagttaaggaggaccaggcctgcagaggagagcagttg----ggga-----aggatcaggcctaca
>Seq_96374
gaagggcagttaaggaggaccaggcctgcagaggagagcagttg----gggg-----aggatcaggcctaca
>Seq_96376
gaagggcagttaaggaggaccaggcctgcagaggagagcagttg----gggg-----gggatcaggcctaca
>Seq_96377
gaagggcagttaaggaggaccaggcctgcagaggagagcagttg----gggg-----gggatcaggcctgaa
>Seq_96378
gaagggcagttaaggaggaccaggcctgcagaggagagcagtt---gggggg-----gggatcaggcctac-
>Seq_96379
gaagggcagttaaggaggaccaggcctgcagaggagagcagttggggggggg-----gagatcaggcc----
>Seq_96380
gaagggcagttaaggaggaccaggcctgcagaggagagcagttg--gggggg-----gggatcaggccta--
>Seq_96382
gaagggcagttaaggaggaccaggcctgcagaggagagcagttg----tggg-----gggatcaggcctaca
>Seq_96383
gaagggcagttaaggaggaccaggcctgcagaggagagcagttgt-gggggg-----gggatcaggcct---
>Seq_96384
gaagggcagttaaggaggaccaggcctgcagaggagagcatttg----gggg-----gggatcaggcctaca
>Seq_122090
ggagggcagttaggggtgaccaggcctgcagaggagagcaattgggggggg------gaaaccaggcct---
>Seq_96381
gaagggcagttaaggaggaccaggcctgcagaggagagcagttg----gggg-----gggggcgggaggacc
>Seq_122087
ggagggcagttaggggtgaccaggcctgcagaggagagcaattgggggagg------ggaaccaggcct---
>Seq_116712
ggaaggcagttaggggtgaccaggcctgcagaggagagcaattggggggggg-----caggcctgcag----
>Seq_122091
ggagggcagttaggggtgaccaggcctgcagaggagagcaattggggggggg---gaggaaccagg------
>Seq_121911
ggagggcagttaggggtaaccaggcctgcagaggagagcaattggggggggc---ggggaaccagg------
>Seq_122088
ggagggcagttaggggtgaccaggcctgcagaggagagcaattgggggaggg---gggaaaccagg------
>Seq_122089
ggagggcagttaggggtgaccaggcctgcagaggagagcaattgggggggagggggaggaacc---------
>Seq_122093
ggagggcagttaggggtgaccaggcctgcagaggagagcaattgggggggg----gtggaaccaggc-----
>Seq_122092
ggagggcagttaggggtgaccaggcctgcagaggagagcaattggggggggg-----gcaattagggg----
