# Supplementary material for: Genetic diversity in migratory bats: Results from RADseq data for three tree bat species at an Ohio windfarm
Source: PeerJ. 2016 Jan 26;4:e1647. doi: 10.7717/peerj.1647 (PMC4730867; doi:10.7717/peerj.1647)
Supplement: Supplemental Information 9 [file peerj-04-1647-s009.zip › CandidateLocus10072.txt]

>Seq_96388
gaagggcagttaagggtgacaagggtggcaggagagggaagttagg-agcaatcaggctggcag-
>Seq_96391
gaagggcagttaagggtgaccagggtggcaggagagggaagttagg-agcaatcaggctggcag-
>Seq_96623
gaagggcagttaggggtgaccaggctggcagagg--agaagttaggcatcaaccagactggtagg
>Seq_96631
gaagggcagttaggggtgaccaggcttgcaggggtgggcaattagg-agcaatcaggctggcag-
>Seq_119753
-ggaggatattaggggtgaccaggcttgcaggggtgggcaattagg-agcaatcaggctggcagg
>Seq_122152
ggagggcagttaggggtgaccaggcttgcaggggtaggcaattagg-agcaatcaggctggcag-
>Seq_122153
ggagggcagttaggggtgaccaggcttgcaggggtgagcaattagg-agcaatcaggctggcag-
>Seq_122154
ggagggcagttaggggtgaccaggcttgcaggggtgggcaattaag-agcaatcaggctggcag-
>Seq_122155
ggagggcagttaggggtgaccaggcttgcaggggtgggcaattagg-agcaatcaggctagcag-
>Seq_122156
ggagggcagttaggggtgaccaggcttgcaggggtgggcaattagg-agcaatcaggctggcaa-
>Seq_122157
ggagggcagttaggggtgaccaggcttgcaggggtgggcaattagg-agcaatcaggctggcag-
>Seq_122957
-ggagggcattaggggtgaccaggcttgcaggggtgggcaattagg-ggtaatcaggctggcagg
>Seq_123154
ggaggggagttaggggtgaccaggcttgcaggggtgggcaattagg-agcaatcaggctggcag-
>Seq_123155
ggaggggagttaggggtgaccaggcttgcaggggtgggcaattagg-agcaatcaggttggcag-
>Seq_123343
-ggagggtattcagggtgaccaggcttgcaggggtgggcaattagg-agcaatcaggctggcagg
