# Supplementary material for: Genetic diversity in migratory bats: Results from RADseq data for three tree bat species at an Ohio windfarm
Source: PeerJ. 2016 Jan 26;4:e1647. doi: 10.7717/peerj.1647 (PMC4730867; doi:10.7717/peerj.1647)
Supplement: Supplemental Information 9 [file peerj-04-1647-s009.zip › CandidateLocus10077.txt]

>Seq_96443
gaagggcagttaggagccagtggga-tagggcctaaagaggtggtcggacatccttcaaggggc
>Seq_96738
gaagggcagttggcagccagaggga-tagggcctaaagggatggtcagacatccttcaaggggt
>Seq_96751
gaagggcagttgggagccagtggga-tagggcctaaaggggtggtcagacatccttcaaggggt
>Seq_96752
gaagggcagttgggagccagtggga-tggggcctaaaggggtggtcagacatccttcaaggggt
>Seq_96753
gaagggcagttgggagccagtggga-tggggcctaaaggggtggtcggacatccttcaaggggt
>Seq_96754
gaagggcagttgggagccagtggga-tggggcctaaaggggtggttgaacatccttcaaggggt
>Seq_96755
gaagggcagttgggagccagtgggattggggcctaaaggggtggttggacatcctttaagggg-
>Seq_122518
ggagggcagttgggagccagtggga-taaggcctaaaggggtggtcggacatccttcaaggggt
>Seq_122522
ggagggcagttgggagccagtggga-tagggcctaaaggggtggtcggacatccttcaaggggt
>Seq_123947
ggatggcagttgggagccagtggaa-tagggcctaaaggggtggtcagacatccttcaaggggc
>Seq_122507
ggagggcagttgggagccaatggga-taaggcctaaagaggtggtcagacatccttcaaggggt
>Seq_122519
ggagggcagttgggagccagtggga-tagggcctaaaggggtgatcggacatccttcaaggggt
>Seq_122520
ggagggcagttgggagccagtggga-tagggcctaaaggggtggtcagacatccttcaaggggt
>Seq_122521
ggagggcagttgggagccagtggga-tagggcctaaaggggtggtcgaacatccttcaaggggt
>Seq_123948
ggatggcagttgggagccagtggga-tagggcctaaaggggtggtcagacatccttcaaggggt
