# Supplementary material for: Genetic diversity in migratory bats: Results from RADseq data for three tree bat species at an Ohio windfarm
Source: PeerJ. 2016 Jan 26;4:e1647. doi: 10.7717/peerj.1647 (PMC4730867; doi:10.7717/peerj.1647)
Supplement: Supplemental Information 9 [file peerj-04-1647-s009.zip › CandidateLocus10080.txt]

>Seq_96555
gaagggcagtt------aggggggacccaggactgcagggaagggcagttagagg-tgaccaggcctgca---
>Seq_96678
gaagggcagttgaa---aggggggacccaggcctgcaagggagggcagttaggag-tgaccaggccc------
>Seq_96845
gaagggcagtt-------gggggcaaccaggttggcagggaagggcagttagggg-tgaccaggccagcag--
>Seq_96941
gaagggcagtt------ggggtggacccaggcctgcagggaagggcagttagggt-tgaccaggccctca---
>Seq_96679
gaagggcagttgaagggaggggggacccaggccagcaggggaaggcagttaggag-tgaccaag---------
>Seq_96680
gaagggcagttgaagggaggggggacccaggccggcaggggaaggcagttaggag-tgaccaag---------
>Seq_97001
gaagggcagtt------gtgggggacccaggcctgcaagggagagcagttgggggaggaccaggcttgc----
>Seq_119574
ggaggacagtt------tcgggggaaccaggcctgcaagggagggcagttagggg-tgaccaggcccaca---
>Seq_119579
ggaggacagtt------tggggggaaccaggcctgcaagggagggcagttagggg-tgaccaggcccaca---
>Seq_119580
ggaggacagtt------tggggggaaccgggcctgcaagggagggcagttagggg-tgaccaggcccaca---
>Seq_119582
ggaggacagtt------ttgagggaaccaggcctgcaagggagggcagttaggag-tgaccaggcccaca---
>Seq_119583
ggaggacagtt------ttgagggaaccaggcctgcaagggagggcagttagggg-tgaccaggcccaca---
>Seq_119584
ggaggacagtt------ttgggggaaacaggcctgcaagggagggcagttagggg-tgaccaggcccaca---
>Seq_119586
ggaggacagtt------ttgggggaaccaggcctgcaagggagggcaattagggg-tgaccaggcccaca---
>Seq_119590
ggaggacagtt------ttgggggaaccaggcctgcaagggagggcagttaggg--tgaccaggcccacaa--
>Seq_119752
ggaggatagtt------ttgggggaaccaggcctgcaagggagggcagttagggg-tgaccaggcccaca---
>Seq_122671
ggagggcagtt-------gggggcaaccaggttggcagggaagggaagttagggg-tgaccaggccagcag--
>Seq_122695
ggagggcagtt-------gggggcaatcaggcttgcaagggagggcagttagggg-tgactaggccagcag--
>Seq_122698
ggagggcagtt-------gggggcaatcaggcttgcatgggagggcagttagggg-tgactaggccagcag--
>Seq_119587
ggaggacagtt------ttgggggaaccaggcctgcaagggagggcagttagggg-tgaccacgcccaag---
>Seq_119588
ggaggacagtt------ttgggggaaccaggcctgcaagggagggcagttagggg-tgaccaggcacaca---
>Seq_119592
ggaggacagtt------ttgggggaaccaggcctgtaagagagggcagttagggg-tgaccaggcccaca---
>Seq_119593
ggaggacagtt------ttgggggaaccaggcctgtaagggagggcagttagggg-tgaccaggcccaca---
>Seq_120128
ggagggaagtt-------aggggtgaccaggcctgcaagggagggaagttagggg-tgaccaggtccacag--
>Seq_120139
ggagggaagtt-------aggggtggccaggcctgcaagggagggaagttagggg-tgaccaggtccacag--
>Seq_121970
ggagggcagtt-------aggggtgaccagacctgcaagagaggtcagttagggg-tgatcaggcccacac--
>Seq_122923
ggagggcagtt-------tggggcaaccaggctggcaagggagtgcagttagggt-ttactgggccagcag--
>Seq_151106
tgagggtagtt-------gtgggcaatcaggccagcaggga--ggcagttagggg-tgactgggccagcagag
