# Supplementary material for: Genetic diversity in migratory bats: Results from RADseq data for three tree bat species at an Ohio windfarm
Source: PeerJ. 2016 Jan 26;4:e1647. doi: 10.7717/peerj.1647 (PMC4730867; doi:10.7717/peerj.1647)
Supplement: Supplemental Information 9 [file peerj-04-1647-s009.zip › CandidateLocus10088.txt]

>Seq_96681
gaagggcagttgaaggggaccaggctggcagaggagcgcagttaggggcaattgggctggcag---
>Seq_96682
gaagggcagttgaaggggaccaggctggcagaggagggcagttaggggcaattgggcaggcag---
>Seq_96685
gaagggcagttgagagggaccaggctggcagaggagggcagttaggggaaattgggctggcag---
>Seq_96687
gaagggcagttga-gataaccaggctgacagaggagggcagttaggggcaatcggg-tggcaggg-
>Seq_96692
gaagggcagttgagggggaccaggctggcagaggagggcagttaggggaaattgggatggcag---
>Seq_96693
gaagggcagttgagggggaccaggctggcagaggagggcagttaggggaaattgggctggcag---
>Seq_96694
gaagggcagttgagggggaccaggctggcagagg---gcagttaggggaaattgggctggcagggg
>Seq_96855
gaagggcagttggggggaaccaggcctgcagaggagggcaattaggggcaattgggctggcag---
>Seq_103026
gaggggcagttgaaggggaccaggctggcagaggagggcagttaggggcaattgggctggcag---
