# Supplementary material for: Genetic diversity in migratory bats: Results from RADseq data for three tree bat species at an Ohio windfarm
Source: PeerJ. 2016 Jan 26;4:e1647. doi: 10.7717/peerj.1647 (PMC4730867; doi:10.7717/peerj.1647)
Supplement: Supplemental Information 9 [file peerj-04-1647-s009.zip › CandidateLocus10089.txt]

>Seq_96695
gaagggcagttgaggg-ggaccaggcttgcagaggagggaagtttggggggacaaggaattaga-
>Seq_102880
-gagggcagttgaggg-gaacaaggcttgcagaggagggaagtttggggggacaaggaattagat
>Seq_102881
-gagggcagttgaggg-gaaccaggcttgcagaggagggaagtttggggggacaaggaattagat
>Seq_116749
ggaaggcagttgagggaggacaaggcctgcagaggagggaagtttggggggacaaggaattag--
>Seq_122411
ggagggcagttgaggg-gaaccaggcttgcagaggagggaagtttggggggacaaggaattaga-
