# Supplementary material for: Genetic diversity in migratory bats: Results from RADseq data for three tree bat species at an Ohio windfarm
Source: PeerJ. 2016 Jan 26;4:e1647. doi: 10.7717/peerj.1647 (PMC4730867; doi:10.7717/peerj.1647)
Supplement: Supplemental Information 9 [file peerj-04-1647-s009.zip › CandidateLocus10091.txt]

>Seq_96715
gaagggcagttgcaggggctaggtctacaggggaaggcagttggaggggcaggccagcagggg
>Seq_96716
gaagggcagttgcaggggctaggtctacaggggagggcagttggaggagcaggccagcagggg
>Seq_96717
gaagggcagttgcaggggctaggtctacaggggagggcagttggaggggcaagccagcagggg
>Seq_96718
gaagggcagttgcaggggctaggtctacaggggagggcagttggaggggcaggccagcagggc
>Seq_96719
gaagggcagttgcaggggctaggtctacaggggagggcagttggaggggcaggccagcagggg
>Seq_96720
gaagggcagttgcaggggctaggtctacaggggagggcagttggaggggtaggccagcagggg
>Seq_96721
gaagggcagttgcaggggctaggtctacaggggagggcagttgggggggcaggccagcagggg
>Seq_96722
gaagggcagttgcaggggctaggtctccaggggagggcagttggaggggcaggccagcagggg
