# Supplementary material for: Genetic diversity in migratory bats: Results from RADseq data for three tree bat species at an Ohio windfarm
Source: PeerJ. 2016 Jan 26;4:e1647. doi: 10.7717/peerj.1647 (PMC4730867; doi:10.7717/peerj.1647)
Supplement: Supplemental Information 9 [file peerj-04-1647-s009.zip › CandidateLocus10092.txt]

>Seq_96739
gaagggcagttgggaaggactcaagcctgccggggatagcagtcattatattagcaataacaa
>Seq_96777
gaagggcagttgggagggactcaaccctgccggggatagcagtcattatattagcaataataa
>Seq_96778
gaagggcagttgggagggactcaagcctgccagggatagcagtcattatattagcaataacaa
>Seq_96779
gaagggcagttgggagggactcaagcctgccggggatagcagtcattatattagcaataacaa
>Seq_96780
gaagggcagttgggagggactcaagcctgccggggatagcagtcattatattatcaataacaa
>Seq_96781
gaagggcagttgggagggactcaggcctgccggggatagcagtcattatattagcaataacaa
>Seq_96782
gaagggcagttgggagggactctagcctgccggggatagcagtcattatattagcaataacaa
>Seq_108769
gcagggcagttgggagggactcaagcctgccggggatagcagtcattatattagcaataacaa
