# Supplementary material for: Genetic diversity in migratory bats: Results from RADseq data for three tree bat species at an Ohio windfarm
Source: PeerJ. 2016 Jan 26;4:e1647. doi: 10.7717/peerj.1647 (PMC4730867; doi:10.7717/peerj.1647)
Supplement: Supplemental Information 9 [file peerj-04-1647-s009.zip › CandidateLocus10099.txt]

>Seq_96813
gaagggcagtt-ggggaggaccaccccatttcacgtgtggaaaatcc-aaaggtgcagaggtcac
>Seq_96879
gaagggcagtt-gggggggaccaccccatttcacgtgtggaaaatccaaaaggtgcagaggtta-
>Seq_96881
gaagggcagtt-gggggggaccaccccatttcacgtgtggaaaatcc-aaaggtgcagaggttac
>Seq_96882
gaagggcagtt-gggggggaccaccccatttcacgtgtgggaaatcc-aaaggtgcagaggtcac
>Seq_96883
gaagggcagtt-gggggggaccaccccatttcatgtgtggaaaatcc-aaaggtgcagaggtcac
>Seq_96884
gaagggcagtt-gggggggaccaccccatttcatgtgtggaaaatcc-aaaggtgcagaggttac
>Seq_96885
gaagggcagtt-gggggggaccaccccctttcacatgtggaaaatcc-aaaggtgcagaggttac
>Seq_96903
gaagggcagttggggggggaccaccccatttcacgtgtggaaaatcc-aaaggtgcagaggtta-
