# Supplementary material for: Genetic diversity in migratory bats: Results from RADseq data for three tree bat species at an Ohio windfarm
Source: PeerJ. 2016 Jan 26;4:e1647. doi: 10.7717/peerj.1647 (PMC4730867; doi:10.7717/peerj.1647)
Supplement: Supplemental Information 9 [file peerj-04-1647-s009.zip › CandidateLocus101.txt]

>Seq_723
aaaatgaccctgcctctaagcacagatccatgaagcaaagtaatagaagggact---cgttcattt
>Seq_94623
gaaatgaccctgcctctaagcacagatccatgaagcaaagtaatagaagggactcagcgttaa---
>Seq_94624
gaaatgaccctgcctctaagcacagatccatgaagcaaagtaatagaagggact---cattcattt
>Seq_94625
gaaatgaccctgcctctaagcacagatccatgaagcaaagtaatagaagggact---cgttcattt
>Seq_94626
gaaatgaccctgcctctaagcacagatccatgaagcaaagtgatagaaaggact---cgttcattt
>Seq_94627
gaaatgaccctgcctctaagcacagatccatgaagcaaagtgatagaagggact---cgttcattt
>Seq_94628
gaaatgaccctgcctctaagcacagatccatgaagcaaagtgatagaagggact---tgttcattt
>Seq_94641
gaaatggccctgcctctaagcacagatccatgaagcaaagtaatagaagggact---cgttcattt
>Seq_94642
gaaatggccctgcctctaagcacagatccatgaagcaaagtgatagaagggact---cgttcattt
>Seq_94643
gaaatggccctgcctctaaggacagatccatgaagcaaagtgatagaagggact---tgttcattt
>Seq_94662
gaaatgtccctgcctctaagcacagatccatgaagcaaagtgatagaagggact---tgttcattt
