# Supplementary material for: Genetic diversity in migratory bats: Results from RADseq data for three tree bat species at an Ohio windfarm
Source: PeerJ. 2016 Jan 26;4:e1647. doi: 10.7717/peerj.1647 (PMC4730867; doi:10.7717/peerj.1647)
Supplement: Supplemental Information 9 [file peerj-04-1647-s009.zip › CandidateLocus1010.txt]

>Seq_7306
aagggttgttccacctgcttccctgtggccacaccctgcctttccctttcactttccttttct
>Seq_7307
aagggttgttccacctgcttccctgtggccacaccctgcctttccctttcactttccttttgc
>Seq_7308
aagggttgttccacctgcttccctgtggccacaccctgcctttccctttcactttcctttttt
>Seq_7309
aagggttgttccacctgcttctctgtgaccacaccctgcctttccctttcactttccttttct
>Seq_7310
aagggttgttccacctgcttctctgtggccacaccctgcctttcactttcactttccttttct
>Seq_7311
aagggttgttccacctgcttctctgtggccacaccctgcctttccctttcactttccttttct
>Seq_7312
aagggttgttccacctgcttctctgtggctacaccctgcctttccctttcactttccttttct
>Seq_7313
aagggttgttccacctgtttctctgtggccacaccctgcctttccctttcactttccttttct
>Seq_103239
gagggttgttccacctgcttctctgtggccacaccctgcctttccctttcactttccttttct
