# Supplementary material for: Genetic diversity in migratory bats: Results from RADseq data for three tree bat species at an Ohio windfarm
Source: PeerJ. 2016 Jan 26;4:e1647. doi: 10.7717/peerj.1647 (PMC4730867; doi:10.7717/peerj.1647)
Supplement: Supplemental Information 9 [file peerj-04-1647-s009.zip › CandidateLocus10101.txt]

>Seq_96832
gaagggcagttgggggaaattagggcagcagaggcgcagttttatgttgattaggctggtagg--
>Seq_116767
ggaaggcagttgggggaaattggggcagcagaggagcagttttatgttgattaggctggtagg--
>Seq_116768
ggaaggcagttgggggaaatttgggcagcagaggggcagttttatgttgattaggctggtagg--
>Seq_120512
ggagggcacttgggggaaattagggcagcagaggcgcagttttatgttgattaggctggtagg--
>Seq_120514
ggagggcacttgggggaaattggggcagcagaggagcagttttatgttgattaggctggtagg--
>Seq_122628
ggagggcagttgggggaaattagggcagcagaggcgcagttttatgttgattaggctggtagg--
>Seq_122638
ggagggcagttgggggaaattggggcagcagaggagcagttttatgttgattaggctggtagg--
>Seq_122639
ggagggcagttgggggaaatttgggcagcagaagggcagttttatgttgattaggctggtagg--
>Seq_122640
ggagggcagttgggggaaatttgggcagcagaagggcagttttatgttgattaggctggtatg--
>Seq_122443
ggagggcagttggaggaaattggggcagcagaggagcagttttatgtagattaggctggtagg--
>Seq_122634
ggagggcagttgggggaaatt-gggcagcagaggagcacttttatgttaattaggctggtaggg-
>Seq_122635
ggagggcagttgggggaaatt-gggcagcagaggagcagttttatgttgattaggctgataggg-
>Seq_122637
ggagggcagttgggggaaattggggcagcagaggagcagttttaggttgattaggctggtagg--
>Seq_120513
ggagggcacttgggggaaatt-gggcagcagaggagcacttttatgttaattaggctagtaggg-
>Seq_122489
ggagggcagttgggagaaatt-gggcagcagaggagcacttttatgttaattaggctagtaggg-
>Seq_122623
ggagggcagttgggggaaactggggcagcagaggagcacttttatgttaattaggctagtagg--
>Seq_122629
ggagggcagttgggggaaatt--gggagcagaggagcacttttatgttaattaggctagtagggg
>Seq_122630
ggagggcagttgggggaaatt-gggcagcagagcagcacttttatgttaattaggctagtaggg-
>Seq_122631
ggagggcagttgggggaaatt-gggcagcagaggagcacttttatattaattaggctagtaggg-
>Seq_122632
ggagggcagttgggggaaatt-gggcagcagaggagcacttttatgttaattaggctagtagga-
>Seq_122633
ggagggcagttgggggaaatt-gggcagcagaggagcacttttatgttaattaggctagtaggg-
>Seq_122636
ggagggcagttgggggaaattggggcagcagaggagcacttttatgttaattaggctagtagg--
