# Supplementary material for: Genetic diversity in migratory bats: Results from RADseq data for three tree bat species at an Ohio windfarm
Source: PeerJ. 2016 Jan 26;4:e1647. doi: 10.7717/peerj.1647 (PMC4730867; doi:10.7717/peerj.1647)
Supplement: Supplemental Information 9 [file peerj-04-1647-s009.zip › CandidateLocus10105.txt]

>Seq_96956
gaagggcagttggtgcaggaccaggcctgcaagagagggcagttagggacaatcagactggta
>Seq_96957
gaagggcagttggtggaagaccaggcctgcaagagagggcaattaaggacaattggactggca
>Seq_96958
gaagggcagttggtggaggaccaggcctacaagagagggcagttagggacaatcggactggca
>Seq_96959
gaagggcagttggtggaggaccaggcctgcaagagagggcagttagggacaatcagactggca
>Seq_96960
gaagggcagttggtggaggaccaggcctgcaagagagggcagttagggacaatcggactggca
>Seq_96961
gaagggcagttggtggaggaccaggcctgcaagagagggcagttagggacaattgaactggca
>Seq_96962
gaagggcagttggtggaggaccaggcctgcaagagagggcagttagggacagtcggactggca
>Seq_96963
gaagggcagttggtggaggaccaggcctgcaagagagggcagttaggtacaatcggactggca
>Seq_96964
gaagggcagttggtggaggatcagacctgcaagagagggcagttagggacaatcggactggca
>Seq_96979
gaagggcagttggtggtggaccaggcctacaagagagggcagttagggacaatcggactggca
