# Supplementary material for: Genetic diversity in migratory bats: Results from RADseq data for three tree bat species at an Ohio windfarm
Source: PeerJ. 2016 Jan 26;4:e1647. doi: 10.7717/peerj.1647 (PMC4730867; doi:10.7717/peerj.1647)
Supplement: Supplemental Information 9 [file peerj-04-1647-s009.zip › CandidateLocus10107.txt]

>Seq_97018
gaagggcagttgtgggtgatcaggctagcaagggagtaattaggcatcaatcagattagcagg
>Seq_120621
ggagggcagctgtgggcgatcaggctagcaagggagtagttaggcatcaatcaggttagcagg
>Seq_122873
ggagggcagttgtgggcgatcaggctagcaagggagtaattaggcatcaatcaggttagcagg
>Seq_122874
ggagggcagttgtgggcgatcaggctagcaagggagtaattaggcatcaatcaggttagtagg
>Seq_122875
ggagggcagttgtgggcgatcaggctagcaagggagtagttaggcatcaatcaggttagcagg
>Seq_122884
ggagggcagttgtgggcgatcagtctagcaagggagtaattaggcatcaatcaggttagcagg
>Seq_122890
ggagggcagttgtgggtgatcaggctagcaagggagtaattaggcatcaatcaggttagcagg
>Seq_129918
ggtgggcagttgtgggtgatcaggctagcaagggagtagttaggcatcaatcaggttagcagg
>Seq_136037
gttgggcagttgtgggtgatcaggctagcaagggagtagttaggcatcaatcaggttagcagg
>Seq_122872
ggagggcagttgtgggcgatcaggctaacaaaggagtagttaggcttcaatcaggttagcagg
>Seq_122889
ggagggcagttgtgggtgatcaggctaacaaaggagtagttaggcttcaatcaggttagcagg
>Seq_122871
ggagggcagttgtgggcgatcaggctaacaaaggagtagataggcttcaatcaggttagcaag
