# Supplementary material for: Genetic diversity in migratory bats: Results from RADseq data for three tree bat species at an Ohio windfarm
Source: PeerJ. 2016 Jan 26;4:e1647. doi: 10.7717/peerj.1647 (PMC4730867; doi:10.7717/peerj.1647)
Supplement: Supplemental Information 9 [file peerj-04-1647-s009.zip › CandidateLocus10109.txt]

>Seq_97066
gaagggcatttgggagggaacccagtgtgagaacccctttcacatcccgcgtggttcagggtt
>Seq_97067
gaagggcatttggggaggaacccagtgtgagaacccctttcacatcccgcgtggttcagggtt
>Seq_97070
gaagggcatttgggggggaacccaatgtgagaacccctttcacatcccgcgtggttcagggtt
>Seq_97071
gaagggcatttgggggggaacccagtgtaagaacccctttcacatcccgcgtggttcagggtt
>Seq_97072
gaagggcatttgggggggaacccagtgtgagaacccctttcacatcccacgtggttcagggtt
>Seq_97073
gaagggcatttgggggggaacccagtgtgagaacccctttcacatcccgagtggttcagggtt
>Seq_97074
gaagggcatttgggggggaacccagtgtgagaacccctttcacatcccgcatggttcagggtt
>Seq_97075
gaagggcatttgggggggaacccagtgtgagaacccctttcacatcccgcgtggttcagggtt
>Seq_97076
gaagggcatttgggggggaacccagtgtgagaacccctttcacatcctgagtggttcagggtt
>Seq_97077
gaagggcatttgggggggaacccagtgtgagaacccctttcacatcctgcgtggttcagggtt
>Seq_97083
gaagggcatttgtgggggaacccagtgtgagaacccctttcacatcccgagtggttcagggtt
