# Supplementary material for: Genetic diversity in migratory bats: Results from RADseq data for three tree bat species at an Ohio windfarm
Source: PeerJ. 2016 Jan 26;4:e1647. doi: 10.7717/peerj.1647 (PMC4730867; doi:10.7717/peerj.1647)
Supplement: Supplemental Information 9 [file peerj-04-1647-s009.zip › CandidateLocus10111.txt]

>Seq_97095
gaagggccgttcctccactccgagggcctgttgtccttggtgagaagaagggagaccatgcat---
>Seq_97096
gaagggcctttcctccactccgagagcctgttgtccttggtgagaagaagggagaccacgcat---
>Seq_97099
gaagggcctttcctccactccgagggcctgttgtccttgatgagaagaagggagaccacgcat---
>Seq_97101
gaagggcctttcctccactccgagggcctgttgtccttggtgagaagaagggagaccacacat---
>Seq_97102
gaagggcctttcctccactccgagggcctgttgtccttggtgagaagaagggagaccacgcat---
>Seq_97103
gaagggcctttcctccactccgagggcctgttgtccttggtgagaagaagggagaccatgcat---
>Seq_108772
gcagggccgttcctccactccgagggcctgttgtccttggtgagaagaagggagaccacgcat---
>Seq_97097
gaagggcctttcctccactccgagggcctgctgtccttggtgagaagaagggagaccacacat---
>Seq_97098
gaagggcctttcctccactccgagggcctgctgtccttggtg---agaagggagaccacgcatttg
>Seq_97100
gaagggcctttcctccactccgagggcctgttgtccttggtgagaagaagagagaccacgcat---
>Seq_97104
gaagggcctttcctccactccgagggcctgttgtccttggtg---agaagggagaccacgcatttg
>Seq_97105
gaagggcctttcctccactccgagggcttgctgtccttggtgagaagaagggagaccacgcat---
>Seq_97106
gaagggcctttcctccactctgagggcctgctgtccttggtgagaagaagggagaccacacat---
>Seq_97107
gaagggcctttcctccactctgagggcctgctgtccttggtgagaagaagggagaccacgcat---
>Seq_97108
gaagggcctttcctccactctgagggcctgctgtccttggtgagaagaagggagatcacgcat---
