# Supplementary material for: Genetic diversity in migratory bats: Results from RADseq data for three tree bat species at an Ohio windfarm
Source: PeerJ. 2016 Jan 26;4:e1647. doi: 10.7717/peerj.1647 (PMC4730867; doi:10.7717/peerj.1647)
Supplement: Supplemental Information 9 [file peerj-04-1647-s009.zip › CandidateLocus10114.txt]

>Seq_97138
gaaggggacgcagcctcaggtcccccatcaagtcctgccggtt---gggggggggcgcagcctcag-
>Seq_97139
gaaggggacgcagcctcaggtcccccatcaagtcctgccggtt--ggggggggggcgcagcctca--
>Seq_97144
gaaggggatgcagcctcaggtcccccatcaagtcctgccggtt---gggggggggcgcagcctcag-
>Seq_108697
-gcagggacgcagcctcaagtcccccatcaagtcctgctggtt---gggggggggcgcagcctcagg
>Seq_108781
gcaggggacgcagcctcaagtcccccatcaagtcctgccggtt---gggggggggcgcagcctcag-
>Seq_108782
gcaggggacgcagcctcaagtcccccatcaagtcctgccggtt--ggggggggggcgcagcctca--
>Seq_108788
gcaggggacgcagcctcaagtcccccatcaagtcctgctggttggggggggcgggcgcagcct----
>Seq_108789
gcaggggacgcagcctcaagtcccccatcaagtcctgctggtt---gggggggggcgcagcctcag-
>Seq_108790
gcaggggacgcagcctcaagtcccccatcaagtcctgctggttg-ggggggggggcgcagcctc---
>Seq_108791
gcaggggacgcagcctcaggt-ccccatcaagtcctgctggtta-ggggggggggcgcagcctca--
>Seq_108799
gcaggggatacagcctcaagtcccccatcaagtcctgccggtt---gggggggggcgcagcctcag-
>Seq_108828
gcaggggtcgcagcctcaggtcccccatcaagtcctgctggtt---gggggggggcgcagcctcag-
>Seq_108829
gcaggggtcgcagcctcaggtcccccatcaagtcctgctggttg-ggggggggggcgcagcctc---
>Seq_108779
gcaggggacgcagcctcaagtcccccatcaagtcctgccggtt--gggaggggggcgcagcctca--
>Seq_108780
gcaggggacgcagcctcaagtcccccatcaagtcctgccggttgggggggcggggcgcagcct----
>Seq_108783
gcaggggacgcagcctcaagtcccccatcaagtcctgccggtt--gggggggtggcgcagcctca--
>Seq_108784
gcaggggacgcagcctcaagtcccccatcaagtcctgctggtt--agggggggggcgcagcctca--
>Seq_108785
gcaggggacgcagcctcaagtcccccatcaagtcctgctggtta-ggggggggggcgcagcctc---
>Seq_108786
gcaggggacgcagcctcaagtcccccatcaagtcctgctggtt--cggggtggggcgcagcctca--
>Seq_108787
gcaggggacgcagcctcaagtcccccatcaagtcctgctggttg-gggggggaggggaaggcgc---
>Seq_108792
gcaggggacgcagcctcaggtcccccatcaagtcctgccggttg-gggggggaggggaagacgc---
>Seq_108793
gcaggggacgcagcctcaggtcccccatcaagtcctgccggttg-gggggggaggggaaggcac---
>Seq_108794
gcaggggacgcagcctcaggtcccccatcaagtcctgccggttg-gggggggaggggaaggcgc---
