# Supplementary material for: Genetic diversity in migratory bats: Results from RADseq data for three tree bat species at an Ohio windfarm
Source: PeerJ. 2016 Jan 26;4:e1647. doi: 10.7717/peerj.1647 (PMC4730867; doi:10.7717/peerj.1647)
Supplement: Supplemental Information 9 [file peerj-04-1647-s009.zip › CandidateLocus10115.txt]

>Seq_97168
gaagggtagttaggggtgactaagtctgcaggggagggcagttgcagagaaccaggcttgcag
>Seq_97169
gaagggtagttaggggtgactaggtccgcaggggagggcagttgcagagaaccaggcttgcag
>Seq_97170
gaagggtagttaggggtgactaggtctgcaagggagggcagttgcagagaaccaggcttgcag
>Seq_97171
gaagggtagttaggggtgactaggtctgcaggggaaggcagttgcagagaaccaggcttgcag
>Seq_97172
gaagggtagttaggggtgactaggtctgcaggggaggccagttgcagagaaccaggcttgcag
>Seq_97173
gaagggtagttaggggtgactaggtctgcaggggagggcagttgcagagaaccaggcttgcag
>Seq_97174
gaagggtagttaggggtgactaggtctgcaggggatggcagttgcagagaaccaggcttgcag
>Seq_97175
gaagggtagttaggggtgactatgtctgcaggggagggcagttgcagagaaccaggcttgcag
>Seq_137308
taagggtagttaggggtgactaagtctgcaggggagggcagttgcagagaaccaggcttgtag
