# Supplementary material for: Genetic diversity in migratory bats: Results from RADseq data for three tree bat species at an Ohio windfarm
Source: PeerJ. 2016 Jan 26;4:e1647. doi: 10.7717/peerj.1647 (PMC4730867; doi:10.7717/peerj.1647)
Supplement: Supplemental Information 9 [file peerj-04-1647-s009.zip › CandidateLocus10119.txt]

>Seq_97257
gaaggtaagcccacacacagtggcctcc-atggaaggacaatagactgaattctgctcaaggcc
>Seq_97258
gaaggtaagcccacacacagtggcctcccatggaaggacaatagactcaattctgctccaggc-
>Seq_97259
gaaggtaagcccacacacagtggcctcccatggaaggacaatagactgaattctgctccaggc-
>Seq_97261
gaaggtaagcccacacacagtggcctccgatggaaggacaatagattgaattctgctccaggc-
>Seq_97263
gaaggtaagcccacacacagtggcctcctatggaaggacaatagactgaattctgctccaggc-
>Seq_97264
gaaggtaagcccacacacagtggcctctcatggaaggacaatagactgaattctgctccaggc-
>Seq_97265
gaaggtaagcccacacacagtggcctctgatggaaggacaatagattgaattctgctccaggc-
>Seq_97266
gaaggtaagcccacacacagtggcttctgatggcaggacaatagactgaattctgctccaggc-
