# Supplementary material for: Genetic diversity in migratory bats: Results from RADseq data for three tree bat species at an Ohio windfarm
Source: PeerJ. 2016 Jan 26;4:e1647. doi: 10.7717/peerj.1647 (PMC4730867; doi:10.7717/peerj.1647)
Supplement: Supplemental Information 9 [file peerj-04-1647-s009.zip › CandidateLocus1012.txt]

>Seq_7317
aaggtacagctaagattcagagaacccagaagaacttacgataatttcacaatgtgagataaa---
>Seq_7318
aaggtacagctaatattcagagaacccagaagaacttatgataatttcacaatgtgagataaa---
>Seq_28862
agggtacagctaagattcagagaaccc---agaacttacgataatttcacaatgtgagataaaaat
>Seq_28863
agggtacagctaagattcagagaacccagaagaacttacaataatttcacaatgtgagataaa---
>Seq_28864
agggtacagctaagattcagagaacccagaagaacttacgataatttcacaatgtgagataaa---
>Seq_28865
agggtacagctaagattcagagaacccaggagaacttacgataatttcacaatgtgagataaa---
>Seq_28866
agggtacagctaagattcagagaacccagtagaacttacgataatttcacaatgtgagataaa---
>Seq_28867
agggtacagctaatattcagagaacccagaagaacttatgataatttcacaatgtgagataaa---
>Seq_29033
agggttcagctaatattcagagaacccagaagaacttatgataatttcacaatgtgagataaa---
