# Supplementary material for: Genetic diversity in migratory bats: Results from RADseq data for three tree bat species at an Ohio windfarm
Source: PeerJ. 2016 Jan 26;4:e1647. doi: 10.7717/peerj.1647 (PMC4730867; doi:10.7717/peerj.1647)
Supplement: Supplemental Information 9 [file peerj-04-1647-s009.zip › CandidateLocus10124.txt]

>Seq_97303
gaaggtgaagacatggaagatggaaaggttggggaagaaccccatgaggagcagtgaattaga
>Seq_97304
gaaggtgaagacgtggaagatggaaaggttggggaagaaccccatgaggagcagtgaattaga
>Seq_97305
gaaggtgaagacgtggaagatgggaaggttgggcaagaaccccatgaggagcagtgaattaga
>Seq_97306
gaaggtgaagacgtggaagatgggaaggttggggaaaaaccccacgaggagcagtgaattaga
>Seq_97307
gaaggtgaagacgtggaagatgggaaggttggggaagaaccccacgaggagcagtgaattaga
>Seq_97308
gaaggtgaagacgtggaagatgggaaggttggggaagaaccccatgaagagcagtgaattaga
>Seq_97309
gaaggtgaagacgtggaagatgggaaggttggggaagaaccccatgaggagcagtgaattaga
>Seq_97310
gaaggtgaagacgtggaagatgggaaggttggggaagaaccgcatgaggagcagtgaattaga
>Seq_97311
gaaggtgaagacgtggaagatgggaaggttggggaggaaccccatgaggagcagtgaattaga
>Seq_97312
gaaggtgaagatgtggaagatgggaaggttggggaagaaccccatgaggagcagtgaattaga
