# Supplementary material for: Genetic diversity in migratory bats: Results from RADseq data for three tree bat species at an Ohio windfarm
Source: PeerJ. 2016 Jan 26;4:e1647. doi: 10.7717/peerj.1647 (PMC4730867; doi:10.7717/peerj.1647)
Supplement: Supplemental Information 9 [file peerj-04-1647-s009.zip › CandidateLocus10125.txt]

>Seq_97313
-gaaggtgaggggaaaaggctctgagaaggcaccaggccgcctccaggcgtagcctcgatggaa-
>Seq_97315
-gaaggtgaggggaaagggctctgagaaggcaccaggccgcctccaggcgtagccacggtggaa-
>Seq_97316
-gaaggtgaggggaaagggctctgagaaggcaccaggccgcctctaggcgtagccacggtggaa-
>Seq_97318
-gaaggtgagggg-aagggctctgagaaggcaccagaccgcctccaggcgtagccacggtggaag
>Seq_97321
-gaaggtgagggg-aagggctctgagaaggcaccaggccacctccaggcgtagccacggtggaag
>Seq_97322
-gaaggtgagggg-aagggctctgagaaggcaccaggccccctccaggcgtagccacggtggaag
>Seq_97323
-gaaggtgagggg-aagggctctgagaaggcaccaggccgcctccaggcgtagccacggtggaag
>Seq_97324
-gaaggtgagggg-aagggctctgagaaggcaccaggccgcttccaggcgtagccacggtggaag
>Seq_97325
-gaaggtgagggg-gaagggtctgagaaagcaccaggccgcctccaggcgtagccatggtggaag
>Seq_108881
-gcaggtgagggg-aagggctctgagaaggcaccaggccgcctccaggcgtagccacggtggaag
>Seq_116916
ggaaggtgagggg-aagggctctgagaaggcaccaggccgcctccaggcgtagccacggtggaa-
>Seq_97314
-gaaggtgaggggaaagggctctgagaaggcaccagaccgtctccaggcatagccacggtggaa-
>Seq_97317
-gaaggtgagggg-aagggctctgagaaggcaccagaccgcctccaggcatagccacggtggaag
>Seq_97319
-gaaggtgagggg-aagggctctgagaaggcaccaggacgcctccaagtgtagccacggtggaag
>Seq_108880
-gcaggtgaggggaaagggctctgagaaggcaccaggccgcctccaggcatagccacggtggaa-
