# Supplementary material for: Genetic diversity in migratory bats: Results from RADseq data for three tree bat species at an Ohio windfarm
Source: PeerJ. 2016 Jan 26;4:e1647. doi: 10.7717/peerj.1647 (PMC4730867; doi:10.7717/peerj.1647)
Supplement: Supplemental Information 9 [file peerj-04-1647-s009.zip › CandidateLocus10127.txt]

>Seq_97326
---gaaggtgccccgtgtgcggtcatgtaacagctgctcacttgtgctcacttacaccca--agcaac-
>Seq_97327
---gaaggtgccccgtgtgcggtcatgtgacagctgctcacttgtgcccacttacaccca--agcaac-
>Seq_103176
---gagggtaccccatgtgcggtcatgtgacagctgctcacttgtgcccacttacaccca--agcaac-
>Seq_103177
---gagggtaccctgtgtgcggtcatgtgacagctgctcacttgtgctcacttacaccca--agcaac-
>Seq_103187
---gagggtatcccgtgtgcggtcatgtgacagctgctcacttgtgcccacttacaccca--agcaac-
>Seq_103207
---gagggtgccccgtatgcggtcatgtgacagctgctcacttgtgcccacttacaccca--agcaac-
>Seq_103208
---gagggtgccccgtgtgcggtcatgtaacagctgctcacttgtgctcacttacaccca--agcaac-
>Seq_103210
---gagggtgccccgtgtgcggtcatgtgacagctgctcacttgtgcccacttacaccca--agcaac-
>Seq_103226
---gagggtgtccagtgtgtggtcatgtgacagctgctcacttgtgctcacttacaccca--agcaac-
>Seq_103227
---gagggtgtccagtgtgtggtcatgtgacagctgcttacttgtgctcacttacaccca--agcaac-
>Seq_103228
---gagggtgtcccgtgtgcggtcatgtgacagctgctcacttgtgctcacgtacaccca--agcaac-
>Seq_103229
---gagggtgtcccgtgtgcggtcatgtgacagctgctcacttgtgctcacttacaccca--agcaac-
>Seq_103231
---gagggtgtcccgtgtggggtcatgtgacagctgctcacttgtgcccacttacaccca--agcaac-
>Seq_112860
---gcgggtgccccgtgtgtggtcatgtgacagctgctcacttgtgctcacttacaccca--agcaac-
>Seq_131359
---gtaggtgccccgtgtgcggtcatgtgacagctgctcacttgtgcccacttacaccca--agcaac-
>Seq_133659
---gtgagtgtcccgtgtgtggtcatgtgacagctgctcacttgtgcccacttacaccca--agcaac-
>Seq_134873
---gtgggtgccccgtatgcggtcatgtgacagctgctcacttgtgcccacttacaccca--agcaac-
>Seq_134874
---gtgggtgccccgtgtgcggtcatgtgacagctgctcacttgtgcccacttacaccca--agcaac-
>Seq_134875
---gtgggtgccccgtgtgcggtcatgtgacagctgctcacttgtgctcacttacaccca--agcaac-
>Seq_134876
---gtgggtgccccgtgtggggtcatgtgacagctgctcacttgtgctcacttacaccca--agcaac-
>Seq_134878
---gtgggtgccccgtgtgtggtcatgtgacagctgctcacttgtgcccacttacaccca--agcaac-
>Seq_134879
---gtgggtgccccgtgtgtggtcatgtgacagctgctcacttgtgctcacttacaccca--agcaac-
>Seq_134880
---gtgggtg-cccgtgtgcggtcatgtaacagctgctcacttgtgctcacttacaccca--agcaacc
>Seq_134884
---gtgggtgtcccgtgtgtggtcatgtgacagctgctcacttgtgcccacttacaccca--agcaac-
>Seq_134886
---gtgggtgtcccgtgtgtggtcatgtgacagctgctcacttgtgctcacttacaccca--agcaac-
>Seq_134962
gtggtgggtg-cccgtgtgcggtcatgtaacagctgctcacttgtgctcacttacaccca--agca---
>Seq_103209
---gagggtgccccgtgtgcggtcatgtgacagctgctcacttgtgcccacttacaccca--agcaaa-
>Seq_103230
---gagggtgtcccgtgtggggtcatgtgacagctgctcacttgtgcccacttacaccca--agcaaa-
>Seq_103232
---gagggtgtcccgtgtgtggtcatgtgacagctgctcacttgtgcccacttacaccca--agcaaa-
>Seq_134872
---gtgggtgccccgtatgcggtcatgtgacagctgctcacttgtgcccacttacaccca--agcaaa-
>Seq_134877
---gtgggtgccccgtgtgtggtcatgtgacagctgctcacttgtgcccacttacaccca--agcaaa-
>Seq_134881
---gtgggtg-cccgtgtgtggtcatgtgacagctgctcacttgtgcccacttacacccatcactga--
>Seq_134885
---gtgggtgtcccgtgtgtggtcatgtgacagctgctcacttgtgcccacttacaccca--ggcaac-
