# Supplementary material for: Genetic diversity in migratory bats: Results from RADseq data for three tree bat species at an Ohio windfarm
Source: PeerJ. 2016 Jan 26;4:e1647. doi: 10.7717/peerj.1647 (PMC4730867; doi:10.7717/peerj.1647)
Supplement: Supplemental Information 9 [file peerj-04-1647-s009.zip › CandidateLocus1013.txt]

>Seq_7321
aaggtataaaagaaccccccc-ttccctcctttctcctgagggtgattagtcctctttattcaa--
>Seq_7322
aaggtataaaagaacccctcc-caccctcctttctcctgcgggtgattagtcctctttattcaa--
>Seq_7323
aaggtataaaagaacccctcc-caccctcctttctcctgcgggtgattagtcttctttattcaa--
>Seq_7324
aaggtataaaagaacccctcc-caccctcctttctcctgtgggtgattagtcttctttattcaa--
>Seq_7325
aaggtataaaagaacccctcc-ccccctcctttctcctgcgggtgattagtcctctttattcaa--
>Seq_7468
aaggtgtaaaagaaccccccc--gccctcctttctcctgcgggtgattagtcctctttattcaat-
>Seq_7469
aaggtgtaaaagaaccccccc--gccctcctttctcctgggggtgattagtcctctttattcaat-
>Seq_7470
aaggtgtaaaagaaccccccc--gccctcctttctcctgtgggtgattagtcctctttattcaat-
>Seq_7471
aaggtgtaaaagaaccccccc-ttccctcctttctcctgagggtgattagtcctctttattcaa--
>Seq_7472
aaggtgtaaaagaacccccc---gccctcctttctcccgcgggtgattagtcttctttattcaatt
>Seq_7473
aaggtgtaaaagaa-cccccc--gccctcctttctcctgcgggtgattagtcctctttattcaatt
>Seq_7474
aaggtgtaaaagaaccccctccccccctcctttctcctgagggtgattagtcctctttattca---
>Seq_7475
aaggtgtaaaagaacccctcc-caccctcctttctcctgcgggtgattagtcttctttattcaa--
>Seq_7476
aaggtgtaaaagaacccctcc-cgccctcctttctcccgcgggtgattagtcttctttattcaa--
>Seq_7477
aaggtgtaaaagaacccctcc-cgccctcctttctcctgagggtgattagtcctctttattcaa--
>Seq_7478
aaggtgtaaaagaacccctcc-cgccctcctttctcctgcgggtgattagtcctctttattcaa--
>Seq_7479
aaggtgtaaaagaacccctcc-cgccctcctttctcctgcgggtgattagtcttctttattcaa--
>Seq_7480
aaggtgtaaaagaacccctcc-cgccctcctttctcctgtgggtgattagtcctctttattcaa--
>Seq_7481
aaggtgtaaaagaacccctcc--gccctcctttctcctgcgggtgattagtcttctttattcaat-
>Seq_7482
aaggtgtaaaagaacccctcc-tgccctcctttctcctgcgggtgattagtcctctttattcaa--
>Seq_7486
aaggtgtaaaggaaccccccc-ttccctcctttctcctgagggtgattagtcctctttattcaa--
