# Supplementary material for: Genetic diversity in migratory bats: Results from RADseq data for three tree bat species at an Ohio windfarm
Source: PeerJ. 2016 Jan 26;4:e1647. doi: 10.7717/peerj.1647 (PMC4730867; doi:10.7717/peerj.1647)
Supplement: Supplemental Information 9 [file peerj-04-1647-s009.zip › CandidateLocus10130.txt]

>Seq_97356
gaaggttgccaagctggagtcccagaaaagacttgatgttacagcttgagaccaaagatggtt
>Seq_97358
gaaggttggcaagctggagtcccagaaaagacttgatgttacagcttgagaccaaagatggtc
>Seq_97359
gaaggttggcaagctggagtcccagaaaagacttgatgttacagcttgagaccaaagatggtt
>Seq_97360
gaaggttggcaagctggagtcccagaaaagacttgatgttacagtttgagaccaaagatggtt
>Seq_97361
gaaggttggcaagctggagtcccagaaaagatttgatgttacagcttgagaccaaagatggtt
>Seq_97362
gaaggttggcaagctggagtcccagaaaggacttgatgttacagcttgagaccaaagatggtt
>Seq_97363
gaaggttggcaatctggagtcccagaaaagacttgatgttacagcttgagaccaaagatggtt
>Seq_131364
gtaggttggcaagctggagtcccagaaaagacttgatgttacagcttgagaccaaagatagtc
>Seq_131365
gtaggttggcaagctggagtcccagaaaagacttgatgttacagcttgagaccaaagatggtc
