# Supplementary material for: Genetic diversity in migratory bats: Results from RADseq data for three tree bat species at an Ohio windfarm
Source: PeerJ. 2016 Jan 26;4:e1647. doi: 10.7717/peerj.1647 (PMC4730867; doi:10.7717/peerj.1647)
Supplement: Supplemental Information 9 [file peerj-04-1647-s009.zip › CandidateLocus10132.txt]

>Seq_97367
gaagtaataaaacaaagagaggccatttcccctatgaaaaaggcaggcctttgtaagccccag
>Seq_97368
gaagtaatgaaacaaagagagaccatttcccctatgaaaaaggcaggcctttgtaagccccag
>Seq_97369
gaagtaatgaaacaaagagaggccatttcccctatgaaaaaagcaggcctttgtaagccccag
>Seq_97370
gaagtaatgaaacaaagagaggccatttcccctatgaaaaagacaggcctttgtaagccccag
>Seq_97371
gaagtaatgaaacaaagagaggccatttcccctatgaaaaaggcaggcctttgtaaaccccag
>Seq_97372
gaagtaatgaaacaaagagaggccatttcccctatgaaaaaggcaggcctttgtaagcaccag
>Seq_97373
gaagtaatgaaacaaagagaggccatttcccctatgaaaaaggcaggcctttgtaagcccagc
>Seq_97374
gaagtaatgaaacaaagagaggccatttcccctatgaaaaaggcaggcctttgtaagccccag
>Seq_97375
gaagtaatgaaacaaagagaggccatttcccctgtgaaaaaggcaggcctttgtaagccccag
>Seq_97377
gaagtaatgaaacaaagagaggccatttgccctatgaaaaaggcaggcctttgtaagccccag
>Seq_97376
gaagtaatgaaacaaagagaggccatttcctttatgaaaaaggcaggcctttgtaagcccagc
