# Supplementary material for: Genetic diversity in migratory bats: Results from RADseq data for three tree bat species at an Ohio windfarm
Source: PeerJ. 2016 Jan 26;4:e1647. doi: 10.7717/peerj.1647 (PMC4730867; doi:10.7717/peerj.1647)
Supplement: Supplemental Information 9 [file peerj-04-1647-s009.zip › CandidateLocus10133.txt]

>Seq_97406
gaagtcagtgtaattggtttctgtgctaacagcttgggagc-----gagagaacggccttagggagac-
>Seq_97407
gaagtcagtgtaattggtttctgtgctaacagcttgggggcctttggagagaacgacctcagg------
>Seq_97408
gaagtcagtgtaattggtttctgtgctaacagcttgggggcctttggagagaacggcctcagg------
>Seq_97409
gaagtcagtgtaattggtttctgtgctaacagcttgggggcctttggagagaactgcctcagg------
>Seq_97410
gaagtcagtgtaattggtttctgtgctaacagcttgggggc-----gagagaacggccttagggagac-
>Seq_97411
gaagtcagtgtaattggtttctgtgctaacagcttgggggt-----gagagaacgaccttagggagac-
>Seq_97412
gaagtcagtgtaattggtttctgtgctaacagcttgggggt-----gagagaacggccttagggagac-
>Seq_97413
gaagtcagtgtaattggtttctgtgctaacagcttgggggt-----gagagaatggcctcagggagac-
>Seq_97415
gaagtcagtgtaatt-gtttctgtgctaacagcttgggggc-----gagagaacggcctcagggagact
>Seq_97419
gaagtcattgtaattggtttctgtgctaacagcttgggggcctttggagagaacggcctcagg------
>Seq_97414
gaagtcagtgtaattggtttctgtgctaacagtttgggggcctttggagagaatggcctcagg------
