# Supplementary material for: Genetic diversity in migratory bats: Results from RADseq data for three tree bat species at an Ohio windfarm
Source: PeerJ. 2016 Jan 26;4:e1647. doi: 10.7717/peerj.1647 (PMC4730867; doi:10.7717/peerj.1647)
Supplement: Supplemental Information 9 [file peerj-04-1647-s009.zip › CandidateLocus1014.txt]

>Seq_7329
aaggtcaaagagaagaaagg--gtgttttttttcctctttaaaaatatcatcccttcggtctacc-
>Seq_7331
aaggtc-aagagaaaaaagg--tttttttttttcctctttaaaaatatcatcccttcggtctaccg
>Seq_7332
aaggtc-aagagaagaaaga-gggtttttttttcctctttaaaaatatcatcccttcggtctacc-
>Seq_7333
aaggtc-aagagaagaaaga-gggtttttttttcctctttagaaatatcatcccttcggtctacc-
>Seq_7334
aaggtc-aagagaagaaagagggttttttttttcctctttaaaaatatcatcccttcggtctac--
>Seq_7336
aaggtc-aagagaagaaagg--gtgttttttttcctctttaaaaatatcatcccttcggtctaccg
>Seq_7337
aaggtc-aagagaagaaagg-gtgtttttttttcctctttaaaaatatcatcccttcggtctacc-
>Seq_7339
aaggtc-aagagaagaaagg--tttctttttttcttctttaaaaatatcatcccttcggtctaccg
>Seq_7330
aaggtc-aagagaaaaaagg-tttttttttgttcctctttaaaaatatcatcccttcggtctacc-
>Seq_7335
aaggtc-aagagaagaaaga-ggttttttttttcctctttaaaaatatcatcccttcggtctacc-
>Seq_7338
aaggtc-aagagaagaaagg--tttctttttttcttctttaaaaatatcatcccttcggcctaccg
