# Supplementary material for: Genetic diversity in migratory bats: Results from RADseq data for three tree bat species at an Ohio windfarm
Source: PeerJ. 2016 Jan 26;4:e1647. doi: 10.7717/peerj.1647 (PMC4730867; doi:10.7717/peerj.1647)
Supplement: Supplemental Information 9 [file peerj-04-1647-s009.zip › CandidateLocus10142.txt]

>Seq_97492
gaagtgccattggcatcagcc-ggcctaacagctggacagcctcccacatggtacccatggaga
>Seq_97493
gaagtgccattggcatcagcc-ggcctaacagctggacagcctcccccatggtaccaatggaga
>Seq_97494
gaagtgccattggcatcagcc-ggcctaacagctggacagcctcccccatggtacccatggaaa
>Seq_97495
gaagtgccattggcatcagct-ggcctaacagctggacagcctccctcatggtacccatggaga
>Seq_97497
gaagtgccattggcatcagct-ggcctaacagctggtcagcctcccccagggtacccatggaga
>Seq_97512
gaagtgtcattggcaacagcc-ggcctaacagctggacagcctcccccatggtacccatggaga
>Seq_97514
gaagtgtcattggcaacagcc-ggcctaacagctggtcagcctcccacatggtacccatggaga
>Seq_97520
gaagtgtcattggcaacagct-ggcctaacagctggacagcctcccccatggtacccatggaga
>Seq_97509
gaagtgtcattggaaacagcc-ggcctaacagctggacagcctcccccatggtacccatggaaa
>Seq_97511
gaagtgtcattggcaacagcc-ggcctaacagctggacagcctcccccatggtacccatggaaa
>Seq_97523
gaagtgtcattggcaacagct-gtcctaacagccggtcagcctcccccatggtaccaatggaga
>Seq_97521
gaagtgtcattggcaacagct-ggcctaacagctggacagccttccccatggtacccatggaaa
>Seq_97496
gaagtgccattggcatcagct-ggcctaacagctggtcagcctcccccagggtacccatgcaga
>Seq_97498
gaagtgccattggcatcagct-ggcctaacagctggtcagcctcccccagggtactcatggaga
>Seq_97515
gaagtgtcattggcaacagcc-ggcctaacagctggtcagcctcccccagggtacccatgcaga
>Seq_97516
gaagtgtcattggcaacagcc-ggcctaacagctggtcagcctcccccagggtacccctggaga
>Seq_97508
gaagtgtcactggcaacagcc-ggcctaacagctggtcagcctcccccatggtacccatggaga
>Seq_97510
gaagtgtcattggcaacagcc-agcctaacagctggtcagcctcccccatggtacccatggaga
>Seq_97517
gaagtgtcattggcaacagcc-ggcctaacagctggtcagcctcccccatggtacccatggaga
>Seq_97522
gaagtgtcattggcaacagct-ggcctaacagctggtcagcctcccccatggtacccatggaga
>Seq_97513
gaagtgtcattggcaacagcc-ggcctaacagctggtcagcctcccacatggtaccaatggaga
>Seq_97518
gaagtgtcattggcaacagcc-ggcctaacagctggtcagcctcccccatggtacccgtggaga
>Seq_97519
gaagtgtcattggcaacagccgggcctaacagctggtcagcctcccccatggtacccatggag-
