# Supplementary material for: Genetic diversity in migratory bats: Results from RADseq data for three tree bat species at an Ohio windfarm
Source: PeerJ. 2016 Jan 26;4:e1647. doi: 10.7717/peerj.1647 (PMC4730867; doi:10.7717/peerj.1647)
Supplement: Supplemental Information 9 [file peerj-04-1647-s009.zip › CandidateLocus10143.txt]

>Seq_97501
-gaagtgctttgaaaggaggtcgccaggttggctgagcgcacattccggcaggagagagctctt
>Seq_97502
-gaagtgctttgaaaggaggtcgccaggttggctgagcgcacattccggcaggagggagctctt
>Seq_97503
-gaagtgctttgaaaggaggtcgccaggttggctgagcgcacattcgtgcaggagggagctctt
>Seq_97504
-gaagtgctttgaaaggaggtggccaggttggctgagcgcacactccggcaggagggagctctt
>Seq_97505
-gaagtgctttgaaaggaggtggccaggttggctgagcgcacactcctacaggagggagctctt
>Seq_97506
-gaagtgctttgaaaggaggtggccaggttggctgagcgcacactctggcaggagggagctctt
>Seq_116972
ggaagtgctttgaaagaaggttgccaggttggctgagcgcacactccggcaggagggagctct-
>Seq_116973
ggaagtgctttgaaaggaggtcg-caggttggctgagcgcacactccggcaggagggagctctt
>Seq_116974
ggaagtgctttgaaaggaggtcg-caggttggctgagcgcacactctggcaggagggagctctt
>Seq_116976
ggaagtgctttgaaaggaggtcg-caggttggctgagtgcacattccggcaggcgggagctctt
>Seq_116977
ggaagtgctttgaaaggaggtcgccaggttggctgagcacacactcctggaggagggagctct-
>Seq_116109
ggaaatgctttgaaaggaggtcg-caggttggctgagtgcacattccggcaggcaggagctctt
>Seq_116975
ggaagtgctttgaaaggaggtcg-caggttggctgagtgcacactcctacaggagggagctctt
>Seq_116978
ggaagtgctttgaaaggaggtcgccaggtttgctgagcgcacattcgtgcaggagagagctct-
>Seq_116979
ggaagtgctttgaaaggaggtcgccaggtttgctgagcgcacattcgtgcaggagcgagctct-
>Seq_116980
ggaagtgctttgaaaggaggtcgccaggtttgctgagcgcacattcgtgcaggagggagctct-
>Seq_123456
ggaggtgctttgaaaggaggtcaccaggttggctgagcgcacattcgtgcaggagggagctct-
>Seq_123458
ggaggtgctttgaaaggaggtcgccaggttggctgagcgcacattcgtgcaggagggagctct-
>Seq_123454
ggaggtgctttgaaaaacggtcgccaggttggctgagcgcacactccagcaggagggagctct-
>Seq_123455
ggaggtgctttgaaaaacggtcgccaggttggctgagtgcacactccggcaggagggagctct-
>Seq_124547
ggcagtgctttgaaaggaggtcgccaggttggctgagcgcacactcctgcaggagggagctct-
>Seq_123457
ggaggtgctttgaaaggaggtcgccaggtcggctgagcgcacattcgtgcaggagggagctct-
