# Supplementary material for: Genetic diversity in migratory bats: Results from RADseq data for three tree bat species at an Ohio windfarm
Source: PeerJ. 2016 Jan 26;4:e1647. doi: 10.7717/peerj.1647 (PMC4730867; doi:10.7717/peerj.1647)
Supplement: Supplemental Information 9 [file peerj-04-1647-s009.zip › CandidateLocus10148.txt]

>Seq_97559
gaagttatgtttgtcagggtccctagtgcacccagcctgcacacaccccagacaaggaattag-
>Seq_97560
gaagttatgtttgtcagggtccctagtgcacccagcctgcacgcaccacagacaaggaattag-
>Seq_97561
gaagttatgtttgtcagggtccctagtgcacccagcctgcacgcaccccagacaaggaattag-
>Seq_97562
gaagttatgtttgtcagggtccctagtgcacccagcctgcacgcacctcagacaaggaattag-
>Seq_97563
gaagttatgtttgtcagggtccctagtgcacccagcctgctcacaccccagacaaggaattag-
>Seq_97564
gaagttatgtttgtcagggtccctagtgcacccagcctgctcgcaccccagacaaggaattag-
>Seq_97565
gaagttatgtttgtcagggtccctagtgcacccagcctgctcgcatcccagacaaggaattag-
>Seq_97566
gaagttatgtttgtcagggtccctagtgcacccagc-tgcacgcaccccagacaaggaattaga
>Seq_97567
gaagttatgtttgtcagggtccctagtgcaccccgcttgcaggcaccccagacaaggaattag-
