# Supplementary material for: Genetic diversity in migratory bats: Results from RADseq data for three tree bat species at an Ohio windfarm
Source: PeerJ. 2016 Jan 26;4:e1647. doi: 10.7717/peerj.1647 (PMC4730867; doi:10.7717/peerj.1647)
Supplement: Supplemental Information 9 [file peerj-04-1647-s009.zip › CandidateLocus1015.txt]

>Seq_7340
aaggtcagcaaagggagggagtcaacccacgggaaagggcacacattccccggtgtcagaacg-
>Seq_7341
aaggtcagcaaagggagggagtcagcccacggggaagggcacacattccccggtgtcagaacg-
>Seq_7342
aaggtcagcaaagggagggagtcagcccatgggaaagggcacacattctccggtgtcagaacg-
>Seq_7344
aaggtcagcaaagggagggagtcagcccgcgggaaagggcacacattccccggtgtcagaacg-
>Seq_7345
aaggtcagcaaagggagggagtcagcccgcgggaaagggcacacattcgccggtgtcagaacg-
>Seq_7347
aaggtcagc-aagagagggagtcagcccacggggaagggcacacattccccggtgtcagaacga
>Seq_7348
aaggtcagc-aagagagggagtcagcccgcaggaaagggcacacattccccggtgtcagaacga
>Seq_7351
aaggtcagc-aagagagggagtcagcccgtgggaaagggcacacattccccggtgtcagaacga
>Seq_7352
aaggtcagc-aagggagggagtcagcccaagggaaagggcacacattccccggtgtcagaacga
>Seq_7354
aaggtcagc-aagggagggagtcagcccacaggaaagggcacacattccccggtgtcagaacga
>Seq_7359
aaggtcagc-aagggagggagtcagcccacgggaaagggcacacattcgccggtgtcagaatga
>Seq_7363
aaggtcagc-aagggagggagtcagcccacggggaagggcacacattccccggtgtcagaacga
>Seq_7364
aaggtcagc-aagggagggagtcagcccacggggaagggcacacattccctggtgtcagaacga
>Seq_7366
aaggtcagc-aagggagggagtcagcccatgggaaagggcacacattctccggtgtcagaacga
>Seq_7367
aaggtcagc-aagggagggagtcagcccatgggaaagggcacacgttctccggtgtcagaacga
>Seq_7374
aaggtcagc-aagggagggagtcagcccgcggggaagggcacacattccccggtgtcagaacga
>Seq_7375
aaggtcagc-aagggagggagtcagcccgcggggaagggcacacattccctggtgtcagaacga
>Seq_7377
aaggtcagc-aagggagggagtcagcccgcggggaagggcacacattctccggtgtcagaacga
>Seq_7376
aaggtcagc-aagggagggagtcagcccgcggggaagggcacacattccctggtgtcagaatga
