# Supplementary material for: Genetic diversity in migratory bats: Results from RADseq data for three tree bat species at an Ohio windfarm
Source: PeerJ. 2016 Jan 26;4:e1647. doi: 10.7717/peerj.1647 (PMC4730867; doi:10.7717/peerj.1647)
Supplement: Supplemental Information 9 [file peerj-04-1647-s009.zip › CandidateLocus10152.txt]

>Seq_97581
gaagtttgtttacgaaacggcctcttcagaggtgtctcagctcagaggccacaaacgaccatg---
>Seq_97582
gaagtttgtttacgaaacggcctcttcagaggtgtctcagctcagaggctacaaacgatgtgg---
>Seq_97583
gaagtttgtttacgacacggcctcttcagaggtgtctcagctcagaggccacaaacgaccatg---
>Seq_123676
ggagtttgtttacaacacggcctcttcagaggtgtctcagctcagaggccacaaacgacgacg---
>Seq_123677
ggagtttgtttacagcacggcctcttcagaggtgtctcagctcagaggccacaaacgaccatg---
>Seq_123678
ggagtttgtttacagcacggcctcttcagaggtgtctcagctcagaggccacaaacgacgatg---
>Seq_123679
ggagtttgtttacgaaacagcctcttcagaggtgtctcagctcagaggccacaaactacgacg---
>Seq_123680
ggagtttgtttacgaaacggcctcttcagaggtc--tcagctcagaggccacaaacgaccatgtg-
>Seq_123683
ggagtttgtttacgaaacggcctcttcagaggtgtctcagctcagaggccacaaacgaccatg---
>Seq_123684
ggagtttgtttacgaaacggcctcttcagaggtgtctcagctcagaggccacaaacgacgatg---
>Seq_123685
ggagtttgtttacgaaacggcctcttcagaggtgtctcagctcagaggccacaaa-gacgatgc--
>Seq_123686
ggagtttgtttacgaaacggcctcttcagaggtgtctcagctcagaggccataaacgacgatg---
>Seq_123689
ggagtttgtttacgacacggcctcttcagaggtgtcccagctcagaggccacaaacgaccatg---
>Seq_123690
ggagtttgtttacgacacggcctcttcagaggtgtctcagctcagaggccacaaa--acgatgtg-
>Seq_123691
ggagtttgtttacgacacggcctcttcagaggtgtctcagctcagaggccacaaacgacaacg---
>Seq_123692
ggagtttgtttacgacacggcctcttcagaggtgtctcagctcagaggccacaaacgaccatg---
>Seq_123693
ggagtttgtttacgacacggcctcttcagaggtgtctcagctcagaggccacaaacgacgatg---
>Seq_123694
ggagtttgtttacgacacggcctcttcagaggtgtctcagctcagaggccactaacgacgatg---
>Seq_123696
ggagtttgtttacgatacggcctcttcagaggtgtctcagctcagaggccacaaacgaccatg---
>Seq_123697
ggagtttgtttatgacacggcctcttcagaggtgtctcagctcagaggccacaaacgaccatg---
>Seq_123675
ggagtttgtttacaacacggcctcttcagaggtc--tcagctcagaggccacaaacgacgatgtg-
>Seq_123681
ggagtttgtttacgaaacggcctcttcagaggtg--tcagctcagaggccacaaacgacgatgca-
>Seq_123682
ggagtttgtttacgaaacggcctcttcagaggtg--tcagctcagaggccacaaacgatgatgca-
>Seq_123688
ggagtttgtttacgacacggcctcttcagaggtg--tcagctcagaggccacaaacgacgatgtg-
>Seq_123698
ggagttt-tttacgaaacggcctcttcagaggtc--tcagctcagaggccacaaacgacgatgtgg
