# Supplementary material for: Genetic diversity in migratory bats: Results from RADseq data for three tree bat species at an Ohio windfarm
Source: PeerJ. 2016 Jan 26;4:e1647. doi: 10.7717/peerj.1647 (PMC4730867; doi:10.7717/peerj.1647)
Supplement: Supplemental Information 9 [file peerj-04-1647-s009.zip › CandidateLocus10154.txt]

>Seq_97589
gaataataagtagtaggcgtcctattggttggcaaaacatctggtgaaagaaaacacagaaag
>Seq_97590
gaataataagtagtaggcgtcctattggttggcaaaatacctaatgaaagaaaacacagaaag
>Seq_97591
gaataataagtagtaggcgtcctattggttggcaaaatacctgatgaaagaaaacacagaaag
>Seq_103493
gagtagtaaatagtaggcatcctattagttggcaaaacacctggtgaaagaaaacacagaaag
>Seq_103494
gagtagtaaatagtaggcatcctattggttggcaaaacacctggtgaaagaaaacacagaaag
>Seq_103498
gagtagtaagtagtaggcatcctattggttggcaaaacacccgatgaaagaaaacacagaaag
>Seq_103499
gagtagtaagtagtaggcatcctattggttggcaaaacacctgatgaaagaaaacacagaaag
>Seq_103500
gagtagtaagtagtaggcatcctattggttggcaaaacacctggtgaaagaaaacacagaaag
>Seq_103501
gagtagtaagtagtaggcgccctattggttggcaaaacacccgatgaaagaaaacacagaaag
>Seq_103502
gagtagtaagtagtaggcgtcctattggttggcaaaacacccaatgaaagaaaacacagaaag
>Seq_103503
gagtagtaagtagtaggcgtcctattggttggcaaaacacccgatgaaagaaaacacagaaag
>Seq_103504
gagtagtaagtagtaggcgtcctattggttggcaaaacacctgatgaaaaaaaacacagaaag
>Seq_103505
gagtagtaagtagtaggcgtcctattggttggcaaaacacctgatgaaagaaaacacagaaag
>Seq_103506
gagtagtaagtagtaggcgtcctgttggttggcaaaacacccgatgaaagaaaacacagaaag
>Seq_103507
gagtagtaagtagtaggtgtcctattggttggcaaaacacccgatgaaagaaaacacagaaag
