# Supplementary material for: Genetic diversity in migratory bats: Results from RADseq data for three tree bat species at an Ohio windfarm
Source: PeerJ. 2016 Jan 26;4:e1647. doi: 10.7717/peerj.1647 (PMC4730867; doi:10.7717/peerj.1647)
Supplement: Supplemental Information 9 [file peerj-04-1647-s009.zip › CandidateLocus10155.txt]

>Seq_97594
gaatacagagagctcctggagaaagcatttagctgaacc---cggggggacagagcaccaggccat--
>Seq_97595
gaatacagagagctcctggagaaagcatttagctgaacc----ggggggacagagcaccaggccatc-
>Seq_97596
gaatacagagagctcctggagaaagcatttagctgaacc----ggggggacagagcaccgggccatc-
>Seq_97597
gaatacagagagctcctggagaaagcatttagctgaacc---gggggggacagagcaccaggccat--
>Seq_97598
gaatacagagagctcctggagaaagcatttagctgaacc---gggggggacagagcaccgggccat--
>Seq_97599
gaatacagagagctcctggagaaagcatttagctgaacc----gggggtacagagcaccaggccatc-
>Seq_97600
gaatacagagagctcctggagaaagcatttagctgaacc----gggtg-acagagcaccaggccatcc
>Seq_97601
gaatacagagagctcctggagaaagcatttagctgaact---gggggggacagagcaccaggccat--
>Seq_97602
gaatacagagagctcctggagaaagcgtttagctgaacc----ggggggacagagcaccgggccatc-
>Seq_97603
gaatacagagagctcctggagaaagcgtttagctgaacc---gggggggacagagcaccaggccat--
>Seq_97604
gaatacagagagctcctggagaaagcgtttagctgaacc---gggggggacagagcaccgggccat--
>Seq_97605
gaatacagagagctcctggag-aagcatttagctgaacc----ggggggacagagcaccaggccatcc
>Seq_97606
gaatacagagatttcctggagaaagcatttagctgaacc----aggggtacagagcaccaggccatc-
>Seq_97607
gaatacagagatttcctggagaaagcatttagctgaacc---gggggggacagagcaccaggccat--
>Seq_97608
gaatacagagatttcctggagaaagcatttagctgaacc-gggggggggacagagcaccgggcc----
>Seq_97609
gaatacagagatttcctggagaaagcgtttagctgaacc---gggggggacagagcaccaggccat--
>Seq_97610
gaatacagcgagctcctggagaaagcatttagctgaacc-----gggggacagagcaccgggccatcc
>Seq_97611
gaatacagcgagctcctggagaaagcatttagctgaacc---gggggggacagagcaccaggccat--
>Seq_97612
gaatacagcgatttcctggagaaagcatttagctgaacc----ggggggacagagcaccaggccatc-
>Seq_97613
gaatacagcgatttcctggagaaagcatttagctgaacc---gggggggacagagcaccaggccat--
>Seq_97614
gaatacagcgatttcctggagaaagcatttagctgaacc---gggggggacagagcaccgggccat--
>Seq_99700
gactacacagagctcctgcagaaagcatttagctgaact---gggggggacagagcaccaggccat--
>Seq_99701
gactacacagagctcctggagaaagcatttagctgaact---gggggggacagagcaccaggccat--
>Seq_99702
gactacagagagctcctggagaaagcatttagctgaacc---cagggggacagagcaccaggccat--
>Seq_99703
gactacagagagctcctggagaaagcatttagctgaacc---cggggggacagagcaccaggccat--
>Seq_99704
gactacagagagctcctggagaaagcatttagctgaacc-----gggggacagagcaccgggccatcc
>Seq_99705
gactacagagagctcctggagaaagcatttagctgaacc---gggggatacagagcaccaggccat--
>Seq_99706
gactacagagagctcctggagaaagcatttagctgaacc----ggggggacagagcaccgggccatc-
>Seq_99707
gactacagagagctcctggagaaagcatttagctgaacc---gggggggacagagcaccaggccat--
>Seq_99708
gactacagagagctcctggagaaagcatttagctgaacc---gggggggacagagcaccgggccat--
>Seq_99710
gactacagagagctcctggagaaagcatttagctgaacc-gggggggggacagagcaccaggcc----
>Seq_99711
gactacagagagctcctggagaaagcatttagctgaacc-gggggggggacagagcaccgggcc----
>Seq_99712
gactacagagagctcctggagaaagcatttagctgaacc----gggtg-acagagcaccaggccatcc
>Seq_99713
gactacagagagctcctggagaaagcatttagctgaacg----ggggggacagagcaccaggccatc-
>Seq_99714
gactacagagagctcctggagaaagcatttagctgatcc---gggggggacagagcaccaggccat--
>Seq_99715
gactacagagagctcctggagaaagcgtttagctgaacc---aggggggacagagcaccaggccat--
>Seq_99716
gactacagagagctcctggagaaagcgtttagctgaacc----ggggggacagagcaccaggccatc-
>Seq_99717
gactacagagagctcctggagaaagcgtttagctgaacc---gggggggacagagcaccaggccat--
>Seq_99718
gactacagagagctcctggagaaagcgtttagctgaacc-gggggggggacagagcaccgggcc----
>Seq_99719
gactacagagagctcctggagaaagcgtttagctgaaccggggggggggacagagcaccaggc-----
>Seq_99720
gactacagagagctcctggagaaagcgtttagctgatcc---gggggggacagagcaccaggccat--
>Seq_99721
gactacagagatttcctggagaaagcatttagctgaacc---gggggggacagagcaccaggccat--
>Seq_99722
gactacagcgagctcctggagaaagcatttagctgaacc--agggggggacagagcacccggcca---
>Seq_99723
gactacagcgagctcctggagaaagcatttagctgaacc---gggggggacagagcaccaggccat--
>Seq_99709
gactacagagagctcctggagaaagcatttagctgaacc----gggggggcagagcaccgggccatc-
