# Supplementary material for: Genetic diversity in migratory bats: Results from RADseq data for three tree bat species at an Ohio windfarm
Source: PeerJ. 2016 Jan 26;4:e1647. doi: 10.7717/peerj.1647 (PMC4730867; doi:10.7717/peerj.1647)
Supplement: Supplemental Information 9 [file peerj-04-1647-s009.zip › CandidateLocus10156.txt]

>Seq_97618
gaatagaccactggttcccggaggagtggaaggtggcgacttcctgtttacttgatcatgctg
>Seq_97824
gaatggaccaatggttccctgaggggtggaaggtggcaacttcctggttacatgatcatgctg
>Seq_97827
gaatggaccactggttccctgaggagtggaagatggcgacttcctgtttacttgatcatgctg
>Seq_97828
gaatggaccactggttccctgaggagtggaaggtggcaacttcctggttacttgatcatgctg
>Seq_97831
gaatggaccactggttccctgaggagtggaaggtggcgacttcctggttacttgatcatgctg
>Seq_97838
gaatggaccagtggttccctgaggagtggaaggtggcaacttcctagttacatgatcatgctg
>Seq_97839
gaatggaccagtggttccctgaggagtggaaggtggcaacttcctggttacatgatcatgctg
>Seq_97840
gaatggaccagtggttccctgaggagtggaaggtggcgacttcctggttacatcatcatgctg
>Seq_97841
gaatggaccagtggttccctgaggagtggaaggtggcgacttcctggttacatgatcatgctg
>Seq_97843
gaatggaccagtggttccctgaggagtggaaggtggcgacttcctggttacttgatcatgctg
>Seq_97845
gaatggaccagtggttccctgaggagtggaaggtggcgactttctggttacttgatcatgctg
