# Supplementary material for: Genetic diversity in migratory bats: Results from RADseq data for three tree bat species at an Ohio windfarm
Source: PeerJ. 2016 Jan 26;4:e1647. doi: 10.7717/peerj.1647 (PMC4730867; doi:10.7717/peerj.1647)
Supplement: Supplemental Information 9 [file peerj-04-1647-s009.zip › CandidateLocus10157.txt]

>Seq_97629
gaatatacccaaga-cccctcatagatgcc-aaaaatgtggatagtatcaaaccctataaatact
>Seq_97630
gaatatacccaaga-cccctcatagatgcc-taaaatgtggatagtatcaaaccctataaatact
>Seq_97631
gaatatacccaaga-cccctcatggatgcc-taaaatgtggatagtatctaaccctataaatact
>Seq_97632
gaatatacccaaga-cccctcatggatgccttaaaatatggatagtatcaaaccctataaatac-
>Seq_97637
gaatatactcaaga-cccctcatggatgcc-taaaatatggatagtatcaaaccctataaatact
>Seq_97639
gaatatactcaaga-cccctcatggatgcc-taaaatgtggatagtatcaaaccctataaatact
>Seq_97644
gaatatactcaaga-cccctcgtggatgcc-taaaatgtggatagtatcaaaccatataaatact
>Seq_97645
gaatatactcaaga-cccctcgtggatgcc-taaaatgtggatagtatcaaaccctataaatact
>Seq_97662
gaatatattcaaga-cccctcgtggatgcc-taaaatgtggatagtatcaaaccatataaatact
>Seq_97635
gaatatactcaagaccccctcatggatgcc-taaaatgtggatagtatcaaaccctataaatac-
>Seq_97636
gaatatactcaagaccccctcatggatgcc-taaaatgtggatagtatcaaaccctataaattc-
>Seq_97638
gaatatactcaaga-cccctcatggatgcc-taaaatgtggagagtatcaaaccctataaattct
>Seq_97640
gaatatactcaaga-cccctcatggatgcc-taaaatgtggatagtatcaaaccctataaattct
>Seq_97641
gaatatactcaaga-cccctcatggatgcc-taaaatgtggatagtgtcaaaccctataaatact
>Seq_97642
gaatatactcaaga-cccctcatggatgcc-taaaatgtgggtagtatcaaaccctataaattct
>Seq_97646
gaatatactcaaga-cccctcgtggatgcc-taaaatgtggatagtatcaaaccctataaattct
>Seq_97663
gaatatattcaaga-cccctcgtggatgcc-taaaatgtggatagtatcaaaccctataaattct
>Seq_103515
gagtatactcaaga-cccctcatggatgcc-taaaatgtgggtagtatcaaaccctataaattct
>Seq_97643
gaatatactcaaga-cccctcatgggtgcc-taaaatatggatagtatcaaaccctataaataca
