# Supplementary material for: Genetic diversity in migratory bats: Results from RADseq data for three tree bat species at an Ohio windfarm
Source: PeerJ. 2016 Jan 26;4:e1647. doi: 10.7717/peerj.1647 (PMC4730867; doi:10.7717/peerj.1647)
Supplement: Supplemental Information 9 [file peerj-04-1647-s009.zip › CandidateLocus10159.txt]

>Seq_97664
gaatatctcagaaacttgcctttgctttctaaatattgtggatatcgggaagataatatccca
>Seq_103517
gagtatctcagaaacttacctttgctttctaaatattgtggatatcgggaagataatatccca
>Seq_103518
gagtatctcagaaacttgcctttgctttctaaatattgtggatatcaggaagataatatccca
>Seq_103519
gagtatctcagaaacttgcctttgctttctaaatattgtggatatcgggaagacaatatccca
>Seq_103520
gagtatctcagaaacttgcctttgctttctaaatattgtggatatcgggaagataatatccca
>Seq_103521
gagtatctcagaaacttgcctttgctttctaaatattgtgggtatcgggaagataatatccca
>Seq_103522
gagtatctcagaaacttgcctttgctttgtaaatattgtggatatcgggaagataatatccca
>Seq_103523
gagtatcttagaaacttgcctttgctttctaaatattgtggatatcgggaagataatatccca
