# Supplementary material for: Genetic diversity in migratory bats: Results from RADseq data for three tree bat species at an Ohio windfarm
Source: PeerJ. 2016 Jan 26;4:e1647. doi: 10.7717/peerj.1647 (PMC4730867; doi:10.7717/peerj.1647)
Supplement: Supplemental Information 9 [file peerj-04-1647-s009.zip › CandidateLocus10163.txt]

>Seq_97675
gaatcaggccaaaaccttcagtcagacatcccctgaggagtcccaggttgtgagaggatgcag--
>Seq_97676
gaatcaggccaaaaccttcagtctgacatccccagaggagtcccaggttgtgagaggatgcag--
>Seq_97677
gaatcaggccaaaaccttcagtctgacatcccctaaggagtcccaggttgtgagaggatgcag--
>Seq_97678
gaatcaggccaaaaccttcagtctgacatcccctgaggagtcccaggttgtgagaggatgcag--
>Seq_97679
gaatcaggccaaaaccttcagtctgacatcccctgaggagtcccaggttttgagaggatgcag--
>Seq_97680
gaatcaggccaaaaccttcagtctgacatcccctgaggagtcctaggttgtgagaggatgcag--
>Seq_97681
gaatcaggccaaaaccttcagtctgacatcccctgaggagttccaggttgtgagaggatgcag--
>Seq_97682
gaatcaggccaaaaccttcagtctgacatcccctgtggagtcccaggttgtgagaggatgcag--
>Seq_97683
gaatcaggccaaaaccttcagtctgacatctcctgaggagtcccaggttgtgagaggatgcag--
>Seq_131760
--gtcaggcctaaactggcagtcggacatcccctgaggagtcccagattgtgagaggatgcagtc
