# Supplementary material for: Genetic diversity in migratory bats: Results from RADseq data for three tree bat species at an Ohio windfarm
Source: PeerJ. 2016 Jan 26;4:e1647. doi: 10.7717/peerj.1647 (PMC4730867; doi:10.7717/peerj.1647)
Supplement: Supplemental Information 9 [file peerj-04-1647-s009.zip › CandidateLocus10166.txt]

>Seq_97713
gaatcgttagcagatgtcctttgagctgagagcagaagggcaaagggcatgacccttgccctc
>Seq_97718
gaatctttagcagatgtcctttgagccaagagcagaagggcaaagggcatgacccttgccctc
>Seq_97719
gaatctttagcagatgtcctttgagccgagagcagaagggcaaagggcatgacccttgccctc
>Seq_97720
gaatctttagcagatgtcctttgagcctagagcagaagggcaaagggcatgacccttgccctc
>Seq_97721
gaatctttagcagatgtcctttgagctgagagcagaagggcaaagggcatgacccttgccctc
