# Supplementary material for: Genetic diversity in migratory bats: Results from RADseq data for three tree bat species at an Ohio windfarm
Source: PeerJ. 2016 Jan 26;4:e1647. doi: 10.7717/peerj.1647 (PMC4730867; doi:10.7717/peerj.1647)
Supplement: Supplemental Information 9 [file peerj-04-1647-s009.zip › CandidateLocus10167.txt]

>Seq_97714
gaatctagcctgaggtatgtgcccttgactagaatggaacccaggactcttcagtccgagagc
>Seq_123779
ggatctagcccgaggtatgtgcccttgactagaatggaacccaggactcttcagtccgagaac
>Seq_123780
ggatctagcctgaggtacgtgcccttgactaaaatggaacccaggactcttcagtccgagagc
>Seq_123781
ggatctagcctgaggtatgtacccttgactaaaatggaacccaggactcttcagtccgagagc
>Seq_123783
ggatctagcctgaggtatgtgcccttgactaaaatggaacccaggactcttcagtccgagagc
>Seq_123784
ggatctagcctgaggtatgtgcccttgactagaatggaacagaggactcttcagtccgagagc
>Seq_123785
ggatctagcctgaggtatgtgcccttgactagaatggaacccaggactcttcaggccgagagc
>Seq_123786
ggatctagcctgaggtatgtgcccttgactagaatggaacccaggactcttcagtccgagacc
>Seq_123787
ggatctagcctgaggtatgtgcccttgactagaatggaacccaggactcttcagtccgagagc
>Seq_123788
ggatctagcctgaggtatgtgcccttgactagaatggaaccgaggactcttcagtccgagagc
>Seq_123789
ggatctagcctgaggtatgtgcccttgactggaatggaacccaggactcttcattccgagagc
>Seq_123790
ggatctagcctgaggtatgtgctcttgactagaatggaacccaggactcttcagtccgagagc
>Seq_123782
ggatctagcctgaggtatgtgcccttgactaaaatggaacccaggactcttcagtccaagagc
