# Supplementary material for: Genetic diversity in migratory bats: Results from RADseq data for three tree bat species at an Ohio windfarm
Source: PeerJ. 2016 Jan 26;4:e1647. doi: 10.7717/peerj.1647 (PMC4730867; doi:10.7717/peerj.1647)
Supplement: Supplemental Information 9 [file peerj-04-1647-s009.zip › CandidateLocus10168.txt]

>Seq_97723
----gaatgaacactgtgaggcctggggaaggctaagactgacggccagagtcacagagtcccctgc--
>Seq_97724
----gaatgaacactgtgaggcctggggaaggctaagactgactgccagagtcgcagggtcccctac--
>Seq_97725
gaatgaaccaaccctgtgaggcctgggaaaggctaagactgacta-cagagtcacagagtcccc-----
>Seq_97726
gaatgaaccaaccctgtgaggcctgggaaaggctaagactgactg-cagagtcacagagtcccc-----
>Seq_97727
gaatgaaccaaccctgtgaggcctgggaaaggctaagactgactg-cagagtcacagagtctcc-----
>Seq_97729
----gaatgaaccctgtgaggcctagggaaggctaagactgacagccagagtctcagagtcccctgc--
>Seq_97732
----gaatgaaccctgtgaggcctggggaaggctaagactgacagccagagtcacagggtcccctac--
>Seq_97735
----gaatgaaccctgtgaggcctggggaaggctaagactgacggccagagtcacagagtcccctac--
>Seq_97736
----gaatgaaccctgtgaggcctggggaaggctaagactgacggccagagtcacagagtcccctgc--
>Seq_97737
----gaatgaaccctgtgaggcctggggaaggctaagactgactg-cagagtcacagagtcccctgct-
>Seq_97739
----gaatgaaccctgtgaggcctggggaaggctaagactgactgccagagtcacagagtcccctac--
>Seq_97728
gaatgaaccaaccctgtgaggcctggggaaggctaagactgacggccagagtcgcagggtccc------
>Seq_97730
----gaatgaaccctgtgaggcctgggaaaggctaagactgactg-cagagtcgcagagtctactacc-
>Seq_97733
----gaatgaaccctgtgaggcctggggaaggctaagactgacagccagagtcgcagagtccactac--
>Seq_97734
----gaatgaaccctgtgaggcctggggaaggctaagactgacagccagagtcgcagagtctactac--
>Seq_97740
----gaatgaaccctgtgaggcctggggaaggctaagactgactgccagagtcgcagggtcccctac--
>Seq_97741
----gaatgaaccctgtgaggcctggggaaggctaagactgatggccagagt--cagagtcccctacag
