# Supplementary material for: Genetic diversity in migratory bats: Results from RADseq data for three tree bat species at an Ohio windfarm
Source: PeerJ. 2016 Jan 26;4:e1647. doi: 10.7717/peerj.1647 (PMC4730867; doi:10.7717/peerj.1647)
Supplement: Supplemental Information 9 [file peerj-04-1647-s009.zip › CandidateLocus10169.txt]

>Seq_97744
gaatgaagccccagggacctttctgaaagctttaacggagcatgtggcctccttggccgaggc
>Seq_103457
gagtaaagccccagggacctttctgaaagctttaacggagcatgtggcctccttggccgcggc
>Seq_103583
gagtgaagccccagggacctttctgaaagctttaacggagcatgtggcctccttggccaaggc
>Seq_103584
gagtgaagccccagggacctttctgaaagctttaacggagcatgtggcctccttggccacggc
>Seq_103585
gagtgaagccccagggacctttctgaaagctttaacggagcatgtggcctccttggccgaggc
>Seq_103586
gagtgaagccccagggacctttctgaaagctttaacggagcatgtggcctccttggccgcggc
>Seq_103587
gagtgaagccccagggacctttctgaaagctttaacggagcatgtggcctccttggctgaggc
>Seq_103588
gagtgaagccccagggacctttctgaaagctttaacggagcatgtggtctccttggccgaggc
>Seq_103589
gagtgaagccccagggacctttctgaaagctttaagggagcatgtggcctccttggccgaggc
>Seq_103590
gagtgaagccccagggacctttctgaaagctttaatggagcatgtggcctccttggccgaggc
>Seq_103592
gagtgaagccccagggtcctttctgaaagctttaacggagcatgtggcctccttggccgcggc
>Seq_103591
gagtgaagccccagggacctttctgaaagctttaatggagcatgtggcctccttggctgaggc
