# Supplementary material for: Genetic diversity in migratory bats: Results from RADseq data for three tree bat species at an Ohio windfarm
Source: PeerJ. 2016 Jan 26;4:e1647. doi: 10.7717/peerj.1647 (PMC4730867; doi:10.7717/peerj.1647)
Supplement: Supplemental Information 9 [file peerj-04-1647-s009.zip › CandidateLocus10171.txt]

>Seq_97747
gaatga-----gcagaaaggacagaaggagaaccagccacagtcatttccagccctcgctggtttggc---
>Seq_97748
gaatga-----gcagaaaggccagaaggagaaccagccacagccatttccagccctagctggtctggc---
>Seq_97749
gaatga-----gcagaaaggccagaaggagaaccagccacagccatttccagccctcgctggtctggc---
>Seq_97750
gaatga-----gcagaaaggccagaaggagaaccagccacagtcatttccagccctcgctggtctggc---
>Seq_97751
gaatga-----gcagaaaggcc---aggagaaccagccacagccatttccagccctcgctggtctggctcc
>Seq_97753
gaatga-----gcagaagggccagaaggagaaccagccacagtcatttacagccctcgctggtctggc---
>Seq_97755
gaatga-----gcagaagggccagaaggagaaccagccacagtcatttccagccctcgctggtctggc---
>Seq_97756
gaatga-----gcagaagggccagaaggagaaccagccacagtcatttccagccctggctggtctggc---
>Seq_97757
gaatga-----gcagaagggccagaaggagaaccagccacagtcatttccagcccttgctggtctggc---
>Seq_97759
gaatga-----gcagaagggccagaaggagaaccagccacagtcatttctagccctcgctggtctggc---
>Seq_97760
gaatga-----gcagaagggccagaaggagaaccagccacagtcctttccagccctggctggtctggc---
>Seq_97761
gaatga-----gcagaagggccagaaggagaaccagccactgtcatttccagccctagctggtctggc---
>Seq_97763
gaatga-----gcagaagggcc---aggagaaccagccacagccatttccagccctcgctggtctggctcc
>Seq_97770
gaatgatcattgcagaagggccagaaggagaaccagccacagtcatttccagccctagctggt--------
>Seq_97762
gaatga-----gcagaagggccagaaggagaaccagcca--gtcatttctagccctagctggtctggctc-
