# Supplementary material for: Genetic diversity in migratory bats: Results from RADseq data for three tree bat species at an Ohio windfarm
Source: PeerJ. 2016 Jan 26;4:e1647. doi: 10.7717/peerj.1647 (PMC4730867; doi:10.7717/peerj.1647)
Supplement: Supplemental Information 9 [file peerj-04-1647-s009.zip › CandidateLocus10172.txt]

>Seq_97764
gaatgagctgaaactacctggtacacagattcgtgcactggtggggtccctaggcctggcctg
>Seq_97765
gaatgagctgaaactacctggtacagagatttgtgcactggtggggtccctaagcctggcctg
>Seq_105898
gattgagctgaaactacctggtacacagattcgtgaactggtggggtccctaggcctggcctg
>Seq_105899
gattgagctgaaactacctggtacacagattcgtgcactggtggggtccctaggccaggcctg
>Seq_105900
gattgagctgaaactacctggtacacagattcgtgcactggtggggtccctaggcctggcctg
>Seq_105901
gattgagctgaaactacctggtacacagattcgtgcactggtggggttcctaggcctggcctg
>Seq_105902
gattgagctgaaactacctggtacacagatttgtgcactggtggggtccctaggcctggcctg
>Seq_105903
gattgagctgaaactacctggtacacatattcatgcactggtggggtccctaggcctggcctg
