# Supplementary material for: Genetic diversity in migratory bats: Results from RADseq data for three tree bat species at an Ohio windfarm
Source: PeerJ. 2016 Jan 26;4:e1647. doi: 10.7717/peerj.1647 (PMC4730867; doi:10.7717/peerj.1647)
Supplement: Supplemental Information 9 [file peerj-04-1647-s009.zip › CandidateLocus10174.txt]

>Seq_97778
gaatgcccagatcaaatttagtaaagagcttccctgtccaggaaggactagcaaacaagctgc-
>Seq_97904
gaatggccaaatcaaatttagtaaagagcttccctgtccaggaaggactagcaaacaagctgc-
>Seq_97905
gaatggccagatcaaattcagtaaagagcttccctgtccaggaaggactagcaaacaagctgc-
>Seq_97906
gaatggccagatcaaatttagaaaagagcttccctgtccaggaaggactagcaaacaagctgc-
>Seq_97909
gaatggccagatcaaatttagtaaagagcttccctgtccaggaaggacgagcaaacaagctgc-
>Seq_97910
gaatggccagatcaaatttagtaaagagcttccctgtccaggaaggactagcaaacaagctgc-
>Seq_97911
gaatggccagatcaaatttagtaaagagcttccctgtccaggaaggactagcaaacaagctgg-
>Seq_97912
gaatggccagatcaaatttagtaaagagcttccctgtccaggaaggactagcaaacaagctgt-
>Seq_97913
gaatggccagatcaaatttagtaaagagcttccctgtccatgcaggactagcaaacaagctgc-
>Seq_97914
gaatggccagatcaaatttagtaaagagcttccctgtccgtgcaggactagcaaacaagctgc-
>Seq_97916
gaatggccagatcaaatttagtaaagagtttccctgtccaggaaggactagcaaacaagctgc-
>Seq_97917
gaatggccagatcaaatttagtaa-gagcttccctgtccatgcaggactagcaaacaagctgca
>Seq_97918
gaatggccagatcaaatttagtaaggagcttccctgtccaggaaggactagcaaacaagctgc-
>Seq_97919
gaatggccagattaaatttagtaaagagcttccctgtccatgcaggactagcaaacaagctgc-
>Seq_97907
gaatggccagatcaaatttagaaaagagcttccctgtccatgcaggactagcaaacaagctgg-
>Seq_97908
gaatggccagatcaaatttagtaaagagcttccctatccatgcaggactagcaaacaagctgc-
>Seq_97915
gaatggccagatcaaatttagtaaagagcttctctatccatgcaggactagcaaacaagctgc-
