# Supplementary material for: Genetic diversity in migratory bats: Results from RADseq data for three tree bat species at an Ohio windfarm
Source: PeerJ. 2016 Jan 26;4:e1647. doi: 10.7717/peerj.1647 (PMC4730867; doi:10.7717/peerj.1647)
Supplement: Supplemental Information 9 [file peerj-04-1647-s009.zip › CandidateLocus10175.txt]

>Seq_97780
gaatgcctggcctggcc-cctgcgcccagcagctgagtccaggccacgtggtagacagcactga
>Seq_97781
gaatgcctggcctggccgcctgcgcccagcagctgagtccaggccacgtggcagacagcactg-
>Seq_107759
gcacgcccggcctggca-actgcgcccagcagctgagtccaggccatgtggcagacagcactga
>Seq_107778
gcacgcctggcctggccgcctgcgcccagcagctgagtccaagccacgtggtagacagcactg-
>Seq_107780
gcacgcctggcctggccgcctgcgcccagcagctgagtccaggccacgtggtagacagcactg-
>Seq_107770
gcacgcctgacctggccgcctgcgcccagcagctgagtccaggccacgtggcagacagcactg-
>Seq_107771
gcacgcctggcccggccgcctgcgcccagcagctgagtccaggccacgtggcagacagcactg-
>Seq_107774
gcacgcctggcctggcagcctgctcccagcagctgagtccaggccacgtggcagacagcactg-
>Seq_107776
gcacgcctggcctggcagcctgctcccagcagttgagtccaggccacgtggcagacagcactg-
>Seq_107779
gcacgcctggcctggccgcctgcgcccagcagctgagtccaggccacgtggcagacagcactg-
>Seq_107782
gcacgcctggcctggccgcctgcgcccagcagctgagtccaggccatgtggcagacagcactg-
>Seq_107784
gcacgcctggcctggccgcctgctcccagcagctaagtccaagccacgtggtagacagcactg-
>Seq_107785
gcacgcctggcctggccgcctgctcccagcagctaagtccaagccacgtggtatacagcactg-
>Seq_107788
gcacgcctggcctggccgtctgctcccagcagctaagtccaagccacgtggcagacagcactg-
>Seq_107791
gcacgcctggcctggctgcctgcgcccagcagctgagtccaggccatgtggcagacagcactg-
