# Supplementary material for: Genetic diversity in migratory bats: Results from RADseq data for three tree bat species at an Ohio windfarm
Source: PeerJ. 2016 Jan 26;4:e1647. doi: 10.7717/peerj.1647 (PMC4730867; doi:10.7717/peerj.1647)
Supplement: Supplemental Information 9 [file peerj-04-1647-s009.zip › CandidateLocus10176.txt]

>Seq_97785
gaatggacaatggtgagtgtgaactt-tagcttcgtggcgaagctgcccagtggccatccttat
>Seq_97803
gaatggacagtgatgagtgtgaactt-tagctttgtggcgaagctgcccagtggccatccttat
>Seq_97804
gaatggacagtggtgagtgtgaactt-aagcttcctggggaagctgcccagtggccatccttat
>Seq_97805
gaatggacagtggtgagtgtgaactt-tagcttcctggggaagctacccagtggccatccttat
>Seq_97806
gaatggacagtggtgagtgtgaactt-tagcttcctggggaagctgcccagtggccatccttat
>Seq_97807
gaatggacagtggtgagtgtgaactt-tagcttcgtggcgaagctgcccagtggccatccttat
>Seq_97808
gaatggacagtggtgagtgtgaactt-tagcttcgtggcgaagctgctcagtggccatccttat
>Seq_97809
gaatggacagtggtgagtgtgaactt-tagtttcctgatgaagctgcccagtggccatccttat
>Seq_97810
gaatggacagtggtgagtgtgaatttatagcttcctggcgaagctgcccagtggccatcctta-
>Seq_97811
gaatggacagtggtgagtgtgaatttatagcttcctggcgaagctgcccagtggccatccttg-
>Seq_97812
gaatggacagtggtgagtgtgagctt-tagcttcctggcgaagctgcccagtggccatccttat
>Seq_97813
gaatggacagtggtgagtgtgagctt-tagcttcctggcgaagctgctcagtggccatccttat
