# Supplementary material for: Genetic diversity in migratory bats: Results from RADseq data for three tree bat species at an Ohio windfarm
Source: PeerJ. 2016 Jan 26;4:e1647. doi: 10.7717/peerj.1647 (PMC4730867; doi:10.7717/peerj.1647)
Supplement: Supplemental Information 9 [file peerj-04-1647-s009.zip › CandidateLocus10177.txt]

>Seq_97786
gaatggacaggcggtcacctgcctgggaagcatgaagctgtagcttcc-tggtgaagctgtcca-
>Seq_97787
gaatggacaggcggtcacctgcctgggaagcatgaagctgtagcttcc-tggtgaggctgccca-
>Seq_97788
gaatggacaggcggtcgcctgcctgggaagcatgaagctgtagcttcc-tggtgaagctgtcca-
>Seq_97789
gaatggacaggcggtcgcctgcctgggaagcatgaagctgtagcttcc-tggtgaggctacccg-
>Seq_97790
gaatggacaggcggtcgcctgcctgggaagcatgaagctgtagcttccttggtgaggctaccc--
>Seq_97793
gaatggacaggtggtcgcctgcct-ggaagcatgaagctgtagcttcc-tggtgaggctgcccgg
>Seq_97794
gaatggacaggtggtcgcctgcctgggaagcatgaaactgtagcttcc-tggtgaagctgtcca-
>Seq_97795
gaatggacaggtggtcgcctgcctgggaagcatgaagctgtagcttcc-tggtgagactaccca-
>Seq_97796
gaatggacaggtggtcgcctgcctgggaagcatgaagctgtagcttcc-tggtgaggctacccg-
>Seq_97797
gaatggacaggtggtcgcctgcctgggaagcatgaagctgtagcttccttggtgaggctaccc--
>Seq_97798
gaatggacaggtggtcgcctgcctgggaagcatgaagctgtagcttccttggtgaggctgccc--
>Seq_97799
gaatggacaggtggtcgcctgcctgggaagcgtgaagctgtagcttcc-tggtgaagctgtcca-
>Seq_97800
gaatggacaggtggtcgcctgcctgggaagcgtgaagctgtagcttcc-tggtgaggctgcccg-
>Seq_97801
gaatggacaggtggtcgcctgcctgggaatcatgaagctgtagcttcc-tggtgaggctacccg-
>Seq_97802
gaatggacaggtggttgcctgcctgggaagcgtgaagctgtagcttca-tggtgaagctgtcca-
>Seq_97814
gaatggacatgtggtcacctgcctgggaagcataaagctgtagcttcc-tggtgaggctgcccg-
>Seq_97815
gaatggacatgtggtcacctgcctgggaagcatgaagctgtagcttcc-tggtgaggctacccg-
>Seq_97816
gaatggacatgtggtcacctgcctgggaagcatgaagctgtagcttcc-tggtgaggctgccca-
>Seq_97817
gaatggacatgtggtcacctgcctgggaagcatgaagctgtagcttcc-tggtgaggctgcccg-
>Seq_97818
gaatggacatgtggtcacctgcctgggaagcatgaagctgtagcttcc-tggtgagtctaccca-
>Seq_97819
gaatggacatgtggtcacctgcctgggaagcgtgaagctgtagcttcc-tggtgaggctgccca-
>Seq_97855
gaatggagaggtggtcgcctgcctgggaagcatgaagctgtagcttcc-tggtgaggctacccg-
>Seq_97963
gaatgtacatgtggtcacctgcctgggaagcatgaagctgtagcttcc-tggtgaggctgccca-
>Seq_105952
gattggacaggtggtcgcctgcctgggaagcatgaagctgtagcttcc-tggtgaggctgcccg-
