# Supplementary material for: Genetic diversity in migratory bats: Results from RADseq data for three tree bat species at an Ohio windfarm
Source: PeerJ. 2016 Jan 26;4:e1647. doi: 10.7717/peerj.1647 (PMC4730867; doi:10.7717/peerj.1647)
Supplement: Supplemental Information 10 [file peerj-04-1647-s010.zip]

Archive with 3,654 entries (3,654 files):
- CandidateLocus1.txt
- CandidateLocus10.txt
- CandidateLocus100.txt
- CandidateLocus1000.txt
- CandidateLocus1001.txt
- CandidateLocus1002.txt
- CandidateLocus1003.txt
- CandidateLocus1004.txt
- CandidateLocus1005.txt
- CandidateLocus1006.txt
- CandidateLocus1007.txt
- CandidateLocus1008.txt
- CandidateLocus1009.txt
- CandidateLocus101.txt
- CandidateLocus1010.txt
- CandidateLocus1011.txt
- CandidateLocus1012.txt
- CandidateLocus1013.txt
- CandidateLocus1014.txt
- CandidateLocus1015.txt
- CandidateLocus1016.txt
- CandidateLocus1017.txt
- CandidateLocus1018.txt
- CandidateLocus1019.txt
- CandidateLocus102.txt
- CandidateLocus1020.txt
- CandidateLocus1021.txt
- CandidateLocus1022.txt
- CandidateLocus1023.txt
- CandidateLocus1024.txt
- CandidateLocus1025.txt
- CandidateLocus1026.txt
- CandidateLocus1027.txt
- CandidateLocus1028.txt
- CandidateLocus1029.txt
- CandidateLocus103.txt
- CandidateLocus1030.txt
- CandidateLocus1031.txt
- CandidateLocus1032.txt
- CandidateLocus1033.txt
- CandidateLocus1034.txt
- CandidateLocus1035.txt
- CandidateLocus1036.txt
- CandidateLocus1037.txt
- CandidateLocus1038.txt
- CandidateLocus1039.txt
- CandidateLocus104.txt
- CandidateLocus1040.txt
- CandidateLocus1041.txt
- CandidateLocus1042.txt
- CandidateLocus1043.txt
- CandidateLocus1044.txt
- CandidateLocus1045.txt
- CandidateLocus1046.txt
- CandidateLocus1047.txt
- CandidateLocus1048.txt
- CandidateLocus1049.txt
- CandidateLocus105.txt
- CandidateLocus1050.txt
- CandidateLocus1051.txt
- CandidateLocus1052.txt
- CandidateLocus1053.txt
- CandidateLocus1054.txt
- CandidateLocus1055.txt
- CandidateLocus1056.txt
- CandidateLocus1057.txt
- CandidateLocus1058.txt
- CandidateLocus1059.txt
- CandidateLocus106.txt
- CandidateLocus1060.txt
- CandidateLocus1061.txt
- CandidateLocus1062.txt
- CandidateLocus1063.txt
- CandidateLocus1064.txt
- CandidateLocus1065.txt
- CandidateLocus1066.txt
- CandidateLocus1067.txt
- CandidateLocus1068.txt
- CandidateLocus1069.txt
- CandidateLocus107.txt
- CandidateLocus1070.txt
- CandidateLocus1071.txt
- CandidateLocus1072.txt
- CandidateLocus1073.txt
- CandidateLocus1074.txt
- CandidateLocus1075.txt
- CandidateLocus1076.txt
- CandidateLocus1077.txt
- CandidateLocus1078.txt
- CandidateLocus1079.txt
- CandidateLocus108.txt
- CandidateLocus1080.txt
- CandidateLocus1081.txt
- CandidateLocus1082.txt
- CandidateLocus1083.txt
- CandidateLocus1084.txt
- CandidateLocus1085.txt
- CandidateLocus1086.txt
- CandidateLocus1087.txt
- CandidateLocus1088.txt
- CandidateLocus1089.txt
- CandidateLocus109.txt
- CandidateLocus1090.txt
- CandidateLocus1091.txt
- CandidateLocus1092.txt
- CandidateLocus1093.txt
- CandidateLocus1094.txt
- CandidateLocus1095.txt
- CandidateLocus1096.txt
- CandidateLocus1097.txt
- CandidateLocus1098.txt
- CandidateLocus1099.txt
- CandidateLocus11.txt
- CandidateLocus110.txt
- CandidateLocus1100.txt
- CandidateLocus1101.txt
- CandidateLocus1102.txt
- CandidateLocus1103.txt
- CandidateLocus1104.txt
- CandidateLocus1105.txt
- CandidateLocus1106.txt
- CandidateLocus1107.txt
- CandidateLocus1108.txt
- CandidateLocus1109.txt
- CandidateLocus111.txt
- CandidateLocus1110.txt
- CandidateLocus1111.txt
- CandidateLocus1112.txt
- CandidateLocus1113.txt
- CandidateLocus1114.txt
- CandidateLocus1115.txt
- CandidateLocus1116.txt
- CandidateLocus1117.txt
- CandidateLocus1118.txt
- CandidateLocus1119.txt
- CandidateLocus112.txt
- CandidateLocus1120.txt
- CandidateLocus1121.txt
- CandidateLocus1122.txt
- CandidateLocus1123.txt
- CandidateLocus1124.txt
- CandidateLocus1125.txt
- CandidateLocus1126.txt
- CandidateLocus1127.txt
- CandidateLocus1128.txt
- CandidateLocus1129.txt
- CandidateLocus113.txt
- CandidateLocus1130.txt
- CandidateLocus1131.txt
- CandidateLocus1132.txt
- CandidateLocus1133.txt
- CandidateLocus1134.txt
- CandidateLocus1135.txt
- CandidateLocus1136.txt
- CandidateLocus1137.txt
- CandidateLocus1138.txt
- CandidateLocus1139.txt
- CandidateLocus114.txt
- CandidateLocus1140.txt
- CandidateLocus1141.txt
- CandidateLocus1142.txt
- CandidateLocus1143.txt
- CandidateLocus1144.txt
- CandidateLocus1145.txt
- CandidateLocus1146.txt
- CandidateLocus1147.txt
- CandidateLocus1148.txt
- CandidateLocus1149.txt
- CandidateLocus115.txt
- CandidateLocus1150.txt
- CandidateLocus1151.txt
- CandidateLocus1152.txt
- CandidateLocus1153.txt
- CandidateLocus1154.txt
- CandidateLocus1155.txt
- CandidateLocus1156.txt
- CandidateLocus1157.txt
- CandidateLocus1158.txt
- CandidateLocus1159.txt
- CandidateLocus116.txt
- CandidateLocus1160.txt
- CandidateLocus1161.txt
- CandidateLocus1162.txt
- CandidateLocus1163.txt
- CandidateLocus1164.txt
- CandidateLocus1165.txt
- CandidateLocus1166.txt
- CandidateLocus1167.txt
- CandidateLocus1168.txt
- CandidateLocus1169.txt
- CandidateLocus117.txt
- CandidateLocus1170.txt
- CandidateLocus1171.txt
- CandidateLocus1172.txt
- CandidateLocus1173.txt
- CandidateLocus1174.txt
- CandidateLocus1175.txt
- CandidateLocus1176.txt
- CandidateLocus1177.txt
- CandidateLocus1178.txt
- CandidateLocus1179.txt
- CandidateLocus118.txt
- CandidateLocus1180.txt
- CandidateLocus1181.txt
- CandidateLocus1182.txt
- CandidateLocus1183.txt
- CandidateLocus1184.txt
- CandidateLocus1185.txt
- CandidateLocus1186.txt
- CandidateLocus1187.txt
- CandidateLocus1188.txt
- CandidateLocus1189.txt
- CandidateLocus119.txt
- CandidateLocus1190.txt
- CandidateLocus1191.txt
- CandidateLocus1192.txt
- CandidateLocus1193.txt
- CandidateLocus1194.txt
- CandidateLocus1195.txt
- CandidateLocus1196.txt
- CandidateLocus1197.txt
- CandidateLocus1198.txt
- CandidateLocus1199.txt
- CandidateLocus12.txt
- CandidateLocus120.txt
- CandidateLocus1200.txt
- CandidateLocus1201.txt
- CandidateLocus1202.txt
- CandidateLocus1203.txt
- CandidateLocus1204.txt
- CandidateLocus1205.txt
- CandidateLocus1206.txt
- CandidateLocus1207.txt
- CandidateLocus1208.txt
- CandidateLocus1209.txt
- CandidateLocus121.txt
- CandidateLocus1210.txt
- CandidateLocus1211.txt
- CandidateLocus1212.txt
- CandidateLocus1213.txt
- CandidateLocus1214.txt
- CandidateLocus1215.txt
- CandidateLocus1216.txt
- CandidateLocus1217.txt
- CandidateLocus1218.txt
- CandidateLocus1219.txt
- CandidateLocus122.txt
- CandidateLocus1220.txt
- CandidateLocus1221.txt
- CandidateLocus1222.txt
- CandidateLocus1223.txt
- CandidateLocus1224.txt
- CandidateLocus1225.txt
- CandidateLocus1226.txt
- CandidateLocus1227.txt
- CandidateLocus1228.txt
- CandidateLocus1229.txt
- CandidateLocus123.txt
- CandidateLocus1230.txt
- CandidateLocus1231.txt
- CandidateLocus1232.txt
- CandidateLocus1233.txt
- CandidateLocus1234.txt
- CandidateLocus1235.txt
- CandidateLocus1236.txt
- CandidateLocus1237.txt
- CandidateLocus1238.txt
- CandidateLocus1239.txt
- CandidateLocus124.txt
- CandidateLocus1240.txt
- CandidateLocus1241.txt
- CandidateLocus1242.txt
- CandidateLocus1243.txt
- CandidateLocus1244.txt
- CandidateLocus1245.txt
- CandidateLocus1246.txt
- CandidateLocus1247.txt
- CandidateLocus1248.txt
- CandidateLocus1249.txt
- CandidateLocus125.txt
- CandidateLocus1250.txt
- CandidateLocus1251.txt
- CandidateLocus1252.txt
- CandidateLocus1253.txt
- CandidateLocus1254.txt
- CandidateLocus1255.txt
- CandidateLocus1256.txt
- CandidateLocus1257.txt
- CandidateLocus1258.txt
- CandidateLocus1259.txt
- CandidateLocus126.txt
- CandidateLocus1260.txt
- CandidateLocus1261.txt
- CandidateLocus1262.txt
- CandidateLocus1263.txt
- CandidateLocus1264.txt
- CandidateLocus1265.txt
- CandidateLocus1266.txt
- CandidateLocus1267.txt
- CandidateLocus1268.txt
[truncated: 3,354 more entries]
