# Supplementary material for: Genetic diversity in migratory bats: Results from RADseq data for three tree bat species at an Ohio windfarm
Source: PeerJ. 2016 Jan 26;4:e1647. doi: 10.7717/peerj.1647 (PMC4730867; doi:10.7717/peerj.1647)
Supplement: Supplemental Information 10 [file peerj-04-1647-s010.zip › CandidateLocus100.txt]

>Seq_1242
aacattctacacatgtgggaccactgcttacctctgcctgcctgcaaactggacgggaatgcc-
>Seq_1243
aacattctacacgtatgggaccactgcttacctctgcctgcctgcaaactggacgggaatgcc-
>Seq_1244
aacattctacaggtgtgggacttctgcttacccctgtctgcctgcaaactggacgggaatgcc-
>Seq_1250
aacattctacgtgtgtgggaccactgcttacctctgcctgcctgcgacctggatgggaatgcc-
>Seq_1251
aacattctacgtgtgtgggactgctgcttacctctgcctgcctg-aaaatggacgggaatgcct
>Seq_1252
aacattctacgtgtgtggggccactgcttacctctgtctgcctgcaaactggacgggaaggcc-
>Seq_1257
aacattctatgtgtgtgggaccactgcttacctctgcctgcctgcaaactggaagggaatgcc-
>Seq_6019
atcattctacatgtgtgggactgctgcttacatctgccttcctgcaaactggacgggaatgcc-
>Seq_6020
atcattctacatgtgtgggactgctgcttacgtctgccttcctgcaaactggacgggaatgcc-
>Seq_15756
gacattatacatgtgtgggaccactgcttacctctgcctgcctgcaaactggatgggaatgcc-
>Seq_1256
aacattctatgtgtgggggaccattgcttaccttggcctgctggcaaactggatgggaatgcc-
