# Supplementary material for: Genetic diversity in migratory bats: Results from RADseq data for three tree bat species at an Ohio windfarm
Source: PeerJ. 2016 Jan 26;4:e1647. doi: 10.7717/peerj.1647 (PMC4730867; doi:10.7717/peerj.1647)
Supplement: Supplemental Information 10 [file peerj-04-1647-s010.zip › CandidateLocus1010.txt]

>Seq_7020
cacagcttaaaaggccagagtcatagaacaggactttaagagttgaagtctttctacaataca-
>Seq_9197
cccaatttaaaaggccagagtcatagaacaggactttaagagttgaagtctttctacaataca-
>Seq_9229
cccagcctaaaggaccagagtgatagaacaggactttaagagttgaagtctttctacaataca-
>Seq_9230
cccagcctaaaggaccagagtggtagaacaggactttaagagttgaagtctttctacaacaca-
>Seq_9243
cccagcttaaacggccagagtcatagaacaggactttaagagttgaagtatttctacaataca-
>Seq_9245
cccagcttataaggccagagtcatagaacaggactttaagagttgaagtctttctacaataca-
>Seq_9246
cccagcttatagggcca-agtcatagaacaggactttaagagttgaagtatttctacaatacaa
>Seq_9810
ccctgcttaaaaggccagagtcatagaacaggactttaagagttgaagtctttctacaataca-
>Seq_13383
ctgagcctaaaggaccagagtgatagaacaggactttaagagttgaagtctttctacaataca-
>Seq_9244
cccagcttaaacggccagagtcatagaacaggattttaagagttgaagtatttctacaataca-
