# Supplementary material for: Genetic diversity in migratory bats: Results from RADseq data for three tree bat species at an Ohio windfarm
Source: PeerJ. 2016 Jan 26;4:e1647. doi: 10.7717/peerj.1647 (PMC4730867; doi:10.7717/peerj.1647)
Supplement: Supplemental Information 10 [file peerj-04-1647-s010.zip › CandidateLocus1027.txt]

>Seq_7112
caccctgaccaggacagggaggagcctgcaaccaaggtacatacatgcccttgactagaatgg
>Seq_7113
caccctgaccaggccagggaggagcccacaaccaaggtacatacatgcccttgactagaatgg
>Seq_7114
caccctgaccaggccagggaggagcccgcaaccaagatacatacatgcccttgactagaacgg
>Seq_7115
caccctgaccaggccagggaggagcccgcaaccaaggtacatacataaccttgactagaacgg
>Seq_7116
caccctgaccaggccagggaggagcccgcaaccaaggtacatacatacccttgactagaatgg
>Seq_7117
caccctgaccaggccagggaggagcccgcaaccaaggtacatacatgcccttgactagaacgg
>Seq_7118
caccctgaccaggccagggaggagcccgcaaccaaggtacatacatgcccttgactagaatgg
>Seq_7119
caccctgaccaggccagggaggagcctgcaaccaaggtacatacatgcccttgactagaacgg
>Seq_7120
caccctgaccaggccagggaggagcctgcaaccaaggtacatacatgcccttgactagaatgg
>Seq_20465
taccctgaccaggccagggaggagcccacaaccaaggtacatacatgcccttgactagaatgg
>Seq_20466
taccctgaccaggccagggaggagcccgcaaccaaggtacatacatacccttgactagaatgg
>Seq_20467
taccctgaccaggccagggaggagcccgcaaccaaggtacatacatgcccttgactagaacgg
>Seq_20468
taccctgaccaggccagggaggagcctgcaaccaaggtacatacatgcccttgactagaacgg
