# Supplementary material for: Genetic diversity in migratory bats: Results from RADseq data for three tree bat species at an Ohio windfarm
Source: PeerJ. 2016 Jan 26;4:e1647. doi: 10.7717/peerj.1647 (PMC4730867; doi:10.7717/peerj.1647)
Supplement: Supplemental Information 10 [file peerj-04-1647-s010.zip › CandidateLocus103.txt]

>Seq_1275
aacccaccca---cccccatagtcaggaccaggctgctgggtagacctgggc-tggtgctccttact------
>Seq_1276
----aaccca----ccccatagttcggaccaggctgctgggtagacctgggc-tggtgctcctaactctggg-
>Seq_1277
----aaccca---cccccatagtcaggaccaggctgctgggtagacctgggc-tggtgctcctaactctgg--
>Seq_1278
----aaccca---cccccatagttcggaccaggctgctgggtagacctgggc-tggtgctcctaactctgg--
>Seq_1279
----aaccca---cctccataatcaggaccaggctgctgggtagacctgggc-tggtgctcccaacgctgg--
>Seq_1280
----aaccca---cctccataatcaggaccaggctgctgggtagacctgggc-tggtgctcccaactctgg--
>Seq_1404
----aactca---cccccgcagtcaggaccaggctgctgggtagacctgggc-tggtgctcctaactctgg--
>Seq_1429
----aactca---cccccgcattcaggaccaggctgctgggtagacctgggc-tggtgctcctaactctgg--
>Seq_2098
----aatcca---cccccatagtcaggaccaggctgctgggtagacctgggc-tggtgctcctaactctgg--
>Seq_1381
----aactca---ccccagcattcagaaccatactgctgggtagacctgggc-tggtgctcctaactctgg--
>Seq_1382
----aactca---ccccagcattcaggaccatactcctgggtagacctgggc-tggtgctcctaactctgg--
>Seq_1384
----aactca---cccccaaattcaggaccaggatgctgggtagacctgggc-tggtgctcataactctgg--
>Seq_1385
----aactca---cccccacactcaggaccaggccgctgggtagacctgggc-tggtgctcctaactttgg--
>Seq_1387
----aactca---cccccacattcagcaccaggctgctgggtagacctgagc-tggtgctcctaactctgg--
>Seq_1388
----aactca---cccccacattcaggaacaggccgctgggtagacctgggc-tggtgctcctaactctgg--
>Seq_1390
----aactca---cccccacattcaggaacaggctgctgggtagacttgggc-tggtgctcctaactctgg--
>Seq_1394
----aactca---cccccacattcaggaccaggccactgggtagacctgggc-tggtgctcctaactctgg--
>Seq_1401
----aactcac--cccccgcattcaggaccaggccgctgggtagacctgggc-tggtgctcctaactctg---
>Seq_1402
----aactca---cccccgaattcaggaccaggatgctgggtagacctgggc-tggtgctcataactctgg--
>Seq_1423
----aactca---cccccgcattcaggaccaggccgctgggtagacctgggc-tggtgctcctaactctgg--
>Seq_1427
----aactca---cccccgcattcaggaccaggctgctgggtagacctgggc-tggtgctccaaactctgg--
>Seq_1428
----aactca---cccccgcattcaggaccaggctgctgggtagacctgggc-tggtgctccgaactctgg--
>Seq_1438
----aactca---cccccggattcaggaccaggctgctgggtagacttgggc-tggtgctcctaactctgg--
>Seq_1442
----aactca---cccctacattcaggaccaggccactgggtagacctgggc-tggtgctcctaactctgg--
>Seq_1444
----aactca---cccctgcattcaggaccaagccgctgggtagacctgggc-tggtgctcctaactctgg--
>Seq_1445
----aactca---cccctgcattcaggaccaggcagctgggtagaccttggc-tggtgctcctaactctgg--
>Seq_1449
----aactca---cccctgcattcaggaccaggctgctgggtagacctgggc-tggtgctccgaactctgg--
>Seq_1450
----aactca---cccctgcattcaggaccaggctgctgggtagacctgggc-tggtgctcctaactttcg--
>Seq_1451
----aactca---cccctgcattcaggaccaggctgctgggtagacctgggc-tggtgctcctaacttttg--
>Seq_1453
----aactca---cccctgcatttaggaccaggccgctgggtagacctgggc-tggtgctcctaactctgg--
>Seq_1454
----aactca---ccctcacattcaggaccaggccgctgggtagaactgggc-tggtgctcctaactctgg--
>Seq_1455
----aactca---cctccacatttaagaccaggccgctgggtagacctgggc-tggtgctcctaactccgg--
>Seq_1457
----aactca---cctccgcattcaggaccaggccgctgggtagacctgggc-tggtgctcctaactctgg--
>Seq_1460
----aactca---gcccagcattcaggaccaggccgctgggtagacctgggc-tggtgctccaaactctgg--
>Seq_1461
----aactca---gcccagcattcaggaccaggccgctgggtagacctgggc-tggtgctccgaactctgg--
>Seq_1462
----aactca---gcccagcattcaggaccaggctgctgggtagacctgggc-tggtgctccgaactctgg--
>Seq_1377
----aactca---cacccgcattcaggaccaggctgctgggtagacccgggc-tggtgttcctaactctgg--
>Seq_1378
----aactca---cacccgcattcaggaccaggctgctgggtagacctgggc-tggtgttcctaactctgg--
>Seq_1379
----aactca---ccaccacattcagga-caggccactgggtagacctaggc-tggtgctcctaactctggg-
>Seq_1380
----aactca---ccaccacattcagga-caggccgctgggtagacctaggc-tggtgctcctaactctggg-
>Seq_1389
----aactca---cccccacattcaggaacaggccgctgggtagagctgggc-tggtgctcctaactctgg--
>Seq_1391
----aactca---cccccacattcaggaccaggccaatgggtagacctgggc-tggtgctcctaactctgg--
>Seq_1399
----aactca---cccccacattcaggaccaggccgctgagtagacctgggc-tggtgctcctaactctgg--
>Seq_1400
----aactca---cccccacattcaggaccgggccgctgagtagacctgggc-tggtgctcctaactctgg--
>Seq_1403
----aactca---cccccgcagtcaggaccaggccactgggtagacttgggc-tggtgctcctaactctgg--
>Seq_1405
----aactca---cccccgcagtcaggaccaggctgttgggtagacctgggc-tggtgctcctaactctgg--
>Seq_1407
----aactca---cccccgcattcagaaccaggccgctgggtagacctgggc-tggtgctcctaactctag--
>Seq_1410
----aactca---cccccgcattcaggaccaggccactgggtaaacctgggc-tggtgctcctaactctgg--
>Seq_1415
----aactca---cccccgcattcaggaccaggccactgggtagacctgggc-tggtgctcctaactctgg--
>Seq_1416
----aactca---cccccgcattcaggaccaggccactgggtagagctgggc-tggtgctcctaactctgg--
>Seq_1419
----aactca---cccccgcattcaggaccaggccgctgggtagaactgggc-tggtgctccgaactctgg--
>Seq_1420
----aactca---cccccgcattcaggaccaggccgctgggtagacatggac-tggtgctcctaactctgg--
>Seq_1421
----aactca---cccccgcattcaggaccaggccgctgggtagacctggac-tggtgctcctaactctgg--
>Seq_1422
----aactca---cccccgcattcaggaccaggccgctgggtagacctggac-tgttgctcctaactctgg--
>Seq_1425
----aactca---cccccgcattcaggaccaggccgctgggtagacttggac-tggtgctcctaactctgg--
>Seq_1426
----aactca---cccccgcattcaggaccaggctgctgggtagacctggga-tggtgctcctaactctgg--
>Seq_1437
----aactca---cccccggatacaggaccaggccgctgggtagacctgggc-tggtgctcctaactttgg--
>Seq_1439
----aactca----ccccgcactcaggaccaggaggctgggtagacctgggc-tagtgctcctaactctggg-
>Seq_1440
----aactca----ccccgcactcaggaccaggaggctgggtagacctgggc-tggtgctcctaactctggg-
>Seq_1448
----aactca---cccctgcattcaggaccaggccgctgggtagacctggac-tggtgctcctaactctgg--
>Seq_1458
----aactca---ctcccgcactcaggaccaggccactgggtagacctgggc-tggtgctcctaactctgg--
>Seq_1463
----aactca---gccccgcattcaggaccaggccgctgggtagacctggac-tggtgctcctaactctgg--
>Seq_1466
----aactca---tccccacattcaggaccaggccgctgggtagacctgggc-tgatgctcctaactctgg--
>Seq_1468
----aactca---tccccgcattcaggaccaggccgctgggtagacctgagc-tggtgctcctaactctgg--
>Seq_2920
------acca---cccccgtattcaggaccaggccgctgggtagacatggac-tggtgctcctaactctgggg
>Seq_1376
----aactca---accccgcattcgggaccaggccactgggtagacttggat-tgatgctcctaactctgg--
>Seq_1396
----aactca---cccccacattcaggaccaggccactgggtagacctgggt-tggtgctcctaactctgg--
>Seq_1408
----aactca---cccccgcattcaggaccagaccactgggtagacctggga-tggtgctcctaactctgg--
>Seq_1411
----aactca---cccccgcattcaggaccaggccactgggtagacctggac-tggtgctcctaactctgg--
>Seq_1434
----aactca---cccccgcatttaggaccaggccactgggtagacctggac-tggtgttcctaactctgg--
>Seq_1470
----aactca---ttcccgcattcaggaccaggccactgggtagacctgggc-tggtgctcctaactctgg--
>Seq_15857
----gactca---cccccgcattcaggaccaggccactgggtagacatgggc-tggtgctcctaactctgg--
>Seq_1395
----aactca---cccccacattcaggaccaggccactgggtagacctgggc-tggtgttcctaactctgg--
>Seq_1430
----aactca---cccccgcattcaggaccaggtcgctgggtagacctgtgc-tggtgctcttaactctgg--
>Seq_1431
----aactca---cccccgcattcaggaccagtccgctgggtagacttggac-tggtgctcctaactctgg--
>Seq_1435
----aactca---cccccgcatttaggaccaggccgctgggtagacatggac-tggtgctcctaactctgg--
>Seq_1473
----aactcc---tccccgcattcaggaccaggccgctgggtagacctggac-tggtgctcctaactctgg--
>Seq_1432
----aactca---cccccgcattcagggccagtccgctgggtagacttggac-tggtgctcctaactctgg--
>Seq_1436
----aactca---cccccgcatttaggaccaggccgctgggtagacatggac-tggtgcttctaactctgg--
>Seq_1413
----aactca---cccccgcattcaggaccaggccactgggtagacctgggc-tggtgctccgaactctgg--
>Seq_1414
----aactca---cccccgcattcaggaccaggccactgggtagacctgggc-tggtgctcctaactctga--
>Seq_1443
----aactca---cccctacattcaggaccaggccactgggtagacctgtgc-tggtgctcctaactctgg--
>Seq_1447
----aactca---cccctgcattcaggaccaggccgctgggtagaactgggc-tggtgctccgaactctgg--
>Seq_1469
----aactca---tccctgcattcaggaacaggccactgggtagacctgggc-tggtgctcctaactctgg--
>Seq_1459
----aactca---ctcccggatacaggaccaggccgctgggtagacctgggc-tggtgctcctaactttgg--
>Seq_1383
----aactca---ccccagcattcaggaccatactgctggatagacctgggc-tggtgctcctaactctgg--
>Seq_1386
----aactca---cccccacattcagcaccaggctgctgggcagacctgagc-tggtgctcctaactctgg--
>Seq_1417
----aactca---cccccgcattcaggaccaggccgctaggtagacctgggc-tgatgctcctaactctgg--
>Seq_1392
----aactca---cccccacattcaggaccaggccaatgggtagacctgggc-tggtgctcctagctctgg--
>Seq_1406
----aactca---cccccgcattcaagaccaggccgctaggtagacctgggc-tgatgctcctaactctgg--
>Seq_1433
----aactca---cccccgcatttaggaccaggccactgagtagacctggac-tggtgttcctaactctgg--
>Seq_1393
----aactca---cccccacattcaggaccaggccactgggtagacctgggc-cggtgctcctaactctat--
>Seq_1412
----aactca---cccccgcattcaggaccaggccactgggtagacctggga-tggtgcttctaattctgg--
>Seq_1397
----aactca---cccccacattcaggaccaggccattgggtagacctggga-tggtgctcccaactctgg--
>Seq_1409
----aactca---cccccgcattcaggaccaggccactggatagacctggga-tggtgcttctaattctgg--
>Seq_1465
----aactca---tccccacattcaggaccaggccattgggtagacctggga-tggtgctcccaactctgg--
>Seq_4891
-aggaactcatcacccccacagtcaggaccacgccgctgggtagacctgggc-tggtgctcctaa--------
>Seq_1464
----aactca---tccccacattcaggaccaggccactgggtagacctgggcgcggtgctcctaactctg---
>Seq_1467
----aactca---tccccacattcaggaccagtccactgggtagacctgggcgcggtgctcctaactctg---
