# Supplementary material for: Genetic diversity in migratory bats: Results from RADseq data for three tree bat species at an Ohio windfarm
Source: PeerJ. 2016 Jan 26;4:e1647. doi: 10.7717/peerj.1647 (PMC4730867; doi:10.7717/peerj.1647)
Supplement: Supplemental Information 10 [file peerj-04-1647-s010.zip › CandidateLocus1044.txt]

>Seq_7200
cactcccacggatcaaatctgtggcaactgaagcaccaactgaccacagtaagaagtaataaa
>Seq_7201
cactcccacggatcaaatctgtggcaactgaagcaccagttgaccacagtaagaaataataaa
>Seq_12124
cgctcccacggatcaaatctgtggcaactgaagcaccaactgaccacagtaagaagtaataaa
>Seq_12125
cgctcccacggatcaaatctgtggcaactgaagcaccaattgaccacagtaagaaataataaa
>Seq_12126
cgctcccacggatcaaatctgtggcaactgaagcaccagttgaccacagtaagaaataataaa
>Seq_12127
cgctcccatggatcaaatctgtggcaactgaagcaccaactgaccacagtaagaagtaataaa
>Seq_12128
cgctcccatggatcaaatctgtggcaactgaagcaccaactgactacagtaagaaataataaa
