# Supplementary material for: Genetic diversity in migratory bats: Results from RADseq data for three tree bat species at an Ohio windfarm
Source: PeerJ. 2016 Jan 26;4:e1647. doi: 10.7717/peerj.1647 (PMC4730867; doi:10.7717/peerj.1647)
Supplement: Supplemental Information 10 [file peerj-04-1647-s010.zip › CandidateLocus1054.txt]

>Seq_7253
cacttttccctggaaaacaaaactacac--aatgtttcctgtacaatttcaaaggatttatggac
>Seq_7254
cacttttccctggaaaacaaaactacacataatgtttcctgtacaatttcaaaggatttatgg--
