# Supplementary material for: Genetic diversity in migratory bats: Results from RADseq data for three tree bat species at an Ohio windfarm
Source: PeerJ. 2016 Jan 26;4:e1647. doi: 10.7717/peerj.1647 (PMC4730867; doi:10.7717/peerj.1647)
Supplement: Supplemental Information 10 [file peerj-04-1647-s010.zip › CandidateLocus1060.txt]

>Seq_7288
cagaaggctctggccggatcctaggtgccccca-ggccttggtgagaagggaacctcaggtcat
>Seq_7289
cagaaggctctggccggatcctaggtgccccca-ggccttggtgagaagggaacctcggggtca
>Seq_7290
cagaaggctctggccggatcctaggtgccccca-ggccttggtgagaagggaacctcgggtcat
>Seq_7291
cagaaggctctggccggatcctaggtgccccca-ggccttggtgagaagggaaccttaggtcat
>Seq_7292
cagaaggctctggccggatcctaggtgcccccagggccttggtgagaagggaacctcgggtca-
>Seq_7583
caggaggctctggccggatcctaggtgccccca-ggccttggtgagaagggaacctcgggtcat
>Seq_7584
caggaggctctggccggatcctaggtgcccccagggccttggtgagaagggaacctcaggtca-
