# Supplementary material for: Genetic diversity in migratory bats: Results from RADseq data for three tree bat species at an Ohio windfarm
Source: PeerJ. 2016 Jan 26;4:e1647. doi: 10.7717/peerj.1647 (PMC4730867; doi:10.7717/peerj.1647)
Supplement: Supplemental Information 10 [file peerj-04-1647-s010.zip › CandidateLocus1070.txt]

>Seq_7335
cagagagcgaagtgctctaatggggtgatatggtactacaaggtcattaagataagatggggc
>Seq_17459
gcgagagcaaagtgctctaatagggtgatatggtactacaaggtcattaagataagatggggc
>Seq_17460
gcgagagcaaagtgctctaatagggtggtatggtactacaaggtcattaagataagatggggc
>Seq_17462
gcgagagcgaagtgctctaatagggtaatatggtactacaaggtcattaagataagatggggc
>Seq_17463
gcgagagcgaagtgctctaatagggtaatatggtactacacggtcattaagataagatggggc
>Seq_17464
gcgagagcgaagtgctctaatagggtgatatggcactacaaggtcattaagataagatggggc
>Seq_17466
gcgagagcgaagtgctctaatagggtgatatggtactacaaggtcattaagataagatggggc
>Seq_17467
gcgagagcgaagtgctctgatagggtgatatggtactacaaggtcattaagataagatggggc
>Seq_17468
gcgagagcgaagtgttctaatagggtgatatggtactacaaggtcattaagatgagatggggc
>Seq_17469
gcgagagtgaagtgctctaatagggtgatatggtactacaaggtcattaagataagatggggc
>Seq_17564
gcgggagcgaagtgctctaatagggtaatatggtactacaaggtcattaagataagatggggc
>Seq_17565
gcgggagcgaagtgctctaatagggtgatatggtactacaaggtcattaagataagatggggc
>Seq_17566
gcgggagcgaagtgctctaatagggtgatatggtactacatggtcattaagatatgatggggc
>Seq_17567
gcgggagcgaagtgctctgatagggtaatatggtactacaaggtcattaagataagatggggc
>Seq_19464
gtgagagcgaagtgctctaatagggtgatatggtactacaaggtcattaagataagatggggc
>Seq_19465
gtgagagcgaagtggtctaatagggtgatatggtactacaaggtcattaagatgagatggggc
>Seq_19502
gtgagggcgaagtgctctaatagggtgatatggtactacaaggtaattaagatgagatggggc
>Seq_19609
gtgggagcgaagtgctctaatagggtaatatggtactacaaggtcattaaaataagatggggc
>Seq_19610
gtgggagcgaagtgctctaatagggtaatatggtactacaaggtcattaagataagatggggc
>Seq_19611
gtgggagcgaagtgctctaatagggtaatatggtagtacaaggtcattaagataagatggggc
>Seq_19612
gtgggagcgaagtgctctaatagggtgatatggtactacaaggtcattaagataagatggggc
>Seq_17465
gcgagagcgaagtgctctaatagggtgatatggtaccacaaggtcattaagataagatggggt
>Seq_19613
gtgggagcgaagtgctctaatagggtgatgtagtactacaaggtcattaagataaaatggggc
