# Supplementary material for: Genetic diversity in migratory bats: Results from RADseq data for three tree bat species at an Ohio windfarm
Source: PeerJ. 2016 Jan 26;4:e1647. doi: 10.7717/peerj.1647 (PMC4730867; doi:10.7717/peerj.1647)
Supplement: Supplemental Information 10 [file peerj-04-1647-s010.zip › CandidateLocus1075.txt]

>Seq_7363
cagaggtgcgctgctttgctgcagtggtggggtcatctcccctgctgggttgtcctcccttct
>Seq_12219
cggaggggcgttgctttgctgcagtggtggggtcatctcccctgctgggttgtcctcccttct
>Seq_12220
cggaggggcgttgttttgctgcagtggtggggtcatctcccctgctgggttgtcctcccttct
>Seq_12221
cggaggggcgttgttttgctgcagtggtggggtcatcttccctgctgggttgtcctcccttct
>Seq_12222
cggaggtgcattgctttgctgcagtggtggggtcatctcccctgcggggttgtcctcccttct
>Seq_12224
cggaggtgcgctgctttgctgcagtggtggggtcatctcccctgcggggttgtcctcccttct
>Seq_22973
tggaggtgcgttgctttgctgcagtggtggggtcatctcccctgctgggttgtcctcccttct
>Seq_12223
cggaggtgcgctgctttgctgcagtggtggagtcatctcccctgctggattgtcctcccttct
>Seq_12225
cggaggtgcgttgctttgctgcagtggtggagtcatctcccctgctggattgtcctcccttct
>Seq_22969
tggaggtgcgctgctttgctgcagtggtggagtcatctcccccgctggattgtcctcccttct
>Seq_22970
tggaggtgcgctgctttgctgcagtggtggagtcatctcccctgctggattgtcctcccttct
>Seq_22971
tggaggtgcgttgctttgctgcagtggtggagtcatctcccctgctggatcgtcctcccttct
>Seq_22972
tggaggtgcgttgctttgctgcagtggtggagtcatctcccctgctggattgtcctcccttct
