# Supplementary material for: Genetic diversity in migratory bats: Results from RADseq data for three tree bat species at an Ohio windfarm
Source: PeerJ. 2016 Jan 26;4:e1647. doi: 10.7717/peerj.1647 (PMC4730867; doi:10.7717/peerj.1647)
Supplement: Supplemental Information 10 [file peerj-04-1647-s010.zip › CandidateLocus108.txt]

>Seq_1314
aacctcgctgatcatccttaacccccggctcctcaccaggtcccttgctcagcacgtgtgtga
>Seq_2122
aatctcagtgatcatccttaactcccggctcctcaccaggtcccctcctcagcacgtgtgtga
>Seq_2124
aatctcgctgatcatccctaaccacccccttctcaccaggtcccttgctcagcacgtgtgtga
>Seq_2125
aatctcgctgatcatccttaacccccggctcctcaccaggtcccctcctcagcacgtgtgtga
>Seq_2126
aatctcgctgatcatccttaacccccggctcctcaccaggtcccttgctcagcacgtgtgtga
>Seq_2127
aatctcgctgatcatccttaacccccggctcctcaccaggtcccttgctcagcacgtttgtga
>Seq_2128
aatctcggtgatcatccctaaccacccccttctcaccaggtcccttgctcagcacgtgtgtga
>Seq_2123
aatctcgctgatcatccctaaccacccccttctcaccaggtcccttcctcagcacgtgtgtga
