# Supplementary material for: Genetic diversity in migratory bats: Results from RADseq data for three tree bat species at an Ohio windfarm
Source: PeerJ. 2016 Jan 26;4:e1647. doi: 10.7717/peerj.1647 (PMC4730867; doi:10.7717/peerj.1647)
Supplement: Supplemental Information 10 [file peerj-04-1647-s010.zip › CandidateLocus1082.txt]

>Seq_7391
cagatgttgcaatggtgccctctggtggaccttctgagaacagcatcctagtaagtaattctg
>Seq_16049
gagatgttgcaacggtgccctctggtggaccttctgagaacagcatcctagtaagtaattctg
>Seq_16050
gagatgttgcaatggtgccctctggtggaccttctgagaacagcatcctagtaagtaattctg
>Seq_20580
tagatgttgcaatggtgcactctggtggaccttctgagaacagcatcctagtaagtaattctg
>Seq_20582
tagatgttgcaatggtgccctccggtggaccttctgagaacagcatcctagtaaggaattaga
>Seq_20583
tagatgttgcaatggtgccctctggaggaccttctgagaacagcatcctagtaagtaattctg
>Seq_20584
tagatgttgcaatggtgccctctggtggaccttctgaaaacagcatcctagtaaggaattaga
>Seq_20586
tagatgttgcaatggtgccctctggtggaccttctgagaacagcatcctagtaaggaattaga
>Seq_20587
tagatgttgcaatggtgccctctggtggaccttctgagaacagcatcctagtaagtaattctg
>Seq_20588
tagatgttgcaatggtgccctctggtggaccttctgagaacagcatcctagtatgtaattctg
>Seq_20589
tagatgttgcaatggtgccctctggtggaccttctgagaacatcatcctagtaagtaattctg
>Seq_20590
tagatgttgcaatggtgccctctggtggactttctgagaacagcatcctagtaagtaattctg
>Seq_20600
tagatgttgcaatggttccctctggtggaccttctgagaacagcatcctagtaagtaattctg
>Seq_20602
tagatgttgccatggtgccctctggtggaccttctgagaacagcatcctagtaaggaattaga
>Seq_20585
tagatgttgcaatggtgccctctggtggaccttctgagaacagcaccttagtaaggaattaga
