# Supplementary material for: Genetic diversity in migratory bats: Results from RADseq data for three tree bat species at an Ohio windfarm
Source: PeerJ. 2016 Jan 26;4:e1647. doi: 10.7717/peerj.1647 (PMC4730867; doi:10.7717/peerj.1647)
Supplement: Supplemental Information 10 [file peerj-04-1647-s010.zip › CandidateLocus1090.txt]

>Seq_7429
cagcagctcgccggagagg-ttcactcggctcctcagaactcccctggaagccccagggacgcg-
>Seq_7502
cagcggctcaccggagagg-ttcactcagctcctcagaactcccctggaagccccaggga-gcgc
>Seq_7503
cagcggctcaccggagaggtttcactcagctcctcagaactcccctggaagccccaggga-gcg-
>Seq_7504
cagcggctcgcaggagagg-ttcactcggctcctcagaactcccctggaagccccaggga-gcgc
>Seq_7505
cagcggctcgccggagagg-ttcactcagctcctcagaactcccctggaagccccagggacgcg-
>Seq_7506
cagcggctcgccggagagg-ttcactcagctcctcagaactcccctggaagccccaggga-gcgc
>Seq_7507
cagcggctcgccggagagg-ttcactcggctcctcagaactcccctggaagccccagggacgcg-
>Seq_7508
cagcggctcgccggagagg-ttcactcggctcctcagaactcccctggaagccccaggga-gcgc
>Seq_7509
cagcggctcgccggagagg-ttcactcggctcctcagaactcccctggaagccccaggga-gtgc
>Seq_7511
cagcggctcgccggagggg-ttcactcggctcctcagaactcccctggaagccccagggacgcg-
>Seq_7512
cagcggctcgctggagagg-ttcactcagctcctcagaactcccctggaagccccaggga-gcgc
>Seq_7513
cagcggctcgctggagagg-ttcactcggctcctcagaactcccctggaagccccaggga-gcgc
>Seq_7510
cagcggctcgccggagaggtttcactcagttcctcagaactcccctggaagccccaggga-gcg-
