# Supplementary material for: Genetic diversity in migratory bats: Results from RADseq data for three tree bat species at an Ohio windfarm
Source: PeerJ. 2016 Jan 26;4:e1647. doi: 10.7717/peerj.1647 (PMC4730867; doi:10.7717/peerj.1647)
Supplement: Supplemental Information 10 [file peerj-04-1647-s010.zip › CandidateLocus1093.txt]

>Seq_7435
cagcagtctgtggcccagggaaagctttggacagtgtccgctacaggtgttccgactggggac
>Seq_10884
cctcagtctgtggcccagggaaagctttggacagtgtcagctacaggtgtttagactggggac
>Seq_10941
cctcgatctgtggcccagggaaagctttggacagtgtcagctacaggtgttcagactgggggc
>Seq_10960
cctcggtctgtggcccagggaaagcttgggacagtgtcagctacaggtgttcagactgggggc
>Seq_10961
cctcggtctgtggcccagggaaagcttgggacagtgtccgctacaggtgttcagactggggac
>Seq_10962
cctcggtctgtggcccagggaaagctttggacagtgtcagctacaggtgttcagactgggggc
>Seq_14876
cttcagtctgtggcccagggaaagctttggacagtgtcagctacaggtgttcagactgggggc
