# Supplementary material for: Genetic diversity in migratory bats: Results from RADseq data for three tree bat species at an Ohio windfarm
Source: PeerJ. 2016 Jan 26;4:e1647. doi: 10.7717/peerj.1647 (PMC4730867; doi:10.7717/peerj.1647)
Supplement: Supplemental Information 10 [file peerj-04-1647-s010.zip › CandidateLocus11.txt]

>Seq_33
aaaaagtcccgttctgttggggacctgg----ggagcccag----gt-gggcagc--gtgagac-tttttaggct---------------
>Seq_38
-aaaaatcccattctgttggggacctgg----ggagcccag----gt-gggcagc--atgaggc-tttttaggctg--------------
>Seq_39
-aaaaatcccattctgttggggacctgg----ggagcccag----gt-gggcagc--gtgaggc-tttttagactg--------------
>Seq_44
-aaaaatcccgttctgttggggacctgg----ggagcccag----gt-gggcagc--acaaggc-tttttaggctg--------------
>Seq_45
-aaaaatcccgttctgttggggacctgg----ggagcccag----gt-gggcagc--atgaggc-tttttaggctg--------------
>Seq_46
-aaaaatcccgttctgttggggacctgg----ggagcccag----gt-gggcagc--gtgaggc-tttttagactg--------------
>Seq_49
-aaaaatcctgttctgttagggacctgg----ggagcccag----gt-gggcagc--gcgaggc-tttttaggctg--------------
>Seq_50
-aaaaatcctgttctgttagggatctgg----ggagcccag----gt-gggcagc--gcgaggc-tttttaggctg--------------
>Seq_51
-aaaaatcctgttctgttggggacctgg----ggagcccag----gt-gggcaac--gcgaagc-tttttaggctg--------------
>Seq_52
-aaaaatcctgttctgttggggacctgg----ggagcccag----gt-gggcagc--gcgaagc-tttttaggctg--------------
>Seq_53
-aaaaatcctgttctgttggggacctgg----ggagcccag----gt-gggcagc--gcgaggc-tttttaggctg--------------
>Seq_57
-aaaaatctcattctgttggggacctgg----ggagcccag----gt-gggcagc--atgaggc-tttttaggctg--------------
>Seq_82
-aaaactcccattctgttgggaacctgg----ggagcccag----gt-gggcagc--atgaggc-tttttaggctg--------------
>Seq_84
-aaaactcccattctgttggggacctgg----ggagcccag----gt-gggcagc--atgaggc-tttttaggctg--------------
>Seq_86
-aaaactcccattctgttggggacctgg----ggagcccag----gt-gggcggc--acgaggc-tttttaggctg--------------
>Seq_87
-aaaactcccgttctgttggggacctag----ggagcccag----gt-gggcagc--gtaaggc-tttttaggctg--------------
>Seq_90
-aaaactcccgttctgttggggacctgg----ggagcccag----gt-gggcggc--acgaggc-tttttaggctg--------------
>Seq_128
-aaaaggccccttctattggggacctgg----ggagcccag----gt-gggcagc--atgaggc-tttttaggctg--------------
>Seq_145
-aaaagtcccaatctgttggggacctgg----ggagcccag----gt-gggcagc--gcaaggc-tttttaggctg--------------
>Seq_147
-aaaagtcccatcctgttggggacctgg----ggagcccag----gt-gggcagc--atgaggc-tttttaggctg--------------
>Seq_150
-aaaagtcccattctattggagacctgg----ggagcccag----gt-gggcagc--gcgaggc-tttttaggctg--------------
>Seq_151
-aaaagtcccattctattggggacctgg----ggagcccag----ct-gggcagc--gcgaggc-tttttaggctg--------------
>Seq_152
-aaaagtcccattctattggggacctgg----ggagcccag----ct-gggcagt--gcgaggc-tttttaggctg--------------
>Seq_153
-aaaagtcccattctattggggacctgg----ggagcccag----ct-gggtagc--gcgaggc-tttttaggctg--------------
>Seq_155
-aaaagtcccattctattggggacctgg----ggagcccag----gt-gggcagc--gtgaggc-tttttaggtgg--------------
>Seq_156
-aaaagtcccattctattggggacctgg----ggagcccag----gt-gggcagt--gtgaggc-tttttaggctg--------------
>Seq_164
-aaaagtcccattctgctggggacctgg----ggagcccag----gt-gggcaga--gtgaggc-tttttaggctg--------------
>Seq_165
-aaaagtcccattctgctggggacctgg----ggagcccag----gt-gggcagc--atgaggc-tttttaggctg--------------
>Seq_167
-aaaagtcccattctgttagggacctgg----ggagcccag----gt-gggcagc--ataaggc-tttttaggctg--------------
>Seq_168
-aaaagtcccattctgttagggacctgg----ggagcccag----gt-gggcagc--gcgaggc-tttttaggctg--------------
>Seq_169
-aaaagtcccattctgttagggacctgg----ggagcccag----gt-gggcagc--gtaaggc-tttttaggctg--------------
>Seq_170
-aaaagtcccattctgttagggacctgg----ggagcccag----gt-gggcagt--gtaaggc-tttttaggctg--------------
>Seq_173
-aaaagtcccattctgttgaggacctgg----ggagcccag----gt-gggcagt--gtgaggc-tttttaggctg--------------
>Seq_175
-aaaagtcccattctgttggaaacctgg----ggagcccag----gt-gggcagc--gtgaggc-ttttaaggctg--------------
>Seq_179
-aaaagtcccattctgttgggaacttgg----ggagcccag----gt-gggcagc--ccgaggc-tttttaggctg--------------
>Seq_181
-aaaagtcccattctgttggggaactgg----ggagcccag----gt-gggcagc--ataaggc-tttttaggctg--------------
>Seq_182
-aaaagtcccattctgttggggaactgg----ggagcccag----gt-gggcagc--atgaggc-tttttaggctg--------------
>Seq_186
-aaaagtcccattctgttggggaccggg----ggagcccag----gt-gggtagc--gggagac-tttttaggctg--------------
>Seq_194
-aaaagtcccattctgttggggacct-g----ggagcccag----gt-gggcagc--tcgaggc-tttttaggctgc-------------
>Seq_200
-aaaagtcccattctgttggggacctgg----ggagcccaa----gt-gggcagc--gtgagtc-tttttaggctg--------------
>Seq_202
-aaaagtcccattctgttggggacctgg----ggagcccag----gt-gagcagc--gtgaggc-tttgtagactg--------------
>Seq_204
-aaaagtcccattctgttggggacctgg----ggagcccag----gt-ggacagc--atgaggc-tttttaggctg--------------
>Seq_205
-aaaagtcccattctgttggggacctgg----ggagcccag----gt-ggacagt--gtgaggc-tttttaggctg--------------
>Seq_206
-aaaagtcccattctgttggggacctgg----ggagcccag----gt-gggcaga--gtgaggcttttttaggct---------------
>Seq_207
-aaaagtcccattctgttggggacctgg----ggagcccag----gt-gggcagc--acgaggc-tttttaggctg--------------
>Seq_208
-aaaagtcccattctgttggggacctgg----ggagcccag----gt-gggcagc--atgaggc-tttttaggctg--------------
>Seq_209
-aaaagtcccattctgttggggacctgg----ggagcccag----gt-gggcagc--ctgaggc-tttttaggctg--------------
>Seq_210
-aaaagtcccattctgttggggacctgg----ggagcccag----gt-gggcagc--gagaggc-tttttaggctg--------------
>Seq_211
-aaaagtcccattctgttggggacctgg----ggagcccag----gt-gggcagc--gcaaggc-tttttaggctg--------------
>Seq_213
-aaaagtcccattctgttggggacctgg----ggagcccag----gt-gggcagc--gcgaggc-tttttaggctc--------------
>Seq_214
-aaaagtcccattctgttggggacctgg----ggagcccag----gt-gggcagc--gcgaggc-tttttaggctg--------------
>Seq_215
-aaaagtcccattctgttggggacctgg----ggagcccag----gt-gggcagc--gcgaggcttttttaggct---------------
>Seq_216
-aaaagtcccattctgttggggacctgg----ggagcccag----gt-gggcagc--gcgagtc-tttttaggctg--------------
>Seq_217
-aaaagtcccattctgttggggacctgg----ggagcccag----gt-gggcagc--gggaggc-tttttaggctg--------------
>Seq_218
-aaaagtcccattctgttggggacctgg----ggagcccag----gt-gggcagc--gtgagac--ttttaggctgc-------------
>Seq_223
-aaaagtcccattctgttggggacctgg----ggagcccag----gt-gggcagc--gtgaggcttttttaggct---------------
>Seq_224
-aaaagtcccattctgttggggacctgg----ggagcccag----gt-gggcagt--gtgaggc-tttttaggctg--------------
>Seq_225
-aaaagtcccattctgttggggacctgg----ggagcccag----gt-gggtagc--gcgaggc-tttttaggctg--------------
>Seq_227
-aaaagtcccattctgttggggacctgg----ggagcccag----gt-gggtagt--atgaggc-tttttaggctg--------------
>Seq_239
-aaaagtcccattctgttggggaccttg----ggagcccag----gt-gggcagc--acgaggc-tttttaggctg--------------
>Seq_243
-aaaagtcccattctgttggggacttgg----ggagcccag----gt-gggcagc--ccgaggc-tttttaggctg--------------
>Seq_245
-aaaagtcccattctgttggggacttgg----ggagcccag----gt-gggcagt--gtgaggc-tttttaggctg--------------
>Seq_248
-aaaagtcccattctgttggggatctgg----ggagcccag----gt-gggcagc--gtgaggc-tttttaggccg--------------
>Seq_261
-aaaagtcccattcttttggggacctgg----ggagcccag----gt-gggcagc--gcaaggc-tttttaggctg--------------
>Seq_262
-aaaagtcccattcttttggggacgtgg----ggagcccag----gt-gggcagc--gcaaggc-tttttaggctg--------------
>Seq_264
-aaaagtcccattttgttggggacctgg----ggagcccag----gt-gggcagc--acgaggc-tttttaggcta--------------
>Seq_265
aaaagtccccattctgttggggacctgg----cgagcccag----gt-gggcagc--gtgaggc-tttttaggct---------------
>Seq_266
aaaagtccccattctgttggggacctgg----ggagcccag----gt-gggcagc--tcgaggc-tttttaggct---------------
>Seq_267
aaaagtccccattctgttggggtcctgg----cgagcccag----gt-gggcagc--gtgaggc-tttttaggct---------------
>Seq_268
aaaagtccccgttctgttgggcacctgg----ggagcccag----gt-gggcagc--tcgaggc-tttttaggct---------------
>Seq_269
aaaagtccccgttctgttggggacctgg----caagcccag----gt-gggcagc--gtgaggc-tttttaggct---------------
>Seq_270
aaaagtccccgttctgttggggacctgg----cgagcccag----gt-gggcagc--gtgaggc-tttttaggct---------------
>Seq_271
aaaagtccccgttctgttggggacctgg----ggagcccag----gt-gggcagc--gtgaggc-tttttaggct---------------
>Seq_272
aaaagtccccgttctgttggggacctgg----ggagcccag----gt-gggcagc--tcgaggc-tttttaggct---------------
>Seq_274
aaaagtccccgttctgttggggacctgg----ggagcccag----gt-gggcagt--gtgaggc-tttttaggct---------------
>Seq_275
-aaaagtccccttctgttggggaactgg----ggagcccag----at-gggcagc--gcgagac-tttttaggctg--------------
>Seq_282
-aaaagtccccttctgttggggacctgg----ggagcccag----at-gggcagc--gtgaggc-tttttaggcta--------------
>Seq_283
-aaaagtccccttctgttggggacctgg----ggagcccag----gt--ggcagc--tcgaggc-tttttaggctgc-------------
>Seq_284
-aaaagtccccttctgttggggacctgg----ggagcccag----gt-gggcagc--ctgaggc-tttttaggctg--------------
>Seq_286
-aaaagtccccttctgttggggacctgg----ggagcccag----gt-gggcagc--gtgaggc-tttttaagctg--------------
>Seq_288
-aaaagtccccttctgttggggacctgg----ggagcccag----gt-gggcagt--gtgaggc-tttttaggctg--------------
>Seq_293
aaaagtcccctttctgttggggacctgg----ggagcccag----gt-gagcagc--gtgaggc-tttttagact---------------
>Seq_297
-aaaagtcccggtctgttggggacctgg----ggagcccag----gt-ggacagc--acgaggc-tttttaggctg--------------
>Seq_298
-aaaagtcccggtctgttggggacctgg----ggagcccag----gt-ggacagc--gcgaggc-tttttaggctg--------------
>Seq_299
-aaaagtcccggtctgttggggacctgg----ggagcccag----gt-gggcagt--gtgaggc-tttttaggctg--------------
>Seq_306
-aaaagtcccgttcagttggggacctgg----ggagcccag----gt-aggcagc--ttgaggc-tttttaggctg--------------
>Seq_307
-aaaagtcccgttccgttggggacctgg----ggagcccag----gt-aggcagc--ttgaggc-tttttaggctg--------------
>Seq_308
-aaaagtcccgttccgttggggacctgg----ggagcccag----gt-gggcagt--gcgaggc-tttttaggctg--------------
>Seq_310
-aaaagtcccgttcggttgggaacctgg----ggagcccag----gt-gggcagg--gtgaggc-tttttaggctg--------------
>Seq_314
-aaaagtcccgttctattggggacctgg----ggagcccag----gt-gggcagc--gcaaggc-tttttaggctg--------------
>Seq_315
-aaaagtcccgttctattggggacctgg----ggagcccag----gt-gggcagc--gcgaggc-tttttaggctg--------------
>Seq_316
-aaaagtcccgttctattggggacctgg----ggagcccag----gt-gggcagc--gtgaggc-ttttgaggctg--------------
>Seq_326
-aaaagtcccgttctgatggggacctgg----ggagcccag----gt-gggcagc--gtgaggtgtgttgttggt---------------
>Seq_333
-aaaagtcccgttctgctggggacctga----ggagcccag----gt-gggcagc--gtgaggc-tttttacgctg--------------
>Seq_340
-aaaagtcccgttctgctggggacctgg----ggagcccag----gt-gggcaac--gtgaggc-tttttaggctg--------------
>Seq_341
-aaaagtcccgttctgctggggacctgg----ggagcccag----gt-gggcaag--gtgaggc-tttttaggctg--------------
>Seq_342
-aaaagtcccgttctgctggggacctgg----ggagcccag----gt-gggcagc--atgagac-tttttaggctg--------------
>Seq_343
-aaaagtcccgttctgctggggacctgg----ggagcccag----gt-gggcagc--atgaggc-tttttaggctg--------------
>Seq_344
-aaaagtcccgttctgctggggacctgg----ggagcccag----gt-gggcagc--ctgaggc-tttttaggctg--------------
>Seq_345
-aaaagtcccgttctgctggggacctgg----ggagcccag----gt-gggcagc--gtgagac-tttttaggctg--------------
>Seq_347
-aaaagtcccgttctgctggggacctgg----ggagcccag----gt-gggcagg--gtgaggc-tttttaggctg--------------
>Seq_348
-aaaagtcccgttctgctggggacctgg----ggagcccag----gt-gggcagt--gtgaggc-tttttaggctg--------------
>Seq_352
-aaaagtcccgttctgctggggacttgg----ggagcccag----gt-gggcagc--atgagac-tttttaggctg--------------
>Seq_355
-aaaagtcccgttctggtggggatctgg----ggagcccag----gt-gggcagc--atgaggc-tttttaggctg--------------
>Seq_356
-aaaagtcccgttctgtaggggacctgg----ggagcccag----gt-gggcagc--gcgaggc-tttttaggctg--------------
>Seq_362
-aaaagtcccgttctgttagggacctgg----ggagcccag----gt-gggcagc--atgaggc-tttttaggctg--------------
>Seq_365
-aaaagtcccgttctgttgaggaccagg----ggagtccag----gt-gggcagc--gtgagac-tttttaggcta--------------
>Seq_366
-aaaagtcccgttctgttgaggacctgg----ggagcccag----gt-gggcagc--atgaggc-tttttaggctg--------------
>Seq_368
-aaaagtcccgttctgttgaggacctgg----ggagcccag----gt-gggcagt--gtgaggc-tttttaggctg--------------
>Seq_370
-aaaagtcccgttctgttgcagacctgg----ggagcccag----gt-gggcagc--atgaggc-tttttaggcta--------------
>Seq_371
-aaaagtcccgttctgttgcggacctgg----ggagcccag----gt-gggcagc--atgaggc-tttttaggctg--------------
>Seq_372
-aaaagtcccgttctgttgcggacctgg----ggagcccag----gt-gggcagc--atggggc-tttttaggctg--------------
>Seq_373
-aaaagtcccgttctgttgcggacctgg----ggagcccag----gt-gggcagc--gtgaagc-tttttaggctg--------------
>Seq_376
-aaaagtcccgttctgttggagacctgg----ggagcccag----gt-gggcagc--gcgagga-tttttaggctg--------------
>Seq_379
-aaaagtcccgttctgttggagacctgg----ggagcccag----gt-gggcagt--gtgaggc-tttttaggctg--------------
>Seq_381
-aaaagtcccgttctgttggcgacctgg----ggagcccag----gt-gggcagc--gcgaggc-tttttaggctg--------------
>Seq_385
-aaaagtcccgttctgttgggaacct-g----ggagcccag----gt-gggcagg--ttgaggc-tttttaggctgc-------------
>Seq_387
-aaaagtcccgttctgttgggaacctgg----ggagcccag----gt-gggcagc--gcgaggc-tttttaggctg--------------
>Seq_390
-aaaagtcccgttctgttgggaacctgg----ggagcccag----gt-gggcag---gtgaggc-tttttaggctgc-------------
>Seq_391
-aaaagtcccgttctgttgggaacctgg----ggagcccag----gt-gggcagg--ttgaggc-tttttaggctg--------------
>Seq_398
-aaaagtcccgttctgttggggaactgg----ggagcccag----gt-gggcagt--gtgaggc-tttttaggctg--------------
>Seq_413
-aaaagtcccgttctgttggggacct-a----ggagcccag----gg-gggcagc--aggaggc-tttttaggctgc-------------
>Seq_414
-aaaagtcccgttctgttggggacctag----ggagcccag----gt-gggcagc--gtgaagc-tttttaggctg--------------
>Seq_416
-aaaagtcccgttctgttggggacctagg-gaggagcccag----gt-gggcagc--gtgaggc-tttttagg-----------------
>Seq_418
-aaaagtcccgttctgttggggacctga----ggagcccag----gt-gggcagc--gcgaggc-tttttaggctg--------------
>Seq_420
-aaaagtcccgttctgttggggacctga----ggagcccag----gt-gggcagt--gcgaggc-tttttaggctg--------------
>Seq_421
-aaaagtcccgttctgttggggacctga----ggagccca-----gt-gggcagc--gtgaggc-tttttaggatgc-------------
>Seq_423
-aaaagtcccgttctgttggggacctgc----ggagcccag----gt-gggcagc--atgaggc-tttttaggctg--------------
>Seq_445
-aaaagtcccgttctgttggggacct-g----ggagcccag----gg-gggcagc--aggaggc-tttttaggctgc-------------
>Seq_446
-aaaagtcccgttctgttggggacct-g----ggagcccag----gg-gggcagc--aggcggc-tttttaggctgc-------------
>Seq_447
-aaaagtcccgttctgttggggacct-g----ggagcccag----gt-gggcagc--gcgagga-tttttaggctgc-------------
>Seq_451
-aaaagtcccgttctgttggggacct-g----ggagcccag----gt-gggcagc--tcgaggc-tttttaggctgc-------------
>Seq_463
-aaaagtcccgttctgttggggacctgg----ggagcccag----at-gggcagc--acaaggc-tttttaggctg--------------
>Seq_465
-aaaagtcccgttctgttggggacctgg----ggagcccag----ct-gggcagc--gtgaggc-tttttagtctg--------------
>Seq_466
-aaaagtcccgttctgttggggacctgg----ggagcccag----gt-aggcaac--gtgaggc-tttttaggctg--------------
>Seq_467
-aaaagtcccgttctgttggggacctgg----ggagcccag----gt-aggcagc--gcgaggc-tttttaggcta--------------
>Seq_469
-aaaagtcccgttctgttggggacctgg----ggagcccag----gt-aggcagc--tcgaggc-tttttaggctg--------------
>Seq_470
-aaaagtcccgttctgttggggacctgg----ggagcccag----gt-gagcaaa--gtgaggc-tttttaggctg--------------
>Seq_471
-aaaagtcccgttctgttggggacctgg----ggagcccag----gt-gagcagc--gtgaggc-tttgtagactg--------------
>Seq_473
-aaaagtcccgttctgttggggacctgg----ggagcccag----gt-ggacagc--atgaggc-tttttaggctg--------------
>Seq_474
-aaaagtcccgttctgttggggacctgg----ggagcccag----gt-ggacagc--ctgaggc-tttttaggctg--------------
>Seq_476
-aaaagtcccgttctgttggggacctgg----ggagcccag----gt--ggcagc--atgcggc-tttttaggctgc-------------
>Seq_477
-aaaagtcccgttctgttggggacctgg----ggagcccag----gt--ggcagc--gtgcagc-tttttaggctgc-------------
>Seq_478
-aaaagtcccgttctgttggggacctgg----ggagcccag----gt--ggcagc--gtgcggc-tttttaggctgc-------------
>Seq_479
-aaaagtcccgttctgttggggacctgg----ggagcccag----gt-gggcaac--ttgaggc-tttttaggctg--------------
>Seq_480
-aaaagtcccgttctgttggggacctgg----ggagcccag----gt-gggcaat--gtgaggc-tttttaggctg--------------
>Seq_481
-aaaagtcccgttctgttggggacctgg----ggagcccag----gt-gggcaga--gtgaggc-tttttaggctg--------------
>Seq_482
-aaaagtcccgttctgttggggacctgg----ggagcccag----gt-gggcagc--acaaggc-tttttaggctg--------------
>Seq_484
-aaaagtcccgttctgttggggacctgg----ggagcccag----gt-gggcagc--acgaggc-tttttaggctg--------------
>Seq_485
-aaaagtcccgttctgttggggacctgg----ggagcccag----gt-gggcagc--atcaggc-tttttaggctg--------------
>Seq_486
-aaaagtcccgttctgttggggacctgg----ggagcccag----gt-gggcagc--atgagac-tttttaggctg--------------
>Seq_489
-aaaagtcccgttctgttggggacctgg----ggagcccag----gt-gggcagc--atgaggc-tttttaggctc--------------
>Seq_490
-aaaagtcccgttctgttggggacctgg----ggagcccag----gt-gggcagc--atgaggc-tttttaggctg--------------
>Seq_494
-aaaagtcccgttctgttggggacctgg----ggagcccag----gt-gggcagc----atgag-gttttaggctgct------------
>Seq_495
-aaaagtcccgttctgttggggacctgg----ggagcccag----gt-gggcagc--atgagtc-tttttaggctg--------------
>Seq_496
-aaaagtcccgttctgttggggacctgg----ggagcccag----gt-gggcagc--ccgaggc-tttttaggctg--------------
>Seq_497
-aaaagtcccgttctgttggggacctgg----ggagcccag----gt-gggcagc--ctgaggc-tttttaggctg--------------
>Seq_498
-aaaagtcccgttctgttggggacctgg----ggagcccag----gt-gggcagc--gagaggc-tttttaggctg--------------
>Seq_500
-aaaagtcccgttctgttggggacctgg----ggagcccag----gt-gggcagc----gaggc-tttttaggctgct------------
>Seq_501
-aaaagtcccgttctgttggggacctgg----ggagcccag----gt-gggcagc--gcaaggc-tttttaggctg--------------
>Seq_502
-aaaagtcccgttctgttggggacctgg----ggagcccag----gt-gggcagc--gcgaagc-tttttaggctg--------------
>Seq_503
-aaaagtcccgttctgttggggacctgg----ggagcccag----gt-gggcagc--gcgaggc-attttaggctg--------------
>Seq_507
-aaaagtcccgttctgttggggacctgg----ggagcccag----gt-gggcagc--gcgaggc-tttttaggctg--------------
>Seq_511
-aaaagtcccgttctgttggggacctgg----ggagcccag----gt-gggcagc--gggaggc-tttttaggctg--------------
>Seq_512
-aaaagtcccgttctgttggggacctgg----ggagcccag----gt-gggcagc--gtgaagc-tttttaggctg--------------
>Seq_513
-aaaagtcccgttctgttggggacctgg----ggagcccag----gt-gggcagc--gtgagac-attttaggctg--------------
>Seq_514
-aaaagtcccgttctgttggggacctgg----ggagcccag----gt-gggcagc--gtgagac-tttataggctg--------------
>Seq_515
-aaaagtcccgttctgttggggacctgg----ggagcccag----gt-gggcagc--gtgagac-tttttaggctg--------------
>Seq_517
-aaaagtcccgttctgttggggacctgg----ggagcccag----gt-gggcagc--gtgaggc-ttttcaggctg--------------
>Seq_518
-aaaagtcccgttctgttggggacctgg----ggagcccag----gt-gggcagc--gtgaggc-tttttaagctg--------------
>Seq_519
-aaaagtcccgttctgttggggacctgg----ggagcccag----gt-gggcagc--gtgaggc-tttttacgctg--------------
>Seq_520
-aaaagtcccgttctgttggggacctgg----ggagcccag----gt-gggcagc--gtgaggc-tttttagactg--------------
>Seq_521
-aaaagtcccgttctgttggggacctgg----ggagcccag----gt-gggcagc--gtgaggc-tttttagcctg--------------
>Seq_522
-aaaagtcccgttctgttggggacctgg----ggagcccag----gt-gggcagc--gtgaggc-tttttaggagg--------------
>Seq_523
-aaaagtcccgttctgttggggacctgg----ggagcccag----gt-gggcagc--gtgaggc-tttttaggccg--------------
>Seq_524
-aaaagtcccgttctgttggggacctgg----ggagcccag----gt-gggcagc--gtgaggc-tttttaggcgc--------------
>Seq_525
-aaaagtcccgttctgttggggacctgg----ggagcccag----gt-gggcagc--gtgaggc-tttttaggctc--------------
>Seq_527
-aaaagtcccgttctgttggggacctgg----ggagcccag----gt-gggcagc--gtgaggc-tttttagtctg--------------
>Seq_530
-aaaagtcccgttctgttggggacctgg----ggagcccag----gt-gggcagc--tcgaggc-tttttaggctg--------------
>Seq_531
-aaaagtcccgttctgttggggacctgg----ggagcccag----gt-gggcagc--ttgaagc-tttttaggctg--------------
>Seq_532
-aaaagtcccgttctgttggggacctgg----ggagcccag----gt-gggcag---gtgaggc-tttttaggctgc-------------
>Seq_533
-aaaagtcccgttctgttggggacctgg----ggagcccag----gt-gggcagt--gagaggc-tttttaggctg--------------
>Seq_535
-aaaagtcccgttctgttggggacctgg----ggagcccag----gt-gggcagt--gtgaggc-tttttaggctg--------------
>Seq_536
-aaaagtcccgttctgttggggacctgg----ggagcccag----gt-gggcagt--gtgaggt-tttttaggctg--------------
>Seq_537
-aaaagtcccgttctgttggggacctgg----ggagcccag----gt-gggcatt--gtgaggc-tttttaggctg--------------
>Seq_538
-aaaagtcccgttctgttggggacctgg----ggagcccag----gt-gggcggc--acgaggc-tttttaggctg--------------
>Seq_539
-aaaagtcccgttctgttggggacctgg----ggagcccag----gt-gggcggc--ctgaggc-tttttaggctg--------------
>Seq_540
-aaaagtcccgttctgttggggacctgg----ggagcccag----gt-gggcggc--gtgaggc-tttttaggctg--------------
>Seq_542
-aaaagtcccgttctgttggggacctgg----ggagcccag----gt-gggctgc--gtgaggc-tttttaggctg--------------
>Seq_545
-aaaagtcccgttctgttggggacctgg----ggagcccag----gtggggcagc--gtgaggc-tttttaggct---------------
>Seq_546
-aaaagtcccgttctgttggggacctgg----ggagcccag----gt-gggtagc--gcgaggc-tttttaggctg--------------
>Seq_547
-aaaagtcccgttctgttggggacctgg----ggagcccag----gt-gtgcagc--acaaggc-tttttaggctg--------------
>Seq_548
-aaaagtcccgttctgttggggacctgg----ggagcccag----gt-gtgcagc--acgaggc-tttttaggctg--------------
>Seq_549
-aaaagtcccgttctgttggggacctgg----ggagcccag----gt-gtgcagg--acaaggc-tttttaggctg--------------
>Seq_550
-aaaagtcccgttctgttggggacctgg----ggagccca-----gt-gggcagc--gtgaggc-tttttaggatgc-------------
>Seq_587
-aaaagtcccgttctgttggggacttgg----ggagcccag----gt-gagcagc--gtgaggc-tttttaggatg--------------
>Seq_589
-aaaagtcccgttctgttggggacttgg----ggagcccag----gt-gggcagc--gtgaggc-ttttgaggatg--------------
>Seq_590
-aaaagtcccgttctgttggggacttgg----ggagcccag----gt-gggcagc--gtgaggc-tttttaggatg--------------
>Seq_592
-aaaagtcccgttctgttggggacttgg----ggagcccag----gt-gggcatt--gtgaggc-tttttaggctg--------------
>Seq_597
-aaaagtcccgttctgttgggga-------ggggagcccag----gt-gggcagc--gggaggc-tttttaggctgctg-----------
>Seq_599
-aaaagtcccgttctgttggggatct-g----ggagcccag----gg-gggcagc--aggaggc-tttttaggctgc-------------
>Seq_600
-aaaagtcccgttctgttggggatctgg----ggagcccag----at-gggcagc--gtgaggc-tttttagcctg--------------
>Seq_603
-aaaagtcccgttctgttggggatctgg----ggagcccag----gt-gggcagc--atgaggc-tttttaggctg--------------
>Seq_604
-aaaagtcccgttctgttggggatctgg----ggagcccag----gt-gggcagc--ctgaggc-tttttaggctg--------------
>Seq_605
-aaaagtcccgttctgttggggatctgg----ggagcccag----gt-gggcagc--gtgaagc-tttttaggctg--------------
>Seq_606
-aaaagtcccgttctgttggggatctgg----ggagcccag----gt-gggcagc--gtgaggc-tttttaggccg--------------
>Seq_608
-aaaagtcccgttctgttggggatctgg----ggagcccag----tt-gggcagc----gaggc-tttttaggctgct------------
>Seq_624
-aaaagtcccgttctgttggtgacctgg----ggagcccag----gt-gggcagc--gcaaggc-tttttaggctg--------------
>Seq_627
-aaaagtcccgttcttttggggacctga----ggagcccag----gt-gggcagc--gcgaggc-tttttaggctg--------------
>Seq_629
-aaaagtcccgtttggttggtgacctgg----ggagcccag----gt-gggcagc--tagaggc-tttttaggctg--------------
>Seq_631
-aaaagtcccgttttgttggggacctgg----ggagcccag----at-gggcagc--gtgaggc-tttttacgctg--------------
>Seq_632
-aaaagtcccgttttgttggggacctgg----ggagcccag----gt-gggcagc--gagaggc-tttttaggctg--------------
>Seq_633
-aaaagtcccgttttgttggggacctgg----ggagcccag----gt-gggcagc--gtgaggc-tttttacgctg--------------
>Seq_635
-aaaagtcccgttttgttggggacctgg----ggagcccag----gt-gggcagc--gtgaggc-tttttaggctt--------------
>Seq_636
-aaaagtcccgttttgttggggacctgg----ggagcccag----gt-gggcagt--gtgaggc-tttttaggctg--------------
>Seq_641
-aaaagtcccgttttgttggtgacctgg----ggagcccag----gt-gggcagc--tagaggc-tttttaggctg--------------
>Seq_646
-aaaagtccctttctgctggggacctgg----ggagcccag----gt-gggtaga--gtgaggc-tttttaggctg--------------
>Seq_651
-aaaagtccctttctgttggggacctgg----ggagcccag----gt-gggcagc--gcgaggc-tttttaggctg--------------
>Seq_652
-aaaagtccctttctgttggggacctgg----ggagcccag----gt-gggcagc--gtaaggc-tttttaggctg--------------
>Seq_655
-aaaagtccctttctgttggggacctgg----ggagcccag----gt-gggcagt--atgaggc-tttttaggctg--------------
>Seq_657
-aaaagtccctttctgttggggatctgg----ggagcccag----at-gggcagc--gtgaggc-tttttagcctg--------------
>Seq_659
-aaaagtccggttctgctggggacctgg----ggagcccag----gt-gggcagc--gtgagac-tttttaggctg--------------
>Seq_664
--aaaagtccgttctgttggagacctgg----ggagcccag----gt-gggcagt--gtgaggc-tttttaggctgc-------------
>Seq_669
aaaagtcctcgttctgttggggacctgg----ggagcccag----gt-gggcagt--gtgaggc-tttttaggct---------------
>Seq_673
-aaaagtcctgtactattggagacctgg----ggagccttg----gt-gggcagc--gtgaggc-tttttaggctg--------------
>Seq_674
-aaaagtcctgtactgttggagacctgg----ggagccttg----gt-gggcagc--gtgaggc-tttttaggctg--------------
>Seq_675
-aaaagtcctgtcctgttggggacctgg----ggagcccag----gt-gggcagc--atgaggc-tttttaggctg--------------
>Seq_677
-aaaagtcctgttatgttggggacctgg----ggagcccag----gt-gggcaat--gtgaggc-tttttaggctg--------------
>Seq_681
-aaaagtcctgttctgctggggacctga----ggagcccag----gt-gggcagc--gtgaggc-tttttacgctg--------------
>Seq_683
-aaaagtcctgttctgctggggacctgg----ggagcccag----gt-gggcagc--atgaggc-tttttaggctg--------------
>Seq_684
-aaaagtcctgttctgctggggacctgg----ggagcccag----gt-gggcagc--gtgagac-tttttaggctg--------------
>Seq_687
-aaaagtcctgttctgttagggacctgg----ggagcccag----gt-gggcagc--atgaggc-tttttaggctg--------------
>Seq_689
-aaaagtcctgttctgttgaggacctgg----ggagcccag----gt-ggacagc--atgaggc-tttttaggctg--------------
>Seq_691
-aaaagtcctgttctgttggagacctgg----ggagcccag----gt-gggtagt--gtgagac-tttttaggctg--------------
>Seq_693
-aaaagtcctgttctgttgggaacctgg----ggagcccag----gt-gggcagg--gtgaggc-tttttaggctg--------------
>Seq_696
-aaaagtcctgttctgttggggaactgg----ggagcccag----gt-gggcagt--gtgaggc-tttttaggctg--------------
>Seq_701
-aaaagtcctgttctgttggggacccgg----ggagcccag----gt-gggcagc--tcaaggc-tttttaggctg--------------
>Seq_704
-aaaagtcctgttctgttggggacctag----ggagcccag----gt-gggcagc--gtgaagc-tttttaggctg--------------
>Seq_711
-aaaagtcctgttctgttggggacctgg----ggagcccag----at-ggacagc--ccgaggc-tttttaggctg--------------
>Seq_712
-aaaagtcctgttctgttggggacctgg----ggagcccag----at-gggcagc--ccgaggc-tttttaggctg--------------
>Seq_713
-aaaagtcctgttctgttggggacctgg----ggagcccag----at-gggcagt--atgaggc-tttttaggctg--------------
>Seq_716
-aaaagtcctgttctgttggggacctgg----ggagcccag----gt-aggcagc--gcgaggc-tttttaggcta--------------
>Seq_718
-aaaagtcctgttctgttggggacctgg----ggagcccag----gt-gagcagc--gcgaggc-tttttaggctg--------------
>Seq_720
-aaaagtcctgttctgttggggacctgg----ggagcccag----gt-ggacagc--atgaggc-tttttaggctg--------------
>Seq_722
-aaaagtcctgttctgttggggacctgg----ggagcccag----gt-ggacagt--gtgaggc-tttttaggctg--------------
>Seq_725
-aaaagtcctgttctgttggggacctgg----ggagcccag----gt-gggcaat--gtgaggc-tttttaggctg--------------
>Seq_726
-aaaagtcctgttctgttggggacctgg----ggagcccag----gt-gggcacc--gtgaggc-tttttaggctg--------------
>Seq_727
-aaaagtcctgttctgttggggacctgg----ggagcccag----gt-gggcaga--gcgaggc-tttttaggctg--------------
>Seq_728
-aaaagtcctgttctgttggggacctgg----ggagcccag----gt-gggcaga--gtgaggc-tttttaggctg--------------
>Seq_729
-aaaagtcctgttctgttggggacctgg----ggagcccag----gt-gggcagc--acgaggc-tttttaggctg--------------
>Seq_730
-aaaagtcctgttctgttggggacctgg----ggagcccag----gt-gggcagc--atgaggc-tttttaggctg--------------
>Seq_731
-aaaagtcctgttctgttggggacctgg----ggagcccag----gt-gggcagc--ctgaggc-tttttaggctg--------------
>Seq_732
-aaaagtcctgttctgttggggacctgg----ggagcccag----gt-gggca----gcgaggc-tttttaggctgct------------
>Seq_733
-aaaagtcctgttctgttggggacctgg----ggagcccag----gt-gggcagc--gcaaggc-tttttaggctg--------------
>Seq_735
-aaaagtcctgttctgttggggacctgg----ggagcccag----gt-gggcagc--gcgaggc-tttttaggctg--------------
>Seq_738
-aaaagtcctgttctgttggggacctgg----ggagcccag----gt-gggcagc--gtaaggc-tttttaggctg--------------
>Seq_740
-aaaagtcctgttctgttggggacctgg----ggagcccag----gt-gggcagc--gtgaggc-tttttaggatg--------------
>Seq_743
-aaaagtcctgttctgttggggacctgg----ggagcccag----gt-gggcag---ctcaagc-tttttaggctgc-------------
>Seq_744
-aaaagtcctgttctgttggggacctgg----ggagcccag----gt-gggcagc--tcaaggc-tttttaggctg--------------
>Seq_746
-aaaagtcctgttctgttggggacctgg----ggagcccag----gt-gggcagc--tcgaggc-tttttaggctg--------------
>Seq_747
-aaaagtcctgttctgttggggacctgg----ggagcccag----gt-gggcag---gtgaggc-tttttaggctgc-------------
>Seq_748
-aaaagtcctgttctgttggggacctgg----ggagcccag----gt-gggcagt--atgaggc-tttttaggctg--------------
>Seq_750
-aaaagtcctgttctgttggggacctgg----ggagcccag----gt-gggcagt--gcgaggc-tttttaggctg--------------
>Seq_751
-aaaagtcctgttctgttggggacctgg----ggagcccag----gt-gggcagt--gtgaggc-tttttaggctg--------------
>Seq_753
-aaaagtcctgttctgttggggacctgg----ggagcccag----gt-gggtagt--gtgagac-tttttaggctg--------------
>Seq_754
-aaaagtcctgttctgttggggacctgg----ggagccca-----gt-gggcagc--gtgaggc-tttttaggatgc-------------
>Seq_762
-aaaagtcctgttctgttggggacttgg----ggagcccag----gt-gggcagc--gtgaggc-tttttaggatg--------------
>Seq_763
-aaaagtcctgttctgttggggagctgg----ggagcccag----gt-gggcagc--tcgaggc-tttttaggctg--------------
>Seq_773
-aaaagtcctgttctgttggggtcctgg----ggagcccag----gt-gggcagc----gaggc-tttttaggctgct------------
>Seq_774
-aaaagtcctgttctgttggtgacctgg----ggagcccag----gt-gggcagc--gtgaggc-ttttgaggttg--------------
>Seq_780
-aaaagtcctgttttgttggggacctgg----ggagcccag----gt-gggcagc--gcgaggc-tttttaggctg--------------
>Seq_781
-aaaagtcctgttttgttggggacctgg----ggagcccag----gt-gggcagc--gtgaggc-ttttaaggctg--------------
>Seq_783
-aaaagtcctgttttgttggggacctgg----ggagcccag----gt-gggcagc--tcgaggc-tttttaggctg--------------
>Seq_789
-aaaagt--cgttctgttggggacctgg----ggagcccag----gt-gggcagc--ctgaggc-tttttaggctgct------------
>Seq_793
-aaaagtctcattctgttggggacctgg----ggagcccag----ga-gggcaat--gtgaggc-tttttaggctg--------------
>Seq_794
-aaaagtctcattctgttggggacctgg----ggagcccag----gt-gggcaat--gtgaggc-tttttaggctg--------------
>Seq_800
-aaaagtctcgttctgttggggacctgg----ggagcccag----gt-gggcaga--gtgaggc-tttttaggctg--------------
>Seq_801
-aaaagtctcgttctgttggggacctgg----ggagcccag----gt-gggcagc--gcgaggc-tttttaggctg--------------
>Seq_802
-aaaagtctcgttctgttggggacctgg----ggagcccag----gt-gggcagc--gtgaagc-tttttaggctg--------------
>Seq_804
-aaaagtctcgttctgttggggacctgg----ggagcccag----gt-gggcagc--ttgaggc-tttttaggctg--------------
>Seq_805
-aaaagtctcgttctgttggggacctgg----ggagcccag----gt-gggcag---gtgaggc-tttttaggctgc-------------
>Seq_806
-aaaagtctcgttctgttggggacctgg----ggagcccag----gt-gggcagt--gcgaggc-tttttaggctg--------------
>Seq_807
-aaaagtctcgttctgttggggacctgg----ggagcccag----gt-gggcagt--gtgaagc-tttttaggctg--------------
>Seq_818
-aaaagtcttgttcttttggggacctgg----ggagcccag----gt-gggcagc--acgaggc-tttttaggcta--------------
>Seq_819
-aaaagtcttgttcttttggggacctgg----ggagcccag----gt-gggcagc--gcgaggc-tttttaggcta--------------
>Seq_820
-aaaagtcttgttcttttggggacctgg----ggagcccag----gt-gggcagc--gcgaggc-tttttaggctg--------------
>Seq_821
-aaaagtcttgttcttttggggacttgg----ggagcccag----gt-gggcagc--acgaggc-tttttaggctg--------------
>Seq_822
-aaaagtcttgttcttttggggacttgg----ggagcccag----gt-gggcagc--gcgaggc-tttttaggctg--------------
>Seq_826
-aaaagttccattctattggggacctgg----ggagcccag----ct-gggcagc--gcgaggc-tttttaggctg--------------
>Seq_828
-aaaagttcccttctgttggggacctgg----ggagcccag----gt-gggcagc--gtgaggc-tttttaagctg--------------
>Seq_829
-aaaagttccgtcctgttggggacctgg----ggagcccag----gt-gggcagc--gtgaggc-tttttaggatg--------------
>Seq_830
-aaaagttccgttctgctggggacctgg----ggagcccag----gt-gggcagc--atgaggc-tttttaggctg--------------
>Seq_832
-aaaagttccgttctgttgggcacctgg----ggagcccag----gt-gggcagt--gtgaggc-tttttaggctg--------------
>Seq_833
-aaaagttccgttctgttgggcacctgg----ggagcccag----tt-gggcagt--gtgaggc-tttttaggctg--------------
>Seq_834
-aaaagttccgttctgttggggacctgg----ggagcccag----gt-gggcaga--gtgaggc-tttttaggctg--------------
>Seq_838
-aaaagttccgttctgttggggacctgg----ggagcccag----gt-gggcagc--atgaggc-tttttaggctg--------------
>Seq_843
-aaaagttctgttctgttggggacctgt----ggagcccag----gt-gggcagc--ccgaggc-tttttaggctg--------------
>Seq_844
-aaaagttctgttctgttggggacctgt----ggagcccag----gt-gggcagc--gcgaggc-tttttaggctg--------------
>Seq_850
-aaaagttgcgttctgttggggacctgg----ggagcccag----gt-gggcagt--gtgaggc-tttttaggctg--------------
>Seq_861
-aaaattcccgttctgttggggacctgg----ggagcccag----gt-aggcagc--tcgaggc-tttttaggctg--------------
>Seq_863
-aaaattccctttctgttggggatctgg----ggagcccag----at-gggcagc--gtgaggc-tttttagcctg--------------
>Seq_929
-aaacgtcccgttctgttggggacctgg----ggagcccag----gt-gggcagc--gagaggc-tttttaggctg--------------
>Seq_1058
-aaaggtcccattctgttggggacctag----ggagcccag----gt-gggcagc--gcatggc-tttttaggctg--------------
>Seq_1059
-aaaggtcccattctgttggggacctag----ggagcccag----gt-gggcagc--gcgtggc-tttttaggctg--------------
>Seq_1064
--aaagtcccgttctgttggggacctgg----ggagcccag----gt-gggcagc--atgaggc-tttttaggctgc-------------
>Seq_1066
--aaagtcccgttctgttggggacctgg----ggagcccag----gt-gggcagc--gtgaggc-tttttaggcggc-------------
>Seq_1068
--aaagtcccgttctgttggggacctgg----ggagcccag----gt-gggcag---gtgaggc-tttttaggctgct------------
>Seq_1654
-aagagtcccattctattggagacctgg----ggagcccag----gt-gggcagc--gcgaggc-tttttaggctg--------------
>Seq_3979
-agaagtcccattctgttggggacctgg----ggagcccag----gt-gggcagc--gtgagac-tttttaggctg--------------
>Seq_3980
-agaagtcccattctgttggggacctgg----ggagcccag----gt-gggcagc--gtgagac-tttttaggctt--------------
>Seq_3989
-agaagtcctgttctgttggggacctgg----ggagcccag----gt-gggcagc--gcaaggc-tttttaggctg--------------
>Seq_5874
-ataagtcccgttctgttggggacctgg----ggagcccag----gt-gggcagc--atgaggc-tttttaggctg--------------
>Seq_15343
-gaaagtcccattctgttagggacctgg----ggagcccag----gt-gggcagc--gtaaggc-tttttaggctg--------------
>Seq_37
-aaaaatcccattctgttggggacctgg----ggagcccag----gt-gggcaac--gtgaggc-tttttagactg--------------
>Seq_483
-aaaagtcccgttctgttggggacctgg----ggagcccag----gt-gggcagc--acgaggc-tttttagactg--------------
>Seq_670
-aaaagtcctcttctgttggggacctgg----ggagcccag----gt-gggcaac--gtgaggc-ttttaaggctg--------------
>Seq_705
-aaaagtcctgttctgttggggacctga----ggagcccag----gt-gggcaac--gtgaggc-ttttaaggctg--------------
>Seq_723
-aaaagtcctgttctgttggggacctgg----ggagcccag----gt-gggcaac--gtgaggc-ttttaaggctg--------------
>Seq_231
-aaaagtcccattctgttggggacctgg----ggagcctag----gt-gggcagc--atgaggc-tttttaggctg--------------
>Seq_334
-aaaagtcccgttctgctggggacctgg----agagcccag----gt-gggcagc--atgaggc-tttttaggctg--------------
>Seq_389
-aaaagtcccgttctgttgggaacctgg----ggagcccag----gt-gggcag---gtgaggc-tctttaggctgc-------------
>Seq_424
-aaaagtcccgttctgttggggacctgg----agagcccag----gt-aggcagc--gcaaggc-tttttaggctg--------------
>Seq_425
-aaaagtcccgttctgttggggacctgg----agagcccag----gt-gggcagc--atgaggc-tttttaggttg--------------
>Seq_426
-aaaagtcccgttctgttggggacctgg----agagcccag----gt-gggcagc--gtaaggc-tttttaggctg--------------
>Seq_453
-aaaagtcccgttctgttggggacctgg----ggaacccag----gt-gggcagc--atgaggc-tttttaggctg--------------
>Seq_460
-aaaagtcccgttctgttggggacctgg----ggagcccaa----gt-gggcagc--atgaggc-tttttaggctg--------------
>Seq_487
-aaaagtcccgttctgttggggacctgg----ggagcccag----gt-gggcagc--atgaggc-ttttaaggctg--------------
>Seq_488
-aaaagtcccgttctgttggggacctgg----ggagcccag----gt-gggcagc--atgaggc-tttttaggccg--------------
>Seq_491
-aaaagtcccgttctgttggggacctgg----ggagcccag----gt-gggcagc--atgaggc-tttttaggttg--------------
>Seq_492
-aaaagtcccgttctgttggggacctgg----ggagcccag----gt-gggcagc--atgaggc-tttttatgcta--------------
>Seq_493
-aaaagtcccgttctgttggggacctgg----ggagcccag----gt-gggcagc--atgaggc-tttttatgctg--------------
>Seq_534
-aaaagtcccgttctgttggggacctgg----ggagcccag----gt-gggcagt--gtgaggc-tctttaggctg--------------
>Seq_625
-aaaagtcccgttctgttgtggaccggg----ggagccctg----gt-gggcagc--atgaggc-tttttaggctg--------------
>Seq_676
-aaaagtcctgtcctgttggggacctgg----ggtgcccag----gt-gggcagc--atgaggc-tttttaggctg--------------
>Seq_702
-aaaagtcctgttctgttggggacctag----ggagcccag----gt-gggcagc--atgaggc-ttttgaggctg--------------
>Seq_703
-aaaagtcctgttctgttggggacctag----ggagcccag----gt-gggcagc--atgaggc-ttttgatgctg--------------
>Seq_709
-aaaagtcctgttctgttggggacctgg----ggagcccaa----gt-gggcagc--atgaggc-tttttaggctg--------------
>Seq_764
-aaaagtcctgttctgttggggatctgg----cgagcccag----gt-gggcagc--gcgaggc-tttttaggctg--------------
>Seq_769
-aaaagtcctgttctgttggggccctgg----ggagcccaa----gt-gggcagc--atgaggc-tttttaggctg--------------
>Seq_796
-aaaagtctcggtctgttggggacctgg----ggagcacag----gt-gggcagc--atgaggc-tttttaggctg--------------
>Seq_290
-aaaagtccccttctgttggggacctgg----tgagcccag----gt-gggcagc--gtgaggc-tttttaagctg--------------
>Seq_144
-aaaagtccagttctgttgggggccggg----tgagtccag----gt-gggcagc--acaaggc-tttttaggctg--------------
>Seq_772
-aaaagtcctgttctgttgggggcccgg----ggagtccag----gt-gggcagc--acaaggc-tttttaggctg--------------
>Seq_835
-aaaagttccgttctgttggggacctgg----ggagcccag----gt-gggcagc--acaaggc-ttttaaggctg--------------
>Seq_56
-aaaaatcctgttctgttggggacctgg----ggatcccag----gt-gggcaac--tcgaggc-tttttaggctg--------------
>Seq_107
-aaaagccccattctgttggggacctga----ggagcccag----gt-gggcagc--gcgaggc-tttttgggctg--------------
>Seq_110
-aaaagccccgttctgttggggacctga----ggagcccag----gt-gggcagc--gcgaggc-tttttgggctg--------------
>Seq_212
-aaaagtcccattctgttggggacctgg----ggagcccag----gt-gggcagc--gcgaggc-tttttaggccg--------------
>Seq_247
-aaaagtcccattctgttggggatctgg----ggagcccag----gt-gggcagc--gcgaggc-tttttaggccg--------------
>Seq_285
-aaaagtccccttctgttggggacctgg----ggagcccag----gt-gggcagc--gcgaggc-ttttaaggctg--------------
>Seq_300
-aaaagtcccgtcctgttggggacctgg----ggagcccag----gt-gggcagc--gcgaggc-ttttaaggctg--------------
>Seq_417
-aaaagtcccgttctgttggggacctcg----ggagcccag----gt-gggcagc--gcgaggc-ttttaaggctg--------------
>Seq_439
-aaaagtcccgttctgttggggacctgg----gaagcccag----gt-gggcagc--gcgaggc-tttttaggctg--------------
>Seq_448
-aaaagtcccgttctgttggggacct-g----ggagcccag----gt-gggcagc--gcgagga-tttttaggttgc-------------
>Seq_458
-aaaagtcccgttctgttgg-ggacctg----gggagccag----gt-gggcagc--gcgaggc-tttttaggctgc-------------
>Seq_504
-aaaagtcccgttctgttggggacctgg----ggagcccag----gt-gggcagc--gcgaggc-tttgtaggctg--------------
>Seq_505
-aaaagtcccgttctgttggggacctgg----ggagcccag----gt-gggcagc--gcgaggc-ttttaaggcta--------------
>Seq_506
-aaaagtcccgttctgttggggacctgg----ggagcccag----gt-gggcagc--gcgaggc-ttttaaggctg--------------
>Seq_508
-aaaagtcccgttctgttggggacctgg----ggagcccag----gt-gggcagc--gcgaggc-tttttaggttg--------------
>Seq_509
-aaaagtcccgttctgttggggacctgg----ggagcccag----gt-gggcagc--gcgaggc-tttttgggctg--------------
>Seq_578
-aaaagtcccgttctgttggggacctgg----tgagcccag----gt-gggcagc--gcgaggc-ttttaaggcta--------------
>Seq_682
-aaaagtcctgttctgctggggacctgg----ggagcccaa----gt-gggcagc--gcgaggc-tttttaggctg--------------
>Seq_686
-aaaagtcctgttctgtggg-gacctgg----ggagcccaa----gt-gggcagc--gcgaggc-tttttaggctgc-------------
>Seq_710
-aaaagtcctgttctgttggggacctgg----ggagcccaa----gt-gggcagc--gcgaggc-tttttaggctg--------------
>Seq_734
-aaaagtcctgttctgttggggacctgg----ggagcccag----gt-gggcagc--gcgaggc-ttttaaggctg--------------
>Seq_736
-aaaagtcctgttctgttggggacctgg----ggagcccag----gt-gggcagc--gcgaggc-tttttaggttg--------------
>Seq_737
-aaaagtcctgttctgttggggacctgg----ggagcccag----gt-gggcagc--gcgaggc-tttttgggctg--------------
>Seq_766
-aaaagtcctgttctgttggggatctgg----ggagcccag----gt-gggcagc--gcgaggc-tttttaggttg--------------
>Seq_777
-aaaagtcctgttttgttggggacctgg----ggagcccag----gt-ggacagc--gcgaggc-ttttaaggctg--------------
>Seq_778
-aaaagtcctgttttgttggggacctgg----ggagcccag----gt-gggcagc--gcgaggc-ttttaaggctg--------------
>Seq_779
-aaaagtcctgttttgttggggacctgg----ggagcccag----gt-gggcagc--gcgaggc-ttttaaggttg--------------
>Seq_841
-aaaagttcggttctgttggggacttgg----gaagcccag----gt-gggcagc--gcgaggc-tttttaggctg--------------
>Seq_864
-aaaattcctgttctgttggggacctgg----ggagcccag----gt-gggcagc--gcgaggc-ttttaaggctg--------------
>Seq_1065
--aaagtcccgttctgttggggacctgg----ggagcccag----gt-gggcagc--gcgaggc-ttttaaggctgc-------------
>Seq_251
-aaaagtcccattctgttgggggccagg----ggagtacag----gt-gggcagc--gcgaggc-tttttaggctg--------------
>Seq_351
-aaaagtcccgttctgctggggacctgg----ggatcccag----gt-gggcagt--gtgaggc-tttttaggctg--------------
>Seq_249
-aaaagtcccattctgttgggggccagg----gaagtacag----gt-gggcagc--gcgaggc-tttttgggctg--------------
>Seq_671
-aaaagtcctgctctgttgggggcccag----agagtccag----gt-gtgcagc--acgaggc-tttttaggctg--------------
>Seq_698
-aaaagtcctgttctgttggggaccaaccgggggagtccag----gt-gggcagc--acaaggc-tttttag------------------
>Seq_771
-aaaagtcctgttctgttgggggcccgg----ggagtccag----gt-gggcagc--acaaagc-tttttaggctg--------------
>Seq_157
-aaaagtcccattctattggggacctgg----ggagctcag----gt-gggcagt--gtgaggc-tttttaggctg--------------
>Seq_159
-aaaagtcccattctattggggacctgg----gtagcccag----gt-gggcagt--gtgaggc-tttttaggctg--------------
>Seq_196
-aaaagtcccattctgttggggacctgg----ggagcccaa----gt-gggcagc--atcaggc-tttttaggctg--------------
>Seq_197
-aaaagtcccattctgttggggacctgg----ggagcccaa----gt-gggcagc--gcaaggc-tttttaggctg--------------
>Seq_198
-aaaagtcccattctgttggggacctgg----ggagcccaa----gt-gggcagc--gcgagtc-tttttaggctg--------------
>Seq_201
-aaaagtcccattctgttggggacctgg----ggagcccaa----gt-gggcagt--gcaaggc-tttttaggctg--------------
>Seq_238
-aaaagtcccattctgttggggacctgg----ggcgaccag----gt-gggcagc--ttgaggc-tttttaggctg--------------
>Seq_250
-aaaagtcccattctgttgggggccagg----ggagtacag----gt-gggcagc--acgaggc-tttttaggctg--------------
>Seq_291
-aaaagtccccttctgttggggccctgg----ggagcccag----gt-gggcagc--tcgaggc-tttttaggccg--------------
>Seq_374
-aaaagtcccgttctgttgcggacctgg----ggagcccat----gt-gggcagc--gtgaagc-tttttaggctg--------------
>Seq_401
-aaaagtcccgttctgttggggaccagg----ggagtccag----at-gggcagc--gggaggc-tttttaggctg--------------
>Seq_406
-aaaagtcccgttctgttggggaccagg----ggagtcccg----gt-gggcagc--acgaggc-tttttaggctg--------------
>Seq_408
-aaaagtcccgttctgttggggacccgg----ggagcccag----gt-gggcagc--gctaggc-ttttaaggcta--------------
>Seq_433
-aaaagtcccgttctgttggggacctgg----ctagcccag----gt-gggcagc--ctgaggc-tttttaggctg--------------
>Seq_437
-aaaagtcccgttctgttggggacctgg----gaagcccag----gt-gggcagc--acgaggc-tttttaggctg--------------
>Seq_452
-aaaagtcccgttctgttggggacctgg----gcagcccag----gt-gggcagc--ctgaggc-tttttaggctg--------------
>Seq_459
-aaaagtcccgttctgttggggacctgg----ggagcccaa----gt-gggcagc--atcaggc-tttttaggctg--------------
>Seq_461
-aaaagtcccgttctgttggggacctgg----ggagcccaa----gt-gggcagc--ctgaggc-tttttaggctg--------------
>Seq_499
-aaaagtcccgttctgttggggacctgg----ggagcccag----gt-gggcagc----gaggc-tttttaagctgct------------
>Seq_510
-aaaagtcccgttctgttggggacctgg----ggagcccag----gt-gggcagc--gctaggc-ttttaaggcta--------------
>Seq_576
-aaaagtcccgttctgttggggacctgg----ggcgaccag----gt-gggcagc--ttgaggc-tttttaggctg--------------
>Seq_601
-aaaagtcccgttctgttggggatctgg----ggagcccag----gt-gggcagc--acgaggc-ttttgaagctg--------------
>Seq_602
-aaaagtcccgttctgttggggatctgg----ggagcccag----gt-gggcagc--acgaggc-tttttaagctg--------------
>Seq_658
-aaaagtccctttctgttgggggcaggg----ggaatccag----gt-gggcagc--gcaaggc-tttttaggctg--------------
>Seq_409
-aaaagtcccgttctgttggggacccgg----ggagttcag----gt-ggacagc--ataaggc-tttttaggctg--------------
>Seq_554
-aaaagtcccgttctgttggggacctgg----ggagccctg----gt-gggcagc--atgaggc-tttttagggca--------------
>Seq_564
-aaaagtcccgttctgttggggacctgg----ggagtccag----gt-gggcagc--atgaggc-tttttagtctg--------------
>Seq_280
-aaaagtccccttctgttggggacctgg----ggagcccacccacgt-gggcagc--gcgaggc-tttttag------------------
>Seq_292
-aaaagtccccttctgttgtgggcctgg----ggagtctag----gt-gggcagt--gcgaggc-tttttaggctg--------------
>Seq_752
-aaaagtcctgttctgttggggacctgg----ggagcccag----gt-gggcagt--gtgaggc-tttttagtctg--------------
>Seq_558
-aaaagtcccgttctgttggggacctgg----ggagctcag----gt-gggtagc----gaggc-ttttaaggctgct------------
>Seq_812
-aaaagtctcgttctgttgggggcccgg----gaagtccag----gt-gggcaga--gtgaggc-tttttaggctg--------------
>Seq_707
-aaaagtcctgttctgttggggacctgg----gaagcccgg----gt-gggcagc--gtgaggc-ttttaaggctg--------------
>Seq_724
-aaaagtcctgttctgttggggacctgg----ggagcccag----gt-gggcaat--gtgaggc-ttttaaggctg--------------
>Seq_749
-aaaagtcctgttctgttggggacctgg----ggagcccag----gt-gggcagt--gcgaggc-ttttaaggctg--------------
>Seq_836
-aaaagttccgttctgttggggacctgg----ggagcccag----gt-gggcagc--acgaagc-ttttaaggctg--------------
>Seq_837
-aaaagttccgttctgttggggacctgg----ggagcccag----gt-gggcagc--acgaggc-ttttaaggctg--------------
>Seq_745
-aaaagtcctgttctgttggggacctgg----ggagcccag----gt-gggcagc--tcgaggc-tttttaggcgg--------------
>Seq_842
-aaaagttctgttctgttggggacctgg----ggagtctag----gt-gggcagc--acgaggc-tttttaggctg--------------
>Seq_845
-aaaagttctgttctgttggggacctgt----ggagtctag----gt-gggcagc--acgaggc-tttttaggctg--------------
>Seq_3985
-agaagtcccgttcttttggagacctgg----ggagcccag----gt-gggtagc--acgaggc-ttttaaggcta--------------
>Seq_15360
-gaaagttctgttctgttggggacctgg----ggagtctag----gt-gggcagc--acgaggc-tttttaggctg--------------
>Seq_318
-aaaagtcccgttctattggggacctgg----ggagcccag----gt-gggcagc--gtgag-------taggctgctgtag--------
>Seq_739
-aaaagtcctgttctgttggggacctgg----ggagcccag----gt-gggcagc--gtgaagc-ttttt-ggctgc-------------
>Seq_15349
-gaaagtcccgttctgttggggacctag----ggagcccag----gt-gggcagcgtgcgaggc-tttttaggc----------------
>Seq_846
-aaaagttctgttctgttgggggcccgg----agagtccag----gt-gggcagc--acgaggt-tttttagactg--------------
>Seq_3986
-agaagtcccgttcttttggagagctgg----ggagcccag----gt-gggtagc--acgaggc-ttttaaggcta--------------
>Seq_3990
-agaagtctcgttcttttggagacctgg----ggagcccag----gt-gggtagc--acgaggc-ttttaaggcta--------------
>Seq_541
-aaaagtcccgttctgttggggacctgg----ggagcccag----gt-gggcggc-tgtagggc----------------atgagggaag
>Seq_543
-aaaagtcccgttctgttggggacctgg----ggagcccag----gt-gggctgc-tgtagggc----------------atgagggaag
>Seq_15346
-gaaagtcccgatctgttggggacctag----ggagcccag----gt-gggcagcgcgcgaggc-tttttaggc----------------
>Seq_15347
-gaaagtcccgttctgttggggacctag----ggagcccag----gt-gggcaacgcgcgaggc-tttttaggc----------------
>Seq_15348
-gaaagtcccgttctgttggggacctag----ggagcccag----gt-gggcagcgcgcgaggc-tttttaggc----------------
>Seq_15345
-gaaagtcccattctgttggggacctag----ggagcccag----gt-gggcagcgcgcgaggc-tttttaggc----------------
>Seq_15353
-gaaagtcctgttctgctggggacctag----ggagcccag----gt-gggcagcgcgcgaggc-tttttaggc----------------
>Seq_15354
-gaaagtcctgttctgttggggacctag----ggagcccag----gt-gggcagcgcgcgaggc-tttttaggc----------------
>Seq_3987
-agaagtcccgttcttttggagagctgg----ggagcccag----gt-gggtagc--acgaggc-ttttaagtcta--------------
