# Supplementary material for: Genetic diversity in migratory bats: Results from RADseq data for three tree bat species at an Ohio windfarm
Source: PeerJ. 2016 Jan 26;4:e1647. doi: 10.7717/peerj.1647 (PMC4730867; doi:10.7717/peerj.1647)
Supplement: Supplemental Information 10 [file peerj-04-1647-s010.zip › CandidateLocus1107.txt]

>Seq_7518
cagctaccccagagccgctctctggcctccagaccctgctctg-ccccctgattcctggtccat-
>Seq_7520
cagctatcccagagccgctctctggcctccagaccctgctctg--cccccaactcctggtccatt
>Seq_7521
cagctatcccagagccgctctctggcctccagaccctgctctg-ccccccgactcctggtccat-
>Seq_7522
cagctatcccagagccgctctctggcctccagaccctgctctg--cccccgactcctggtccatt
>Seq_12274
cggccaccccagagccgctctctggcctccagaccctgctctg--ccaccaactcctggtccatt
>Seq_12275
cggccaccccagagccgctctctggcctccagaccctgctctg--cccccaactcctggtccatt
>Seq_12277
cggccaccccagagccgctctctggcctccagaccctgctctg-ccccccgactcctggtccat-
>Seq_12278
cggccaccccagagccgctctctggcctccagaccctgctctg-ccccccgattcctggtccat-
>Seq_12279
cggccaccccagagccgctctctggcctccagaccctgctctg--cccccgactcctggtccatt
>Seq_12276
cggccaccccagagccgctctctggcctccagaccctgctctgcccccccgactcctggtcca--
