# Supplementary material for: Genetic diversity in migratory bats: Results from RADseq data for three tree bat species at an Ohio windfarm
Source: PeerJ. 2016 Jan 26;4:e1647. doi: 10.7717/peerj.1647 (PMC4730867; doi:10.7717/peerj.1647)
Supplement: Supplemental Information 10 [file peerj-04-1647-s010.zip › CandidateLocus1112.txt]

>Seq_7535
cagctctccgggctcaaaaacacaaccctgagaagcctctgggcctgcccgcaggcaagggca--
>Seq_7536
cagctctccgggctcaaaaacacaaccctgagaagcctctgggcctgcccgcaggccagggca--
>Seq_7537
cagctct-ccgggctcaaaacacaaccctgagaagcctctgggcctgcccgcaggccagggcaa-
>Seq_12321
cggctctcccggctcaaaaacacaaccctgagaagcctctgggcctgcccgcaggcaagggca--
>Seq_12322
cggctctcccggctcaaaaacacaaccctgagaagcctctgggcctgcccgcaggccagggca--
>Seq_12323
cggctct-cccggctcaaaacacaaccctgagaagcctctgggcctgcccgcaggccagggcaa-
>Seq_12324
cggctctccgggctcaaaaacacaaccctgagaagcctctgggcctgcccgcaggcaagggca--
>Seq_12325
cggctctccgggctcaaaaacacaaccctgagaagcctctgggcctgcccgcaggccagggca--
>Seq_12326
cggctct-ccgggctcaaaacacaaccctgagaaacctctgggcctgcccgcaggcaagggcaa-
>Seq_12327
cggctct-ccgggctcaaaacacaaccctgagaagcctctgggcctgcccgcaggcaagggcaa-
>Seq_12328
cggctct-ccgggctcaaaacacaaccctgagaagcctctgggcctgcccgcaggccagggcaa-
>Seq_12329
cggctct-ccgggctcaaaacacaaccctgagaagcctctgggcctgcccgcaggccagggcac-
>Seq_12330
cggctct-cgggctcaaaaacacaaccctgagaagcctctgggcctgcccgcaggcaagggcaa-
>Seq_12331
cggctct-cgggctcaaaaacacaaccctgagaagcctctgggcctgcccgcaggccagggcaa-
>Seq_12332
cggctct-cgggctc-aaaacacaaccctgagaagcctctgggcctgcccgcaggccagggcaaa
