# Supplementary material for: Genetic diversity in migratory bats: Results from RADseq data for three tree bat species at an Ohio windfarm
Source: PeerJ. 2016 Jan 26;4:e1647. doi: 10.7717/peerj.1647 (PMC4730867; doi:10.7717/peerj.1647)
Supplement: Supplemental Information 10 [file peerj-04-1647-s010.zip › CandidateLocus114.txt]

>Seq_1351
aacgcggctccttcttcgtcaagcccacctccgaggtctacgaaggccagatcgtcggcgaga
>Seq_1352
aacgcggctccttcttcgtcaagcccacctccgaggtctacgagggcatgatcgtcggcgaga
>Seq_1353
aacgcggctccttcttcgtcaagcccacctccgaggtctatgagggcatgatcgtcggcgaga
>Seq_1355
aacgcggctccttcttcgtgaagcccacctccgaggtgtacgagggcatgatcgtgggcgaga
>Seq_4783
agcgcggctccttcttcgtcaagcccacctccgaggtctacgaaggccagatcgtcggcgaga
>Seq_4784
agcgcggctccttcttcgtcaagcccacctccgaggtctacgagggccagatcgtcggcgaga
>Seq_1356
aacgcggctccttcttcgtgaagcccacgtccgaggtctacgagggcatgatcgtgggcgaga
>Seq_4785
agcgcgggtccttcttcgtacggcccacgtccgaggtctacgagggcatgatcgtcggcgaga
>Seq_1354
aacgcggctccttcttcgtcaagcccacttccgaggtttacgaaggcatgatcgtgggcgaga
>Seq_1365
aacgtggctccttcttcgtcaagcccacttccgaggtttacgaaggcatgatcgtgggcgaga
