# Supplementary material for: Genetic diversity in migratory bats: Results from RADseq data for three tree bat species at an Ohio windfarm
Source: PeerJ. 2016 Jan 26;4:e1647. doi: 10.7717/peerj.1647 (PMC4730867; doi:10.7717/peerj.1647)
Supplement: Supplemental Information 10 [file peerj-04-1647-s010.zip › CandidateLocus1143.txt]

>Seq_7652
caggcggctctgtggtcctgagggctgggacctcttgtgaaaagccctgcgcctgggcccagg----
>Seq_7653
caggcggctctgtggtcctgagggctgggacctcttgtgaaaagccctgtgcctgggcccagg----
>Seq_7697
caggtggctctgtggtcctgagggctgggacctcttgtgaaaagccctgcgcctgggcccagg----
>Seq_12333
----cggctctgtggtcctgagggccaggacctcttgtgaaaagccctgcgcctgggcccaggacta
>Seq_12334
----cggctctgtggtcctgagggccgggacctcttgtgaacagccctgcgcctgggcccaggacta
>Seq_12335
----cggctctgtggtcctgagggccgggacctcttgtgaacagccctgtgcctgggcccaggacta
>Seq_12354
cgggcggctctgtggtcctgagggctgggacctcttgtgaaaagccctgcgcctgggcccagg----
