# Supplementary material for: Genetic diversity in migratory bats: Results from RADseq data for three tree bat species at an Ohio windfarm
Source: PeerJ. 2016 Jan 26;4:e1647. doi: 10.7717/peerj.1647 (PMC4730867; doi:10.7717/peerj.1647)
Supplement: Supplemental Information 10 [file peerj-04-1647-s010.zip › CandidateLocus1173.txt]

>Seq_7858
cataggtccccccaactgccatcctctgctggcctggtcacccctaactgcccacaactgcct------
>Seq_7859
cataggtccccccaactgccgtcctctgctggcctggtcacccctaactgcccacaactgcct------
>Seq_10823
cctagtc-cccccaactgccctcctctgctggcctggtcacccctaactgcccccaactccctt-----
>Seq_12587
cgtaggtccccccaactgccgtcctctgctggcctggtcacccctaactgcccacaactgcct------
>Seq_11445
cctggtc-cccctaactgccctcccctgctggcctggtcacccccaactgcc-----ctcccctgttgg
>Seq_11351
cctggtcacccccaattgccttcccctactggcctggtcacccccaattgcc-----ctccgctgctg-
>Seq_11447
cctggtccccctcaactgccctcccctacaggcctgatcacccccaactgcc-----ctcccatgctg-
>Seq_11458
cctggtcccctccaactgccatattctgctggcctggtcacccccaactgcc-----ctcccctgttg-
>Seq_11475
cctggtccctcccaactgccctcccctgatggcctgatcaccctcaactacc-----cttccctgctg-
>Seq_11476
cctggtccctcccaactgccctcccctgatggcctgatcaccctcaactccc-----cttccctgctg-
>Seq_11720
cctggttgcccctaactgaccttccctgctggcctggttacccccaactgcc-----ctcccctgcag-
>Seq_11448
cctggtccccctcaactgccctcccctacaggcctgatcacccccaactgct-----ctcccatgctg-
