# Supplementary material for: Genetic diversity in migratory bats: Results from RADseq data for three tree bat species at an Ohio windfarm
Source: PeerJ. 2016 Jan 26;4:e1647. doi: 10.7717/peerj.1647 (PMC4730867; doi:10.7717/peerj.1647)
Supplement: Supplemental Information 10 [file peerj-04-1647-s010.zip › CandidateLocus1176.txt]

>Seq_7877
-catcatgtagcggccatcttgtgtccacatgggggcagacatctt-tgaccacatgggggcagt-
>Seq_8995
ccatcctgtggtggccatcttgtgtccacatggggacag-gatctt-tgaccacatgggggcagc-
>Seq_8996
ccatcctgtggtggccatcttgtgtccacatgggggcag-gatctt-tgaccacatgggggcagc-
>Seq_9010
ccatcttgtggaggccatcttgggtccacatggggacaaccatctt-tgaccacatgggggcag--
>Seq_9024
ccatcttgtggcagccatcttgtgtccacatgggggcttccatctt-tgaccacatgggggcag--
>Seq_9025
ccatcttgtggcagccatcttgtgtccacatggtggcttccatctt-tgaccacatgggggcag--
>Seq_9028
ccatcttgtggcggccatctagtgtccacatgggggcagccatctt-tgaccacatggaggcaa--
>Seq_9036
ccatcttgtggcggccatcttgtgtccacatgggggcagccatctt-tgaccacat-ggggtggc-
>Seq_9048
ccatcttgtggtggccatcttgtgtccacatgggggcagagatctt-tgaccacat-ggggcagc-
>Seq_9049
ccatcttgtggtggccatcttgtgtccacatgggggcagagatctt-tgaccacatgggggcag--
>Seq_9052
ccatcttgtggtggccatcttgtgtccacatgggggcagccatctt-tgaccacatggcggtgg--
>Seq_9053
ccatcttgtggtggccatcttgtgtccacatgggggcagccatctt-tgaccacatgggatggc--
>Seq_9055
ccatcttgtggtggccatcttgtgtccacatgggggcagccatctt-tgaccacatgggggcag--
>Seq_9058
ccatcttgtggtggccatcttgtgtccacatgggggcag-gatctt-tgaccacatggacgcagc-
>Seq_9059
ccatcttgtggtggccatcttgtgtccacatgggggcag-gatctt-tgaccacatgggcgcagc-
>Seq_9062
ccatcttgtggtggccatcttgtgtccagatgggggcag-gatctt-tgaccacatgggagcaga-
>Seq_9068
ccatcttgtggtggctatcttgtgtccacatgggggcagccatctt-tgaccacatgggggtgg--
>Seq_8997
ccatcctgtggtggccatcttgtgtccacatggtggtggccacctt-tgaccacatggggggag--
>Seq_9067
ccatcttgtggtggctatcttgtgtccacatgggggcagccatctt-tgaccacatggggctgg--
>Seq_9005
ccatcttgtagtggccatctagtgtccacatgggggcagccatctt-tgatcacatgggggtgg--
>Seq_9022
ccatcttgtggcagccatcttgtgtccacatgggagcagccatctt-tgaccacatgggggcgg--
>Seq_9027
ccatcttgtggcagccattt--gttccacatgggtgcagccatctt-tgaccacatgggggctgcc
>Seq_9043
ccatcttgtggtggccatcttatgtccacatgggagcagccatctt-tgaccacatgggggcgg--
>Seq_9064
ccatcttgtggtggccatcttgtgtctgcatgggggcagccatatt-tgaccacatgggagcag--
>Seq_9061
ccatcttgtggtggccatcttgtgtccacatggtggtggccacctt-tgaccacatggggggag--
>Seq_9046
ccatcttgtggtggccatcttgtgtccacatgggggcacccatatt-tgaccacatgggggcag--
>Seq_9162
ccattttgtggtggccatcttgtgtccacctgggggcagccatctt-tgatcatatggggatgg--
>Seq_9009
ccatcttgtgatggccatcttgtgaacacatgggggcag-tatctt-tgagcacattggggcagc-
>Seq_9047
ccatcttgtggtggccatcttgtgtccacatgggggcagagatctt-tcaccacat-ggggcagc-
>Seq_9034
ccatcttgtggcggccatcttgtgtccacatgggggcacccatatt-tgaccacatgggggcag--
>Seq_9057
ccatcttgtggtggccatcttgtgtccacatgggggcag-gatctt-cgaccacatgggcgcagc-
>Seq_9094
ccatcttttggcagccatcttgtgtccacatgggggtagccatctt-tgaccacattggggcag--
>Seq_9090
ccatcttgttgcagccatcttgtgaccacatgggggcagccatcttgtgaccacatggcggag---
>Seq_9148
ccatgttgtgatggccatcttgtgtccacatggaggtggccatttt-tgaccacatgggggcag--
>Seq_9069
ccatcttgtggtggtcatct--tgtctacatgggggcagccagctt-tgtctacttggtagtggcc
>Seq_9070
ccatcttgtggtggtcatcttgtgtctacatgggggcagccagctt-tgtctacttggtagtgg--
